# Supplementary material for: Genome-scale detection of positive selection in nine primates predicts human-virus evolutionary conflicts
Source: Nucleic Acids Res. 2017 Aug 11;45(18):10634–48. doi: 10.1093/nar/gkx704 (PMC5737536; doi:10.1093/nar/gkx704)
Supplement: Supplementary Data [file gkx704_supp.zip]

Archive with 11 entries (11 files):
- nar-01319-n-2017-File007.pdf
- nar-01319-n-2017-File008.zip
- nar-01319-n-2017-File009.txt
- nar-01319-n-2017-File010.txt
- nar-01319-n-2017-File011.txt
- nar-01319-n-2017-File012.txt
- nar-01319-n-2017-File013.xlsx
- nar-01319-n-2017-File014.xlsx
- nar-01319-n-2017-File015.txt
- nar-01319-n-2017-File016.xlsx
- nar-01319-n-2017-File017.txt
