# Supplementary material for: Genome-scale detection of positive selection in nine primates predicts human-virus evolutionary conflicts
Source: Nucleic Acids Res. 2017 Aug 11;45(18):10634–48. doi: 10.1093/nar/gkx704 (PMC5737536; doi:10.1093/nar/gkx704)
Supplement: Supplementary Data [file gkx704_supp.zip › nar-01319-n-2017-File009.txt]

Ensembl.Gene.ID	Chimpanzee.Ensembl.Gene.ID	Gibbon.Ensembl.Gene.ID	Gorilla.Ensembl.Gene.ID	Marmoset.Ensembl.Gene.ID	Olive.baboon.Ensembl.Gene.ID	Orangutan.Ensembl.Gene.ID	Vervet.AGM.Ensembl.Gene.ID	Macaque.Ensembl.Gene.ID
ENSG00000000003	ENSPTRG00000022087	ENSNLEG00000007505	ENSGGOG00000010003	ENSCJAG00000004288	ENSPANG00000018367	ENSPPYG00000020538	ENSCSAG00000010385	ENSMMUG00000008209
ENSG00000000005	ENSPTRG00000022086	ENSNLEG00000007504	ENSGGOG00000017007	ENSCJAG00000004270	ENSPANG00000016641	ENSPPYG00000020537	ENSCSAG00000010392	ENSMMUG00000008212
ENSG00000000419	ENSPTRG00000013625	ENSNLEG00000006998	ENSGGOG00000008993	ENSCJAG00000000551	ENSPANG00000000450	ENSPPYG00000011131	ENSCSAG00000015216	ENSMMUG00000002759
ENSG00000000457	ENSPTRG00000001665	ENSNLEG00000015072	ENSGGOG00000011643	ENSCJAG00000010050	ENSPANG00000011375	ENSPPYG00000000525	ENSCSAG00000011444	ENSMMUG00000016583
ENSG00000000460	ENSPTRG00000001664	ENSNLEG00000015050	ENSGGOG00000016160	ENSCJAG00000010088	ENSPANG00000005096	ENSPPYG00000000526	ENSCSAG00000011378	ENSMMUG00000016582
ENSG00000000938	ENSPTRG00000000411	ENSNLEG00000009650	ENSGGOG00000000775	ENSCJAG00000009293	ENSPANG00000016682	ENSPPYG00000001659	ENSCSAG00000000996	ENSMMUG00000014434
ENSG00000000971	ENSPTRG00000001799	ENSNLEG00000018052	ENSGGOG00000012348	ENSCJAG00000008415	ENSPANG00000012544	ENSPPYG00000000392	ENSCSAG00000013551	ENSMMUG00000014139
ENSG00000001036	ENSPTRG00000018671	ENSNLEG00000015089	ENSGGOG00000011262	ENSCJAG00000019246	ENSPANG00000024444	ENSPPYG00000017062	ENSCSAG00000017087	ENSMMUG00000005366
ENSG00000001084	ENSPTRG00000018290	ENSNLEG00000003422	ENSGGOG00000006714	ENSCJAG00000011063	ENSPANG00000016920	ENSPPYG00000016722	ENSCSAG00000013162	ENSMMUG00000008684
ENSG00000001167	ENSPTRG00000018146	ENSNLEG00000005028	ENSGGOG00000008485	ENSCJAG00000004074	ENSPANG00000009714	ENSPPYG00000016588	ENSCSAG00000011196	ENSMMUG00000021173
ENSG00000001460	ENSPTRG00000000345	ENSNLEG00000008905	ENSGGOG00000001796	ENSCJAG00000020857	ENSPANG00000023479	ENSPPYG00000001720	ENSCSAG00000000940	ENSMMUG00000004464
ENSG00000001461	ENSPTRG00000000346	ENSNLEG00000008932	ENSGGOG00000014858	ENSCJAG00000020848	ENSPANG00000005051	ENSPPYG00000001719	ENSCSAG00000000941	ENSMMUG00000004466
ENSG00000001497	ENSPTRG00000021970	ENSNLEG00000000386	ENSGGOG00000008739	ENSCJAG00000001434	ENSPANG00000005318	ENSPPYG00000020417	ENSCSAG00000011953	ENSMMUG00000003922
ENSG00000001561	ENSPTRG00000018231	ENSNLEG00000003581	ENSGGOG00000007462	ENSCJAG00000012114	ENSPANG00000000926	ENSPPYG00000016666	ENSCSAG00000012547	ENSMMUG00000029627
ENSG00000001617	ENSPTRG00000014948	ENSNLEG00000006953	ENSGGOG00000008650	ENSCJAG00000004851	ENSPANG00000012481	ENSPPYG00000013854	ENSCSAG00000014384	ENSMMUG00000010337
ENSG00000001626	ENSPTRG00000019619	ENSNLEG00000011680	ENSGGOG00000004019	ENSCJAG00000004895	ENSPANG00000015987	ENSPPYG00000017940	ENSCSAG00000010820	ENSMMUG00000011269
ENSG00000001629	ENSPTRG00000019394	ENSNLEG00000015287	ENSGGOG00000006851	ENSCJAG00000013964	ENSPANG00000017286	ENSPPYG00000029404	ENSCSAG00000012579	ENSMMUG00000005120
ENSG00000001631	ENSPTRG00000019393	ENSNLEG00000015256	ENSGGOG00000001906	ENSCJAG00000014000	ENSPANG00000024548	ENSPPYG00000017822	ENSCSAG00000012569	ENSMMUG00000014907
ENSG00000002016	ENSPTRG00000004514	ENSNLEG00000002406	ENSGGOG00000006474	ENSCJAG00000000631	ENSPANG00000005954	ENSPPYG00000004138	ENSCSAG00000011672	ENSMMUG00000018654
ENSG00000002330	ENSPTRG00000003830	ENSNLEG00000004948	ENSGGOG00000012256	ENSCJAG00000018074	ENSPANG00000012183	ENSPPYG00000003110	ENSCSAG00000007151	ENSMMUG00000012952
ENSG00000002549	ENSPTRG00000015938	ENSNLEG00000016606	ENSGGOG00000001110	ENSCJAG00000012680	ENSPANG00000005671	ENSPPYG00000014626	ENSCSAG00000016492	ENSMMUG00000005732
ENSG00000002587	ENSPTRG00000015919	ENSNLEG00000016241	ENSGGOG00000015625	ENSCJAG00000012119	ENSPANG00000000271	ENSPPYG00000014609	ENSCSAG00000019699	ENSMMUG00000001341
ENSG00000002726	ENSPTRG00000019866	ENSNLEG00000003920	ENSGGOG00000002416	ENSCJAG00000020136	ENSPANG00000007750	ENSPPYG00000018176	ENSCSAG00000006844	ENSMMUG00000020435
ENSG00000002745	ENSPTRG00000019627	ENSNLEG00000011905	ENSGGOG00000016506	ENSCJAG00000017199	ENSPANG00000025364	ENSPPYG00000017947	ENSCSAG00000010637	ENSMMUG00000002439
ENSG00000002746	ENSPTRG00000019123	ENSNLEG00000003209	ENSGGOG00000024448	ENSCJAG00000007768	ENSPANG00000022845	ENSPPYG00000017608	ENSCSAG00000015421	ENSMMUG00000019015
ENSG00000002822	ENSPTRG00000018855	ENSNLEG00000008599	ENSGGOG00000034992	ENSCJAG00000001463	ENSPANG00000025002	ENSPPYG00000017307	ENSCSAG00000017583	ENSMMUG00000011659
ENSG00000002834	ENSPTRG00000009081	ENSNLEG00000000657	ENSGGOG00000003369	ENSCJAG00000008328	ENSPANG00000021995	ENSPPYG00000008500	ENSCSAG00000002659	ENSMMUG00000007799
ENSG00000002919	ENSPTRG00000009349	ENSNLEG00000002479	ENSGGOG00000025896	ENSCJAG00000007520	ENSPANG00000022898	ENSPPYG00000008892	ENSCSAG00000002545	ENSMMUG00000020658
ENSG00000003056	ENSPTRG00000004648	ENSNLEG00000002903	ENSGGOG00000010747	ENSCJAG00000018701	ENSPANG00000014120	ENSPPYG00000004247	ENSCSAG00000009501	ENSMMUG00000017846
ENSG00000003137	ENSPTRG00000012051	ENSNLEG00000010340	ENSGGOG00000004577	ENSCJAG00000003816	ENSPANG00000007513	ENSPPYG00000012307	ENSCSAG00000015298	ENSMMUG00000012141
ENSG00000003147	ENSPTRG00000018931	ENSNLEG00000016162	ENSGGOG00000007090	ENSCJAG00000000720	ENSPANG00000012997	ENSPPYG00000017783	ENSCSAG00000013228	ENSMMUG00000005435
ENSG00000003400	ENSPTRG00000012800	ENSNLEG00000006951	ENSGGOG00000012288	ENSCJAG00000004540	ENSPANG00000018306	ENSPPYG00000013070	ENSCSAG00000010787	ENSMMUG00000031297
ENSG00000003402	ENSPTRG00000012798	ENSNLEG00000006947	ENSGGOG00000010972	ENSCJAG00000004505	ENSPANG00000009268	ENSPPYG00000013068	ENSCSAG00000010798	ENSMMUG00000012310
ENSG00000003509	ENSPTRG00000011837	ENSNLEG00000016254	ENSGGOG00000011359	ENSCJAG00000003932	ENSPANG00000005245	ENSPPYG00000012490	ENSCSAG00000012196	ENSMMUG00000016434
ENSG00000003987	ENSPTRG00000020020	ENSNLEG00000002611	ENSGGOG00000010545	ENSCJAG00000011725	ENSPANG00000008479	ENSPPYG00000018387	ENSCSAG00000016770	ENSMMUG00000001878
ENSG00000003989	ENSPTRG00000020021	ENSNLEG00000002678	ENSGGOG00000014449	ENSCJAG00000011665	ENSPANG00000006555	ENSPPYG00000018389	ENSCSAG00000016760	ENSMMUG00000022303
ENSG00000004139	ENSPTRG00000008917	ENSNLEG00000002131	ENSGGOG00000011110	ENSCJAG00000012608	ENSPANG00000023516	ENSPPYG00000008093	ENSCSAG00000007321	ENSMMUG00000019150
ENSG00000004399	ENSPTRG00000015381	ENSNLEG00000005261	ENSGGOG00000000736	ENSCJAG00000005429	ENSPANG00000005560	ENSPPYG00000013413	ENSCSAG00000009144	ENSMMUG00000012737
ENSG00000004468	ENSPTRG00000015930	ENSNLEG00000016404	ENSGGOG00000006165	ENSCJAG00000012505	ENSPANG00000005673	ENSPPYG00000014618	ENSCSAG00000016422	ENSMMUG00000015298
ENSG00000004478	ENSPTRG00000004529	ENSNLEG00000002835	ENSGGOG00000010471	ENSCJAG00000018746	ENSPANG00000010527	ENSPPYG00000004149	ENSCSAG00000011298	ENSMMUG00000007405
ENSG00000004487	ENSPTRG00000000321	ENSNLEG00000008363	ENSGGOG00000003664	ENSCJAG00000005607	ENSPANG00000017802	ENSPPYG00000001747	ENSCSAG00000000919	ENSMMUG00000009773
ENSG00000004534	ENSPTRG00000014943	ENSNLEG00000006932	ENSGGOG00000014459	ENSCJAG00000004620	ENSPANG00000012436	ENSPPYG00000013855	ENSCSAG00000014417	ENSMMUG00000003494
ENSG00000004660	ENSPTRG00000008579	ENSNLEG00000017283	ENSGGOG00000003068	ENSCJAG00000011552	ENSPANG00000024365	ENSPPYG00000007824	ENSCSAG00000013497	ENSMMUG00000020251
ENSG00000004766	ENSPTRG00000019403	ENSNLEG00000015349	ENSGGOG00000022699	ENSCJAG00000013774	ENSPANG00000009009	ENSPPYG00000017814	ENSCSAG00000012652	ENSMMUG00000017311
ENSG00000004776	ENSPTRG00000010864	ENSNLEG00000011386	ENSGGOG00000016841	ENSCJAG00000010098	ENSPANG00000008104	ENSPPYG00000009881	ENSCSAG00000004342	ENSMMUG00000002389
ENSG00000004777	ENSPTRG00000010866	ENSNLEG00000011405	ENSGGOG00000016856	ENSCJAG00000010016	ENSPANG00000009588	ENSPPYG00000009883	ENSCSAG00000004336	ENSMMUG00000002394
ENSG00000004799	ENSPTRG00000019421	ENSNLEG00000015859	ENSGGOG00000002467	ENSCJAG00000013229	ENSPANG00000005011	ENSPPYG00000017799	ENSCSAG00000012972	ENSMMUG00000021389
ENSG00000004809	ENSPTRG00000018499	ENSNLEG00000012795	ENSGGOG00000001770	ENSCJAG00000005357	ENSPANG00000016951	ENSPPYG00000016922	ENSCSAG00000015502	ENSMMUG00000008187
ENSG00000004838	ENSPTRG00000014960	ENSNLEG00000006996	ENSGGOG00000007113	ENSCJAG00000005151	ENSPANG00000012439	ENSPPYG00000013843	ENSCSAG00000014199	ENSMMUG00000007006
ENSG00000004846	ENSPTRG00000018966	ENSNLEG00000016694	ENSGGOG00000008618	ENSCJAG00000001194	ENSPANG00000011492	ENSPPYG00000017748	ENSCSAG00000013593	ENSMMUG00000007821
ENSG00000004864	ENSPTRG00000019423	ENSNLEG00000015945	ENSGGOG00000005803	ENSCJAG00000000554	ENSPANG00000000583	ENSPPYG00000017797	ENSCSAG00000012995	ENSMMUG00000005250
ENSG00000004866	ENSPTRG00000019616	ENSNLEG00000011617	ENSGGOG00000014410	ENSCJAG00000004988	ENSPANG00000020407	ENSPPYG00000017934	ENSCSAG00000010897	ENSMMUG00000021722
ENSG00000004939	ENSPTRG00000009270	ENSNLEG00000005443	ENSGGOG00000010736	ENSCJAG00000010019	ENSPANG00000021325	ENSPPYG00000008336	ENSCSAG00000003533	ENSMMUG00000017100
ENSG00000004948	ENSPTRG00000019404	ENSNLEG00000015365	ENSGGOG00000011549	ENSCJAG00000013758	ENSPANG00000015889	ENSPPYG00000017813	ENSCSAG00000012713	ENSMMUG00000014319
ENSG00000004961	ENSPTRG00000021657	ENSNLEG00000008965	ENSGGOG00000007328	ENSCJAG00000001007	ENSPANG00000004637	ENSPPYG00000020120	ENSCSAG00000015264	ENSMMUG00000013993
ENSG00000004975	ENSPTRG00000008665	ENSNLEG00000008027	ENSGGOG00000006765	ENSCJAG00000016678	ENSPANG00000024210	ENSPPYG00000007899	ENSCSAG00000011919	ENSMMUG00000010542
ENSG00000005007	ENSPTRG00000010721	ENSNLEG00000006062	ENSGGOG00000002608	ENSCJAG00000019627	ENSPANG00000008847	ENSPPYG00000009752	ENSCSAG00000005276	ENSMMUG00000023286
ENSG00000005020	ENSPTRG00000019007	ENSNLEG00000014950	ENSGGOG00000002146	ENSCJAG00000007979	ENSPANG00000006185	ENSPPYG00000017710	ENSCSAG00000014230	ENSMMUG00000018544
ENSG00000005073	ENSPTRG00000019020	ENSNLEG00000014994	ENSGGOG00000002226	ENSCJAG00000008187	ENSPANG00000026298	ENSPPYG00000017698	ENSCSAG00000014310	ENSMMUG00000013462
ENSG00000005102	ENSPTRG00000009248	ENSNLEG00000005724	ENSGGOG00000003046	ENSCJAG00000010614	ENSPANG00000021370	ENSPPYG00000008355	ENSCSAG00000003450	ENSMMUG00000008995
ENSG00000005108	ENSPTRG00000018936	ENSNLEG00000016197	ENSGGOG00000008011	ENSCJAG00000000774	ENSPANG00000006922	ENSPPYG00000017778	ENSCSAG00000013288	ENSMMUG00000012694
ENSG00000005156	ENSPTRG00000009008	ENSNLEG00000001704	ENSGGOG00000025637	ENSCJAG00000014668	ENSPANG00000022999	ENSPPYG00000008176	ENSCSAG00000006328	ENSMMUG00000004794
ENSG00000005175	ENSPTRG00000004861	ENSNLEG00000017909	ENSGGOG00000024558	ENSCJAG00000034484	ENSPANG00000004603	ENSPPYG00000004441	ENSCSAG00000006707	ENSMMUG00000007482
ENSG00000005187	ENSPTRG00000007849	ENSNLEG00000012361	ENSGGOG00000008138	ENSCJAG00000035643	ENSPANG00000018205	ENSPPYG00000007161	ENSCSAG00000007600	ENSMMUG00000016745
ENSG00000005189	ENSPTRG00000007851	ENSNLEG00000012334	ENSGGOG00000004539	ENSCJAG00000009363	ENSPANG00000006898	ENSPPYG00000007163	ENSCSAG00000007562	ENSMMUG00000016748
ENSG00000005194	ENSPTRG00000008155	ENSNLEG00000002876	ENSGGOG00000012402	ENSCJAG00000012055	ENSPANG00000000544	ENSPPYG00000007388	ENSCSAG00000004912	ENSMMUG00000020472
ENSG00000005206	ENSPTRG00000010234	ENSNLEG00000011710	ENSGGOG00000010177	ENSCJAG00000010410	ENSPANG00000019292	ENSPPYG00000009349	ENSCSAG00000011592	ENSMMUG00000000453
ENSG00000005238	ENSPTRG00000020904	ENSNLEG00000004530	ENSGGOG00000003218	ENSCJAG00000009210	ENSPANG00000025348	ENSPPYG00000019101	ENSCSAG00000010301	ENSMMUG00000011862
ENSG00000005243	ENSPTRG00000009346	ENSNLEG00000002409	ENSGGOG00000002264	ENSCJAG00000007567	ENSPANG00000022903	ENSPPYG00000008889	ENSCSAG00000002558	ENSMMUG00000021934
ENSG00000005249	ENSPTRG00000019574	ENSNLEG00000008800	ENSGGOG00000003923	ENSCJAG00000016244	ENSPANG00000019819	ENSPPYG00000017897	ENSCSAG00000011401	ENSMMUG00000015404
ENSG00000005302	ENSPTRG00000021662	ENSNLEG00000009057	ENSGGOG00000006582	ENSCJAG00000001061	ENSPANG00000001077	ENSPPYG00000020123	ENSCSAG00000015196	ENSMMUG00000002689
ENSG00000005339	ENSPTRG00000007710	ENSNLEG00000009748	ENSGGOG00000006025	ENSCJAG00000019712	ENSPANG00000023843	ENSPPYG00000007051	ENSCSAG00000009832	ENSMMUG00000002286
ENSG00000005379	ENSPTRG00000009450	ENSNLEG00000008657	ENSGGOG00000016714	ENSCJAG00000017335	ENSPANG00000022278	ENSPPYG00000008234	ENSCSAG00000005747	ENSMMUG00000018087
ENSG00000005381	ENSPTRG00000009449	ENSNLEG00000008150	ENSGGOG00000016705	ENSCJAG00000017310	ENSPANG00000022275	ENSPPYG00000008235	ENSCSAG00000005701	ENSMMUG00000002266
ENSG00000005421	ENSPTRG00000019417	ENSNLEG00000015705	ENSGGOG00000004746	ENSCJAG00000013355	ENSPANG00000021008	ENSPPYG00000017804	ENSCSAG00000012943	ENSMMUG00000008011
ENSG00000005436	ENSPTRG00000012110	ENSNLEG00000001166	ENSGGOG00000025320	ENSCJAG00000017096	ENSPANG00000004968	ENSPPYG00000012254	ENSCSAG00000015854	ENSMMUG00000018512
ENSG00000005448	ENSPTRG00000012085	ENSNLEG00000000619	ENSGGOG00000014586	ENSCJAG00000017568	ENSPANG00000013798	ENSPPYG00000012278	ENSCSAG00000015579	ENSMMUG00000002719
ENSG00000005469	ENSPTRG00000019367	ENSNLEG00000014961	ENSGGOG00000015962	ENSCJAG00000014683	ENSPANG00000017283	ENSPPYG00000017846	ENSCSAG00000012375	ENSMMUG00000010787
ENSG00000005483	ENSPTRG00000019563	ENSNLEG00000009027	ENSGGOG00000000579	ENSCJAG00000015976	ENSPANG00000005214	ENSPPYG00000017888	ENSCSAG00000011566	ENSMMUG00000022727
ENSG00000005486	ENSPTRG00000019312	ENSNLEG00000008559	ENSGGOG00000016935	ENSCJAG00000017031	ENSPANG00000007149	ENSPPYG00000017475	ENSCSAG00000018153	ENSMMUG00000007362
ENSG00000005700	ENSPTRG00000018375	ENSNLEG00000012470	ENSGGOG00000016682	ENSCJAG00000009418	ENSPANG00000016793	ENSPPYG00000016799	ENSCSAG00000017400	ENSMMUG00000010749
ENSG00000005810	ENSPTRG00000005943	ENSNLEG00000016250	ENSGGOG00000010778	ENSCJAG00000021196	ENSPANG00000016436	ENSPPYG00000029658	ENSCSAG00000017585	ENSMMUG00000021459
ENSG00000005812	ENSPTRG00000022568	ENSNLEG00000016246	ENSGGOG00000007005	ENSCJAG00000021193	ENSPANG00000016434	ENSPPYG00000005425	ENSCSAG00000017589	ENSMMUG00000021458
ENSG00000005844	ENSPTRG00000008004	ENSNLEG00000015846	ENSGGOG00000002189	ENSCJAG00000002628	ENSPANG00000016535	ENSPPYG00000007275	ENSCSAG00000005978	ENSMMUG00000016876
ENSG00000005882	ENSPTRG00000009388	ENSNLEG00000008902	ENSGGOG00000015583	ENSCJAG00000006896	ENSPANG00000022651	ENSPPYG00000008932	ENSCSAG00000005211	ENSMMUG00000014685
ENSG00000005884	ENSPTRG00000009387	ENSNLEG00000008858	ENSGGOG00000013558	ENSCJAG00000006922	ENSPANG00000022746	ENSPPYG00000008931	ENSCSAG00000005208	ENSMMUG00000000153
ENSG00000005961	ENSPTRG00000009277	ENSNLEG00000000152	ENSGGOG00000012852	ENSCJAG00000009821	ENSPANG00000021298	ENSPPYG00000008330	ENSCSAG00000003577	ENSMMUG00000012659
ENSG00000005981	ENSPTRG00000019420	ENSNLEG00000015854	ENSGGOG00000006509	ENSCJAG00000013280	ENSPANG00000017487	ENSPPYG00000017801	ENSCSAG00000012965	ENSMMUG00000008016
ENSG00000006007	ENSPTRG00000007833	ENSNLEG00000012560	ENSGGOG00000002481	ENSCJAG00000009810	ENSPANG00000022209	ENSPPYG00000007148	ENSCSAG00000007797	ENSMMUG00000013331
ENSG00000006015	ENSPTRG00000010715	ENSNLEG00000006073	ENSGGOG00000026716	ENSCJAG00000007459	ENSPANG00000017400	ENSPPYG00000009747	ENSCSAG00000005329	ENSMMUG00000000159
ENSG00000006025	ENSPTRG00000009336	ENSNLEG00000001657	ENSGGOG00000015344	ENSCJAG00000007585	ENSPANG00000022928	ENSPPYG00000008880	ENSCSAG00000002580	ENSMMUG00000019039
ENSG00000006042	ENSPTRG00000008993	ENSNLEG00000006038	ENSGGOG00000013333	ENSCJAG00000014550	ENSPANG00000023031	ENSPPYG00000008166	ENSCSAG00000006365	ENSMMUG00000022356
ENSG00000006062	ENSPTRG00000034405	ENSNLEG00000004986	ENSGGOG00000004540	ENSCJAG00000012775	ENSPANG00000021235	ENSPPYG00000008306	ENSCSAG00000003680	ENSMMUG00000007863
ENSG00000006071	ENSPTRG00000003403	ENSNLEG00000017729	ENSGGOG00000015972	ENSCJAG00000009368	ENSPANG00000007182	ENSPPYG00000004122	ENSCSAG00000004854	ENSMMUG00000023581
ENSG00000006116	ENSPTRG00000007896	ENSNLEG00000011909	ENSGGOG00000002778	ENSCJAG00000020656	ENSPANG00000023573	ENSPPYG00000007200	ENSCSAG00000006630	ENSMMUG00000013560
ENSG00000006118	ENSPTRG00000003726	ENSNLEG00000013672	ENSGGOG00000008661	ENSCJAG00000016603	ENSPANG00000005951	ENSPPYG00000003200	ENSCSAG00000006264	ENSMMUG00000014533
ENSG00000006125	ENSPTRG00000009021	ENSNLEG00000009256	ENSGGOG00000015593	ENSCJAG00000014853	ENSPANG00000022982	ENSPPYG00000008188	ENSCSAG00000006260	ENSMMUG00000006048
ENSG00000006128	ENSPTRG00000019428	ENSNLEG00000016015	ENSGGOG00000014091	ENSCJAG00000000604	ENSPANG00000005012	ENSPPYG00000017791	ENSCSAG00000013031	ENSMMUG00000014823
ENSG00000006194	ENSPTRG00000007692	ENSNLEG00000009603	ENSGGOG00000010468	ENSCJAG00000019612	ENSPANG00000017591	ENSPPYG00000007038	ENSCSAG00000010072	ENSMMUG00000017973
ENSG00000006210	ENSPTRG00000008153	ENSNLEG00000002854	ENSGGOG00000000578	ENSCJAG00000012081	ENSPANG00000009401	ENSPPYG00000007386	ENSCSAG00000004917	ENSMMUG00000000426
ENSG00000006282	ENSPTRG00000009404	ENSNLEG00000007743	ENSGGOG00000003379	ENSCJAG00000018727	ENSPANG00000022479	ENSPPYG00000008278	ENSCSAG00000005452	ENSMMUG00000017252
ENSG00000006377	ENSPTRG00000019425	ENSNLEG00000016008	ENSGGOG00000004398	ENSCJAG00000000588	ENSPANG00000007145	ENSPPYG00000017794	ENSCSAG00000013014	ENSMMUG00000014918
ENSG00000006451	ENSPTRG00000019108	ENSNLEG00000003055	ENSGGOG00000002908	ENSCJAG00000007630	ENSPANG00000022183	ENSPPYG00000017619	ENSCSAG00000015217	ENSMMUG00000016059
ENSG00000006453	ENSPTRG00000019438	ENSNLEG00000010653	ENSGGOG00000022920	ENSCJAG00000031937	ENSPANG00000024563	ENSPPYG00000017363	ENSCSAG00000017756	ENSMMUG00000013276
ENSG00000006459	ENSPTRG00000019762	ENSNLEG00000001833	ENSGGOG00000003842	ENSCJAG00000013403	ENSPANG00000011491	ENSPPYG00000018054	ENSCSAG00000008271	ENSMMUG00000008126
ENSG00000006555	ENSPTRG00000000777	ENSNLEG00000014562	ENSGGOG00000005432	ENSCJAG00000015639	ENSPANG00000014332	ENSPPYG00000001310	ENSCSAG00000001311	ENSMMUG00000021574
ENSG00000006576	ENSPTRG00000019340	ENSNLEG00000009575	ENSGGOG00000007313	ENSCJAG00000006202	ENSPANG00000008428	ENSPPYG00000017867	ENSCSAG00000011844	ENSMMUG00000009008
ENSG00000006607	ENSPTRG00000013123	ENSNLEG00000013956	ENSGGOG00000004259	ENSCJAG00000006087	ENSPANG00000019972	ENSPPYG00000013354	ENSCSAG00000005767	ENSMMUG00000001313
ENSG00000006611	ENSPTRG00000003404	ENSNLEG00000017735	ENSGGOG00000016001	ENSCJAG00000009310	ENSPANG00000020256	ENSPPYG00000003451	ENSCSAG00000004871	ENSMMUG00000023582
ENSG00000006625	ENSPTRG00000019041	ENSNLEG00000015148	ENSGGOG00000024930	ENSCJAG00000008589	ENSPANG00000019769	ENSPPYG00000017676	ENSCSAG00000014526	ENSMMUG00000012550
ENSG00000006634	ENSPTRG00000019372	ENSNLEG00000015022	ENSGGOG00000015538	ENSCJAG00000014413	ENSPANG00000024063	ENSPPYG00000017840	ENSCSAG00000012420	ENSMMUG00000006771
ENSG00000006638	ENSPTRG00000010270	ENSNLEG00000002715	ENSGGOG00000013761	ENSCJAG00000014921	ENSPANG00000018961	ENSPPYG00000009381	ENSCSAG00000011119	ENSMMUG00000011403
ENSG00000006695	ENSPTRG00000008790	ENSNLEG00000014632	ENSGGOG00000012308	ENSCJAG00000004522	ENSPANG00000023746	ENSPPYG00000008000	ENSCSAG00000009028	ENSMMUG00000016157
ENSG00000006712	ENSPTRG00000010964	ENSNLEG00000014430	ENSGGOG00000001843	ENSCJAG00000014124	ENSPANG00000012954	ENSPPYG00000009964	ENSCSAG00000003870	ENSMMUG00000005552
ENSG00000006715	ENSPTRG00000019104	ENSNLEG00000002939	ENSGGOG00000006665	ENSCJAG00000012686	ENSPANG00000003773	ENSPPYG00000017621	ENSCSAG00000015187	ENSMMUG00000010042
ENSG00000006740	ENSPTRG00000008787	ENSNLEG00000014592	ENSGGOG00000015831	ENSCJAG00000004605	ENSPANG00000023750	ENSPPYG00000007996	ENSCSAG00000009083	ENSMMUG00000022515
ENSG00000006744	ENSPTRG00000008788	ENSNLEG00000014599	ENSGGOG00000015850	ENSCJAG00000004542	ENSPANG00000023751	ENSPPYG00000007997	ENSCSAG00000009057	ENSMMUG00000014450
ENSG00000006747	ENSPTRG00000018941	ENSNLEG00000016265	ENSGGOG00000015597	ENSCJAG00000000815	ENSPANG00000023059	ENSPPYG00000017773	ENSCSAG00000013357	ENSMMUG00000000880
ENSG00000006757	ENSPTRG00000021641	ENSNLEG00000008610	ENSGGOG00000005430	ENSCJAG00000000270	ENSPANG00000012311	ENSPPYG00000020108	ENSCSAG00000015414	ENSMMUG00000018194
ENSG00000006831	ENSPTRG00000004520	ENSNLEG00000002657	ENSGGOG00000013929	ENSCJAG00000000683	ENSPANG00000009792	ENSPPYG00000004142	ENSCSAG00000011623	ENSMMUG00000017262
ENSG00000006837	ENSPTRG00000017239	ENSNLEG00000008065	ENSGGOG00000002228	ENSCJAG00000004765	ENSPANG00000010940	ENSPPYG00000015785	ENSCSAG00000013620	ENSMMUG00000016639
ENSG00000007038	ENSPTRG00000007666	ENSNLEG00000009457	ENSGGOG00000007663	ENSCJAG00000015323	ENSPANG00000006412	ENSPPYG00000007719	ENSCSAG00000010382	ENSMMUG00000016183
ENSG00000007047	ENSPTRG00000011145	ENSNLEG00000001909	ENSGGOG00000008801	ENSCJAG00000004385	ENSPANG00000007316	ENSPPYG00000010113	ENSCSAG00000003211	ENSMMUG00000018672
ENSG00000007062	ENSPTRG00000015932	ENSNLEG00000016422	ENSGGOG00000016139	ENSCJAG00000012523	ENSPANG00000007794	ENSPPYG00000014620	ENSCSAG00000016436	ENSMMUG00000008164
ENSG00000007080	ENSPTRG00000010688	ENSNLEG00000005911	ENSGGOG00000004373	ENSCJAG00000014020	ENSPANG00000004464	ENSPPYG00000009727	ENSCSAG00000005462	ENSMMUG00000010778
ENSG00000007168	ENSPTRG00000008551	ENSNLEG00000017217	ENSGGOG00000005305	ENSCJAG00000012325	ENSPANG00000024454	ENSPPYG00000007796	ENSCSAG00000013754	ENSMMUG00000020524
ENSG00000007171	ENSPTRG00000008903	ENSNLEG00000001492	ENSGGOG00000000820	ENSCJAG00000012477	ENSPANG00000023535	ENSPPYG00000008080	ENSCSAG00000007474	ENSMMUG00000010083
ENSG00000007202	ENSPTRG00000008926	ENSNLEG00000002633	ENSGGOG00000016662	ENSCJAG00000012898	ENSPANG00000023450	ENSPPYG00000008103	ENSCSAG00000007215	ENSMMUG00000023412
ENSG00000007237	ENSPTRG00000008763	ENSNLEG00000010113	ENSGGOG00000012941	ENSCJAG00000012759	ENSPANG00000023755	ENSPPYG00000007977	ENSCSAG00000010125	ENSMMUG00000018092
ENSG00000007264	ENSPTRG00000010278	ENSNLEG00000002816	ENSGGOG00000014700	ENSCJAG00000015004	ENSPANG00000017163	ENSPPYG00000009388	ENSCSAG00000010938	ENSMMUG00000001917
ENSG00000007312	ENSPTRG00000009531	ENSNLEG00000015121	ENSGGOG00000012519	ENSCJAG00000019471	ENSPANG00000020723	ENSPPYG00000008536	ENSCSAG00000003963	ENSMMUG00000000579
ENSG00000007341	ENSPTRG00000001109	ENSNLEG00000004126	ENSGGOG00000034881	ENSCJAG00000013490	ENSPANG00000005529	ENSPPYG00000001022	ENSCSAG00000001589	ENSMMUG00000007766
ENSG00000007350	ENSPTRG00000022429	ENSNLEG00000013813	ENSGGOG00000004191	ENSCJAG00000014368	ENSPANG00000011938	ENSPPYG00000020870	ENSCSAG00000006779	ENSMMUG00000013667
ENSG00000007372	ENSPTRG00000003474	ENSNLEG00000017888	ENSGGOG00000010246	ENSCJAG00000005942	ENSPANG00000005448	ENSPPYG00000003386	ENSCSAG00000005253	ENSMMUG00000016810
ENSG00000007376	ENSPTRG00000007565	ENSNLEG00000008424	ENSGGOG00000013997	ENSCJAG00000012253	ENSPANG00000024401	ENSPPYG00000006933	ENSCSAG00000012121	ENSMMUG00000000842
ENSG00000007392	ENSPTRG00000007533	ENSNLEG00000008002	ENSGGOG00000016488	ENSCJAG00000011674	ENSPANG00000020037	ENSPPYG00000006901	ENSCSAG00000013092	ENSMMUG00000000596
ENSG00000007402	ENSPTRG00000014964	ENSNLEG00000007008	ENSGGOG00000007132	ENSCJAG00000005215	ENSPANG00000007578	ENSPPYG00000013839	ENSCSAG00000014177	ENSMMUG00000007022
ENSG00000007516	ENSPTRG00000007588	ENSNLEG00000008558	ENSGGOG00000011646	ENSCJAG00000013194	ENSPANG00000024731	ENSPPYG00000006947	ENSCSAG00000011761	ENSMMUG00000021415
ENSG00000007541	ENSPTRG00000007545	ENSNLEG00000008098	ENSGGOG00000007879	ENSCJAG00000011948	ENSPANG00000009993	ENSPPYG00000006913	ENSCSAG00000012741	ENSMMUG00000029296
ENSG00000007545	ENSPTRG00000007602	ENSNLEG00000008491	ENSGGOG00000006181	ENSCJAG00000014596	ENSPANG00000017496	ENSPPYG00000006958	ENSCSAG00000011519	ENSMMUG00000000978
ENSG00000007866	ENSPTRG00000018086	ENSNLEG00000008666	ENSGGOG00000001847	ENSCJAG00000015661	ENSPANG00000018522	ENSPPYG00000016530	ENSCSAG00000009977	ENSMMUG00000015909
ENSG00000007908	ENSPTRG00000001662	ENSNLEG00000015020	ENSGGOG00000005841	ENSCJAG00000010133	ENSPANG00000007869	ENSPPYG00000000528	ENSCSAG00000011294	ENSMMUG00000016580
ENSG00000007923	ENSPTRG00000000094	ENSNLEG00000008630	ENSGGOG00000006848	ENSCJAG00000000242	ENSPANG00000006141	ENSPPYG00000001934	ENSCSAG00000000750	ENSMMUG00000004686
ENSG00000007968	ENSPTRG00000000330	ENSNLEG00000008555	ENSGGOG00000003033	ENSCJAG00000020962	ENSPANG00000015167	ENSPPYG00000001739	ENSCSAG00000000926	ENSMMUG00000011832
ENSG00000008083	ENSPTRG00000017743	ENSNLEG00000000943	ENSGGOG00000005536	ENSCJAG00000005717	ENSPANG00000022702	ENSPPYG00000016250	ENSCSAG00000007566	ENSMMUG00000015362
ENSG00000008086	ENSPTRG00000021711	ENSNLEG00000009674	ENSGGOG00000010796	ENSCJAG00000005834	ENSPANG00000004460	ENSPPYG00000020166	ENSCSAG00000014729	ENSMMUG00000005063
ENSG00000008118	ENSPTRG00000001935	ENSNLEG00000001632	ENSGGOG00000001221	ENSCJAG00000014868	ENSPANG00000016717	ENSPPYG00000000259	ENSCSAG00000015230	ENSMMUG00000003369
ENSG00000008130	ENSPTRG00000000038	ENSNLEG00000000139	ENSGGOG00000000307	ENSCJAG00000010843	ENSPANG00000005057	ENSPPYG00000001994	ENSCSAG00000000700	ENSMMUG00000010879
ENSG00000008196	ENSPTRG00000018269	ENSNLEG00000003972	ENSGGOG00000014613	ENSCJAG00000011561	ENSPANG00000026000	ENSPPYG00000016700	ENSCSAG00000012975	ENSMMUG00000002869
ENSG00000008197	ENSPTRG00000018268	ENSNLEG00000003990	ENSGGOG00000003510	ENSCJAG00000011580	ENSPANG00000017493	ENSPPYG00000016699	ENSCSAG00000012915	ENSMMUG00000002867
ENSG00000008226	ENSPTRG00000014752	ENSNLEG00000005235	ENSGGOG00000003808	ENSCJAG00000010226	ENSPANG00000026026	ENSPPYG00000014013	ENSCSAG00000014334	ENSMMUG00000000987
ENSG00000008256	ENSPTRG00000018907	ENSNLEG00000001145	ENSGGOG00000015376	ENSCJAG00000015425	ENSPANG00000015584	ENSPPYG00000017346	ENSCSAG00000017714	ENSMMUG00000003167
ENSG00000008277	ENSPTRG00000019374	ENSNLEG00000015048	ENSGGOG00000002042	ENSCJAG00000014311	ENSPANG00000011718	ENSPPYG00000017839	ENSCSAG00000012435	ENSMMUG00000022695
ENSG00000008283	ENSPTRG00000009512	ENSNLEG00000004548	ENSGGOG00000000738	ENSCJAG00000019777	ENSPANG00000021047	ENSPPYG00000008522	ENSCSAG00000003859	ENSMMUG00000013412
ENSG00000008294	ENSPTRG00000009414	ENSNLEG00000007894	ENSGGOG00000015297	ENSCJAG00000018448	ENSPANG00000022449	ENSPPYG00000008269	ENSCSAG00000005508	ENSMMUG00000022528
ENSG00000008323	ENSPTRG00000004569	ENSNLEG00000003548	ENSGGOG00000011884	ENSCJAG00000000666	ENSPANG00000010167	ENSPPYG00000004182	ENSCSAG00000010727	ENSMMUG00000000375
ENSG00000008394	ENSPTRG00000004737	ENSNLEG00000004275	ENSGGOG00000006707	ENSCJAG00000021590	ENSPANG00000005821	ENSPPYG00000004337	ENSCSAG00000008292	ENSMMUG00000002359
ENSG00000008405	ENSPTRG00000005396	ENSNLEG00000006721	ENSGGOG00000027205	ENSCJAG00000015099	ENSPANG00000026255	ENSPPYG00000004911	ENSCSAG00000002927	ENSMMUG00000021808
ENSG00000008438	ENSPTRG00000011175	ENSNLEG00000002422	ENSGGOG00000011126	ENSCJAG00000012095	ENSPANG00000007858	ENSPPYG00000010141	ENSCSAG00000003083	ENSMMUG00000008742
ENSG00000008441	ENSPTRG00000010555	ENSNLEG00000012980	ENSGGOG00000001831	ENSCJAG00000004603	ENSPANG00000018992	ENSPPYG00000009620	ENSCSAG00000006510	ENSMMUG00000019292
ENSG00000008516	ENSPTRG00000007682	ENSNLEG00000009586	ENSGGOG00000016325	ENSCJAG00000015476	ENSPANG00000007363	ENSPPYG00000007030	ENSCSAG00000010218	ENSMMUG00000009483
ENSG00000008735	ENSPTRG00000014549	ENSNLEG00000001089	ENSGGOG00000007277	ENSCJAG00000018368	ENSPANG00000007364	ENSPPYG00000011996	ENSCSAG00000004785	ENSMMUG00000011181
ENSG00000008869	ENSPTRG00000011831	ENSNLEG00000016154	ENSGGOG00000005010	ENSCJAG00000003707	ENSPANG00000019359	ENSPPYG00000012495	ENSCSAG00000012013	ENSMMUG00000014939
ENSG00000008952	ENSPTRG00000015611	ENSNLEG00000005155	ENSGGOG00000013658	ENSCJAG00000002576	ENSPANG00000003126	ENSPPYG00000014285	ENSCSAG00000012673	ENSMMUG00000021899
ENSG00000008988	ENSPTRG00000020264	ENSNLEG00000019086	ENSGGOG00000001837	ENSCJAG00000016631	ENSPANG00000018451	ENSPPYG00000018600	ENSCSAG00000014597	ENSMMUG00000030251
ENSG00000009307	ENSPTRG00000033721	ENSNLEG00000004842	ENSGGOG00000002164	ENSCJAG00000012565	ENSPANG00000018873	ENSPPYG00000000996	ENSCSAG00000001658	ENSMMUG00000001974
ENSG00000009335	ENSPTRG00000019919	ENSNLEG00000000246	ENSGGOG00000005173	ENSCJAG00000004298	ENSPANG00000008928	ENSPPYG00000018227	ENSCSAG00000006430	ENSMMUG00000008733
ENSG00000009413	ENSPTRG00000018508	ENSNLEG00000012880	ENSGGOG00000008128	ENSCJAG00000005032	ENSPANG00000020083	ENSPPYG00000016927	ENSCSAG00000015573	ENSMMUG00000021533
ENSG00000009694	ENSPTRG00000022250	ENSNLEG00000015132	ENSGGOG00000003488	ENSCJAG00000020589	ENSPANG00000002300	ENSPPYG00000020699	ENSCSAG00000018328	ENSMMUG00000007587
ENSG00000009709	ENSPTRG00000000253	ENSNLEG00000007812	ENSGGOG00000004213	ENSCJAG00000007521	ENSPANG00000015169	ENSPPYG00000001801	ENSCSAG00000000870	ENSMMUG00000017444
ENSG00000009724	ENSPTRG00000000137	ENSNLEG00000009518	ENSGGOG00000015360	ENSCJAG00000002366	ENSPANG00000007060	ENSPPYG00000001893	ENSCSAG00000000786	ENSMMUG00000007459
ENSG00000009765	ENSPTRG00000018708	ENSNLEG00000015363	ENSGGOG00000000608	ENSCJAG00000013438	ENSPANG00000026300	ENSPPYG00000017103	ENSCSAG00000014444	ENSMMUG00000010802
ENSG00000009780	ENSPTRG00000000414	ENSNLEG00000009641	ENSGGOG00000006690	ENSCJAG00000009327	ENSPANG00000000247	ENSPPYG00000001656	ENSCSAG00000000999	ENSMMUG00000012243
ENSG00000009790	ENSPTRG00000001939	ENSNLEG00000001747	ENSGGOG00000006197	ENSCJAG00000014957	ENSPANG00000001376	ENSPPYG00000000255	ENSCSAG00000015258	ENSMMUG00000022062
ENSG00000009830	ENSPTRG00000006576	ENSNLEG00000016688	ENSGGOG00000006199	ENSCJAG00000016739	ENSPANG00000022436	ENSPPYG00000006020	ENSCSAG00000011826	ENSMMUG00000001095
ENSG00000009844	ENSPTRG00000018662	ENSNLEG00000015053	ENSGGOG00000015524	ENSCJAG00000019131	ENSPANG00000004286	ENSPPYG00000017055	ENSCSAG00000017053	ENSMMUG00000023012
ENSG00000009954	ENSPTRG00000019271	ENSNLEG00000008936	ENSGGOG00000016557	ENSCJAG00000016867	ENSPANG00000021193	ENSPPYG00000017503	ENSCSAG00000018168	ENSMMUG00000014270
ENSG00000010017	ENSPTRG00000017739	ENSNLEG00000000899	ENSGGOG00000023138	ENSCJAG00000019797	ENSPANG00000018772	ENSPPYG00000016245	ENSCSAG00000007548	ENSMMUG00000020122
ENSG00000010030	ENSPTRG00000018102	ENSNLEG00000010639	ENSGGOG00000002074	ENSCJAG00000016011	ENSPANG00000016839	ENSPPYG00000016544	ENSCSAG00000010241	ENSMMUG00000000687
ENSG00000010072	ENSPTRG00000002109	ENSNLEG00000002094	ENSGGOG00000003142	ENSCJAG00000018340	ENSPANG00000017798	ENSPPYG00000010629	ENSCSAG00000010313	ENSMMUG00000005244
ENSG00000010219	ENSPTRG00000004555	ENSNLEG00000003196	ENSGGOG00000011062	ENSCJAG00000007790	ENSPANG00000019887	ENSPPYG00000004169	ENSCSAG00000011051	ENSMMUG00000020811
ENSG00000010244	ENSPTRG00000008989	ENSNLEG00000005954	ENSGGOG00000024003	ENSCJAG00000014376	ENSPANG00000023027	ENSPPYG00000008161	ENSCSAG00000006379	ENSMMUG00000016875
ENSG00000010256	ENSPTRG00000014892	ENSNLEG00000006581	ENSGGOG00000007193	ENSCJAG00000003132	ENSPANG00000015008	ENSPPYG00000013898	ENSCSAG00000015535	ENSMMUG00000014705
ENSG00000010278	ENSPTRG00000004567	ENSNLEG00000003491	ENSGGOG00000008208	ENSCJAG00000000659	ENSPANG00000019524	ENSPPYG00000004181	ENSCSAG00000010749	ENSMMUG00000004470
ENSG00000010282	ENSPTRG00000014800	ENSNLEG00000005862	ENSGGOG00000007038	ENSCJAG00000018116	ENSPANG00000016563	ENSPPYG00000013976	ENSCSAG00000016753	ENSMMUG00000021245
ENSG00000010292	ENSPTRG00000004576	ENSNLEG00000003743	ENSGGOG00000009536	ENSCJAG00000007561	ENSPANG00000017213	ENSPPYG00000004188	ENSCSAG00000010550	ENSMMUG00000018677
ENSG00000010295	ENSPTRG00000004578	ENSNLEG00000004195	ENSGGOG00000009558	ENSCJAG00000037676	ENSPANG00000006041	ENSPPYG00000004190	ENSCSAG00000010518	ENSMMUG00000018681
ENSG00000010318	ENSPTRG00000014998	ENSNLEG00000007134	ENSGGOG00000015905	ENSCJAG00000006361	ENSPANG00000013327	ENSPPYG00000013808	ENSCSAG00000013464	ENSMMUG00000016984
ENSG00000010319	ENSPTRG00000014999	ENSNLEG00000007140	ENSGGOG00000015913	ENSCJAG00000006415	ENSPANG00000006629	ENSPPYG00000013807	ENSCSAG00000013447	ENSMMUG00000018872
ENSG00000010322	ENSPTRG00000015001	ENSNLEG00000007149	ENSGGOG00000015932	ENSCJAG00000006457	ENSPANG00000026093	ENSPPYG00000013805	ENSCSAG00000013414	ENSMMUG00000005619
ENSG00000010327	ENSPTRG00000015002	ENSNLEG00000007151	ENSGGOG00000015946	ENSCJAG00000006484	ENSPANG00000017243	ENSPPYG00000013804	ENSCSAG00000013391	ENSMMUG00000017351
ENSG00000010361	ENSPTRG00000011318	ENSNLEG00000005341	ENSGGOG00000010155	ENSCJAG00000003892	ENSPANG00000012029	ENSPPYG00000010263	ENSCSAG00000002433	ENSMMUG00000011614
ENSG00000010539	ENSPTRG00000007689	ENSNLEG00000009616	ENSGGOG00000025449	ENSCJAG00000015577	ENSPANG00000009198	ENSPPYG00000007036	ENSCSAG00000010096	ENSMMUG00000017972
ENSG00000010610	ENSPTRG00000004590	ENSNLEG00000004671	ENSGGOG00000003230	ENSCJAG00000007635	ENSPANG00000020297	ENSPPYG00000004202	ENSCSAG00000010263	ENSMMUG00000013202
ENSG00000010626	ENSPTRG00000004597	ENSNLEG00000004880	ENSGGOG00000002523	ENSCJAG00000007339	ENSPANG00000017212	ENSPPYG00000004209	ENSCSAG00000010193	ENSMMUG00000001781
ENSG00000010671	ENSPTRG00000022104	ENSNLEG00000007535	ENSGGOG00000022176	ENSCJAG00000004727	ENSPANG00000002013	ENSPPYG00000020552	ENSCSAG00000009872	ENSMMUG00000019573
ENSG00000010704	ENSPTRG00000017805	ENSNLEG00000003050	ENSGGOG00000006373	ENSCJAG00000010993	ENSPANG00000021735	ENSPPYG00000016305	ENSCSAG00000007897	ENSMMUG00000023733
ENSG00000010803	ENSPTRG00000000601	ENSNLEG00000012259	ENSGGOG00000017190	ENSCJAG00000003039	ENSPANG00000025516	ENSPPYG00000001478	ENSCSAG00000001156	ENSMMUG00000017104
ENSG00000010810	ENSPTRG00000018511	ENSNLEG00000012937	ENSGGOG00000008065	ENSCJAG00000004878	ENSPANG00000003402	ENSPPYG00000016930	ENSCSAG00000015591	ENSMMUG00000017017
ENSG00000010818	ENSPTRG00000018665	ENSNLEG00000015066	ENSGGOG00000016466	ENSCJAG00000019190	ENSPANG00000026003	ENSPPYG00000017057	ENSCSAG00000017065	ENSMMUG00000007998
ENSG00000011007	ENSPTRG00000000335	ENSNLEG00000008606	ENSGGOG00000015012	ENSCJAG00000020934	ENSPANG00000020341	ENSPPYG00000001735	ENSCSAG00000000930	ENSMMUG00000003173
ENSG00000011021	ENSPTRG00000000154	ENSNLEG00000009669	ENSGGOG00000012934	ENSCJAG00000013347	ENSPANG00000000674	ENSPPYG00000001879	ENSCSAG00000000801	ENSMMUG00000007829
ENSG00000011028	ENSPTRG00000009508	ENSNLEG00000004611	ENSGGOG00000001818	ENSCJAG00000019796	ENSPANG00000021066	ENSPPYG00000008519	ENSCSAG00000003849	ENSMMUG00000002167
ENSG00000011083	ENSPTRG00000017413	ENSNLEG00000010260	ENSGGOG00000000107	ENSCJAG00000021053	ENSPANG00000006208	ENSPPYG00000015945	ENSCSAG00000011636	ENSMMUG00000011559
ENSG00000011105	ENSPTRG00000004540	ENSNLEG00000002942	ENSGGOG00000010996	ENSCJAG00000018882	ENSPANG00000020211	ENSPPYG00000004157	ENSCSAG00000011231	ENSMMUG00000009252
ENSG00000011132	ENSPTRG00000010275	ENSNLEG00000002776	ENSGGOG00000004637	ENSCJAG00000014981	ENSPANG00000003568	ENSPPYG00000009385	ENSCSAG00000010973	ENSMMUG00000009672
ENSG00000011143	ENSPTRG00000009447	ENSNLEG00000008099	ENSGGOG00000003139	ENSCJAG00000017254	ENSPANG00000022273	ENSPPYG00000008864	ENSCSAG00000005647	ENSMMUG00000011971
ENSG00000011198	ENSPTRG00000014812	ENSNLEG00000005918	ENSGGOG00000004874	ENSCJAG00000001747	ENSPANG00000000986	ENSPPYG00000013964	ENSCSAG00000016699	ENSMMUG00000001031
ENSG00000011201	ENSPTRG00000021645	ENSNLEG00000008627	ENSGGOG00000001551	ENSCJAG00000000873	ENSPANG00000020427	ENSPPYG00000020111	ENSCSAG00000015400	ENSMMUG00000018191
ENSG00000011258	ENSPTRG00000009417	ENSNLEG00000007934	ENSGGOG00000003708	ENSCJAG00000018369	ENSPANG00000022443	ENSPPYG00000008267	ENSCSAG00000005517	ENSMMUG00000001942
ENSG00000011295	ENSPTRG00000008807	ENSNLEG00000014808	ENSGGOG00000001647	ENSCJAG00000012193	ENSPANG00000023712	ENSPPYG00000008012	ENSCSAG00000008576	ENSMMUG00000008949
ENSG00000011304	ENSPTRG00000010165	ENSNLEG00000000864	ENSGGOG00000005090	ENSCJAG00000020162	ENSPANG00000007281	ENSPPYG00000009289	ENSCSAG00000012749	ENSMMUG00000016450
ENSG00000011332	ENSPTRG00000023510	ENSNLEG00000016939	ENSGGOG00000005852	ENSCJAG00000013515	ENSPANG00000014112	ENSPPYG00000009924	ENSCSAG00000004132	ENSMMUG00000003493
ENSG00000011347	ENSPTRG00000003745	ENSNLEG00000002675	ENSGGOG00000016983	ENSCJAG00000019261	ENSPANG00000022956	ENSPPYG00000003184	ENSCSAG00000006435	ENSMMUG00000005122
ENSG00000011376	ENSPTRG00000014833	ENSNLEG00000006048	ENSGGOG00000015767	ENSCJAG00000001949	ENSPANG00000015569	ENSPPYG00000013946	ENSCSAG00000016339	ENSMMUG00000018020
ENSG00000011405	ENSPTRG00000003399	ENSNLEG00000017723	ENSGGOG00000011040	ENSCJAG00000009472	ENSPANG00000015538	ENSPPYG00000003455	ENSCSAG00000004784	ENSMMUG00000022548
ENSG00000011422	ENSPTRG00000011091	ENSNLEG00000001674	ENSGGOG00000009182	ENSCJAG00000013472	ENSPANG00000014600	ENSPPYG00000010072	ENSCSAG00000003374	ENSMMUG00000004616
ENSG00000011426	ENSPTRG00000019084	ENSNLEG00000001988	ENSGGOG00000001712	ENSCJAG00000012416	ENSPANG00000006301	ENSPPYG00000017635	ENSCSAG00000015026	ENSMMUG00000021186
ENSG00000011451	ENSPTRG00000010622	ENSNLEG00000005312	ENSGGOG00000013470	ENSCJAG00000002265	ENSPANG00000014329	ENSPPYG00000009672	ENSCSAG00000006081	ENSMMUG00000028863
ENSG00000011454	ENSPTRG00000021342	ENSNLEG00000017216	ENSGGOG00000003890	ENSCJAG00000020027	ENSPANG00000025838	ENSPPYG00000019586	ENSCSAG00000013436	ENSMMUG00000000670
ENSG00000011465	ENSPTRG00000005290	ENSNLEG00000005597	ENSGGOG00000003795	ENSCJAG00000019513	ENSPANG00000011237	ENSPPYG00000004826	ENSCSAG00000003736	ENSMMUG00000016997
ENSG00000011478	ENSPTRG00000011163	ENSNLEG00000002287	ENSGGOG00000002353	ENSCJAG00000012382	ENSPANG00000016116	ENSPPYG00000010130	ENSCSAG00000003156	ENSMMUG00000006940
ENSG00000011485	ENSPTRG00000011181	ENSNLEG00000002629	ENSGGOG00000007562	ENSCJAG00000011891	ENSPANG00000002966	ENSPPYG00000010148	ENSCSAG00000003061	ENSMMUG00000000217
ENSG00000011523	ENSPTRG00000011988	ENSNLEG00000009939	ENSGGOG00000005826	ENSCJAG00000006788	ENSPANG00000009710	ENSPPYG00000012361	ENSCSAG00000014763	ENSMMUG00000017019
ENSG00000011566	ENSPTRG00000011858	ENSNLEG00000016481	ENSGGOG00000027425	ENSCJAG00000014920	ENSPANG00000019357	ENSPPYG00000012472	ENSCSAG00000012416	ENSMMUG00000013901
ENSG00000011600	ENSPTRG00000010876	ENSNLEG00000011600	ENSGGOG00000015332	ENSCJAG00000009777	ENSPANG00000020941	ENSPPYG00000009889	ENSCSAG00000004287	ENSMMUG00000008004
ENSG00000011638	ENSPTRG00000007855	ENSNLEG00000012267	ENSGGOG00000008931	ENSCJAG00000009272	ENSPANG00000025503	ENSPPYG00000007167	ENSCSAG00000007445	ENSMMUG00000016758
ENSG00000011677	ENSPTRG00000022383	ENSNLEG00000013803	ENSGGOG00000034961	ENSCJAG00000003815	ENSPANG00000023463	ENSPPYG00000020828	ENSCSAG00000007008	ENSMMUG00000001540
ENSG00000012048	ENSPTRG00000009236	ENSNLEG00000011944	ENSGGOG00000009827	ENSCJAG00000012938	ENSPANG00000021372	ENSPPYG00000008363	ENSCSAG00000003399	ENSMMUG00000001329
ENSG00000012061	ENSPTRG00000011152	ENSNLEG00000002069	ENSGGOG00000014332	ENSCJAG00000012670	ENSPANG00000014628	ENSPPYG00000010120	ENSCSAG00000003179	ENSMMUG00000000718
ENSG00000012124	ENSPTRG00000010840	ENSNLEG00000011143	ENSGGOG00000009101	ENSCJAG00000010380	ENSPANG00000013639	ENSPPYG00000009858	ENSCSAG00000004508	ENSMMUG00000017621
ENSG00000012223	ENSPTRG00000014850	ENSNLEG00000006121	ENSGGOG00000008073	ENSCJAG00000002108	ENSPANG00000007056	ENSPPYG00000013935	ENSCSAG00000016238	ENSMMUG00000014261
ENSG00000012232	ENSPTRG00000020124	ENSNLEG00000016652	ENSGGOG00000008655	ENSCJAG00000015598	ENSPANG00000016340	ENSPPYG00000018478	ENSCSAG00000015903	ENSMMUG00000017700
ENSG00000012504	ENSPTRG00000005345	ENSNLEG00000006093	ENSGGOG00000008137	ENSCJAG00000002087	ENSPANG00000023009	ENSPPYG00000004867	ENSCSAG00000003451	ENSMMUG00000003571
ENSG00000012660	ENSPTRG00000018289	ENSNLEG00000003499	ENSGGOG00000011386	ENSCJAG00000011119	ENSPANG00000013429	ENSPPYG00000016720	ENSCSAG00000013156	ENSMMUG00000006422
ENSG00000012779	ENSPTRG00000002458	ENSNLEG00000015960	ENSGGOG00000012775	ENSCJAG00000013406	ENSPANG00000022667	ENSPPYG00000002228	ENSCSAG00000010822	ENSMMUG00000013434
ENSG00000012822	ENSPTRG00000005024	ENSNLEG00000017685	ENSGGOG00000011541	ENSCJAG00000018726	ENSPANG00000011373	ENSPPYG00000004587	ENSCSAG00000005466	ENSMMUG00000009457
ENSG00000012963	ENSPTRG00000006662	ENSNLEG00000017199	ENSGGOG00000027838	ENSCJAG00000018283	ENSPANG00000020773	ENSPPYG00000006086	ENSCSAG00000011203	ENSMMUG00000004025
ENSG00000012983	ENSPTRG00000006332	ENSNLEG00000012174	ENSGGOG00000027409	ENSCJAG00000006357	ENSPANG00000009733	ENSPPYG00000005803	ENSCSAG00000015154	ENSMMUG00000020550
ENSG00000013016	ENSPTRG00000011805	ENSNLEG00000015546	ENSGGOG00000003031	ENSCJAG00000003137	ENSPANG00000023120	ENSPPYG00000012514	ENSCSAG00000011254	ENSMMUG00000003476
ENSG00000013275	ENSPTRG00000010986	ENSNLEG00000014152	ENSGGOG00000000920	ENSCJAG00000014417	ENSPANG00000017750	ENSPPYG00000009982	ENSCSAG00000003774	ENSMMUG00000017188
ENSG00000013293	ENSPTRG00000015619	ENSNLEG00000005278	ENSGGOG00000001456	ENSCJAG00000002451	ENSPANG00000008188	ENSPPYG00000014293	ENSCSAG00000012706	ENSMMUG00000013987
ENSG00000013297	ENSPTRG00000015617	ENSNLEG00000005269	ENSGGOG00000023158	ENSCJAG00000002437	ENSPANG00000012984	ENSPPYG00000014291	ENSCSAG00000012698	ENSMMUG00000009274
ENSG00000013306	ENSPTRG00000009272	ENSNLEG00000005340	ENSGGOG00000005843	ENSCJAG00000009963	ENSPANG00000021329	ENSPPYG00000008333	ENSCSAG00000003554	ENSMMUG00000017944
ENSG00000013374	ENSPTRG00000019883	ENSNLEG00000004440	ENSGGOG00000014540	ENSCJAG00000020400	ENSPANG00000015941	ENSPPYG00000018192	ENSCSAG00000006623	ENSMMUG00000006244
ENSG00000013441	ENSPTRG00000012792	ENSNLEG00000006933	ENSGGOG00000016192	ENSCJAG00000004319	ENSPANG00000015580	ENSPPYG00000013061	ENSCSAG00000010924	ENSMMUG00000006640
ENSG00000013503	ENSPTRG00000005390	ENSNLEG00000006659	ENSGGOG00000016608	ENSCJAG00000014985	ENSPANG00000012252	ENSPPYG00000004905	ENSCSAG00000002957	ENSMMUG00000005208
ENSG00000013523	ENSPTRG00000006569	ENSNLEG00000016631	ENSGGOG00000017040	ENSCJAG00000020726	ENSPANG00000023844	ENSPPYG00000006014	ENSCSAG00000011939	ENSMMUG00000018551
ENSG00000013561	ENSPTRG00000017356	ENSNLEG00000009711	ENSGGOG00000008542	ENSCJAG00000018220	ENSPANG00000012016	ENSPPYG00000015894	ENSCSAG00000012400	ENSMMUG00000009768
ENSG00000013583	ENSPTRG00000004712	ENSNLEG00000003717	ENSGGOG00000000902	ENSCJAG00000021628	ENSPANG00000018872	ENSPPYG00000004312	ENSCSAG00000008550	ENSMMUG00000017633
ENSG00000013619	ENSPTRG00000022365	ENSNLEG00000013570	ENSGGOG00000016675	ENSCJAG00000004077	ENSPANG00000008461	ENSPPYG00000020814	ENSCSAG00000007173	ENSMMUG00000022263
ENSG00000014123	ENSPTRG00000018432	ENSNLEG00000013481	ENSGGOG00000013798	ENSCJAG00000001179	ENSPANG00000024032	ENSPPYG00000016854	ENSCSAG00000014473	ENSMMUG00000012616
ENSG00000014138	ENSPTRG00000003870	ENSNLEG00000005558	ENSGGOG00000003056	ENSCJAG00000002330	ENSPANG00000023360	ENSPPYG00000003071	ENSCSAG00000007755	ENSMMUG00000022031
ENSG00000014164	ENSPTRG00000020655	ENSNLEG00000001681	ENSGGOG00000002833	ENSCJAG00000021439	ENSPANG00000016578	ENSPPYG00000018935	ENSCSAG00000009074	ENSMMUG00000019255
ENSG00000014216	ENSPTRG00000003869	ENSNLEG00000005535	ENSGGOG00000007754	ENSCJAG00000002371	ENSPANG00000019841	ENSPPYG00000003073	ENSCSAG00000007723	ENSMMUG00000013475
ENSG00000014257	ENSPTRG00000015399	ENSNLEG00000002953	ENSGGOG00000012905	ENSCJAG00000003103	ENSPANG00000008322	ENSPPYG00000014104	ENSCSAG00000010534	ENSMMUG00000016004
ENSG00000014824	ENSPTRG00000016014	ENSNLEG00000017245	ENSGGOG00000001861	ENSCJAG00000019226	ENSPANG00000024558	ENSPPYG00000014696	ENSCSAG00000017099	ENSMMUG00000022782
ENSG00000014914	ENSPTRG00000001244	ENSNLEG00000009701	ENSGGOG00000004764	ENSCJAG00000000802	ENSPANG00000020583	ENSPPYG00000000911	ENSCSAG00000018123	ENSMMUG00000007246
ENSG00000014919	ENSPTRG00000002835	ENSNLEG00000014622	ENSGGOG00000010577	ENSCJAG00000017107	ENSPANG00000021260	ENSPPYG00000002556	ENSCSAG00000005712	ENSMMUG00000023762
ENSG00000015153	ENSPTRG00000004837	ENSNLEG00000017946	ENSGGOG00000007230	ENSCJAG00000017762	ENSPANG00000012257	ENSPPYG00000004421	ENSCSAG00000007094	ENSMMUG00000010868
ENSG00000015171	ENSPTRG00000002229	ENSNLEG00000013233	ENSGGOG00000016536	ENSCJAG00000018489	ENSPANG00000023622	ENSPPYG00000002032	ENSCSAG00000014129	ENSMMUG00000021279
ENSG00000015413	ENSPTRG00000008482	ENSNLEG00000015822	ENSGGOG00000006148	ENSCJAG00000010841	ENSPANG00000008151	ENSPPYG00000007666	ENSCSAG00000002805	ENSMMUG00000014910
ENSG00000015520	ENSPTRG00000019146	ENSNLEG00000003753	ENSGGOG00000027580	ENSCJAG00000012318	ENSPANG00000014131	ENSPPYG00000017592	ENSCSAG00000015627	ENSMMUG00000000782
ENSG00000015532	ENSPTRG00000009395	ENSNLEG00000009017	ENSGGOG00000011942	ENSCJAG00000018858	ENSPANG00000022500	ENSPPYG00000008287	ENSCSAG00000005387	ENSMMUG00000017226
ENSG00000015592	ENSPTRG00000020102	ENSNLEG00000016274	ENSGGOG00000003341	ENSCJAG00000019866	ENSPANG00000007322	ENSPPYG00000018460	ENSCSAG00000016018	ENSMMUG00000018670
ENSG00000016082	ENSPTRG00000016858	ENSNLEG00000010739	ENSGGOG00000009588	ENSCJAG00000001490	ENSPANG00000012177	ENSPPYG00000015449	ENSCSAG00000016713	ENSMMUG00000003984
ENSG00000016391	ENSPTRG00000015027	ENSNLEG00000007229	ENSGGOG00000001470	ENSCJAG00000007563	ENSPANG00000000438	ENSPPYG00000013786	ENSCSAG00000012990	ENSMMUG00000019266
ENSG00000016402	ENSPTRG00000018640	ENSNLEG00000014884	ENSGGOG00000000380	ENSCJAG00000018982	ENSPANG00000017634	ENSPPYG00000017037	ENSCSAG00000016925	ENSMMUG00000013566
ENSG00000016490	ENSPTRG00000000922	ENSNLEG00000010144	ENSGGOG00000011756	ENSCJAG00000007285	ENSPANG00000002388	ENSPPYG00000001187	ENSCSAG00000001434	ENSMMUG00000006836
ENSG00000016602	ENSPTRG00000000923	ENSNLEG00000010158	ENSGGOG00000014623	ENSCJAG00000007319	ENSPANG00000002387	ENSPPYG00000001186	ENSCSAG00000001436	ENSMMUG00000010306
ENSG00000016864	ENSPTRG00000015010	ENSNLEG00000007181	ENSGGOG00000011449	ENSCJAG00000006883	ENSPANG00000002879	ENSPPYG00000013799	ENSCSAG00000013304	ENSMMUG00000012526
ENSG00000017260	ENSPTRG00000015390	ENSNLEG00000002211	ENSGGOG00000002535	ENSCJAG00000003182	ENSPANG00000000996	ENSPPYG00000014097	ENSCSAG00000010480	ENSMMUG00000005137
ENSG00000017427	ENSPTRG00000024078	ENSNLEG00000006394	ENSGGOG00000004943	ENSCJAG00000014307	ENSPANG00000004450	ENSPPYG00000004882	ENSCSAG00000003294	ENSMMUG00000002235
ENSG00000017483	ENSPTRG00000021860	ENSNLEG00000003614	ENSGGOG00000013314	ENSCJAG00000014797	ENSPANG00000002527	ENSPPYG00000020308	ENSCSAG00000013284	ENSMMUG00000016975
ENSG00000017797	ENSPTRG00000009859	ENSNLEG00000006950	ENSGGOG00000023120	ENSCJAG00000004430	ENSPANG00000008472	ENSPPYG00000009010	ENSCSAG00000017558	ENSMMUG00000019521
ENSG00000018189	ENSPTRG00000016135	ENSNLEG00000007716	ENSGGOG00000026311	ENSCJAG00000014529	ENSPANG00000006247	ENSPPYG00000014811	ENSCSAG00000004858	ENSMMUG00000004465
ENSG00000018236	ENSPTRG00000004834	ENSNLEG00000017950	ENSGGOG00000016609	ENSCJAG00000017809	ENSPANG00000022088	ENSPPYG00000004417	ENSCSAG00000007119	ENSMMUG00000021163
ENSG00000018280	ENSPTRG00000012917	ENSNLEG00000008589	ENSGGOG00000013353	ENSCJAG00000010901	ENSPANG00000012402	ENSPPYG00000013172	ENSCSAG00000008860	ENSMMUG00000013359
ENSG00000018408	ENSPTRG00000015519	ENSNLEG00000003066	ENSGGOG00000000214	ENSCJAG00000001336	ENSPANG00000006008	ENSPPYG00000014199	ENSCSAG00000011508	ENSMMUG00000018982
ENSG00000018510	ENSPTRG00000012680	ENSNLEG00000006030	ENSGGOG00000012114	ENSCJAG00000021508	ENSPANG00000004764	ENSPPYG00000012969	ENSCSAG00000014345	ENSMMUG00000008502
ENSG00000018699	ENSPTRG00000011820	ENSNLEG00000015849	ENSGGOG00000012734	ENSCJAG00000003388	ENSPANG00000019545	ENSPPYG00000012503	ENSCSAG00000011612	ENSMMUG00000009372
ENSG00000018869	ENSPTRG00000011539	ENSNLEG00000010794	ENSGGOG00000003541	ENSCJAG00000020283	ENSPANG00000000398	ENSPPYG00000010446	ENSCSAG00000001670	ENSMMUG00000000362
ENSG00000019102	ENSPTRG00000004428	ENSNLEG00000007438	ENSGGOG00000005793	ENSCJAG00000007995	ENSPANG00000023741	ENSPPYG00000004019	ENSCSAG00000002377	ENSMMUG00000008482
ENSG00000019144	ENSPTRG00000004351	ENSNLEG00000007370	ENSGGOG00000015323	ENSCJAG00000013463	ENSPANG00000012219	ENSPPYG00000003940	ENSCSAG00000002568	ENSMMUG00000002544
ENSG00000019169	ENSPTRG00000012397	ENSNLEG00000011875	ENSGGOG00000015585	ENSCJAG00000021426	ENSPANG00000000799	ENSPPYG00000012792	ENSCSAG00000016551	ENSMMUG00000002610
ENSG00000019186	ENSPTRG00000013640	ENSNLEG00000007020	ENSGGOG00000009673	ENSCJAG00000000625	ENSPANG00000020783	ENSPPYG00000011143	ENSCSAG00000015320	ENSMMUG00000014860
ENSG00000019505	ENSPTRG00000003534	ENSNLEG00000017977	ENSGGOG00000017096	ENSCJAG00000011527	ENSPANG00000014366	ENSPPYG00000029407	ENSCSAG00000005596	ENSMMUG00000011449
ENSG00000019549	ENSPTRG00000020235	ENSNLEG00000013421	ENSGGOG00000000959	ENSCJAG00000013499	ENSPANG00000017540	ENSPPYG00000018578	ENSCSAG00000014787	ENSMMUG00000016195
ENSG00000019582	ENSPTRG00000017417	ENSNLEG00000010343	ENSGGOG00000011709	ENSCJAG00000020985	ENSPANG00000003593	ENSPPYG00000015949	ENSCSAG00000011542	ENSMMUG00000009113
ENSG00000019991	ENSPTRG00000019349	ENSNLEG00000014770	ENSGGOG00000003432	ENSCJAG00000003339	ENSPANG00000016786	ENSPPYG00000017860	ENSCSAG00000012016	ENSMMUG00000018652
ENSG00000019995	ENSPTRG00000003034	ENSNLEG00000000584	ENSGGOG00000016848	ENSCJAG00000012573	ENSPANG00000020320	ENSPPYG00000002745	ENSCSAG00000004507	ENSMMUG00000022028
ENSG00000020129	ENSPTRG00000000522	ENSNLEG00000011043	ENSGGOG00000009754	ENSCJAG00000001525	ENSPANG00000017888	ENSPPYG00000001557	ENSCSAG00000001085	ENSMMUG00000019812
ENSG00000020181	ENSPTRG00000020161	ENSNLEG00000012179	ENSGGOG00000012872	ENSCJAG00000002733	ENSPANG00000004191	ENSPPYG00000018513	ENSCSAG00000015581	ENSMMUG00000003204
ENSG00000020256	ENSPTRG00000013632	ENSNLEG00000007015	ENSGGOG00000012030	ENSCJAG00000000596	ENSPANG00000021108	ENSPPYG00000011139	ENSCSAG00000015277	ENSMMUG00000018846
ENSG00000020426	ENSPTRG00000006412	ENSNLEG00000013781	ENSGGOG00000009127	ENSCJAG00000019143	ENSPANG00000020971	ENSPPYG00000005876	ENSCSAG00000014164	ENSMMUG00000001642
ENSG00000020577	ENSPTRG00000006364	ENSNLEG00000012735	ENSGGOG00000000673	ENSCJAG00000018182	ENSPANG00000004323	ENSPPYG00000005832	ENSCSAG00000014813	ENSMMUG00000010315
ENSG00000020633	ENSPTRG00000000351	ENSNLEG00000009021	ENSGGOG00000004848	ENSCJAG00000020815	ENSPANG00000008140	ENSPPYG00000001714	ENSCSAG00000000947	ENSMMUG00000002420
ENSG00000021300	ENSPTRG00000004047	ENSNLEG00000017104	ENSGGOG00000011695	ENSCJAG00000015909	ENSPANG00000024370	ENSPPYG00000003662	ENSCSAG00000004063	ENSMMUG00000004791
ENSG00000021355	ENSPTRG00000017667	ENSNLEG00000010958	ENSGGOG00000007770	ENSCJAG00000019646	ENSPANG00000004874	ENSPPYG00000016172	ENSCSAG00000007203	ENSMMUG00000011720
ENSG00000021488	ENSPTRG00000010796	ENSNLEG00000007638	ENSGGOG00000011960	ENSCJAG00000000755	ENSPANG00000001204	ENSPPYG00000009822	ENSCSAG00000004775	ENSMMUG00000028800
ENSG00000021574	ENSPTRG00000011812	ENSNLEG00000015600	ENSGGOG00000027369	ENSCJAG00000003248	ENSPANG00000000597	ENSPPYG00000012509	ENSCSAG00000011510	ENSMMUG00000021691
ENSG00000021776	ENSPTRG00000006891	ENSNLEG00000011180	ENSGGOG00000014073	ENSCJAG00000021021	ENSPANG00000019671	ENSPPYG00000006319	ENSCSAG00000007154	ENSMMUG00000002337
ENSG00000021826	ENSPTRG00000012881	ENSNLEG00000007187	ENSGGOG00000028226	ENSCJAG00000010985	ENSPANG00000008478	ENSPPYG00000013137	ENSCSAG00000009759	ENSMMUG00000010508
ENSG00000021852	ENSPTRG00000000792	ENSNLEG00000014723	ENSGGOG00000008556	ENSCJAG00000015932	ENSPANG00000024233	ENSPPYG00000001300	ENSCSAG00000001322	ENSMMUG00000022993
ENSG00000022277	ENSPTRG00000013649	ENSNLEG00000007037	ENSGGOG00000004223	ENSCJAG00000011308	ENSPANG00000018566	ENSPPYG00000011151	ENSCSAG00000015426	ENSMMUG00000000074
ENSG00000022355	ENSPTRG00000017499	ENSNLEG00000004541	ENSGGOG00000000791	ENSCJAG00000015200	ENSPANG00000003019	ENSPPYG00000016014	ENSCSAG00000010329	ENSMMUG00000007296
ENSG00000022567	ENSPTRG00000020628	ENSNLEG00000001582	ENSGGOG00000008028	ENSCJAG00000003889	ENSPANG00000025488	ENSPPYG00000018911	ENSCSAG00000009549	ENSMMUG00000013579
ENSG00000022840	ENSPTRG00000005541	ENSNLEG00000015728	ENSGGOG00000013495	ENSCJAG00000001219	ENSPANG00000004868	ENSPPYG00000005035	ENSCSAG00000002250	ENSMMUG00000004223
ENSG00000023041	ENSPTRG00000002947	ENSNLEG00000015835	ENSGGOG00000025972	ENSCJAG00000018956	ENSPANG00000020796	ENSPPYG00000002658	ENSCSAG00000005132	ENSMMUG00000001157
ENSG00000023171	ENSPTRG00000004406	ENSNLEG00000007422	ENSGGOG00000007671	ENSCJAG00000007699	ENSPANG00000018864	ENSPPYG00000004126	ENSCSAG00000002406	ENSMMUG00000015522
ENSG00000023228	ENSPTRG00000012842	ENSNLEG00000007090	ENSGGOG00000001513	ENSCJAG00000005725	ENSPANG00000019101	ENSPPYG00000013106	ENSCSAG00000010247	ENSMMUG00000016788
ENSG00000023287	ENSPTRG00000020246	ENSNLEG00000000777	ENSGGOG00000028523	ENSCJAG00000014530	ENSPANG00000020227	ENSPPYG00000018584	ENSCSAG00000014715	ENSMMUG00000009990
ENSG00000023318	ENSPTRG00000021188	ENSNLEG00000017069	ENSGGOG00000007703	ENSCJAG00000011361	ENSPANG00000025684	ENSPPYG00000019444	ENSCSAG00000011107	ENSMMUG00000011415
ENSG00000023330	ENSPTRG00000014991	ENSNLEG00000007088	ENSGGOG00000013205	ENSCJAG00000006000	ENSPANG00000022148	ENSPPYG00000013815	ENSCSAG00000013850	ENSMMUG00000005596
ENSG00000023516	ENSPTRG00000005824	ENSNLEG00000001589	ENSGGOG00000013285	ENSCJAG00000017644	ENSPANG00000012071	ENSPPYG00000005319	ENSCSAG00000017811	ENSMMUG00000023083
ENSG00000023572	ENSPTRG00000001795	ENSNLEG00000018049	ENSGGOG00000025783	ENSCJAG00000008562	ENSPANG00000000340	ENSPPYG00000000396	ENSCSAG00000013413	ENSMMUG00000022645
ENSG00000023608	ENSPTRG00000006420	ENSNLEG00000013993	ENSGGOG00000005031	ENSCJAG00000019219	ENSPANG00000018778	ENSPPYG00000005882	ENSCSAG00000014061	ENSMMUG00000017303
ENSG00000023697	ENSPTRG00000004735	ENSNLEG00000004222	ENSGGOG00000005050	ENSCJAG00000021592	ENSPANG00000012637	ENSPPYG00000004335	ENSCSAG00000008310	ENSMMUG00000013309
ENSG00000023734	ENSPTRG00000004734	ENSNLEG00000004160	ENSGGOG00000009939	ENSCJAG00000021593	ENSPANG00000008733	ENSPPYG00000004334	ENSCSAG00000008319	ENSMMUG00000013307
ENSG00000023892	ENSPTRG00000018081	ENSNLEG00000008604	ENSGGOG00000016204	ENSCJAG00000015575	ENSPANG00000021155	ENSPPYG00000016526	ENSCSAG00000009963	ENSMMUG00000023560
ENSG00000023902	ENSPTRG00000001247	ENSNLEG00000009769	ENSGGOG00000002021	ENSCJAG00000000867	ENSPANG00000007434	ENSPPYG00000000908	ENSCSAG00000018103	ENSMMUG00000013681
ENSG00000023909	ENSPTRG00000000973	ENSNLEG00000010871	ENSGGOG00000016426	ENSCJAG00000017899	ENSPANG00000018022	ENSPPYG00000001143	ENSCSAG00000001481	ENSMMUG00000013857
ENSG00000024048	ENSPTRG00000018171	ENSNLEG00000004697	ENSGGOG00000004079	ENSCJAG00000004399	ENSPANG00000011151	ENSPPYG00000016616	ENSCSAG00000011442	ENSMMUG00000005675
ENSG00000024862	ENSPTRG00000018653	ENSNLEG00000014969	ENSGGOG00000013371	ENSCJAG00000019065	ENSPANG00000006096	ENSPPYG00000017047	ENSCSAG00000017014	ENSMMUG00000017643
ENSG00000025039	ENSPTRG00000018420	ENSNLEG00000013157	ENSGGOG00000024195	ENSCJAG00000000861	ENSPANG00000021498	ENSPPYG00000016841	ENSCSAG00000017302	ENSMMUG00000015262
ENSG00000025156	ENSPTRG00000018561	ENSNLEG00000013721	ENSGGOG00000023192	ENSCJAG00000003956	ENSPANG00000022516	ENSPPYG00000016976	ENSCSAG00000016240	ENSMMUG00000007910
ENSG00000025293	ENSPTRG00000013452	ENSNLEG00000010356	ENSGGOG00000001674	ENSCJAG00000017501	ENSPANG00000019314	ENSPPYG00000010964	ENSCSAG00000010196	ENSMMUG00000010633
ENSG00000025434	ENSPTRG00000003560	ENSNLEG00000014458	ENSGGOG00000008583	ENSCJAG00000020019	ENSPANG00000016658	ENSPPYG00000003309	ENSCSAG00000005699	ENSMMUG00000015598
ENSG00000025708	ENSPTRG00000014547	ENSNLEG00000000940	ENSGGOG00000010990	ENSCJAG00000037938	ENSPANG00000006414	ENSPPYG00000011992	ENSCSAG00000004810	ENSMMUG00000001765
ENSG00000025770	ENSPTRG00000014545	ENSNLEG00000000768	ENSGGOG00000010975	ENSCJAG00000019155	ENSPANG00000017014	ENSPPYG00000011990	ENSCSAG00000004824	ENSMMUG00000001763
ENSG00000025772	ENSPTRG00000013532	ENSNLEG00000006657	ENSGGOG00000003560	ENSCJAG00000017607	ENSPANG00000024779	ENSPPYG00000011044	ENSCSAG00000014257	ENSMMUG00000013211
ENSG00000025796	ENSPTRG00000018470	ENSNLEG00000013526	ENSGGOG00000002560	ENSCJAG00000005998	ENSPANG00000004976	ENSPPYG00000016891	ENSCSAG00000015043	ENSMMUG00000016598
ENSG00000025800	ENSPTRG00000000471	ENSNLEG00000026894	ENSGGOG00000004016	ENSCJAG00000006669	ENSPANG00000007649	ENSPPYG00000001603	ENSCSAG00000001045	ENSMMUG00000008455
ENSG00000026103	ENSPTRG00000002730	ENSNLEG00000012260	ENSGGOG00000025975	ENSCJAG00000005615	ENSPANG00000021750	ENSPPYG00000002460	ENSCSAG00000006795	ENSMMUG00000011186
ENSG00000026508	ENSPTRG00000003501	ENSNLEG00000017932	ENSGGOG00000000851	ENSCJAG00000010912	ENSPANG00000023332	ENSPPYG00000003358	ENSCSAG00000005433	ENSMMUG00000004327
ENSG00000026559	ENSPTRG00000013627	ENSNLEG00000007001	ENSGGOG00000000844	ENSCJAG00000000570	ENSPANG00000014248	ENSPPYG00000011133	ENSCSAG00000015218	ENSMMUG00000000683
ENSG00000026652	ENSPTRG00000018779	ENSNLEG00000011464	ENSGGOG00000002242	ENSCJAG00000012323	ENSPANG00000026455	ENSPPYG00000017156	ENSCSAG00000012273	ENSMMUG00000006147
ENSG00000026751	ENSPTRG00000001558	ENSNLEG00000013702	ENSGGOG00000026166	ENSCJAG00000005659	ENSPANG00000005963	ENSPPYG00000000626	ENSCSAG00000002596	ENSMMUG00000017327
ENSG00000027001	ENSPTRG00000005705	ENSNLEG00000013401	ENSGGOG00000009424	ENSCJAG00000018775	ENSPANG00000007641	ENSPPYG00000005207	ENSCSAG00000018039	ENSMMUG00000006942
ENSG00000027075	ENSPTRG00000006418	ENSNLEG00000013835	ENSGGOG00000008357	ENSCJAG00000019178	ENSPANG00000017564	ENSPPYG00000005880	ENSCSAG00000014110	ENSMMUG00000002260
ENSG00000027644	ENSPTRG00000001477	ENSNLEG00000012803	ENSGGOG00000013800	ENSCJAG00000006311	ENSPANG00000015076	ENSPPYG00000000699	ENSCSAG00000002205	ENSMMUG00000012422
ENSG00000027697	ENSPTRG00000018642	ENSNLEG00000014893	ENSGGOG00000008510	ENSCJAG00000019002	ENSPANG00000018173	ENSPPYG00000017039	ENSCSAG00000016936	ENSMMUG00000012098
ENSG00000027869	ENSPTRG00000001476	ENSNLEG00000012776	ENSGGOG00000013632	ENSCJAG00000006232	ENSPANG00000008351	ENSPPYG00000000701	ENSCSAG00000002200	ENSMMUG00000010917
ENSG00000028116	ENSPTRG00000011941	ENSNLEG00000009430	ENSGGOG00000012141	ENSCJAG00000009299	ENSPANG00000014544	ENSPPYG00000012395	ENSCSAG00000014381	ENSMMUG00000002025
ENSG00000028137	ENSPTRG00000000164	ENSNLEG00000009795	ENSGGOG00000007768	ENSCJAG00000013571	ENSPANG00000006627	ENSPPYG00000001870	ENSCSAG00000000809	ENSMMUG00000021447
ENSG00000028203	ENSPTRG00000005312	ENSNLEG00000005798	ENSGGOG00000001896	ENSCJAG00000002761	ENSPANG00000008228	ENSPPYG00000004843	ENSCSAG00000003629	ENSMMUG00000018903
ENSG00000028277	ENSPTRG00000011045	ENSNLEG00000010575	ENSGGOG00000011088	ENSCJAG00000012753	ENSPANG00000008094	ENSPPYG00000010036	ENSCSAG00000003479	ENSMMUG00000013376
ENSG00000028528	ENSPTRG00000007154	ENSNLEG00000012400	ENSGGOG00000011072	ENSCJAG00000004856	ENSPANG00000016878	ENSPPYG00000006545	ENSCSAG00000012452	ENSMMUG00000014005
ENSG00000028839	ENSPTRG00000018624	ENSNLEG00000014649	ENSGGOG00000028298	ENSCJAG00000002794	ENSPANG00000020089	ENSPPYG00000017023	ENSCSAG00000016709	ENSMMUG00000022920
ENSG00000029363	ENSPTRG00000018635	ENSNLEG00000014796	ENSGGOG00000001824	ENSCJAG00000008200	ENSPANG00000022182	ENSPPYG00000017032	ENSCSAG00000016867	ENSMMUG00000003710
ENSG00000029364	ENSPTRG00000006483	ENSNLEG00000001521	ENSGGOG00000004753	ENSCJAG00000014935	ENSPANG00000000849	ENSPPYG00000005940	ENSCSAG00000013061	ENSMMUG00000021572
ENSG00000029534	ENSPTRG00000020198	ENSNLEG00000012608	ENSGGOG00000011729	ENSCJAG00000004219	ENSPANG00000007577	ENSPPYG00000018546	ENSCSAG00000015073	ENSMMUG00000014726
ENSG00000029559	ENSPTRG00000016263	ENSNLEG00000009587	ENSGGOG00000007024	ENSCJAG00000006284	ENSPANG00000008567	ENSPPYG00000014918	ENSCSAG00000004313	ENSMMUG00000011111
ENSG00000029639	ENSPTRG00000018730	ENSNLEG00000015625	ENSGGOG00000012189	ENSCJAG00000012540	ENSPANG00000007489	ENSPPYG00000017123	ENSCSAG00000013259	ENSMMUG00000011171
ENSG00000029725	ENSPTRG00000008628	ENSNLEG00000008985	ENSGGOG00000002724	ENSCJAG00000011449	ENSPANG00000024293	ENSPPYG00000007866	ENSCSAG00000012836	ENSMMUG00000010465
ENSG00000030066	ENSPTRG00000003577	ENSNLEG00000014735	ENSGGOG00000000719	ENSCJAG00000020260	ENSPANG00000023008	ENSPPYG00000003293	ENSCSAG00000005866	ENSMMUG00000010869
ENSG00000030110	ENSPTRG00000018053	ENSNLEG00000008351	ENSGGOG00000022462	ENSCJAG00000016047	ENSPANG00000020873	ENSPPYG00000016502	ENSCSAG00000009617	ENSMMUG00000009104
ENSG00000030419	ENSPTRG00000012884	ENSNLEG00000007199	ENSGGOG00000011301	ENSCJAG00000011409	ENSPANG00000016694	ENSPPYG00000013139	ENSCSAG00000009405	ENSMMUG00000000381
ENSG00000030582	ENSPTRG00000009273	ENSNLEG00000005286	ENSGGOG00000015827	ENSCJAG00000009903	ENSPANG00000021330	ENSPPYG00000008332	ENSCSAG00000003556	ENSMMUG00000023751
ENSG00000031003	ENSPTRG00000017277	ENSNLEG00000008593	ENSGGOG00000025007	ENSCJAG00000006206	ENSPANG00000015424	ENSPPYG00000015818	ENSCSAG00000013293	ENSMMUG00000008009
ENSG00000031081	ENSPTRG00000015252	ENSNLEG00000004857	ENSGGOG00000007341	ENSCJAG00000009060	ENSPANG00000005670	ENSPPYG00000013518	ENSCSAG00000007021	ENSMMUG00000012009
ENSG00000031691	ENSPTRG00000018257	ENSNLEG00000004168	ENSGGOG00000024998	ENSCJAG00000011759	ENSPANG00000009023	ENSPPYG00000016686	ENSCSAG00000012726	ENSMMUG00000002460
ENSG00000032219	ENSPTRG00000006393	ENSNLEG00000013149	ENSGGOG00000027092	ENSCJAG00000018764	ENSPANG00000022390	ENSPPYG00000005857	ENSCSAG00000014425	ENSMMUG00000003514
ENSG00000032389	ENSPTRG00000011621	ENSNLEG00000007514	ENSGGOG00000013158	ENSCJAG00000007858	ENSPANG00000007706	ENSPPYG00000012685	ENSCSAG00000006928	ENSMMUG00000022879
ENSG00000032444	ENSPTRG00000010393	ENSNLEG00000000886	ENSGGOG00000011946	ENSCJAG00000037780	ENSPANG00000023738	ENSPPYG00000009477	ENSCSAG00000008640	ENSMMUG00000011392
ENSG00000032742	ENSPTRG00000005685	ENSNLEG00000001522	ENSGGOG00000015507	ENSCJAG00000004815	ENSPANG00000009591	ENSPPYG00000005193	ENSCSAG00000018115	ENSMMUG00000013367
ENSG00000033030	ENSPTRG00000005579	ENSNLEG00000001723	ENSGGOG00000027926	ENSCJAG00000020409	ENSPANG00000016071	ENSPPYG00000005068	ENSCSAG00000002121	ENSMMUG00000013643
ENSG00000033050	ENSPTRG00000019880	ENSNLEG00000004318	ENSGGOG00000000314	ENSCJAG00000020371	ENSPANG00000026408	ENSPPYG00000029382	ENSCSAG00000006655	ENSMMUG00000006679
ENSG00000033100	ENSPTRG00000019881	ENSNLEG00000004352	ENSGGOG00000001088	ENSCJAG00000020380	ENSPANG00000026410	ENSPPYG00000018190	ENSCSAG00000006640	ENSMMUG00000006682
ENSG00000033122	ENSPTRG00000000848	ENSNLEG00000009348	ENSGGOG00000015111	ENSCJAG00000017648	ENSPANG00000012864	ENSPPYG00000001247	ENSCSAG00000001373	ENSMMUG00000021917
ENSG00000033170	ENSPTRG00000006454	ENSNLEG00000014406	ENSGGOG00000008902	ENSCJAG00000003756	ENSPANG00000009615	ENSPPYG00000005913	ENSCSAG00000013417	ENSMMUG00000013848
ENSG00000033178	ENSPTRG00000016099	ENSNLEG00000009086	ENSGGOG00000014742	ENSCJAG00000009707	ENSPANG00000018468	ENSPPYG00000014733	ENSCSAG00000005213	ENSMMUG00000003776
ENSG00000033327	ENSPTRG00000004115	ENSNLEG00000016667	ENSGGOG00000010086	ENSCJAG00000014761	ENSPANG00000014350	ENSPPYG00000003723	ENSCSAG00000003797	ENSMMUG00000017477
ENSG00000033627	ENSPTRG00000009202	ENSNLEG00000011534	ENSGGOG00000010819	ENSCJAG00000000367	ENSPANG00000021448	ENSPPYG00000008391	ENSCSAG00000003223	ENSMMUG00000022644
ENSG00000033800	ENSPTRG00000007210	ENSNLEG00000013103	ENSGGOG00000016852	ENSCJAG00000002224	ENSPANG00000016583	ENSPPYG00000006589	ENSCSAG00000013455	ENSMMUG00000011699
ENSG00000033867	ENSPTRG00000014704	ENSNLEG00000003919	ENSGGOG00000011232	ENSCJAG00000004141	ENSPANG00000003494	ENSPPYG00000014056	ENSCSAG00000009685	ENSMMUG00000019327
ENSG00000034053	ENSPTRG00000006842	ENSNLEG00000012430	ENSGGOG00000005676	ENSCJAG00000017493	ENSPANG00000020050	ENSPPYG00000006280	ENSCSAG00000006747	ENSMMUG00000019339
ENSG00000034239	ENSPTRG00000020233	ENSNLEG00000013405	ENSGGOG00000015381	ENSCJAG00000013505	ENSPANG00000007207	ENSPPYG00000018577	ENSCSAG00000014792	ENSMMUG00000016822
ENSG00000034510	ENSPTRG00000030440	ENSNLEG00000018877	ENSGGOG00000014404	ENSCJAG00000021944	ENSPANG00000005663	ENSPPYG00000012237	ENSCSAG00000019592	ENSMMUG00000003444
ENSG00000034693	ENSPTRG00000018670	ENSNLEG00000015077	ENSGGOG00000016184	ENSCJAG00000019230	ENSPANG00000026233	ENSPPYG00000017061	ENSCSAG00000017084	ENSMMUG00000005365
ENSG00000034713	ENSPTRG00000008362	ENSNLEG00000013048	ENSGGOG00000012299	ENSCJAG00000014253	ENSPANG00000013426	ENSPPYG00000007565	ENSCSAG00000003670	ENSMMUG00000005759
ENSG00000034971	ENSPTRG00000001679	ENSNLEG00000015190	ENSGGOG00000027553	ENSCJAG00000009689	ENSPANG00000012911	ENSPPYG00000000512	ENSCSAG00000011635	ENSMMUG00000013649
ENSG00000035115	ENSPTRG00000011604	ENSNLEG00000008326	ENSGGOG00000000873	ENSCJAG00000011675	ENSPANG00000016267	ENSPPYG00000012695	ENSCSAG00000006825	ENSMMUG00000017096
ENSG00000035403	ENSPTRG00000002647	ENSNLEG00000016791	ENSGGOG00000011101	ENSCJAG00000001337	ENSPANG00000022469	ENSPPYG00000002323	ENSCSAG00000009004	ENSMMUG00000029671
ENSG00000035499	ENSPTRG00000016902	ENSNLEG00000002677	ENSGGOG00000014855	ENSCJAG00000015283	ENSPANG00000014047	ENSPPYG00000015488	ENSCSAG00000016110	ENSMMUG00000018379
ENSG00000035664	ENSPTRG00000007152	ENSNLEG00000012381	ENSGGOG00000016537	ENSCJAG00000004806	ENSPANG00000016876	ENSPPYG00000006543	ENSCSAG00000012418	ENSMMUG00000018177
ENSG00000035687	ENSPTRG00000002178	ENSNLEG00000003986	ENSGGOG00000011109	ENSCJAG00000017069	ENSPANG00000006358	ENSPPYG00000000057	ENSCSAG00000009306	ENSMMUG00000000016
ENSG00000035720	ENSPTRG00000016098	ENSNLEG00000009082	ENSGGOG00000000321	ENSCJAG00000009703	ENSPANG00000019724	ENSPPYG00000014735	ENSCSAG00000005207	ENSMMUG00000009392
ENSG00000035862	ENSPTRG00000040748	ENSNLEG00000000129	ENSGGOG00000001689	ENSCJAG00000019630	ENSPANG00000019851	ENSPPYG00000008697	ENSCSAG00000002364	ENSMMUG00000005355
ENSG00000035928	ENSPTRG00000015991	ENSNLEG00000017090	ENSGGOG00000007977	ENSCJAG00000020703	ENSPANG00000016220	ENSPPYG00000014673	ENSCSAG00000016924	ENSMMUG00000009324
ENSG00000036054	ENSPTRG00000015160	ENSNLEG00000002539	ENSGGOG00000014841	ENSCJAG00000000594	ENSPANG00000012557	ENSPPYG00000013605	ENSCSAG00000006033	ENSMMUG00000020026
ENSG00000036257	ENSPTRG00000012986	ENSNLEG00000009740	ENSGGOG00000007447	ENSCJAG00000012449	ENSPANG00000016371	ENSPPYG00000013231	ENSCSAG00000007708	ENSMMUG00000022259
ENSG00000036448	ENSPTRG00000019944	ENSNLEG00000014874	ENSGGOG00000002794	ENSCJAG00000004613	ENSPANG00000022911	ENSPPYG00000018312	ENSCSAG00000017023	ENSMMUG00000023408
ENSG00000036473	ENSPTRG00000021799	ENSNLEG00000001180	ENSGGOG00000011703	ENSCJAG00000020777	ENSPANG00000013609	ENSPPYG00000020246	ENSCSAG00000014036	ENSMMUG00000013493
ENSG00000036530	ENSPTRG00000006713	ENSNLEG00000000825	ENSGGOG00000004816	ENSCJAG00000006798	ENSPANG00000015187	ENSPPYG00000006136	ENSCSAG00000010408	ENSMMUG00000000100
ENSG00000036549	ENSPTRG00000000881	ENSNLEG00000009672	ENSGGOG00000009242	ENSCJAG00000006894	ENSPANG00000005101	ENSPPYG00000001223	ENSCSAG00000001398	ENSMMUG00000020219
ENSG00000036565	ENSPTRG00000020039	ENSNLEG00000000859	ENSGGOG00000003882	ENSCJAG00000014369	ENSPANG00000011419	ENSPPYG00000018402	ENSCSAG00000016697	ENSMMUG00000019999
ENSG00000036672	ENSPTRG00000004384	ENSNLEG00000007396	ENSGGOG00000005083	ENSCJAG00000014080	ENSPANG00000014344	ENSPPYG00000003966	ENSCSAG00000002490	ENSMMUG00000008921
ENSG00000036828	ENSPTRG00000015289	ENSNLEG00000000284	ENSGGOG00000002159	ENSCJAG00000008145	ENSPANG00000019728	ENSPPYG00000013489	ENSCSAG00000007371	ENSMMUG00000007886
ENSG00000037280	ENSPTRG00000017639	ENSNLEG00000002370	ENSGGOG00000006749	ENSCJAG00000009696	ENSPANG00000016325	ENSPPYG00000016139	ENSCSAG00000008130	ENSMMUG00000018693
ENSG00000037474	ENSPTRG00000016715	ENSNLEG00000011344	ENSGGOG00000016583	ENSCJAG00000008689	ENSPANG00000004215	ENSPPYG00000015332	ENSCSAG00000017339	ENSMMUG00000002561
ENSG00000037637	ENSPTRG00000000225	ENSNLEG00000007825	ENSGGOG00000014592	ENSCJAG00000008276	ENSPANG00000011833	ENSPPYG00000001822	ENSCSAG00000000852	ENSMMUG00000012733
ENSG00000037749	ENSPTRG00000017443	ENSNLEG00000016563	ENSGGOG00000011060	ENSCJAG00000004533	ENSPANG00000008613	ENSPPYG00000015972	ENSCSAG00000010825	ENSMMUG00000011989
ENSG00000037757	ENSPTRG00000010563	ENSNLEG00000013138	ENSGGOG00000006628	ENSCJAG00000004436	ENSPANG00000010977	ENSPPYG00000010570	ENSCSAG00000006463	ENSMMUG00000018068
ENSG00000037897	ENSPTRG00000005150	ENSNLEG00000017183	ENSGGOG00000001411	ENSCJAG00000006615	ENSPANG00000010683	ENSPPYG00000004706	ENSCSAG00000004611	ENSMMUG00000022148
ENSG00000037965	ENSPTRG00000005030	ENSNLEG00000017677	ENSGGOG00000006289	ENSCJAG00000018828	ENSPANG00000003389	ENSPPYG00000004593	ENSCSAG00000005451	ENSMMUG00000000928
ENSG00000038002	ENSPTRG00000016618	ENSNLEG00000016825	ENSGGOG00000007600	ENSCJAG00000005476	ENSPANG00000008027	ENSPPYG00000015220	ENSCSAG00000003060	ENSMMUG00000007393
ENSG00000038210	ENSPTRG00000015960	ENSNLEG00000016814	ENSGGOG00000014057	ENSCJAG00000013218	ENSPANG00000024999	ENSPPYG00000014646	ENSCSAG00000016627	ENSMMUG00000003629
ENSG00000038295	ENSPTRG00000016577	ENSNLEG00000006519	ENSGGOG00000000148	ENSCJAG00000009353	ENSPANG00000019718	ENSPPYG00000015181	ENSCSAG00000003170	ENSMMUG00000015799
ENSG00000038358	ENSPTRG00000008249	ENSNLEG00000004932	ENSGGOG00000013857	ENSCJAG00000015963	ENSPANG00000015094	ENSPPYG00000007473	ENSCSAG00000003964	ENSMMUG00000011888
ENSG00000038427	ENSPTRG00000017055	ENSNLEG00000013300	ENSGGOG00000016068	ENSCJAG00000011161	ENSPANG00000000300	ENSPPYG00000015613	ENSCSAG00000014887	ENSMMUG00000011513
ENSG00000038532	ENSPTRG00000007763	ENSNLEG00000010152	ENSGGOG00000014059	ENSCJAG00000016025	ENSPANG00000000525	ENSPPYG00000007098	ENSCSAG00000008414	ENSMMUG00000006515
ENSG00000038945	ENSPTRG00000020013	ENSNLEG00000002324	ENSGGOG00000025554	ENSCJAG00000011905	ENSPANG00000016307	ENSPPYG00000018381	ENSCSAG00000016795	ENSMMUG00000002296
ENSG00000039123	ENSPTRG00000016878	ENSNLEG00000001494	ENSGGOG00000001867	ENSCJAG00000001773	ENSPANG00000009697	ENSPPYG00000015469	ENSCSAG00000016445	ENSMMUG00000010379
ENSG00000039523	ENSPTRG00000008233	ENSNLEG00000004731	ENSGGOG00000011949	ENSCJAG00000016148	ENSPANG00000008637	ENSPPYG00000007460	ENSCSAG00000003905	ENSMMUG00000017105
ENSG00000039537	ENSPTRG00000016826	ENSNLEG00000016610	ENSGGOG00000008230	ENSCJAG00000007234	ENSPANG00000008845	ENSPPYG00000015426	ENSCSAG00000016831	ENSMMUG00000021034
ENSG00000039560	ENSPTRG00000016781	ENSNLEG00000014363	ENSGGOG00000024320	ENSCJAG00000018539	ENSPANG00000012243	ENSPPYG00000015387	ENSCSAG00000017137	ENSMMUG00000013739
ENSG00000039650	ENSPTRG00000011323	ENSNLEG00000005397	ENSGGOG00000010193	ENSCJAG00000004134	ENSPANG00000014926	ENSPPYG00000010266	ENSCSAG00000002422	ENSMMUG00000011622
ENSG00000039987	ENSPTRG00000010538	ENSNLEG00000010461	ENSGGOG00000005549	ENSCJAG00000005020	ENSPANG00000022682	ENSPPYG00000009605	ENSCSAG00000006582	ENSMMUG00000006278
ENSG00000040199	ENSPTRG00000008326	ENSNLEG00000005761	ENSGGOG00000008841	ENSCJAG00000015005	ENSPANG00000016383	ENSPPYG00000007526	ENSCSAG00000004273	ENSMMUG00000012007
ENSG00000040275	ENSPTRG00000017512	ENSNLEG00000004947	ENSGGOG00000003325	ENSCJAG00000004745	ENSPANG00000012364	ENSPPYG00000016026	ENSCSAG00000010121	ENSMMUG00000009365
ENSG00000040487	ENSPTRG00000000266	ENSNLEG00000007857	ENSGGOG00000000536	ENSCJAG00000006785	ENSPANG00000011018	ENSPPYG00000001791	ENSCSAG00000000879	ENSMMUG00000006892
ENSG00000040531	ENSPTRG00000008572	ENSNLEG00000017251	ENSGGOG00000009892	ENSCJAG00000007114	ENSPANG00000024360	ENSPPYG00000007817	ENSCSAG00000013581	ENSMMUG00000023389
ENSG00000040608	ENSPTRG00000014079	ENSNLEG00000005706	ENSGGOG00000006055	ENSCJAG00000010718	ENSPANG00000019636	ENSPPYG00000011597	ENSCSAG00000019271	ENSMMUG00000011547
ENSG00000040731	ENSPTRG00000016758	ENSNLEG00000012000	ENSGGOG00000012457	ENSCJAG00000011702	ENSPANG00000019074	ENSPPYG00000015367	ENSCSAG00000017224	ENSMMUG00000012293
ENSG00000040933	ENSPTRG00000012266	ENSNLEG00000001841	ENSGGOG00000006003	ENSCJAG00000007145	ENSPANG00000000829	ENSPPYG00000012084	ENSCSAG00000017242	ENSMMUG00000022903
ENSG00000041353	ENSPTRG00000010038	ENSNLEG00000007971	ENSGGOG00000015655	ENSCJAG00000004175	ENSPANG00000003498	ENSPPYG00000009173	ENSCSAG00000018126	ENSMMUG00000021599
ENSG00000041515	ENSPTRG00000024071	ENSNLEG00000007900	ENSGGOG00000017053	ENSCJAG00000014617	ENSPANG00000012679	ENSPPYG00000005495	ENSCSAG00000017472	ENSMMUG00000021231
ENSG00000041802	ENSPTRG00000015760	ENSNLEG00000008293	ENSGGOG00000000520	ENSCJAG00000013962	ENSPANG00000018249	ENSPPYG00000014425	ENSCSAG00000008796	ENSMMUG00000010708
ENSG00000041880	ENSPTRG00000014981	ENSNLEG00000007058	ENSGGOG00000012456	ENSCJAG00000005742	ENSPANG00000000752	ENSPPYG00000013824	ENSCSAG00000013930	ENSMMUG00000022203
ENSG00000041982	ENSPTRG00000021294	ENSNLEG00000016850	ENSGGOG00000010138	ENSCJAG00000020421	ENSPANG00000025804	ENSPPYG00000019537	ENSCSAG00000012989	ENSMMUG00000003356
ENSG00000041988	ENSPTRG00000000093	ENSNLEG00000008620	ENSGGOG00000006842	ENSCJAG00000000237	ENSPANG00000000281	ENSPPYG00000001935	ENSCSAG00000000749	ENSMMUG00000002047
ENSG00000042062	ENSPTRG00000013619	ENSNLEG00000006989	ENSGGOG00000007043	ENSCJAG00000000534	ENSPANG00000020916	ENSPPYG00000011127	ENSCSAG00000015167	ENSMMUG00000007883
ENSG00000042088	ENSPTRG00000006621	ENSNLEG00000016996	ENSGGOG00000000701	ENSCJAG00000017649	ENSPANG00000021972	ENSPPYG00000006058	ENSCSAG00000011473	ENSMMUG00000004460
ENSG00000042286	ENSPTRG00000002582	ENSNLEG00000011281	ENSGGOG00000005951	ENSCJAG00000016386	ENSPANG00000022172	ENSPPYG00000002376	ENSCSAG00000008248	ENSMMUG00000006392
ENSG00000042429	ENSPTRG00000004178	ENSNLEG00000007096	ENSGGOG00000010401	ENSCJAG00000003839	ENSPANG00000022409	ENSPPYG00000003776	ENSCSAG00000003426	ENSMMUG00000013601
ENSG00000042493	ENSPTRG00000012132	ENSNLEG00000001666	ENSGGOG00000011604	ENSCJAG00000019705	ENSPANG00000000842	ENSPPYG00000012231	ENSCSAG00000016141	ENSMMUG00000002675
ENSG00000042813	ENSPTRG00000019183	ENSNLEG00000004604	ENSGGOG00000016780	ENSCJAG00000000949	ENSPANG00000010328	ENSPPYG00000017563	ENSCSAG00000015991	ENSMMUG00000013690
ENSG00000042832	ENSPTRG00000020599	ENSNLEG00000005805	ENSGGOG00000005600	ENSCJAG00000004602	ENSPANG00000011411	ENSPPYG00000018892	ENSCSAG00000009878	ENSMMUG00000028912
ENSG00000042980	ENSPTRG00000020084	ENSNLEG00000015981	ENSGGOG00000017021	ENSCJAG00000020075	ENSPANG00000005176	ENSPPYG00000018445	ENSCSAG00000016220	ENSMMUG00000005317
ENSG00000043039	ENSPTRG00000004474	ENSNLEG00000007485	ENSGGOG00000015386	ENSCJAG00000009135	ENSPANG00000019449	ENSPPYG00000004058	ENSCSAG00000002210	ENSMMUG00000002258
ENSG00000043093	ENSPTRG00000015661	ENSNLEG00000005983	ENSGGOG00000010767	ENSCJAG00000005148	ENSPANG00000008386	ENSPPYG00000029837	ENSCSAG00000013212	ENSMMUG00000010552
ENSG00000043143	ENSPTRG00000017242	ENSNLEG00000008110	ENSGGOG00000016982	ENSCJAG00000004813	ENSPANG00000003278	ENSPPYG00000015788	ENSCSAG00000013584	ENSMMUG00000000358
ENSG00000043355	ENSPTRG00000006000	ENSNLEG00000007808	ENSGGOG00000006512	ENSCJAG00000020988	ENSPANG00000007601	ENSPPYG00000005472	ENSCSAG00000017494	ENSMMUG00000014822
ENSG00000043462	ENSPTRG00000017517	ENSNLEG00000005113	ENSGGOG00000006590	ENSCJAG00000011656	ENSPANG00000008703	ENSPPYG00000016030	ENSCSAG00000010046	ENSMMUG00000014126
ENSG00000043514	ENSPTRG00000000579	ENSNLEG00000012038	ENSGGOG00000010070	ENSCJAG00000002620	ENSPANG00000018125	ENSPPYG00000001499	ENSCSAG00000001137	ENSMMUG00000016220
ENSG00000044115	ENSPTRG00000017291	ENSNLEG00000009068	ENSGGOG00000012810	ENSCJAG00000006820	ENSPANG00000010409	ENSPPYG00000015832	ENSCSAG00000013096	ENSMMUG00000017985
ENSG00000044446	ENSPTRG00000021715	ENSNLEG00000009732	ENSGGOG00000003407	ENSCJAG00000005668	ENSPANG00000016122	ENSPPYG00000020169	ENSCSAG00000014634	ENSMMUG00000020513
ENSG00000044459	ENSPTRG00000020791	ENSNLEG00000017575	ENSGGOG00000025720	ENSCJAG00000012600	ENSPANG00000025233	ENSPPYG00000019201	ENSCSAG00000009297	ENSMMUG00000023448
ENSG00000044524	ENSPTRG00000015127	ENSNLEG00000011707	ENSGGOG00000014939	ENSCJAG00000008692	ENSPANG00000025220	ENSPPYG00000013646	ENSCSAG00000005935	ENSMMUG00000008242
ENSG00000046604	ENSPTRG00000009948	ENSNLEG00000006455	ENSGGOG00000008855	ENSCJAG00000020804	ENSPANG00000016509	ENSPPYG00000009089	ENSCSAG00000017859	ENSMMUG00000021095
ENSG00000046653	ENSPTRG00000021676	ENSNLEG00000009226	ENSGGOG00000014304	ENSCJAG00000004016	ENSPANG00000013390	ENSPPYG00000020135	ENSCSAG00000015027	ENSMMUG00000019415
ENSG00000046774	ENSPTRG00000028182	ENSNLEG00000001412	ENSGGOG00000001664	ENSCJAG00000008338	ENSPANG00000003721	ENSPPYG00000020790	ENSCSAG00000000288	ENSMMUG00000016642
ENSG00000046889	ENSPTRG00000020324	ENSNLEG00000011108	ENSGGOG00000025407	ENSCJAG00000004877	ENSPANG00000001166	ENSPPYG00000018652	ENSCSAG00000013937	ENSMMUG00000016023
ENSG00000047056	ENSPTRG00000002240	ENSNLEG00000013598	ENSGGOG00000009409	ENSCJAG00000008441	ENSPANG00000023532	ENSPPYG00000002040	ENSCSAG00000014063	ENSMMUG00000017119
ENSG00000047188	ENSPTRG00000017143	ENSNLEG00000011648	ENSGGOG00000014407	ENSCJAG00000016598	ENSPANG00000024470	ENSPPYG00000015691	ENSCSAG00000014899	ENSMMUG00000001376
ENSG00000047230	ENSPTRG00000021698	ENSNLEG00000009514	ENSGGOG00000006951	ENSCJAG00000004421	ENSPANG00000025658	ENSPPYG00000020154	ENSCSAG00000014828	ENSMMUG00000004797
ENSG00000047249	ENSPTRG00000020249	ENSNLEG00000000870	ENSGGOG00000000515	ENSCJAG00000014482	ENSPANG00000015126	ENSPPYG00000018587	ENSCSAG00000014698	ENSMMUG00000004064
ENSG00000047346	ENSPTRG00000007089	ENSNLEG00000006552	ENSGGOG00000015199	ENSCJAG00000000854	ENSPANG00000017409	ENSPPYG00000006488	ENSCSAG00000011540	ENSMMUG00000001423
ENSG00000047457	ENSPTRG00000015513	ENSNLEG00000002866	ENSGGOG00000009531	ENSCJAG00000001377	ENSPANG00000019531	ENSPPYG00000014195	ENSCSAG00000011475	ENSMMUG00000005529
ENSG00000047578	ENSPTRG00000007917	ENSNLEG00000011610	ENSGGOG00000017086	ENSCJAG00000005965	ENSPANG00000018771	ENSPPYG00000007216	ENSCSAG00000006416	ENSMMUG00000015570
ENSG00000047597	ENSPTRG00000021791	ENSNLEG00000000925	ENSGGOG00000016059	ENSCJAG00000005168	ENSPANG00000015619	ENSPPYG00000020239	ENSCSAG00000018047	ENSMMUG00000006969
ENSG00000047617	ENSPTRG00000004565	ENSNLEG00000003269	ENSGGOG00000008975	ENSCJAG00000000606	ENSPANG00000017214	ENSPPYG00000004179	ENSCSAG00000010915	ENSMMUG00000011512
ENSG00000047621	ENSPTRG00000004553	ENSNLEG00000003111	ENSGGOG00000025071	ENSCJAG00000001628	ENSPANG00000024048	ENSPPYG00000004167	ENSCSAG00000011105	ENSMMUG00000015188
ENSG00000047644	ENSPTRG00000021653	ENSNLEG00000008813	ENSGGOG00000013945	ENSCJAG00000000935	ENSPANG00000017940	ENSPPYG00000020117	ENSCSAG00000015295	ENSMMUG00000016290
ENSG00000047648	ENSPTRG00000021658	ENSNLEG00000008995	ENSGGOG00000009476	ENSCJAG00000001025	ENSPANG00000007278	ENSPPYG00000020121	ENSCSAG00000015249	ENSMMUG00000003896
ENSG00000047849	ENSPTRG00000014878	ENSNLEG00000006379	ENSGGOG00000004315	ENSCJAG00000002483	ENSPANG00000005974	ENSPPYG00000013913	ENSCSAG00000015959	ENSMMUG00000003823
ENSG00000047932	ENSPTRG00000018546	ENSNLEG00000013426	ENSGGOG00000013555	ENSCJAG00000004242	ENSPANG00000020085	ENSPPYG00000016964	ENSCSAG00000016048	ENSMMUG00000017018
ENSG00000047936	ENSPTRG00000018544	ENSNLEG00000013311	ENSGGOG00000014048	ENSCJAG00000004286	ENSPANG00000022514	ENSPPYG00000016962	ENSCSAG00000015976	ENSMMUG00000023738
ENSG00000048028	ENSPTRG00000004299	ENSNLEG00000007313	ENSGGOG00000005119	ENSCJAG00000012053	ENSPANG00000019172	ENSPPYG00000003888	ENSCSAG00000002785	ENSMMUG00000023773
ENSG00000048342	ENSPTRG00000015926	ENSNLEG00000016292	ENSGGOG00000002758	ENSCJAG00000012270	ENSPANG00000019572	ENSPPYG00000014615	ENSCSAG00000016401	ENSMMUG00000009383
ENSG00000048392	ENSPTRG00000020481	ENSNLEG00000003370	ENSGGOG00000003053	ENSCJAG00000015923	ENSPANG00000010644	ENSPPYG00000018796	ENSCSAG00000011973	ENSMMUG00000020765
ENSG00000048405	ENSPTRG00000019649	ENSNLEG00000012232	ENSGGOG00000028009	ENSCJAG00000017598	ENSPANG00000009849	ENSPPYG00000017967	ENSCSAG00000010217	ENSMMUG00000002428
ENSG00000048462	ENSPTRG00000007782	ENSNLEG00000010205	ENSGGOG00000022390	ENSCJAG00000016037	ENSPANG00000018610	ENSPPYG00000007115	ENSCSAG00000008208	ENSMMUG00000021520
ENSG00000048471	ENSPTRG00000007956	ENSNLEG00000010211	ENSGGOG00000013583	ENSCJAG00000016021	ENSPANG00000017494	ENSPPYG00000007117	ENSCSAG00000008198	ENSMMUG00000023222
ENSG00000048545	ENSPTRG00000018167	ENSNLEG00000004806	ENSGGOG00000012797	ENSCJAG00000004301	ENSPANG00000018702	ENSPPYG00000016611	ENSCSAG00000011389	ENSMMUG00000000872
ENSG00000048649	ENSPTRG00000004105	ENSNLEG00000016681	ENSGGOG00000001833	ENSCJAG00000014899	ENSPANG00000017793	ENSPPYG00000003713	ENSCSAG00000003816	ENSMMUG00000017355
ENSG00000048740	ENSPTRG00000002284	ENSNLEG00000011968	ENSGGOG00000009330	ENSCJAG00000020663	ENSPANG00000023401	ENSPPYG00000002083	ENSCSAG00000013405	ENSMMUG00000011468
ENSG00000048828	ENSPTRG00000021127	ENSNLEG00000016573	ENSGGOG00000003353	ENSCJAG00000011461	ENSPANG00000024694	ENSPPYG00000019391	ENSCSAG00000007068	ENSMMUG00000009493
ENSG00000048991	ENSPTRG00000012494	ENSNLEG00000008622	ENSGGOG00000008156	ENSCJAG00000011718	ENSPANG00000026448	ENSPPYG00000012815	ENSCSAG00000016356	ENSMMUG00000009844
ENSG00000049130	ENSPTRG00000005281	ENSNLEG00000005483	ENSGGOG00000021939	ENSCJAG00000019661	ENSPANG00000017126	ENSPPYG00000004816	ENSCSAG00000003781	ENSMMUG00000004504
ENSG00000049167	ENSPTRG00000016905	ENSNLEG00000002757	ENSGGOG00000003300	ENSCJAG00000015351	ENSPANG00000012022	ENSPPYG00000015490	ENSCSAG00000016051	ENSMMUG00000021812
ENSG00000049192	ENSPTRG00000016927	ENSNLEG00000003357	ENSGGOG00000016127	ENSCJAG00000015704	ENSPANG00000012117	ENSPPYG00000015507	ENSCSAG00000015957	ENSMMUG00000018100
ENSG00000049239	ENSPTRG00000000113	ENSNLEG00000009270	ENSGGOG00000010299	ENSCJAG00000000418	ENSPANG00000018330	ENSPPYG00000001914	ENSCSAG00000000766	ENSMMUG00000016711
ENSG00000049245	ENSPTRG00000000098	ENSNLEG00000008749	ENSGGOG00000004345	ENSCJAG00000000280	ENSPANG00000024954	ENSPPYG00000001931	ENSCSAG00000000753	ENSMMUG00000018559
ENSG00000049246	ENSPTRG00000000099	ENSNLEG00000008768	ENSGGOG00000000580	ENSCJAG00000000288	ENSPANG00000004699	ENSPPYG00000001930	ENSCSAG00000000754	ENSMMUG00000018562
ENSG00000049249	ENSPTRG00000000101	ENSNLEG00000008787	ENSGGOG00000016838	ENSCJAG00000000317	ENSPANG00000016085	ENSPPYG00000001926	ENSCSAG00000000755	ENSMMUG00000016546
ENSG00000049323	ENSPTRG00000011821	ENSNLEG00000015915	ENSGGOG00000012159	ENSCJAG00000003410	ENSPANG00000026303	ENSPPYG00000012502	ENSCSAG00000011791	ENSMMUG00000021436
ENSG00000049449	ENSPTRG00000005844	ENSNLEG00000017889	ENSGGOG00000025038	ENSCJAG00000005925	ENSPANG00000018409	ENSPPYG00000003385	ENSCSAG00000005255	ENSMMUG00000018360
ENSG00000049618	ENSPTRG00000018733	ENSNLEG00000015656	ENSGGOG00000011723	ENSCJAG00000012474	ENSPANG00000008940	ENSPPYG00000017126	ENSCSAG00000013230	ENSMMUG00000002270
ENSG00000049759	ENSPTRG00000010051	ENSNLEG00000008123	ENSGGOG00000013730	ENSCJAG00000003597	ENSPANG00000010022	ENSPPYG00000009186	ENSCSAG00000018158	ENSMMUG00000006616
ENSG00000049768	ENSPTRG00000021890	ENSNLEG00000008046	ENSGGOG00000000913	ENSCJAG00000002813	ENSPANG00000010672	ENSPPYG00000020341	ENSCSAG00000012845	ENSMMUG00000008624
ENSG00000049860	ENSPTRG00000016988	ENSNLEG00000004826	ENSGGOG00000009296	ENSCJAG00000016664	ENSPANG00000013386	ENSPPYG00000029577	ENSCSAG00000015476	ENSMMUG00000019997
ENSG00000049883	ENSPTRG00000016968	ENSNLEG00000004516	ENSGGOG00000010695	ENSCJAG00000016364	ENSPANG00000006611	ENSPPYG00000015543	ENSCSAG00000015623	ENSMMUG00000017908
ENSG00000050130	ENSPTRG00000006400	ENSNLEG00000013451	ENSGGOG00000002463	ENSCJAG00000018970	ENSPANG00000018437	ENSPPYG00000005865	ENSCSAG00000014311	ENSMMUG00000008715
ENSG00000050165	ENSPTRG00000003368	ENSNLEG00000017663	ENSGGOG00000009557	ENSCJAG00000010506	ENSPANG00000019481	ENSPPYG00000003478	ENSCSAG00000004664	ENSMMUG00000022862
ENSG00000050344	ENSPTRG00000019000	ENSNLEG00000014911	ENSGGOG00000025881	ENSCJAG00000007897	ENSPANG00000013687	ENSPPYG00000017716	ENSCSAG00000014168	ENSMMUG00000003615
ENSG00000050393	ENSPTRG00000017740	ENSNLEG00000000914	ENSGGOG00000002632	ENSCJAG00000016050	ENSPANG00000006418	ENSPPYG00000016246	ENSCSAG00000007553	ENSMMUG00000009922
ENSG00000050405	ENSPTRG00000004928	ENSNLEG00000017802	ENSGGOG00000007975	ENSCJAG00000021115	ENSPANG00000013989	ENSPPYG00000004510	ENSCSAG00000005975	ENSMMUG00000015048
ENSG00000050426	ENSPTRG00000004947	ENSNLEG00000017782	ENSGGOG00000012094	ENSCJAG00000017564	ENSPANG00000015332	ENSPPYG00000004520	ENSCSAG00000005918	ENSMMUG00000012453
ENSG00000050438	ENSPTRG00000004957	ENSNLEG00000017771	ENSGGOG00000012298	ENSCJAG00000017737	ENSPANG00000003391	ENSPPYG00000004529	ENSCSAG00000005876	ENSMMUG00000006607
ENSG00000050628	ENSPTRG00000000855	ENSNLEG00000009445	ENSGGOG00000000587	ENSCJAG00000022946	ENSPANG00000006005	ENSPPYG00000001241	ENSCSAG00000001378	ENSMMUG00000017309
ENSG00000050730	ENSPTRG00000016405	ENSNLEG00000009139	ENSGGOG00000012377	ENSCJAG00000003110	ENSPANG00000008756	ENSPPYG00000015033	ENSCSAG00000003720	ENSMMUG00000004415
ENSG00000050748	ENSPTRG00000017633	ENSNLEG00000001965	ENSGGOG00000016519	ENSCJAG00000010293	ENSPANG00000013251	ENSPPYG00000016135	ENSCSAG00000008264	ENSMMUG00000001728
ENSG00000051009	ENSPTRG00000003281	ENSNLEG00000017392	ENSGGOG00000016021	ENSCJAG00000014340	ENSPANG00000002499	ENSPPYG00000003550	ENSCSAG00000004304	ENSMMUG00000016882
ENSG00000051108	ENSPTRG00000008144	ENSNLEG00000002482	ENSGGOG00000005046	ENSCJAG00000012357	ENSPANG00000017774	ENSPPYG00000007377	ENSCSAG00000004966	ENSMMUG00000019189
ENSG00000051180	ENSPTRG00000006926	ENSNLEG00000003137	ENSGGOG00000014269	ENSCJAG00000020821	ENSPANG00000019329	ENSPPYG00000006357	ENSCSAG00000007549	ENSMMUG00000004579
ENSG00000051341	ENSPTRG00000015276	ENSNLEG00000005179	ENSGGOG00000011565	ENSCJAG00000008508	ENSPANG00000000759	ENSPPYG00000013498	ENSCSAG00000007239	ENSMMUG00000007973
ENSG00000051382	ENSPTRG00000015452	ENSNLEG00000004334	ENSGGOG00000009579	ENSCJAG00000002252	ENSPANG00000009667	ENSPPYG00000014147	ENSCSAG00000011123	ENSMMUG00000008666
ENSG00000051523	ENSPTRG00000008458	ENSNLEG00000000569	ENSGGOG00000012534	ENSCJAG00000012888	ENSPANG00000015856	ENSPPYG00000007641	ENSCSAG00000003057	ENSMMUG00000014325
ENSG00000051596	ENSPTRG00000017594	ENSNLEG00000000593	ENSGGOG00000012127	ENSCJAG00000006495	ENSPANG00000012114	ENSPPYG00000016066	ENSCSAG00000009454	ENSMMUG00000018737
ENSG00000051620	ENSPTRG00000018650	ENSNLEG00000014957	ENSGGOG00000001584	ENSCJAG00000019060	ENSPANG00000023967	ENSPPYG00000017275	ENSCSAG00000017008	ENSMMUG00000000122
ENSG00000051825	ENSPTRG00000005594	ENSNLEG00000001405	ENSGGOG00000005581	ENSCJAG00000016546	ENSPANG00000018731	ENSPPYG00000005081	ENSCSAG00000002071	ENSMMUG00000019678
ENSG00000052344	ENSPTRG00000008035	ENSNLEG00000016193	ENSGGOG00000013616	ENSCJAG00000003135	ENSPANG00000009716	ENSPPYG00000007309	ENSCSAG00000005726	ENSMMUG00000002031
ENSG00000052723	ENSPTRG00000001142	ENSNLEG00000004921	ENSGGOG00000015643	ENSCJAG00000012663	ENSPANG00000015792	ENSPPYG00000000995	ENSCSAG00000001660	ENSMMUG00000001973
ENSG00000052749	ENSPTRG00000002806	ENSNLEG00000013762	ENSGGOG00000014850	ENSCJAG00000016549	ENSPANG00000021360	ENSPPYG00000002528	ENSCSAG00000005877	ENSMMUG00000019634
ENSG00000052802	ENSPTRG00000016574	ENSNLEG00000006501	ENSGGOG00000015730	ENSCJAG00000009301	ENSPANG00000015686	ENSPPYG00000015178	ENSCSAG00000003174	ENSMMUG00000012994
ENSG00000052841	ENSPTRG00000003518	ENSNLEG00000017958	ENSGGOG00000008811	ENSCJAG00000011232	ENSPANG00000018410	ENSPPYG00000003344	ENSCSAG00000005526	ENSMMUG00000000844
ENSG00000052850	ENSPTRG00000003529	ENSNLEG00000017970	ENSGGOG00000014265	ENSCJAG00000011438	ENSPANG00000023497	ENSPPYG00000003337	ENSCSAG00000005569	ENSMMUG00000013097
ENSG00000053108	ENSPTRG00000017231	ENSNLEG00000008014	ENSGGOG00000011205	ENSCJAG00000013506	ENSPANG00000003666	ENSPPYG00000015778	ENSCSAG00000013659	ENSMMUG00000003062
ENSG00000053328	ENSPTRG00000029448	ENSNLEG00000012789	ENSGGOG00000021961	ENSCJAG00000005395	ENSPANG00000000582	ENSPPYG00000016920	ENSCSAG00000015455	ENSMMUG00000008184
ENSG00000053438	ENSPTRG00000013476	ENSNLEG00000006284	ENSGGOG00000004609	ENSCJAG00000021511	ENSPANG00000017151	ENSPPYG00000010987	ENSCSAG00000013707	ENSMMUG00000019174
ENSG00000053501	ENSPTRG00000010659	ENSNLEG00000005663	ENSGGOG00000009410	ENSCJAG00000009547	ENSPANG00000010108	ENSPPYG00000009702	ENSCSAG00000005659	ENSMMUG00000011589
ENSG00000053524	ENSPTRG00000015665	ENSNLEG00000006037	ENSGGOG00000005734	ENSCJAG00000021205	ENSPANG00000017801	ENSPPYG00000014333	ENSCSAG00000013245	ENSMMUG00000001456
ENSG00000053702	ENSPTRG00000004531	ENSNLEG00000002887	ENSGGOG00000027051	ENSCJAG00000018774	ENSPANG00000013612	ENSPPYG00000004151	ENSCSAG00000011280	ENSMMUG00000007424
ENSG00000053747	ENSPTRG00000009922	ENSNLEG00000006636	ENSGGOG00000006722	ENSCJAG00000020598	ENSPANG00000006011	ENSPPYG00000029871	ENSCSAG00000017763	ENSMMUG00000004321
ENSG00000053770	ENSPTRG00000006384	ENSNLEG00000013007	ENSGGOG00000005710	ENSCJAG00000018620	ENSPANG00000017145	ENSPPYG00000005849	ENSCSAG00000014515	ENSMMUG00000018279
ENSG00000054116	ENSPTRG00000000533	ENSNLEG00000011303	ENSGGOG00000004752	ENSCJAG00000001734	ENSPANG00000013869	ENSPPYG00000001546	ENSCSAG00000001096	ENSMMUG00000022499
ENSG00000054179	ENSPTRG00000021588	ENSNLEG00000008893	ENSGGOG00000011714	ENSCJAG00000037121	ENSPANG00000026261	ENSPPYG00000019803	ENSCSAG00000016437	ENSMMUG00000005056
ENSG00000054267	ENSPTRG00000002129	ENSNLEG00000002665	ENSGGOG00000022080	ENSCJAG00000018055	ENSPANG00000013611	ENSPPYG00000000098	ENSCSAG00000010069	ENSMMUG00000007141
ENSG00000054277	ENSPTRG00000002165	ENSNLEG00000003760	ENSGGOG00000025457	ENSCJAG00000017298	ENSPANG00000019889	ENSPPYG00000000069	ENSCSAG00000009434	ENSMMUG00000005669
ENSG00000054282	ENSPTRG00000002173	ENSNLEG00000003873	ENSGGOG00000007709	ENSCJAG00000017112	ENSPANG00000010168	ENSPPYG00000000061	ENSCSAG00000009336	ENSMMUG00000019994
ENSG00000054356	ENSPTRG00000012952	ENSNLEG00000009337	ENSGGOG00000011854	ENSCJAG00000011681	ENSPANG00000017245	ENSPPYG00000013205	ENSCSAG00000008084	ENSMMUG00000012008
ENSG00000054523	ENSPTRG00000000127	ENSNLEG00000009397	ENSGGOG00000026057	ENSCJAG00000005184	ENSPANG00000006371	ENSPPYG00000001902	ENSCSAG00000000777	ENSMMUG00000002171
ENSG00000054611	ENSPTRG00000014516	ENSNLEG00000015862	ENSGGOG00000008942	ENSCJAG00000002185	ENSPANG00000018086	ENSPPYG00000011954	ENSCSAG00000005134	ENSMMUG00000003764
ENSG00000054690	ENSPTRG00000006465	ENSNLEG00000000704	ENSGGOG00000001500	ENSCJAG00000015298	ENSPANG00000013443	ENSPPYG00000005924	ENSCSAG00000013307	ENSMMUG00000021326
ENSG00000054793	ENSPTRG00000013629	ENSNLEG00000007005	ENSGGOG00000016586	ENSCJAG00000000586	ENSPANG00000023209	ENSPPYG00000011136	ENSCSAG00000015260	ENSMMUG00000000918
ENSG00000054796	ENSPTRG00000013657	ENSNLEG00000007051	ENSGGOG00000008846	ENSCJAG00000019163	ENSPANG00000024503	ENSPPYG00000011158	ENSCSAG00000015473	ENSMMUG00000000248
ENSG00000054803	ENSPTRG00000013643	ENSNLEG00000007027	ENSGGOG00000010488	ENSCJAG00000011242	ENSPANG00000005901	ENSPPYG00000011145	ENSCSAG00000015334	ENSMMUG00000006005
ENSG00000054938	ENSPTRG00000004069	ENSNLEG00000016982	ENSGGOG00000012629	ENSCJAG00000015616	ENSPANG00000011367	ENSPPYG00000003678	ENSCSAG00000003992	ENSMMUG00000020644
ENSG00000054965	ENSPTRG00000004046	ENSNLEG00000017117	ENSGGOG00000010281	ENSCJAG00000015915	ENSPANG00000006479	ENSPPYG00000003661	ENSCSAG00000004066	ENSMMUG00000003142
ENSG00000054967	ENSPTRG00000004045	ENSNLEG00000017122	ENSGGOG00000010271	ENSCJAG00000015934	ENSPANG00000000123	ENSPPYG00000003660	ENSCSAG00000004070	ENSMMUG00000003140
ENSG00000054983	ENSPTRG00000006602	ENSNLEG00000016874	ENSGGOG00000016552	ENSCJAG00000017259	ENSPANG00000004818	ENSPPYG00000006046	ENSCSAG00000011609	ENSMMUG00000017261
ENSG00000055044	ENSPTRG00000012818	ENSNLEG00000007000	ENSGGOG00000014545	ENSCJAG00000004985	ENSPANG00000005211	ENSPPYG00000013084	ENSCSAG00000010496	ENSMMUG00000000582
ENSG00000055118	ENSPTRG00000019867	ENSNLEG00000003925	ENSGGOG00000016814	ENSCJAG00000020150	ENSPANG00000021876	ENSPPYG00000018177	ENSCSAG00000006815	ENSMMUG00000020436
ENSG00000055130	ENSPTRG00000019836	ENSNLEG00000003469	ENSGGOG00000014292	ENSCJAG00000010002	ENSPANG00000000866	ENSPPYG00000018146	ENSCSAG00000007057	ENSMMUG00000017541
ENSG00000055147	ENSPTRG00000017442	ENSNLEG00000016540	ENSGGOG00000007198	ENSCJAG00000004547	ENSPANG00000006589	ENSPPYG00000015971	ENSCSAG00000010839	ENSMMUG00000011988
ENSG00000055163	ENSPTRG00000017465	ENSNLEG00000003979	ENSGGOG00000012019	ENSCJAG00000018862	ENSPANG00000006207	ENSPPYG00000015987	ENSCSAG00000010668	ENSMMUG00000010997
ENSG00000055208	ENSPTRG00000018690	ENSNLEG00000015304	ENSGGOG00000016734	ENSCJAG00000019580	ENSPANG00000009982	ENSPPYG00000017085	ENSCSAG00000017214	ENSMMUG00000014995
ENSG00000055211	ENSPTRG00000018693	ENSNLEG00000015320	ENSGGOG00000008286	ENSCJAG00000019634	ENSPANG00000024074	ENSPPYG00000017088	ENSCSAG00000017223	ENSMMUG00000015161
ENSG00000055483	ENSPTRG00000009718	ENSNLEG00000000107	ENSGGOG00000015626	ENSCJAG00000019596	ENSPANG00000019857	ENSPPYG00000008695	ENSCSAG00000002367	ENSMMUG00000005352
ENSG00000055609	ENSPTRG00000019892	ENSNLEG00000004634	ENSGGOG00000025173	ENSCJAG00000019672	ENSPANG00000000719	ENSPPYG00000018200	ENSCSAG00000006581	ENSMMUG00000007212
ENSG00000055732	ENSPTRG00000000909	ENSNLEG00000009997	ENSGGOG00000007413	ENSCJAG00000006859	ENSPANG00000006002	ENSPPYG00000001198	ENSCSAG00000001423	ENSMMUG00000005361
ENSG00000055813	ENSPTRG00000011940	ENSNLEG00000009421	ENSGGOG00000011407	ENSCJAG00000009663	ENSPANG00000016914	ENSPPYG00000012396	ENSCSAG00000014374	ENSMMUG00000015888
ENSG00000055917	ENSPTRG00000011692	ENSNLEG00000002509	ENSGGOG00000011374	ENSCJAG00000007450	ENSPANG00000009393	ENSPPYG00000012617	ENSCSAG00000008087	ENSMMUG00000023181
ENSG00000055955	ENSPTRG00000034152	ENSNLEG00000007192	ENSGGOG00000005746	ENSCJAG00000007045	ENSPANG00000020230	ENSPPYG00000013794	ENSCSAG00000013190	ENSMMUG00000014523
ENSG00000056050	ENSPTRG00000016590	ENSNLEG00000006641	ENSGGOG00000003090	ENSCJAG00000012327	ENSPANG00000006046	ENSPPYG00000015193	ENSCSAG00000003113	ENSMMUG00000010232
ENSG00000056291	ENSPTRG00000016145	ENSNLEG00000007740	ENSGGOG00000011146	ENSCJAG00000014295	ENSPANG00000020853	ENSPPYG00000014817	ENSCSAG00000004830	ENSMMUG00000018536
ENSG00000056487	ENSPTRG00000014489	ENSNLEG00000000150	ENSGGOG00000008097	ENSCJAG00000016227	ENSPANG00000014566	ENSPPYG00000011927	ENSCSAG00000005376	ENSMMUG00000001580
ENSG00000056558	ENSPTRG00000021307	ENSNLEG00000017050	ENSGGOG00000002284	ENSCJAG00000020298	ENSPANG00000025818	ENSPPYG00000019557	ENSCSAG00000013216	ENSMMUG00000020123
ENSG00000056586	ENSPTRG00000021339	ENSNLEG00000017204	ENSGGOG00000017062	ENSCJAG00000020050	ENSPANG00000025840	ENSPPYG00000019583	ENSCSAG00000013416	ENSMMUG00000021134
ENSG00000056736	ENSPTRG00000015028	ENSNLEG00000007231	ENSGGOG00000001799	ENSCJAG00000007546	ENSPANG00000015130	ENSPPYG00000013785	ENSCSAG00000012976	ENSMMUG00000019267
ENSG00000056972	ENSPTRG00000018510	ENSNLEG00000012927	ENSGGOG00000026037	ENSCJAG00000004951	ENSPANG00000022012	ENSPPYG00000016929	ENSCSAG00000015586	ENSMMUG00000002174
ENSG00000056998	ENSPTRG00000021625	ENSNLEG00000008481	ENSGGOG00000007538	ENSCJAG00000015757	ENSPANG00000017943	ENSPPYG00000020092	ENSCSAG00000015665	ENSMMUG00000003932
ENSG00000057019	ENSPTRG00000015154	ENSNLEG00000002359	ENSGGOG00000010252	ENSCJAG00000000646	ENSPANG00000008518	ENSPPYG00000013610	ENSCSAG00000006012	ENSMMUG00000017438
ENSG00000057252	ENSPTRG00000001728	ENSNLEG00000015623	ENSGGOG00000013728	ENSCJAG00000008194	ENSPANG00000022548	ENSPPYG00000000463	ENSCSAG00000012108	ENSMMUG00000003768
ENSG00000057294	ENSPTRG00000004820	ENSNLEG00000016650	ENSGGOG00000002106	ENSCJAG00000018114	ENSPANG00000009883	ENSPPYG00000004407	ENSCSAG00000007363	ENSMMUG00000000595
ENSG00000057608	ENSPTRG00000002259	ENSNLEG00000011470	ENSGGOG00000003623	ENSCJAG00000020512	ENSPANG00000023433	ENSPPYG00000002062	ENSCSAG00000013656	ENSMMUG00000013182
ENSG00000057657	ENSPTRG00000018457	ENSNLEG00000013211	ENSGGOG00000001929	ENSCJAG00000006332	ENSPANG00000016727	ENSPPYG00000016879	ENSCSAG00000014744	ENSMMUG00000021401
ENSG00000057663	ENSPTRG00000018458	ENSNLEG00000013268	ENSGGOG00000016633	ENSCJAG00000006306	ENSPANG00000025450	ENSPPYG00000016880	ENSCSAG00000014751	ENSMMUG00000019679
ENSG00000057704	ENSPTRG00000005304	ENSNLEG00000005764	ENSGGOG00000007536	ENSCJAG00000002849	ENSPANG00000006620	ENSPPYG00000004838	ENSCSAG00000003657	ENSMMUG00000018242
ENSG00000057757	ENSPTRG00000000336	ENSNLEG00000008633	ENSGGOG00000004326	ENSCJAG00000020925	ENSPANG00000005407	ENSPPYG00000001734	ENSCSAG00000000931	ENSMMUG00000019554
ENSG00000057935	ENSPTRG00000011867	ENSNLEG00000016680	ENSGGOG00000006895	ENSCJAG00000014614	ENSPANG00000006894	ENSPPYG00000012461	ENSCSAG00000012640	ENSMMUG00000020744
ENSG00000058056	ENSPTRG00000015650	ENSNLEG00000005851	ENSGGOG00000034809	ENSCJAG00000012999	ENSPANG00000008384	ENSPPYG00000014322	ENSCSAG00000013094	ENSMMUG00000003594
ENSG00000058091	ENSPTRG00000019387	ENSNLEG00000015172	ENSGGOG00000003585	ENSCJAG00000014175	ENSPANG00000022338	ENSPPYG00000017828	ENSCSAG00000012501	ENSMMUG00000007470
ENSG00000058262	ENSPTRG00000015351	ENSNLEG00000014258	ENSGGOG00000010507	ENSCJAG00000005358	ENSPANG00000012256	ENSPPYG00000013438	ENSCSAG00000008579	ENSMMUG00000018661
ENSG00000058272	ENSPTRG00000005252	ENSNLEG00000005041	ENSGGOG00000014574	ENSCJAG00000019271	ENSPANG00000026354	ENSPPYG00000004796	ENSCSAG00000003956	ENSMMUG00000019214
ENSG00000058335	ENSPTRG00000007353	ENSNLEG00000008805	ENSGGOG00000009950	ENSCJAG00000002316	ENSPANG00000015770	ENSPPYG00000006705	ENSCSAG00000015020	ENSMMUG00000022299
ENSG00000058453	ENSPTRG00000000238	ENSNLEG00000013168	ENSGGOG00000016218	ENSCJAG00000008057	ENSPANG00000018163	ENSPPYG00000001815	ENSCSAG00000000857	ENSMMUG00000007315
ENSG00000058600	ENSPTRG00000007878	ENSNLEG00000012123	ENSGGOG00000004185	ENSCJAG00000008918	ENSPANG00000016389	ENSPPYG00000007180	ENSCSAG00000007035	ENSMMUG00000002257
ENSG00000058668	ENSPTRG00000001873	ENSNLEG00000018117	ENSGGOG00000010467	ENSCJAG00000006561	ENSPANG00000012283	ENSPPYG00000000329	ENSCSAG00000014379	ENSMMUG00000021116
ENSG00000058729	ENSPTRG00000017100	ENSNLEG00000014474	ENSGGOG00000022136	ENSCJAG00000009697	ENSPANG00000011977	ENSPPYG00000015654	ENSCSAG00000014233	ENSMMUG00000000307
ENSG00000058799	ENSPTRG00000000759	ENSNLEG00000003495	ENSGGOG00000015399	ENSCJAG00000004828	ENSPANG00000001227	ENSPPYG00000001330	ENSCSAG00000001294	ENSMMUG00000001413
ENSG00000058804	ENSPTRG00000000757	ENSNLEG00000003509	ENSGGOG00000014677	ENSCJAG00000004707	ENSPANG00000014333	ENSPPYG00000001331	ENSCSAG00000001293	ENSMMUG00000030593
ENSG00000058866	ENSPTRG00000015710	ENSNLEG00000006537	ENSGGOG00000012909	ENSCJAG00000014637	ENSPANG00000006693	ENSPPYG00000014377	ENSCSAG00000014065	ENSMMUG00000021972
ENSG00000059122	ENSPTRG00000007671	ENSNLEG00000009480	ENSGGOG00000001804	ENSCJAG00000015381	ENSPANG00000009601	ENSPPYG00000007019	ENSCSAG00000010349	ENSMMUG00000015884
ENSG00000059377	ENSPTRG00000019760	ENSNLEG00000001637	ENSGGOG00000000826	ENSCJAG00000013325	ENSPANG00000015017	ENSPPYG00000018052	ENSCSAG00000008338	ENSMMUG00000004222
ENSG00000059378	ENSPTRG00000019761	ENSNLEG00000001802	ENSGGOG00000000828	ENSCJAG00000013351	ENSPANG00000022225	ENSPPYG00000018053	ENSCSAG00000008282	ENSMMUG00000004224
ENSG00000059573	ENSPTRG00000002785	ENSNLEG00000013150	ENSGGOG00000012491	ENSCJAG00000016133	ENSPANG00000021474	ENSPPYG00000002509	ENSCSAG00000006154	ENSMMUG00000003102
ENSG00000059588	ENSPTRG00000002124	ENSNLEG00000002518	ENSGGOG00000022879	ENSCJAG00000018155	ENSPANG00000021933	ENSPPYG00000000102	ENSCSAG00000010100	ENSMMUG00000021703
ENSG00000059691	ENSPTRG00000016513	ENSNLEG00000005836	ENSGGOG00000011099	ENSCJAG00000002147	ENSPANG00000024036	ENSPPYG00000015121	ENSCSAG00000003318	ENSMMUG00000011048
ENSG00000059728	ENSPTRG00000012023	ENSNLEG00000010141	ENSGGOG00000011287	ENSCJAG00000019266	ENSPANG00000000314	ENSPPYG00000012331	ENSCSAG00000015119	ENSMMUG00000010226
ENSG00000059758	ENSPTRG00000005323	ENSNLEG00000005912	ENSGGOG00000001172	ENSCJAG00000002538	ENSPANG00000023604	ENSPPYG00000004853	ENSCSAG00000003570	ENSMMUG00000015902
ENSG00000059915	ENSPTRG00000002889	ENSNLEG00000015114	ENSGGOG00000006985	ENSCJAG00000017941	ENSPANG00000021011	ENSPPYG00000002600	ENSCSAG00000005438	ENSMMUG00000002993
ENSG00000060069	ENSPTRG00000010133	ENSNLEG00000008353	ENSGGOG00000011089	ENSCJAG00000010153	ENSPANG00000012831	ENSPPYG00000009259	ENSCSAG00000018248	ENSMMUG00000009151
ENSG00000060140	ENSPTRG00000004680	ENSNLEG00000003369	ENSGGOG00000000251	ENSCJAG00000021661	ENSPANG00000003492	ENSPPYG00000004278	ENSCSAG00000008767	ENSMMUG00000015484
ENSG00000060237	ENSPTRG00000004513	ENSNLEG00000002228	ENSGGOG00000006458	ENSCJAG00000000575	ENSPANG00000025416	ENSPPYG00000004136	ENSCSAG00000011929	ENSMMUG00000018650
ENSG00000060339	ENSPTRG00000002560	ENSNLEG00000011679	ENSGGOG00000002776	ENSCJAG00000018912	ENSPANG00000022123	ENSPPYG00000002392	ENSCSAG00000007643	ENSMMUG00000016652
ENSG00000060566	ENSPTRG00000010295	ENSNLEG00000002909	ENSGGOG00000008831	ENSCJAG00000015105	ENSPANG00000003567	ENSPPYG00000009395	ENSCSAG00000010762	ENSMMUG00000019954
ENSG00000060656	ENSPTRG00000000447	ENSNLEG00000009945	ENSGGOG00000006305	ENSCJAG00000010031	ENSPANG00000011555	ENSPPYG00000001627	ENSCSAG00000001024	ENSMMUG00000015661
ENSG00000060718	ENSPTRG00000001017	ENSNLEG00000012002	ENSGGOG00000001276	ENSCJAG00000008922	ENSPANG00000012521	ENSPPYG00000001103	ENSCSAG00000001517	ENSMMUG00000004103
ENSG00000061273	ENSPTRG00000004868	ENSNLEG00000017902	ENSGGOG00000016461	ENSCJAG00000014979	ENSPANG00000009964	ENSPPYG00000004446	ENSCSAG00000006584	ENSMMUG00000021655
ENSG00000061337	ENSPTRG00000042132	ENSNLEG00000000782	ENSGGOG00000000591	ENSCJAG00000014459	ENSPANG00000001030	ENSPPYG00000018404	ENSCSAG00000016684	ENSMMUG00000017711
ENSG00000061492	ENSPTRG00000017278	ENSNLEG00000008659	ENSGGOG00000004289	ENSCJAG00000006245	ENSPANG00000001334	ENSPPYG00000015819	ENSCSAG00000013279	ENSMMUG00000022937
ENSG00000061656	ENSPTRG00000013445	ENSNLEG00000010261	ENSGGOG00000007969	ENSCJAG00000017715	ENSPANG00000001308	ENSPPYG00000010958	ENSCSAG00000010354	ENSMMUG00000020959
ENSG00000061676	ENSPTRG00000012709	ENSNLEG00000006378	ENSGGOG00000004501	ENSCJAG00000011170	ENSPANG00000003739	ENSPPYG00000012996	ENSCSAG00000012646	ENSMMUG00000014397
ENSG00000061918	ENSPTRG00000016542	ENSNLEG00000006234	ENSGGOG00000007160	ENSCJAG00000001694	ENSPANG00000005808	ENSPPYG00000015147	ENSCSAG00000003257	ENSMMUG00000005447
ENSG00000061936	ENSPTRG00000005640	ENSNLEG00000008386	ENSGGOG00000014877	ENSCJAG00000003613	ENSPANG00000019737	ENSPPYG00000005129	ENSCSAG00000001884	ENSMMUG00000020343
ENSG00000061987	ENSPTRG00000005164	ENSNLEG00000017095	ENSGGOG00000012086	ENSCJAG00000006144	ENSPANG00000021073	ENSPPYG00000004718	ENSCSAG00000004527	ENSMMUG00000000956
ENSG00000062038	ENSPTRG00000008269	ENSNLEG00000005301	ENSGGOG00000000145	ENSCJAG00000035631	ENSPANG00000021962	ENSPPYG00000007494	ENSCSAG00000004089	ENSMMUG00000010393
ENSG00000062096	ENSPTRG00000021631	ENSNLEG00000008517	ENSGGOG00000015466	ENSCJAG00000015810	ENSPANG00000001629	ENSPPYG00000020096	ENSCSAG00000015554	ENSMMUG00000000443
ENSG00000062194	ENSPTRG00000016894	ENSNLEG00000002381	ENSGGOG00000008390	ENSCJAG00000015104	ENSPANG00000009351	ENSPPYG00000015481	ENSCSAG00000016158	ENSMMUG00000014647
ENSG00000062282	ENSPTRG00000004087	ENSNLEG00000016866	ENSGGOG00000002910	ENSCJAG00000015337	ENSPANG00000005994	ENSPPYG00000003694	ENSCSAG00000003904	ENSMMUG00000000185
ENSG00000062524	ENSPTRG00000006948	ENSNLEG00000003650	ENSGGOG00000007006	ENSCJAG00000020723	ENSPANG00000018808	ENSPPYG00000006376	ENSCSAG00000007780	ENSMMUG00000008170
ENSG00000062598	ENSPTRG00000013583	ENSNLEG00000006884	ENSGGOG00000014061	ENSCJAG00000017007	ENSPANG00000020557	ENSPPYG00000011092	ENSCSAG00000014771	ENSMMUG00000015064
ENSG00000062650	ENSPTRG00000002702	ENSNLEG00000002188	ENSGGOG00000015781	ENSCJAG00000003491	ENSPANG00000022594	ENSPPYG00000029542	ENSCSAG00000009646	ENSMMUG00000003924
ENSG00000062716	ENSPTRG00000009475	ENSNLEG00000000724	ENSGGOG00000002322	ENSCJAG00000001479	ENSPANG00000022270	ENSPPYG00000008809	ENSCSAG00000005874	ENSMMUG00000001741
ENSG00000062725	ENSPTRG00000009486	ENSNLEG00000000368	ENSGGOG00000008922	ENSCJAG00000001185	ENSPANG00000022164	ENSPPYG00000008516	ENSCSAG00000005988	ENSMMUG00000016566
ENSG00000062822	ENSPTRG00000011338	ENSNLEG00000005648	ENSGGOG00000005613	ENSCJAG00000003806	ENSPANG00000006810	ENSPPYG00000010281	ENSCSAG00000002178	ENSMMUG00000021525
ENSG00000063015	ENSPTRG00000008942	ENSNLEG00000003213	ENSGGOG00000012350	ENSCJAG00000013338	ENSPANG00000023373	ENSPPYG00000008117	ENSCSAG00000007067	ENSMMUG00000021557
ENSG00000063127	ENSPTRG00000011288	ENSNLEG00000005039	ENSGGOG00000016349	ENSCJAG00000000115	ENSPANG00000014593	ENSPPYG00000010240	ENSCSAG00000002652	ENSMMUG00000014787
ENSG00000063169	ENSPTRG00000011213	ENSNLEG00000003119	ENSGGOG00000012809	ENSCJAG00000011418	ENSPANG00000008089	ENSPPYG00000010179	ENSCSAG00000002933	ENSMMUG00000019356
ENSG00000063176	ENSPTRG00000011246	ENSNLEG00000004543	ENSGGOG00000001443	ENSCJAG00000000366	ENSPANG00000016639	ENSPPYG00000010207	ENSCSAG00000002832	ENSMMUG00000022159
ENSG00000063180	ENSPTRG00000011248	ENSNLEG00000004568	ENSGGOG00000001446	ENSCJAG00000000345	ENSPANG00000014596	ENSPPYG00000010208	ENSCSAG00000002829	ENSMMUG00000022161
ENSG00000063241	ENSPTRG00000011509	ENSNLEG00000010530	ENSGGOG00000000598	ENSCJAG00000017068	ENSPANG00000013748	ENSPPYG00000010422	ENSCSAG00000001735	ENSMMUG00000012704
ENSG00000063322	ENSPTRG00000010966	ENSNLEG00000014421	ENSGGOG00000001844	ENSCJAG00000014147	ENSPANG00000003599	ENSPPYG00000009965	ENSCSAG00000003866	ENSMMUG00000005554
ENSG00000063587	ENSPTRG00000022394	ENSNLEG00000000098	ENSGGOG00000010898	ENSCJAG00000019468	ENSPANG00000015246	ENSPPYG00000020839	ENSCSAG00000006968	ENSMMUG00000013386
ENSG00000063601	ENSPTRG00000022368	ENSNLEG00000013597	ENSGGOG00000005018	ENSCJAG00000003991	ENSPANG00000021671	ENSPPYG00000020816	ENSCSAG00000007129	ENSMMUG00000016607
ENSG00000063761	ENSPTRG00000006588	ENSNLEG00000016792	ENSGGOG00000009934	ENSCJAG00000017038	ENSPANG00000007672	ENSPPYG00000006033	ENSCSAG00000011721	ENSMMUG00000023627
ENSG00000063854	ENSPTRG00000007611	ENSNLEG00000008791	ENSGGOG00000012252	ENSCJAG00000014745	ENSPANG00000000459	ENSPPYG00000006966	ENSCSAG00000011337	ENSMMUG00000000737
ENSG00000064012	ENSPTRG00000012801	ENSNLEG00000006954	ENSGGOG00000000209	ENSCJAG00000004551	ENSPANG00000012882	ENSPPYG00000013071	ENSCSAG00000010781	ENSMMUG00000031296
ENSG00000064042	ENSPTRG00000016010	ENSNLEG00000017187	ENSGGOG00000003779	ENSCJAG00000019269	ENSPANG00000025221	ENSPPYG00000014692	ENSCSAG00000017086	ENSMMUG00000007805
ENSG00000064195	ENSPTRG00000009386	ENSNLEG00000003294	ENSGGOG00000014997	ENSCJAG00000006990	ENSPANG00000022743	ENSPPYG00000008930	ENSCSAG00000005198	ENSMMUG00000000157
ENSG00000064199	ENSPTRG00000004426	ENSNLEG00000007436	ENSGGOG00000003757	ENSCJAG00000007961	ENSPANG00000018863	ENSPPYG00000004017	ENSCSAG00000002379	ENSMMUG00000008480
ENSG00000064205	ENSPTRG00000013526	ENSNLEG00000006637	ENSGGOG00000024218	ENSCJAG00000017699	ENSPANG00000021786	ENSPPYG00000011039	ENSCSAG00000014192	ENSMMUG00000010605
ENSG00000064218	ENSPTRG00000020729	ENSNLEG00000008556	ENSGGOG00000013303	ENSCJAG00000010681	ENSPANG00000025123	ENSPPYG00000019260	ENSCSAG00000008627	ENSMMUG00000017848
ENSG00000064225	ENSPTRG00000015153	ENSNLEG00000002288	ENSGGOG00000016998	ENSCJAG00000000658	ENSPANG00000014748	ENSPPYG00000013611	ENSCSAG00000006008	ENSMMUG00000017436
ENSG00000064270	ENSPTRG00000008417	ENSNLEG00000011126	ENSGGOG00000015486	ENSCJAG00000004001	ENSPANG00000021835	ENSPPYG00000007605	ENSCSAG00000003253	ENSMMUG00000013542
ENSG00000064300	ENSPTRG00000009377	ENSNLEG00000003078	ENSGGOG00000008434	ENSCJAG00000007164	ENSPANG00000022819	ENSPPYG00000008921	ENSCSAG00000002443	ENSMMUG00000014603
ENSG00000064309	ENSPTRG00000004452	ENSNLEG00000007464	ENSGGOG00000013767	ENSCJAG00000008669	ENSPANG00000016858	ENSPPYG00000004042	ENSCSAG00000002277	ENSMMUG00000007628
ENSG00000064313	ENSPTRG00000020535	ENSNLEG00000004934	ENSGGOG00000007483	ENSCJAG00000005547	ENSPANG00000026219	ENSPPYG00000018843	ENSCSAG00000010814	ENSMMUG00000014702
ENSG00000064393	ENSPTRG00000019758	ENSNLEG00000014208	ENSGGOG00000004050	ENSCJAG00000013263	ENSPANG00000017281	ENSPPYG00000018051	ENSCSAG00000008376	ENSMMUG00000002481
ENSG00000064419	ENSPTRG00000019676	ENSNLEG00000012491	ENSGGOG00000008339	ENSCJAG00000018085	ENSPANG00000022226	ENSPPYG00000017990	ENSCSAG00000009966	ENSMMUG00000004311
ENSG00000064490	ENSPTRG00000010732	ENSNLEG00000006200	ENSGGOG00000012530	ENSCJAG00000019775	ENSPANG00000011633	ENSPPYG00000009761	ENSCSAG00000005210	ENSMMUG00000010722
ENSG00000064545	ENSPTRG00000010730	ENSNLEG00000006186	ENSGGOG00000022481	ENSCJAG00000019759	ENSPANG00000023920	ENSPPYG00000009759	ENSCSAG00000005220	ENSMMUG00000018367
ENSG00000064607	ENSPTRG00000010727	ENSNLEG00000006162	ENSGGOG00000013540	ENSCJAG00000019714	ENSPANG00000004442	ENSPPYG00000009756	ENSCSAG00000005226	ENSMMUG00000019665
ENSG00000064651	ENSPTRG00000017199	ENSNLEG00000012296	ENSGGOG00000015965	ENSCJAG00000019224	ENSPANG00000007040	ENSPPYG00000015739	ENSCSAG00000014424	ENSMMUG00000011214
ENSG00000064652	ENSPTRG00000039007	ENSNLEG00000012059	ENSGGOG00000011673	ENSCJAG00000017306	ENSPANG00000007041	ENSPPYG00000015719	ENSCSAG00000014613	ENSMMUG00000010650
ENSG00000064655	ENSPTRG00000013589	ENSNLEG00000006901	ENSGGOG00000034998	ENSCJAG00000016843	ENSPANG00000017608	ENSPPYG00000011100	ENSCSAG00000014885	ENSMMUG00000010769
ENSG00000064692	ENSPTRG00000017175	ENSNLEG00000011998	ENSGGOG00000015443	ENSCJAG00000017196	ENSPANG00000003083	ENSPPYG00000015717	ENSCSAG00000014626	ENSMMUG00000009997
ENSG00000064703	ENSPTRG00000001105	ENSNLEG00000004040	ENSGGOG00000015576	ENSCJAG00000013428	ENSPANG00000017985	ENSPPYG00000001026	ENSCSAG00000001582	ENSMMUG00000014489
ENSG00000064726	ENSPTRG00000007389	ENSNLEG00000010920	ENSGGOG00000009446	ENSCJAG00000015841	ENSPANG00000020643	ENSPPYG00000006738	ENSCSAG00000017298	ENSMMUG00000011019
ENSG00000064835	ENSPTRG00000015123	ENSNLEG00000011761	ENSGGOG00000011966	ENSCJAG00000008810	ENSPANG00000001271	ENSPPYG00000013640	ENSCSAG00000005925	ENSMMUG00000016244
ENSG00000064886	ENSPTRG00000001092	ENSNLEG00000003769	ENSGGOG00000016018	ENSCJAG00000013226	ENSPANG00000004608	ENSPPYG00000001038	ENSCSAG00000001572	ENSMMUG00000002455
ENSG00000064932	ENSPTRG00000010185	ENSNLEG00000001305	ENSGGOG00000011286	ENSCJAG00000007683	ENSPANG00000009658	ENSPPYG00000009306	ENSCSAG00000012317	ENSMMUG00000010886
ENSG00000064933	ENSPTRG00000012737	ENSNLEG00000006628	ENSGGOG00000025218	ENSCJAG00000005590	ENSPANG00000019865	ENSPPYG00000013018	ENSCSAG00000012301	ENSMMUG00000014318
ENSG00000064989	ENSPTRG00000012722	ENSNLEG00000006500	ENSGGOG00000003991	ENSCJAG00000005823	ENSPANG00000010253	ENSPPYG00000013009	ENSCSAG00000012480	ENSMMUG00000009447
ENSG00000065000	ENSPTRG00000010223	ENSNLEG00000002065	ENSGGOG00000006580	ENSCJAG00000013091	ENSPANG00000015379	ENSPPYG00000009339	ENSCSAG00000011851	ENSMMUG00000015663
ENSG00000065029	ENSPTRG00000018080	ENSNLEG00000008581	ENSGGOG00000014188	ENSCJAG00000015519	ENSPANG00000021154	ENSPPYG00000016525	ENSCSAG00000009955	ENSMMUG00000023559
ENSG00000065054	ENSPTRG00000007627	ENSNLEG00000009011	ENSGGOG00000005919	ENSCJAG00000015182	ENSPANG00000024976	ENSPPYG00000006984	ENSCSAG00000011087	ENSMMUG00000002806
ENSG00000065057	ENSPTRG00000007628	ENSNLEG00000009019	ENSGGOG00000023097	ENSCJAG00000015178	ENSPANG00000016971	ENSPPYG00000006985	ENSCSAG00000011073	ENSMMUG00000002807
ENSG00000065060	ENSPTRG00000018074	ENSNLEG00000008400	ENSGGOG00000014664	ENSCJAG00000015333	ENSPANG00000008271	ENSPPYG00000016520	ENSCSAG00000009829	ENSMMUG00000021712
ENSG00000065135	ENSPTRG00000001055	ENSNLEG00000002905	ENSGGOG00000000519	ENSCJAG00000003054	ENSPANG00000003627	ENSPPYG00000001069	ENSCSAG00000001550	ENSMMUG00000005818
ENSG00000065150	ENSPTRG00000005984	ENSNLEG00000007831	ENSGGOG00000008742	ENSCJAG00000004323	ENSPANG00000009971	ENSPPYG00000005458	ENSCSAG00000017519	ENSMMUG00000013531
ENSG00000065154	ENSPTRG00000003028	ENSNLEG00000000482	ENSGGOG00000000848	ENSCJAG00000012633	ENSPANG00000020327	ENSPPYG00000002737	ENSCSAG00000004531	ENSMMUG00000010485
ENSG00000065183	ENSPTRG00000001168	ENSNLEG00000005304	ENSGGOG00000009982	ENSCJAG00000005749	ENSPANG00000020680	ENSPPYG00000000970	ENSCSAG00000001705	ENSMMUG00000008513
ENSG00000065243	ENSPTRG00000000931	ENSNLEG00000010197	ENSGGOG00000008937	ENSCJAG00000007409	ENSPANG00000007565	ENSPPYG00000001180	ENSCSAG00000001444	ENSMMUG00000020588
ENSG00000065268	ENSPTRG00000010174	ENSNLEG00000001028	ENSGGOG00000000603	ENSCJAG00000020105	ENSPANG00000009755	ENSPPYG00000009300	ENSCSAG00000012532	ENSMMUG00000002638
ENSG00000065308	ENSPTRG00000040958	ENSNLEG00000003748	ENSGGOG00000011922	ENSCJAG00000011314	ENSPANG00000005247	ENSPPYG00000016708	ENSCSAG00000013065	ENSMMUG00000013718
ENSG00000065320	ENSPTRG00000008752	ENSNLEG00000010054	ENSGGOG00000011915	ENSCJAG00000018321	ENSPANG00000023775	ENSPPYG00000007969	ENSCSAG00000010359	ENSMMUG00000009397
ENSG00000065325	ENSPTRG00000008761	ENSNLEG00000010098	ENSGGOG00000008529	ENSCJAG00000012719	ENSPANG00000023753	ENSPPYG00000007975	ENSCSAG00000010211	ENSMMUG00000018090
ENSG00000065328	ENSPTRG00000023150	ENSNLEG00000012243	ENSGGOG00000014159	ENSCJAG00000009531	ENSPANG00000023347	ENSPPYG00000002096	ENSCSAG00000013173	ENSMMUG00000005602
ENSG00000065357	ENSPTRG00000005068	ENSNLEG00000017579	ENSGGOG00000014039	ENSCJAG00000007591	ENSPANG00000019457	ENSPPYG00000004636	ENSCSAG00000005288	ENSMMUG00000018814
ENSG00000065413	ENSPTRG00000012770	ENSNLEG00000006855	ENSGGOG00000014558	ENSCJAG00000003803	ENSPANG00000000736	ENSPPYG00000013043	ENSCSAG00000011536	ENSMMUG00000022425
ENSG00000065427	ENSPTRG00000008364	ENSNLEG00000013072	ENSGGOG00000005515	ENSCJAG00000014213	ENSPANG00000024106	ENSPPYG00000007567	ENSCSAG00000003664	ENSMMUG00000005754
ENSG00000065457	ENSPTRG00000008363	ENSNLEG00000013060	ENSGGOG00000014665	ENSCJAG00000014241	ENSPANG00000015739	ENSPPYG00000007566	ENSCSAG00000003669	ENSMMUG00000005751
ENSG00000065485	ENSPTRG00000015302	ENSNLEG00000000330	ENSGGOG00000006726	ENSCJAG00000007712	ENSPANG00000019864	ENSPPYG00000013475	ENSCSAG00000007564	ENSMMUG00000007696
ENSG00000065491	ENSPTRG00000018120	ENSNLEG00000011169	ENSGGOG00000001321	ENSCJAG00000005473	ENSPANG00000009717	ENSPPYG00000016560	ENSCSAG00000010457	ENSMMUG00000022008
ENSG00000065526	ENSPTRG00000000210	ENSNLEG00000007652	ENSGGOG00000012041	ENSCJAG00000008527	ENSPANG00000006293	ENSPPYG00000001834	ENSCSAG00000000841	ENSMMUG00000008026
ENSG00000065548	ENSPTRG00000012717	ENSNLEG00000006446	ENSGGOG00000000073	ENSCJAG00000005931	ENSPANG00000007787	ENSPPYG00000013004	ENSCSAG00000012554	ENSMMUG00000017248
ENSG00000065559	ENSPTRG00000008783	ENSNLEG00000014536	ENSGGOG00000025210	ENSCJAG00000004752	ENSPANG00000023748	ENSPPYG00000007993	ENSCSAG00000009119	ENSMMUG00000019842
ENSG00000065600	ENSPTRG00000001960	ENSNLEG00000002853	ENSGGOG00000008925	ENSCJAG00000015742	ENSPANG00000007782	ENSPPYG00000029432	ENSCSAG00000015392	ENSMMUG00000002141
ENSG00000065613	ENSPTRG00000002920	ENSNLEG00000015288	ENSGGOG00000026079	ENSCJAG00000018363	ENSPANG00000020927	ENSPPYG00000002629	ENSCSAG00000005313	ENSMMUG00000015324
ENSG00000065615	ENSPTRG00000018385	ENSNLEG00000012756	ENSGGOG00000002913	ENSCJAG00000015140	ENSPANG00000023290	ENSPPYG00000016811	ENSCSAG00000017380	ENSMMUG00000009585
ENSG00000065618	ENSPTRG00000002921	ENSNLEG00000015299	ENSGGOG00000000510	ENSCJAG00000018404	ENSPANG00000020929	ENSPPYG00000002630	ENSCSAG00000005300	ENSMMUG00000015325
ENSG00000065621	ENSPTRG00000002926	ENSNLEG00000015351	ENSGGOG00000000637	ENSCJAG00000018486	ENSPANG00000020880	ENSPPYG00000002634	ENSCSAG00000005247	ENSMMUG00000015337
ENSG00000065665	ENSPTRG00000002293	ENSNLEG00000012317	ENSGGOG00000008875	ENSCJAG00000018554	ENSPANG00000023394	ENSPPYG00000002090	ENSCSAG00000013285	ENSMMUG00000017139
ENSG00000065675	ENSPTRG00000002270	ENSNLEG00000011735	ENSGGOG00000013552	ENSCJAG00000020594	ENSPANG00000023409	ENSPPYG00000002071	ENSCSAG00000013516	ENSMMUG00000020776
ENSG00000065802	ENSPTRG00000013094	ENSNLEG00000011336	ENSGGOG00000012588	ENSCJAG00000000414	ENSPANG00000009493	ENSPPYG00000013326	ENSCSAG00000006016	ENSMMUG00000009511
ENSG00000065809	ENSPTRG00000002309	ENSNLEG00000012152	ENSGGOG00000027481	ENSCJAG00000009401	ENSPANG00000023294	ENSPPYG00000002103	ENSCSAG00000013072	ENSMMUG00000017169
ENSG00000065833	ENSPTRG00000018381	ENSNLEG00000012684	ENSGGOG00000023450	ENSCJAG00000009064	ENSPANG00000024033	ENSPPYG00000016806	ENSCSAG00000017385	ENSMMUG00000012592
ENSG00000065882	ENSPTRG00000015981	ENSNLEG00000017022	ENSGGOG00000007187	ENSCJAG00000020921	ENSPANG00000015230	ENSPPYG00000014663	ENSCSAG00000016865	ENSMMUG00000000237
ENSG00000065883	ENSPTRG00000019112	ENSNLEG00000003097	ENSGGOG00000007884	ENSCJAG00000007641	ENSPANG00000022842	ENSPPYG00000017618	ENSCSAG00000015259	ENSMMUG00000018064
ENSG00000065911	ENSPTRG00000012081	ENSNLEG00000000326	ENSGGOG00000002247	ENSCJAG00000033978	ENSPANG00000005679	ENSPPYG00000012283	ENSCSAG00000015542	ENSMMUG00000011383
ENSG00000065923	ENSPTRG00000021832	ENSNLEG00000002859	ENSGGOG00000008818	ENSCJAG00000012004	ENSPANG00000003151	ENSPPYG00000020279	ENSCSAG00000013816	ENSMMUG00000003897
ENSG00000065970	ENSPTRG00000004629	ENSNLEG00000001730	ENSGGOG00000022463	ENSCJAG00000018955	ENSPANG00000019708	ENSPPYG00000004236	ENSCSAG00000009745	ENSMMUG00000015256
ENSG00000065989	ENSPTRG00000010470	ENSNLEG00000012207	ENSGGOG00000026422	ENSCJAG00000006698	ENSPANG00000007730	ENSPPYG00000009552	ENSCSAG00000007204	ENSMMUG00000016122
ENSG00000066027	ENSPTRG00000001958	ENSNLEG00000002787	ENSGGOG00000014986	ENSCJAG00000015748	ENSPANG00000016373	ENSPPYG00000000237	ENSCSAG00000015387	ENSMMUG00000019771
ENSG00000066044	ENSPTRG00000010413	ENSNLEG00000001325	ENSGGOG00000006100	ENSCJAG00000031727	ENSPANG00000025878	ENSPPYG00000009496	ENSCSAG00000008155	ENSMMUG00000006544
ENSG00000066056	ENSPTRG00000000631	ENSNLEG00000013277	ENSGGOG00000008745	ENSCJAG00000003353	ENSPANG00000007872	ENSPPYG00000001450	ENSCSAG00000001180	ENSMMUG00000010660
ENSG00000066084	ENSPTRG00000004938	ENSNLEG00000017794	ENSGGOG00000004319	ENSCJAG00000021142	ENSPANG00000025343	ENSPPYG00000004514	ENSCSAG00000005956	ENSMMUG00000010565
ENSG00000066135	ENSPTRG00000000643	ENSNLEG00000013705	ENSGGOG00000009042	ENSCJAG00000003704	ENSPANG00000013120	ENSPPYG00000001442	ENSCSAG00000001187	ENSMMUG00000012479
ENSG00000066136	ENSPTRG00000000596	ENSNLEG00000012195	ENSGGOG00000007360	ENSCJAG00000005562	ENSPANG00000026473	ENSPPYG00000001483	ENSCSAG00000001152	ENSMMUG00000014970
ENSG00000066185	ENSPTRG00000000608	ENSNLEG00000012297	ENSGGOG00000004654	ENSCJAG00000003111	ENSPANG00000007738	ENSPPYG00000001470	ENSCSAG00000001164	ENSMMUG00000001034
ENSG00000066230	ENSPTRG00000016682	ENSNLEG00000010872	ENSGGOG00000013801	ENSCJAG00000017670	ENSPANG00000012026	ENSPPYG00000015303	ENSCSAG00000017425	ENSMMUG00000003789
ENSG00000066248	ENSPTRG00000013048	ENSNLEG00000014408	ENSGGOG00000007831	ENSCJAG00000013953	ENSPANG00000019494	ENSPPYG00000013287	ENSCSAG00000006432	ENSMMUG00000012216
ENSG00000066279	ENSPTRG00000001807	ENSNLEG00000018055	ENSGGOG00000025635	ENSCJAG00000004680	ENSPANG00000018539	ENSPPYG00000000389	ENSCSAG00000013591	ENSMMUG00000000245
ENSG00000066336	ENSPTRG00000003563	ENSNLEG00000014555	ENSGGOG00000006485	ENSCJAG00000020100	ENSPANG00000004468	ENSPPYG00000003306	ENSCSAG00000005757	ENSMMUG00000015606
ENSG00000066379	ENSPTRG00000017914	ENSNLEG00000004924	ENSGGOG00000026358	ENSCJAG00000020719	ENSPANG00000024247	ENSPPYG00000017196	ENSCSAG00000008101	ENSMMUG00000012120
ENSG00000066382	ENSPTRG00000003466	ENSNLEG00000017871	ENSGGOG00000010368	ENSCJAG00000006095	ENSPANG00000007977	ENSPPYG00000003395	ENSCSAG00000005239	ENSMMUG00000017592
ENSG00000066405	ENSPTRG00000015438	ENSNLEG00000004136	ENSGGOG00000013633	ENSCJAG00000002453	ENSPANG00000006396	ENSPPYG00000014136	ENSCSAG00000010943	ENSMMUG00000009636
ENSG00000066422	ENSPTRG00000015174	ENSNLEG00000003243	ENSGGOG00000011023	ENSCJAG00000000499	ENSPANG00000021636	ENSPPYG00000013589	ENSCSAG00000006253	ENSMMUG00000015060
ENSG00000066455	ENSPTRG00000006656	ENSNLEG00000017173	ENSGGOG00000001673	ENSCJAG00000018184	ENSPANG00000024490	ENSPPYG00000006080	ENSCSAG00000011234	ENSMMUG00000015169
ENSG00000066468	ENSPTRG00000003003	ENSNLEG00000016854	ENSGGOG00000008336	ENSCJAG00000001438	ENSPANG00000020505	ENSPPYG00000002710	ENSCSAG00000004685	ENSMMUG00000009594
ENSG00000066557	ENSPTRG00000000850	ENSNLEG00000009378	ENSGGOG00000000470	ENSCJAG00000017669	ENSPANG00000004753	ENSPPYG00000001246	ENSCSAG00000001374	ENSMMUG00000021921
ENSG00000066583	ENSPTRG00000017202	ENSNLEG00000012401	ENSGGOG00000012773	ENSCJAG00000019309	ENSPANG00000011667	ENSPPYG00000015742	ENSCSAG00000014095	ENSMMUG00000013965
ENSG00000066629	ENSPTRG00000006714	ENSNLEG00000000861	ENSGGOG00000012958	ENSCJAG00000006842	ENSPANG00000024110	ENSPPYG00000006137	ENSCSAG00000010399	ENSMMUG00000011706
ENSG00000066651	ENSPTRG00000018577	ENSNLEG00000014080	ENSGGOG00000017016	ENSCJAG00000003686	ENSPANG00000022840	ENSPPYG00000016990	ENSCSAG00000016335	ENSMMUG00000004293
ENSG00000066654	ENSPTRG00000007848	ENSNLEG00000012369	ENSGGOG00000005231	ENSCJAG00000009499	ENSPANG00000025507	ENSPPYG00000007160	ENSCSAG00000007610	ENSMMUG00000004225
ENSG00000066777	ENSPTRG00000020320	ENSNLEG00000010984	ENSGGOG00000022243	ENSCJAG00000004730	ENSPANG00000009494	ENSPPYG00000018650	ENSCSAG00000013984	ENSMMUG00000014424
ENSG00000066827	ENSPTRG00000020607	ENSNLEG00000010576	ENSGGOG00000007362	ENSCJAG00000004348	ENSPANG00000017457	ENSPPYG00000018898	ENSCSAG00000009828	ENSMMUG00000004918
ENSG00000066855	ENSPTRG00000020299	ENSNLEG00000003936	ENSGGOG00000007473	ENSCJAG00000009268	ENSPANG00000018058	ENSPPYG00000018631	ENSCSAG00000014261	ENSMMUG00000011263
ENSG00000066923	ENSPTRG00000019480	ENSNLEG00000011569	ENSGGOG00000016923	ENSCJAG00000015392	ENSPANG00000026305	ENSPPYG00000017407	ENSCSAG00000017886	ENSMMUG00000018405
ENSG00000066926	ENSPTRG00000010045	ENSNLEG00000008062	ENSGGOG00000005554	ENSCJAG00000003873	ENSPANG00000017679	ENSPPYG00000009182	ENSCSAG00000018150	ENSMMUG00000022568
ENSG00000066933	ENSPTRG00000007243	ENSNLEG00000013824	ENSGGOG00000014766	ENSCJAG00000018532	ENSPANG00000016258	ENSPPYG00000006609	ENSCSAG00000013737	ENSMMUG00000019278
ENSG00000067057	ENSPTRG00000002243	ENSNLEG00000011084	ENSGGOG00000024600	ENSCJAG00000020417	ENSPANG00000023537	ENSPPYG00000002046	ENSCSAG00000013991	ENSMMUG00000004935
ENSG00000067064	ENSPTRG00000002239	ENSNLEG00000013594	ENSGGOG00000000934	ENSCJAG00000008483	ENSPANG00000023545	ENSPPYG00000002039	ENSCSAG00000014073	ENSMMUG00000017115
ENSG00000067082	ENSPTRG00000002245	ENSNLEG00000011149	ENSGGOG00000002055	ENSCJAG00000032379	ENSPANG00000023515	ENSPPYG00000002048	ENSCSAG00000013954	ENSMMUG00000010696
ENSG00000067113	ENSPTRG00000016880	ENSNLEG00000001513	ENSGGOG00000001872	ENSCJAG00000001879	ENSPANG00000021430	ENSPPYG00000015470	ENSCSAG00000016379	ENSMMUG00000030099
ENSG00000067141	ENSPTRG00000007257	ENSNLEG00000014106	ENSGGOG00000008812	ENSCJAG00000018044	ENSPANG00000016137	ENSPPYG00000006622	ENSCSAG00000013957	ENSMMUG00000009584
ENSG00000067167	ENSPTRG00000020334	ENSNLEG00000011376	ENSGGOG00000002769	ENSCJAG00000007893	ENSPANG00000021684	ENSPPYG00000018660	ENSCSAG00000013837	ENSMMUG00000001516
ENSG00000067177	ENSPTRG00000022029	ENSNLEG00000018124	ENSGGOG00000006781	ENSCJAG00000004244	ENSPANG00000014929	ENSPPYG00000020465	ENSCSAG00000011091	ENSMMUG00000007593
ENSG00000067182	ENSPTRG00000004570	ENSNLEG00000003619	ENSGGOG00000011904	ENSCJAG00000000674	ENSPANG00000025410	ENSPPYG00000004183	ENSCSAG00000010687	ENSMMUG00000000377
ENSG00000067208	ENSPTRG00000000962	ENSNLEG00000010486	ENSGGOG00000024347	ENSCJAG00000017619	ENSPANG00000012749	ENSPPYG00000001153	ENSCSAG00000001470	ENSMMUG00000005070
ENSG00000067221	ENSPTRG00000007265	ENSNLEG00000014302	ENSGGOG00000014814	ENSCJAG00000017932	ENSPANG00000016053	ENSPPYG00000006630	ENSCSAG00000014090	ENSMMUG00000002568
ENSG00000067248	ENSPTRG00000016875	ENSNLEG00000001232	ENSGGOG00000001862	ENSCJAG00000001692	ENSPANG00000013603	ENSPPYG00000015468	ENSCSAG00000016510	ENSMMUG00000010376
ENSG00000067365	ENSPTRG00000007745	ENSNLEG00000010027	ENSGGOG00000012477	ENSCJAG00000017334	ENSPANG00000012449	ENSPPYG00000007081	ENSCSAG00000008716	ENSMMUG00000006900
ENSG00000067369	ENSPTRG00000006994	ENSNLEG00000005009	ENSGGOG00000002588	ENSCJAG00000002786	ENSPANG00000018477	ENSPPYG00000006414	ENSCSAG00000009121	ENSMMUG00000017078
ENSG00000067560	ENSPTRG00000014922	ENSNLEG00000006839	ENSGGOG00000012843	ENSCJAG00000003904	ENSPANG00000019537	ENSPPYG00000013873	ENSCSAG00000015074	ENSMMUG00000012962
ENSG00000067596	ENSPTRG00000009246	ENSNLEG00000026769	ENSGGOG00000000143	ENSCJAG00000010659	ENSPANG00000021364	ENSPPYG00000008357	ENSCSAG00000003443	ENSMMUG00000012071
ENSG00000067704	ENSPTRG00000001997	ENSNLEG00000013853	ENSGGOG00000007340	ENSCJAG00000036768	ENSPANG00000020678	ENSPPYG00000000208	ENSCSAG00000015833	ENSMMUG00000007783
ENSG00000067715	ENSPTRG00000024064	ENSNLEG00000004995	ENSGGOG00000024224	ENSCJAG00000019262	ENSPANG00000009048	ENSPPYG00000004794	ENSCSAG00000003971	ENSMMUG00000005530
ENSG00000067798	ENSPTRG00000005247	ENSNLEG00000004917	ENSGGOG00000006574	ENSCJAG00000019176	ENSPANG00000007911	ENSPPYG00000004792	ENSCSAG00000003979	ENSMMUG00000021329
ENSG00000067829	ENSPTRG00000024398	ENSNLEG00000013540	ENSGGOG00000023796	ENSCJAG00000011185	ENSPANG00000023323	ENSPPYG00000020855	ENSCSAG00000006879	ENSMMUG00000003374
ENSG00000067836	ENSPTRG00000007729	ENSNLEG00000009926	ENSGGOG00000016247	ENSCJAG00000019901	ENSPANG00000010497	ENSPPYG00000007071	ENSCSAG00000008951	ENSMMUG00000017946
ENSG00000067840	ENSPTRG00000022413	ENSNLEG00000013626	ENSGGOG00000007937	ENSCJAG00000011125	ENSPANG00000000291	ENSPPYG00000020857	ENSCSAG00000006871	ENSMMUG00000003377
ENSG00000067900	ENSPTRG00000009904	ENSNLEG00000006834	ENSGGOG00000009574	ENSCJAG00000020477	ENSPANG00000023561	ENSPPYG00000009051	ENSCSAG00000017637	ENSMMUG00000004656
ENSG00000067955	ENSPTRG00000042433	ENSNLEG00000004277	ENSGGOG00000008282	ENSCJAG00000012667	ENSPANG00000008068	ENSPPYG00000007437	ENSCSAG00000003725	ENSMMUG00000018101
ENSG00000067992	ENSPTRG00000021750	ENSNLEG00000010056	ENSGGOG00000006157	ENSCJAG00000004785	ENSPANG00000017372	ENSPPYG00000020198	ENSCSAG00000014363	ENSMMUG00000012819
ENSG00000068001	ENSPTRG00000014957	ENSNLEG00000006986	ENSGGOG00000007096	ENSCJAG00000005109	ENSPANG00000000779	ENSPPYG00000013846	ENSCSAG00000014216	ENSMMUG00000006994
ENSG00000068024	ENSPTRG00000013097	ENSNLEG00000013474	ENSGGOG00000014323	ENSCJAG00000009423	ENSPANG00000001165	ENSPPYG00000013328	ENSCSAG00000006011	ENSMMUG00000006077
ENSG00000068028	ENSPTRG00000014959	ENSNLEG00000006991	ENSGGOG00000007106	ENSCJAG00000005126	ENSPANG00000016900	ENSPPYG00000013844	ENSCSAG00000014207	ENSMMUG00000006996
ENSG00000068078	ENSPTRG00000015836	ENSNLEG00000000063	ENSGGOG00000015081	ENSCJAG00000001819	ENSPANG00000024533	ENSPPYG00000014532	ENSCSAG00000015647	ENSMMUG00000019945
ENSG00000068079	ENSPTRG00000009233	ENSNLEG00000011904	ENSGGOG00000008874	ENSCJAG00000013057	ENSPANG00000021385	ENSPPYG00000008367	ENSCSAG00000003386	ENSMMUG00000015999
ENSG00000068120	ENSPTRG00000009207	ENSNLEG00000011586	ENSGGOG00000010858	ENSCJAG00000005064	ENSPANG00000021415	ENSPPYG00000008388	ENSCSAG00000003236	ENSMMUG00000009886
ENSG00000068137	ENSPTRG00000009214	ENSNLEG00000011745	ENSGGOG00000013802	ENSCJAG00000013486	ENSPANG00000021424	ENSPPYG00000008382	ENSCSAG00000003311	ENSMMUG00000006086
ENSG00000068305	ENSPTRG00000007496	ENSNLEG00000000911	ENSGGOG00000013064	ENSCJAG00000017029	ENSPANG00000026183	ENSPPYG00000006816	ENSCSAG00000016929	ENSMMUG00000018122
ENSG00000068323	ENSPTRG00000021879	ENSNLEG00000007963	ENSGGOG00000014023	ENSCJAG00000002597	ENSPANG00000013676	ENSPPYG00000029376	ENSCSAG00000013021	ENSMMUG00000023494
ENSG00000068366	ENSPTRG00000022178	ENSNLEG00000014341	ENSGGOG00000008614	ENSCJAG00000007315	ENSPANG00000007811	ENSPPYG00000020627	ENSCSAG00000013566	ENSMMUG00000004188
ENSG00000068383	ENSPTRG00000003079	ENSNLEG00000001956	ENSGGOG00000034868	ENSCJAG00000010150	ENSPANG00000020138	ENSPPYG00000002779	ENSCSAG00000004369	ENSMMUG00000003802
ENSG00000068615	ENSPTRG00000012153	ENSNLEG00000002772	ENSGGOG00000005277	ENSCJAG00000019465	ENSPANG00000009005	ENSPPYG00000012213	ENSCSAG00000016327	ENSMMUG00000020930
ENSG00000068650	ENSPTRG00000006047	ENSNLEG00000000431	ENSGGOG00000014012	ENSCJAG00000006683	ENSPANG00000024150	ENSPPYG00000005516	ENSCSAG00000017453	ENSMMUG00000013625
ENSG00000068654	ENSPTRG00000012147	ENSNLEG00000002264	ENSGGOG00000001788	ENSCJAG00000019547	ENSPANG00000025908	ENSPPYG00000012217	ENSCSAG00000016251	ENSMMUG00000015815
ENSG00000068697	ENSPTRG00000011690	ENSNLEG00000002305	ENSGGOG00000027710	ENSCJAG00000007433	ENSPANG00000011260	ENSPPYG00000012620	ENSCSAG00000008071	ENSMMUG00000001582
ENSG00000068724	ENSPTRG00000011899	ENSNLEG00000016940	ENSGGOG00000009310	ENSCJAG00000000656	ENSPANG00000022915	ENSPPYG00000012432	ENSCSAG00000013538	ENSMMUG00000003310
ENSG00000068745	ENSPTRG00000014897	ENSNLEG00000006680	ENSGGOG00000016731	ENSCJAG00000003247	ENSPANG00000015976	ENSPPYG00000013895	ENSCSAG00000015398	ENSMMUG00000014730
ENSG00000068796	ENSPTRG00000016913	ENSNLEG00000002865	ENSGGOG00000004774	ENSCJAG00000015422	ENSPANG00000017745	ENSPPYG00000015496	ENSCSAG00000016023	ENSMMUG00000000399
ENSG00000068831	ENSPTRG00000003844	ENSNLEG00000005105	ENSGGOG00000012695	ENSCJAG00000002861	ENSPANG00000010911	ENSPPYG00000029839	ENSCSAG00000007242	ENSMMUG00000022598
ENSG00000068878	ENSPTRG00000011920	ENSNLEG00000008976	ENSGGOG00000005258	ENSCJAG00000010300	ENSPANG00000014551	ENSPPYG00000012412	ENSCSAG00000013819	ENSMMUG00000008104
ENSG00000068903	ENSPTRG00000010945	ENSNLEG00000014603	ENSGGOG00000002487	ENSCJAG00000013969	ENSPANG00000019522	ENSPPYG00000009947	ENSCSAG00000003944	ENSMMUG00000023640
ENSG00000068912	ENSPTRG00000011918	ENSNLEG00000008901	ENSGGOG00000000544	ENSCJAG00000010521	ENSPANG00000009778	ENSPPYG00000012414	ENSCSAG00000013797	ENSMMUG00000010640
ENSG00000068971	ENSPTRG00000003853	ENSNLEG00000005412	ENSGGOG00000000359	ENSCJAG00000002574	ENSPANG00000004341	ENSPPYG00000003090	ENSCSAG00000007520	ENSMMUG00000003975
ENSG00000068976	ENSPTRG00000003845	ENSNLEG00000005206	ENSGGOG00000012711	ENSCJAG00000002836	ENSPANG00000011408	ENSPPYG00000003099	ENSCSAG00000007250	ENSMMUG00000022604
ENSG00000068985	ENSPTRG00000021895	ENSNLEG00000008094	ENSGGOG00000007917	ENSCJAG00000002926	ENSPANG00000005945	ENSPPYG00000020345	ENSCSAG00000012814	ENSMMUG00000017015
ENSG00000069011	ENSPTRG00000017254	ENSNLEG00000008236	ENSGGOG00000004846	ENSCJAG00000005806	ENSPANG00000003081	ENSPPYG00000015797	ENSCSAG00000013399	ENSMMUG00000000046
ENSG00000069122	ENSPTRG00000018240	ENSNLEG00000004314	ENSGGOG00000008246	ENSCJAG00000011952	ENSPANG00000008646	ENSPPYG00000016674	ENSCSAG00000012612	ENSMMUG00000023002
ENSG00000069188	ENSPTRG00000009600	ENSNLEG00000001443	ENSGGOG00000011094	ENSCJAG00000019883	ENSPANG00000020333	ENSPPYG00000008591	ENSCSAG00000004490	ENSMMUG00000019970
ENSG00000069206	ENSPTRG00000020086	ENSNLEG00000016022	ENSGGOG00000001012	ENSCJAG00000020053	ENSPANG00000017131	ENSPPYG00000018447	ENSCSAG00000016187	ENSMMUG00000007909
ENSG00000069275	ENSPTRG00000001904	ENSNLEG00000014564	ENSGGOG00000026655	ENSCJAG00000010948	ENSPANG00000018969	ENSPPYG00000000299	ENSCSAG00000014676	ENSMMUG00000005645
ENSG00000069329	ENSPTRG00000008079	ENSNLEG00000015584	ENSGGOG00000008789	ENSCJAG00000010203	ENSPANG00000015747	ENSPPYG00000007732	ENSCSAG00000005571	ENSMMUG00000011940
ENSG00000069399	ENSPTRG00000011122	ENSNLEG00000001702	ENSGGOG00000012567	ENSCJAG00000013159	ENSPANG00000002241	ENSPPYG00000010095	ENSCSAG00000003266	ENSMMUG00000013776
ENSG00000069482	ENSPTRG00000003985	ENSNLEG00000006599	ENSGGOG00000000252	ENSCJAG00000015858	ENSPANG00000023503	ENSPPYG00000002969	ENSCSAG00000009024	ENSMMUG00000023496
ENSG00000069535	ENSPTRG00000021817	ENSNLEG00000002389	ENSGGOG00000000204	ENSCJAG00000010763	ENSPANG00000025805	ENSPPYG00000020264	ENSCSAG00000013934	ENSMMUG00000019492
ENSG00000069667	ENSPTRG00000007134	ENSNLEG00000011865	ENSGGOG00000000541	ENSCJAG00000003989	ENSPANG00000017172	ENSPPYG00000006528	ENSCSAG00000012081	ENSMMUG00000018192
ENSG00000069696	ENSPTRG00000003128	ENSNLEG00000008469	ENSGGOG00000023542	ENSCJAG00000012048	ENSPANG00000025097	ENSPPYG00000002876	ENSCSAG00000010793	ENSMMUG00000002658
ENSG00000069702	ENSPTRG00000000952	ENSNLEG00000010335	ENSGGOG00000000922	ENSCJAG00000001778	ENSPANG00000016898	ENSPPYG00000001160	ENSCSAG00000001461	ENSMMUG00000001742
ENSG00000069712	ENSPTRG00000000958	ENSNLEG00000010418	ENSGGOG00000000596	ENSCJAG00000017540	ENSPANG00000005230	ENSPPYG00000029907	ENSCSAG00000001465	ENSMMUG00000007180
ENSG00000069764	ENSPTRG00000031285	ENSNLEG00000001350	ENSGGOG00000023570	ENSCJAG00000015840	ENSPANG00000024038	ENSPPYG00000007126	ENSCSAG00000008124	ENSMMUG00000009994
ENSG00000069869	ENSPTRG00000007102	ENSNLEG00000006630	ENSGGOG00000015628	ENSCJAG00000002183	ENSPANG00000017296	ENSPPYG00000006501	ENSCSAG00000011809	ENSMMUG00000008112
ENSG00000069943	ENSPTRG00000007096	ENSNLEG00000006602	ENSGGOG00000009248	ENSCJAG00000002283	ENSPANG00000017290	ENSPPYG00000006497	ENSCSAG00000011658	ENSMMUG00000010797
ENSG00000069966	ENSPTRG00000007084	ENSNLEG00000006486	ENSGGOG00000001028	ENSCJAG00000000947	ENSPANG00000017450	ENSPPYG00000006484	ENSCSAG00000011383	ENSMMUG00000017374
ENSG00000069974	ENSPTRG00000007095	ENSNLEG00000006592	ENSGGOG00000014519	ENSCJAG00000000782	ENSPANG00000017289	ENSPPYG00000006496	ENSCSAG00000011625	ENSMMUG00000020694
ENSG00000070019	ENSPTRG00000004721	ENSNLEG00000003853	ENSGGOG00000010656	ENSCJAG00000021614	ENSPANG00000023806	ENSPPYG00000004320	ENSCSAG00000008468	ENSMMUG00000009870
ENSG00000070047	ENSPTRG00000003125	ENSNLEG00000008340	ENSGGOG00000008330	ENSCJAG00000012144	ENSPANG00000006038	ENSPPYG00000002879	ENSCSAG00000010968	ENSMMUG00000004012
ENSG00000070061	ENSPTRG00000021233	ENSNLEG00000017329	ENSGGOG00000004204	ENSCJAG00000016966	ENSPANG00000025731	ENSPPYG00000019482	ENSCSAG00000011447	ENSMMUG00000019357
ENSG00000070081	ENSPTRG00000003400	ENSNLEG00000017726	ENSGGOG00000005914	ENSCJAG00000009422	ENSPANG00000002503	ENSPPYG00000003454	ENSCSAG00000004802	ENSMMUG00000005895
ENSG00000070159	ENSPTRG00000021240	ENSNLEG00000017436	ENSGGOG00000024081	ENSCJAG00000017223	ENSPANG00000025736	ENSPPYG00000019488	ENSCSAG00000011753	ENSMMUG00000001250
ENSG00000070182	ENSPTRG00000006443	ENSNLEG00000014288	ENSGGOG00000009384	ENSCJAG00000019629	ENSPANG00000017505	ENSPPYG00000005905	ENSCSAG00000013664	ENSMMUG00000019172
ENSG00000070190	ENSPTRG00000016309	ENSNLEG00000013699	ENSGGOG00000001130	ENSCJAG00000015189	ENSPANG00000008116	ENSPPYG00000014954	ENSCSAG00000004090	ENSMMUG00000006829
ENSG00000070193	ENSPTRG00000016853	ENSNLEG00000010571	ENSGGOG00000004647	ENSCJAG00000001413	ENSPANG00000004001	ENSPPYG00000015444	ENSCSAG00000016741	ENSMMUG00000015527
ENSG00000070214	ENSPTRG00000021220	ENSNLEG00000017261	ENSGGOG00000001776	ENSCJAG00000016784	ENSPANG00000025727	ENSPPYG00000019470	ENSCSAG00000011315	ENSMMUG00000015024
ENSG00000070269	ENSPTRG00000006380	ENSNLEG00000012964	ENSGGOG00000015629	ENSCJAG00000018523	ENSPANG00000004318	ENSPPYG00000005845	ENSCSAG00000014554	ENSMMUG00000020885
ENSG00000070367	ENSPTRG00000023297	ENSNLEG00000013004	ENSGGOG00000023022	ENSCJAG00000018592	ENSPANG00000022394	ENSPPYG00000005848	ENSCSAG00000014529	ENSMMUG00000018278
ENSG00000070388	ENSPTRG00000010159	ENSNLEG00000000812	ENSGGOG00000015903	ENSCJAG00000012945	ENSPANG00000004949	ENSPPYG00000009283	ENSCSAG00000012851	ENSMMUG00000008668
ENSG00000070413	ENSPTRG00000014053	ENSNLEG00000005117	ENSGGOG00000028492	ENSCJAG00000001699	ENSPANG00000015766	ENSPPYG00000011571	ENSCSAG00000011477	ENSMMUG00000019925
ENSG00000070423	ENSPTRG00000010160	ENSNLEG00000000828	ENSGGOG00000015912	ENSCJAG00000012960	ENSPANG00000010113	ENSPPYG00000009284	ENSCSAG00000018670	ENSMMUG00000008672
ENSG00000070476	ENSPTRG00000015332	ENSNLEG00000001066	ENSGGOG00000009938	ENSCJAG00000006974	ENSPANG00000000433	ENSPPYG00000013453	ENSCSAG00000008075	ENSMMUG00000004195
ENSG00000070495	ENSPTRG00000009690	ENSNLEG00000002543	ENSGGOG00000014361	ENSCJAG00000013442	ENSPANG00000020021	ENSPPYG00000008667	ENSCSAG00000005101	ENSMMUG00000022411
ENSG00000070501	ENSPTRG00000020203	ENSNLEG00000012862	ENSGGOG00000009239	ENSCJAG00000007917	ENSPANG00000011021	ENSPPYG00000018551	ENSCSAG00000015034	ENSMMUG00000020793
ENSG00000070540	ENSPTRG00000009578	ENSNLEG00000001887	ENSGGOG00000001306	ENSCJAG00000000236	ENSPANG00000020502	ENSPPYG00000008575	ENSCSAG00000004236	ENSMMUG00000007309
ENSG00000070601	ENSPTRG00000020949	ENSNLEG00000003565	ENSGGOG00000006929	ENSCJAG00000010556	ENSPANG00000025572	ENSPPYG00000019057	ENSCSAG00000010803	ENSMMUG00000005902
ENSG00000070610	ENSPTRG00000020919	ENSNLEG00000004159	ENSGGOG00000007356	ENSCJAG00000009895	ENSPANG00000025428	ENSPPYG00000019086	ENSCSAG00000010566	ENSMMUG00000016331
ENSG00000070614	ENSPTRG00000017419	ENSNLEG00000010379	ENSGGOG00000013713	ENSCJAG00000020973	ENSPANG00000010405	ENSPPYG00000015951	ENSCSAG00000011472	ENSMMUG00000005414
ENSG00000070669	ENSPTRG00000019429	ENSNLEG00000016044	ENSGGOG00000005662	ENSCJAG00000000618	ENSPANG00000020860	ENSPPYG00000017790	ENSCSAG00000013037	ENSMMUG00000019157
ENSG00000070718	ENSPTRG00000020200	ENSNLEG00000012765	ENSGGOG00000002072	ENSCJAG00000007751	ENSPANG00000016689	ENSPPYG00000018548	ENSCSAG00000015054	ENSMMUG00000014431
ENSG00000070729	ENSPTRG00000008169	ENSNLEG00000003301	ENSGGOG00000017130	ENSCJAG00000011758	ENSPANG00000024220	ENSPPYG00000007400	ENSCSAG00000004825	ENSMMUG00000018340
ENSG00000070748	ENSPTRG00000002489	ENSNLEG00000015852	ENSGGOG00000015179	ENSCJAG00000013143	ENSPANG00000022655	ENSPPYG00000002256	ENSCSAG00000010440	ENSMMUG00000004692
ENSG00000070759	ENSPTRG00000000673	ENSNLEG00000014415	ENSGGOG00000003296	ENSCJAG00000004755	ENSPANG00000006622	ENSPPYG00000001413	ENSCSAG00000001214	ENSMMUG00000020083
ENSG00000070761	ENSPTRG00000008174	ENSNLEG00000003374	ENSGGOG00000005488	ENSCJAG00000011700	ENSPANG00000017094	ENSPPYG00000007403	ENSCSAG00000004774	ENSMMUG00000015891
ENSG00000070770	ENSPTRG00000008175	ENSNLEG00000003403	ENSGGOG00000025458	ENSCJAG00000011673	ENSPANG00000026001	ENSPPYG00000007404	ENSCSAG00000004772	ENSMMUG00000015892
ENSG00000070778	ENSPTRG00000006607	ENSNLEG00000016898	ENSGGOG00000006477	ENSCJAG00000017324	ENSPANG00000009613	ENSPPYG00000006052	ENSCSAG00000011580	ENSMMUG00000009575
ENSG00000070785	ENSPTRG00000000665	ENSNLEG00000014193	ENSGGOG00000000267	ENSCJAG00000004386	ENSPANG00000006657	ENSPPYG00000001421	ENSCSAG00000001208	ENSMMUG00000005342
ENSG00000070808	ENSPTRG00000017414	ENSNLEG00000010278	ENSGGOG00000000108	ENSCJAG00000021031	ENSPANG00000013259	ENSPPYG00000015946	ENSCSAG00000011585	ENSMMUG00000011563
ENSG00000070814	ENSPTRG00000017416	ENSNLEG00000010310	ENSGGOG00000011690	ENSCJAG00000020993	ENSPANG00000021403	ENSPPYG00000015948	ENSCSAG00000011564	ENSMMUG00000009111
ENSG00000070882	ENSPTRG00000018995	ENSNLEG00000014856	ENSGGOG00000010510	ENSCJAG00000007746	ENSPANG00000019047	ENSPPYG00000017720	ENSCSAG00000014122	ENSMMUG00000016939
ENSG00000070886	ENSPTRG00000000316	ENSNLEG00000008246	ENSGGOG00000010020	ENSCJAG00000005832	ENSPANG00000018751	ENSPPYG00000001751	ENSCSAG00000000912	ENSMMUG00000020754
ENSG00000070915	ENSPTRG00000008143	ENSNLEG00000002477	ENSGGOG00000010099	ENSCJAG00000012443	ENSPANG00000017778	ENSPPYG00000007376	ENSCSAG00000004978	ENSMMUG00000004812
ENSG00000070950	ENSPTRG00000014583	ENSNLEG00000003789	ENSGGOG00000008391	ENSCJAG00000015919	ENSPANG00000008855	ENSPPYG00000013688	ENSCSAG00000010783	ENSMMUG00000020013
ENSG00000070961	ENSPTRG00000005286	ENSNLEG00000005548	ENSGGOG00000014187	ENSCJAG00000019568	ENSPANG00000012255	ENSPPYG00000004820	ENSCSAG00000003766	ENSMMUG00000023378
ENSG00000070985	ENSPTRG00000003179	ENSNLEG00000002736	ENSGGOG00000007588	ENSCJAG00000014749	ENSPANG00000007388	ENSPPYG00000002931	ENSCSAG00000009682	ENSMMUG00000004773
ENSG00000071051	ENSPTRG00000012316	ENSNLEG00000010696	ENSGGOG00000014764	ENSCJAG00000008073	ENSPANG00000024243	ENSPPYG00000012125	ENSCSAG00000017068	ENSMMUG00000001390
ENSG00000071054	ENSPTRG00000012294	ENSNLEG00000014520	ENSGGOG00000010831	ENSCJAG00000008424	ENSPANG00000016468	ENSPPYG00000012107	ENSCSAG00000017152	ENSMMUG00000010811
ENSG00000071073	ENSPTRG00000012269	ENSNLEG00000002048	ENSGGOG00000006681	ENSCJAG00000007102	ENSPANG00000012837	ENSPPYG00000012087	ENSCSAG00000017232	ENSMMUG00000022909
ENSG00000071127	ENSPTRG00000015916	ENSNLEG00000016183	ENSGGOG00000015364	ENSCJAG00000011293	ENSPANG00000001382	ENSPPYG00000014606	ENSCSAG00000016308	ENSMMUG00000000960
ENSG00000071189	ENSPTRG00000018957	ENSNLEG00000016555	ENSGGOG00000010291	ENSCJAG00000001040	ENSPANG00000004971	ENSPPYG00000017757	ENSCSAG00000013523	ENSMMUG00000021915
ENSG00000071203	ENSPTRG00000003716	ENSNLEG00000013492	ENSGGOG00000004899	ENSCJAG00000037098	ENSPANG00000016979	ENSPPYG00000003211	ENSCSAG00000006215	ENSMMUG00000011163
ENSG00000071205	ENSPTRG00000016497	ENSNLEG00000005671	ENSGGOG00000014936	ENSCJAG00000002375	ENSPANG00000025442	ENSPPYG00000015112	ENSCSAG00000003372	ENSMMUG00000014953
ENSG00000071243	ENSPTRG00000019625	ENSNLEG00000011808	ENSGGOG00000004349	ENSCJAG00000017145	ENSPANG00000018195	ENSPPYG00000017945	ENSCSAG00000010764	ENSMMUG00000002434
ENSG00000071246	ENSPTRG00000006568	ENSNLEG00000016617	ENSGGOG00000017033	ENSCJAG00000020720	ENSPANG00000020966	ENSPPYG00000006013	ENSCSAG00000011944	ENSMMUG00000018553
ENSG00000071282	ENSPTRG00000014579	ENSNLEG00000003766	ENSGGOG00000013915	ENSCJAG00000015896	ENSPANG00000001206	ENSPPYG00000029530	ENSCSAG00000010812	ENSMMUG00000001814
ENSG00000071462	ENSPTRG00000019276	ENSNLEG00000008875	ENSGGOG00000001453	ENSCJAG00000016799	ENSPANG00000018077	ENSPPYG00000017498	ENSCSAG00000018180	ENSMMUG00000011367
ENSG00000071537	ENSPTRG00000006599	ENSNLEG00000016861	ENSGGOG00000012102	ENSCJAG00000017220	ENSPANG00000020039	ENSPPYG00000006043	ENSCSAG00000011632	ENSMMUG00000010016
ENSG00000071539	ENSPTRG00000016689	ENSNLEG00000010974	ENSGGOG00000011642	ENSCJAG00000003849	ENSPANG00000020838	ENSPPYG00000015309	ENSCSAG00000017410	ENSMMUG00000014740
ENSG00000071553	ENSPTRG00000022435	ENSNLEG00000014184	ENSGGOG00000013466	ENSCJAG00000016910	ENSPANG00000012092	ENSPPYG00000020877	ENSCSAG00000017725	ENSMMUG00000005501
ENSG00000071564	ENSPTRG00000010211	ENSNLEG00000001742	ENSGGOG00000003667	ENSCJAG00000004642	ENSPANG00000016063	ENSPPYG00000009327	ENSCSAG00000011964	ENSMMUG00000009017
ENSG00000071575	ENSPTRG00000011666	ENSNLEG00000014260	ENSGGOG00000012755	ENSCJAG00000007012	ENSPANG00000005636	ENSPPYG00000012641	ENSCSAG00000007539	ENSMMUG00000023383
ENSG00000071626	ENSPTRG00000010199	ENSNLEG00000001563	ENSGGOG00000002814	ENSCJAG00000005609	ENSPANG00000004638	ENSPPYG00000009316	ENSCSAG00000012126	ENSMMUG00000003047
ENSG00000071794	ENSPTRG00000015511	ENSNLEG00000002612	ENSGGOG00000001261	ENSCJAG00000001426	ENSPANG00000009264	ENSPPYG00000014193	ENSCSAG00000011449	ENSMMUG00000005526
ENSG00000071889	ENSPTRG00000022442	ENSNLEG00000014295	ENSGGOG00000005270	ENSCJAG00000016787	ENSPANG00000017027	ENSPPYG00000020884	ENSCSAG00000006738	ENSMMUG00000009012
ENSG00000071909	ENSPTRG00000012624	ENSNLEG00000005050	ENSGGOG00000007143	ENSCJAG00000006877	ENSPANG00000005421	ENSPPYG00000012921	ENSCSAG00000015047	ENSMMUG00000016256
ENSG00000071967	ENSPTRG00000012634	ENSNLEG00000005410	ENSGGOG00000000705	ENSCJAG00000007191	ENSPANG00000021178	ENSPPYG00000012929	ENSCSAG00000014840	ENSMMUG00000007295
ENSG00000071991	ENSPTRG00000010095	ENSNLEG00000009030	ENSGGOG00000024756	ENSCJAG00000002951	ENSPANG00000006220	ENSPPYG00000009227	ENSCSAG00000018213	ENSMMUG00000013529
ENSG00000072042	ENSPTRG00000006469	ENSNLEG00000000821	ENSGGOG00000005624	ENSCJAG00000015232	ENSPANG00000013442	ENSPPYG00000005928	ENSCSAG00000013261	ENSMMUG00000015868
ENSG00000072062	ENSPTRG00000010585	ENSNLEG00000013417	ENSGGOG00000013294	ENSCJAG00000004906	ENSPANG00000018288	ENSPPYG00000009638	ENSCSAG00000006367	ENSMMUG00000014132
ENSG00000072080	ENSPTRG00000013064	ENSNLEG00000008531	ENSGGOG00000006676	ENSCJAG00000014263	ENSPANG00000019534	ENSPPYG00000013298	ENSCSAG00000006237	ENSMMUG00000012173
ENSG00000072121	ENSPTRG00000006471	ENSNLEG00000000876	ENSGGOG00000015342	ENSCJAG00000015147	ENSPANG00000020777	ENSPPYG00000005930	ENSCSAG00000013208	ENSMMUG00000015871
ENSG00000072133	ENSPTRG00000022064	ENSNLEG00000002544	ENSGGOG00000016474	ENSCJAG00000008317	ENSPANG00000012943	ENSPPYG00000020513	ENSCSAG00000010555	ENSMMUG00000020532
ENSG00000072134	ENSPTRG00000008865	ENSNLEG00000008697	ENSGGOG00000016972	ENSCJAG00000001201	ENSPANG00000023657	ENSPPYG00000008061	ENSCSAG00000007911	ENSMMUG00000000140
ENSG00000072135	ENSPTRG00000012452	ENSNLEG00000010616	ENSGGOG00000016535	ENSCJAG00000004585	ENSPANG00000026409	ENSPPYG00000013380	ENSCSAG00000016945	ENSMMUG00000009617
ENSG00000072163	ENSPTRG00000012432	ENSNLEG00000015736	ENSGGOG00000004750	ENSCJAG00000010669	ENSPANG00000025527	ENSPPYG00000012763	ENSCSAG00000016853	ENSMMUG00000004179
ENSG00000072182	ENSPTRG00000012960	ENSNLEG00000009517	ENSGGOG00000002730	ENSCJAG00000011864	ENSPANG00000008820	ENSPPYG00000013210	ENSCSAG00000007964	ENSMMUG00000013244
ENSG00000072201	ENSPTRG00000016062	ENSNLEG00000008256	ENSGGOG00000010056	ENSCJAG00000018469	ENSPANG00000012441	ENSPPYG00000014772	ENSCSAG00000004979	ENSMMUG00000017401
ENSG00000072210	ENSPTRG00000008872	ENSNLEG00000010712	ENSGGOG00000007664	ENSCJAG00000011685	ENSPANG00000023617	ENSPPYG00000008838	ENSCSAG00000007853	ENSMMUG00000014130
ENSG00000072315	ENSPTRG00000022192	ENSNLEG00000014606	ENSGGOG00000015892	ENSCJAG00000007053	ENSPANG00000012213	ENSPPYG00000020638	ENSCSAG00000008718	ENSMMUG00000010424
ENSG00000072364	ENSPTRG00000017228	ENSNLEG00000012874	ENSGGOG00000011786	ENSCJAG00000013322	ENSPANG00000007039	ENSPPYG00000015775	ENSCSAG00000013682	ENSMMUG00000015640
ENSG00000072401	ENSPTRG00000002518	ENSNLEG00000012306	ENSGGOG00000004811	ENSCJAG00000010573	ENSPANG00000022016	ENSPPYG00000002431	ENSCSAG00000007284	ENSMMUG00000019825
ENSG00000072415	ENSPTRG00000006460	ENSNLEG00000000546	ENSGGOG00000011451	ENSCJAG00000015428	ENSPANG00000009283	ENSPPYG00000005919	ENSCSAG00000013368	ENSMMUG00000021417
ENSG00000072501	ENSPTRG00000021927	ENSNLEG00000015947	ENSGGOG00000004321	ENSCJAG00000005985	ENSPANG00000015373	ENSPPYG00000020374	ENSCSAG00000012563	ENSMMUG00000009293
ENSG00000072571	ENSPTRG00000017503	ENSNLEG00000004676	ENSGGOG00000009942	ENSCJAG00000015371	ENSPANG00000009036	ENSPPYG00000016019	ENSCSAG00000010295	ENSMMUG00000019553
ENSG00000072609	ENSPTRG00000005661	ENSNLEG00000012438	ENSGGOG00000015792	ENSCJAG00000013030	ENSPANG00000007475	ENSPPYG00000005149	ENSCSAG00000001822	ENSMMUG00000015468
ENSG00000072657	ENSPTRG00000005230	ENSNLEG00000004517	ENSGGOG00000011009	ENSCJAG00000001287	ENSPANG00000007912	ENSPPYG00000004779	ENSCSAG00000004072	ENSMMUG00000014775
ENSG00000072682	ENSPTRG00000017213	ENSNLEG00000012634	ENSGGOG00000006366	ENSCJAG00000012936	ENSPANG00000003024	ENSPPYG00000015755	ENSCSAG00000013842	ENSMMUG00000010858
ENSG00000072736	ENSPTRG00000008260	ENSNLEG00000005116	ENSGGOG00000010145	ENSCJAG00000015726	ENSPANG00000018698	ENSPPYG00000007483	ENSCSAG00000004060	ENSMMUG00000021843
ENSG00000072756	ENSPTRG00000014564	ENSNLEG00000003226	ENSGGOG00000015286	ENSCJAG00000015466	ENSPANG00000025944	ENSPPYG00000013702	ENSCSAG00000011052	ENSMMUG00000017983
ENSG00000072778	ENSPTRG00000008664	ENSNLEG00000007995	ENSGGOG00000006756	ENSCJAG00000016703	ENSPANG00000024209	ENSPPYG00000007898	ENSCSAG00000012021	ENSMMUG00000010538
ENSG00000072786	ENSPTRG00000017527	ENSNLEG00000000350	ENSGGOG00000012427	ENSCJAG00000019275	ENSPANG00000009341	ENSPPYG00000016041	ENSCSAG00000009634	ENSMMUG00000006811
ENSG00000072803	ENSPTRG00000017526	ENSNLEG00000000338	ENSGGOG00000007880	ENSCJAG00000019297	ENSPANG00000006849	ENSPPYG00000016040	ENSCSAG00000009643	ENSMMUG00000016008
ENSG00000072818	ENSPTRG00000033884	ENSNLEG00000009396	ENSGGOG00000001685	ENSCJAG00000016450	ENSPANG00000024189	ENSPPYG00000007909	ENSCSAG00000011788	ENSMMUG00000006211
ENSG00000072832	ENSPTRG00000015878	ENSNLEG00000016061	ENSGGOG00000013731	ENSCJAG00000010648	ENSPANG00000019104	ENSPPYG00000029716	ENSCSAG00000016164	ENSMMUG00000019563
ENSG00000072840	ENSPTRG00000015877	ENSNLEG00000016101	ENSGGOG00000013719	ENSCJAG00000010606	ENSPANG00000025494	ENSPPYG00000014592	ENSCSAG00000016173	ENSMMUG00000020861
ENSG00000072849	ENSPTRG00000008634	ENSNLEG00000009109	ENSGGOG00000010624	ENSCJAG00000011304	ENSPANG00000024298	ENSPPYG00000007872	ENSCSAG00000012730	ENSMMUG00000006599
ENSG00000072858	ENSPTRG00000015232	ENSNLEG00000004593	ENSGGOG00000016392	ENSCJAG00000020266	ENSPANG00000007697	ENSPPYG00000013538	ENSCSAG00000006778	ENSMMUG00000013454
ENSG00000072864	ENSPTRG00000007809	ENSNLEG00000000090	ENSGGOG00000014301	ENSCJAG00000005503	ENSPANG00000011098	ENSPPYG00000007132	ENSCSAG00000008056	ENSMMUG00000010366
ENSG00000072952	ENSPTRG00000003360	ENSNLEG00000017605	ENSGGOG00000007864	ENSCJAG00000010880	ENSPANG00000016363	ENSPPYG00000003487	ENSCSAG00000004576	ENSMMUG00000015792
ENSG00000072954	ENSPTRG00000010651	ENSNLEG00000005579	ENSGGOG00000008175	ENSCJAG00000013929	ENSPANG00000024166	ENSPPYG00000009695	ENSCSAG00000005703	ENSMMUG00000002845
ENSG00000072958	ENSPTRG00000010642	ENSNLEG00000005449	ENSGGOG00000004343	ENSCJAG00000014070	ENSPANG00000026386	ENSPPYG00000009686	ENSCSAG00000005766	ENSMMUG00000014026
ENSG00000073050	ENSPTRG00000011084	ENSNLEG00000001459	ENSGGOG00000002526	ENSCJAG00000013552	ENSPANG00000022719	ENSPPYG00000010063	ENSCSAG00000003402	ENSMMUG00000004467
ENSG00000073060	ENSPTRG00000005616	ENSNLEG00000002390	ENSGGOG00000006510	ENSCJAG00000011642	ENSPANG00000007009	ENSPPYG00000005103	ENSCSAG00000001987	ENSMMUG00000016486
ENSG00000073067	ENSPTRG00000022861	ENSNLEG00000008437	ENSGGOG00000012679	ENSCJAG00000015785	ENSPANG00000015860	ENSPPYG00000017291	ENSCSAG00000017552	ENSMMUG00000007204
ENSG00000073111	ENSPTRG00000015345	ENSNLEG00000014125	ENSGGOG00000014866	ENSCJAG00000008943	ENSPANG00000000386	ENSPPYG00000013443	ENSCSAG00000008462	ENSMMUG00000000158
ENSG00000073150	ENSPTRG00000014529	ENSNLEG00000000458	ENSGGOG00000014386	ENSCJAG00000003392	ENSPANG00000017413	ENSPPYG00000011975	ENSCSAG00000005036	ENSMMUG00000011023
ENSG00000073282	ENSPTRG00000015733	ENSNLEG00000006723	ENSGGOG00000005113	ENSCJAG00000014256	ENSPANG00000006656	ENSPPYG00000014401	ENSCSAG00000009062	ENSMMUG00000016466
ENSG00000073331	ENSPTRG00000016375	ENSNLEG00000016426	ENSGGOG00000006662	ENSCJAG00000003780	ENSPANG00000012403	ENSPPYG00000015007	ENSCSAG00000003833	ENSMMUG00000014073
ENSG00000073350	ENSPTRG00000009647	ENSNLEG00000001073	ENSGGOG00000009428	ENSCJAG00000014252	ENSPANG00000020134	ENSPPYG00000008630	ENSCSAG00000004819	ENSMMUG00000001228
ENSG00000073417	ENSPTRG00000007408	ENSNLEG00000011058	ENSGGOG00000014523	ENSCJAG00000031648	ENSPANG00000020640	ENSPPYG00000006885	ENSCSAG00000017271	ENSMMUG00000019838
ENSG00000073464	ENSPTRG00000021655	ENSNLEG00000008869	ENSGGOG00000010955	ENSCJAG00000000961	ENSPANG00000020606	ENSPPYG00000020118	ENSCSAG00000015279	ENSMMUG00000013635
ENSG00000073536	ENSPTRG00000009012	ENSNLEG00000001898	ENSGGOG00000000368	ENSCJAG00000014757	ENSPANG00000022991	ENSPPYG00000008180	ENSCSAG00000006308	ENSMMUG00000000751
ENSG00000073598	ENSPTRG00000009011	ENSNLEG00000001873	ENSGGOG00000000367	ENSCJAG00000014751	ENSPANG00000022990	ENSPPYG00000008179	ENSCSAG00000006312	ENSMMUG00000000744
ENSG00000073614	ENSPTRG00000004507	ENSNLEG00000001822	ENSGGOG00000004563	ENSCJAG00000006858	ENSPANG00000000962	ENSPPYG00000004132	ENSCSAG00000012042	ENSMMUG00000013653
ENSG00000073711	ENSPTRG00000015429	ENSNLEG00000003845	ENSGGOG00000000558	ENSCJAG00000002646	ENSPANG00000012663	ENSPPYG00000014127	ENSCSAG00000010861	ENSMMUG00000000932
ENSG00000073712	ENSPTRG00000006355	ENSNLEG00000012599	ENSGGOG00000013875	ENSCJAG00000007170	ENSPANG00000000767	ENSPPYG00000005823	ENSCSAG00000014974	ENSMMUG00000010689
ENSG00000073734	ENSPTRG00000012609	ENSNLEG00000004595	ENSGGOG00000003287	ENSCJAG00000006261	ENSPANG00000011791	ENSPPYG00000012908	ENSCSAG00000015303	ENSMMUG00000013832
ENSG00000073737	ENSPTRG00000012612	ENSNLEG00000004673	ENSGGOG00000013559	ENSCJAG00000006320	ENSPANG00000008570	ENSPPYG00000012909	ENSCSAG00000015245	ENSMMUG00000013835
ENSG00000073754	ENSPTRG00000001493	ENSNLEG00000013009	ENSGGOG00000008730	ENSCJAG00000006682	ENSPANG00000017884	ENSPPYG00000000688	ENSCSAG00000002371	ENSMMUG00000019835
ENSG00000073756	ENSPTRG00000001786	ENSNLEG00000018039	ENSGGOG00000027916	ENSCJAG00000006064	ENSPANG00000005485	ENSPPYG00000000408	ENSCSAG00000013318	ENSMMUG00000016857
ENSG00000073803	ENSPTRG00000015700	ENSNLEG00000006452	ENSGGOG00000012960	ENSCJAG00000014818	ENSPANG00000019213	ENSPPYG00000014365	ENSCSAG00000013988	ENSMMUG00000023814
ENSG00000073849	ENSPTRG00000015722	ENSNLEG00000006676	ENSGGOG00000006615	ENSCJAG00000014462	ENSPANG00000024521	ENSPPYG00000014388	ENSCSAG00000009201	ENSMMUG00000014905
ENSG00000073861	ENSPTRG00000009335	ENSNLEG00000001655	ENSGGOG00000002208	ENSCJAG00000007796	ENSPANG00000022107	ENSPPYG00000008879	ENSCSAG00000002587	ENSMMUG00000007098
ENSG00000073921	ENSPTRG00000004141	ENSNLEG00000016266	ENSGGOG00000009116	ENSCJAG00000014262	ENSPANG00000019177	ENSPPYG00000003744	ENSCSAG00000003661	ENSMMUG00000019618
ENSG00000073969	ENSPTRG00000009320	ENSNLEG00000004836	ENSGGOG00000024082	ENSCJAG00000019994	ENSPANG00000021206	ENSPPYG00000008293	ENSCSAG00000003764	ENSMMUG00000005548
ENSG00000074054	ENSPTRG00000012416	ENSNLEG00000001007	ENSGGOG00000008630	ENSCJAG00000013398	ENSPANG00000006709	ENSPPYG00000012776	ENSCSAG00000016694	ENSMMUG00000007499
ENSG00000074071	ENSPTRG00000007606	ENSNLEG00000008766	ENSGGOG00000006234	ENSCJAG00000014694	ENSPANG00000020905	ENSPPYG00000006962	ENSCSAG00000011443	ENSMMUG00000018594
ENSG00000074201	ENSPTRG00000040192	ENSNLEG00000016699	ENSGGOG00000003091	ENSCJAG00000014927	ENSPANG00000019127	ENSPPYG00000003712	ENSCSAG00000003818	ENSMMUG00000018945
ENSG00000074211	ENSPTRG00000015883	ENSNLEG00000011766	ENSGGOG00000003495	ENSCJAG00000017336	ENSPANG00000019017	ENSPPYG00000014588	ENSCSAG00000016118	ENSMMUG00000013416
ENSG00000074219	ENSPTRG00000011290	ENSNLEG00000005091	ENSGGOG00000016367	ENSCJAG00000000104	ENSPANG00000023792	ENSPPYG00000010243	ENSCSAG00000002642	ENSMMUG00000014791
ENSG00000074276	ENSPTRG00000017565	ENSNLEG00000012521	ENSGGOG00000016038	ENSCJAG00000007310	ENSPANG00000009510	ENSPPYG00000016152	ENSCSAG00000009290	ENSMMUG00000013283
ENSG00000074317	ENSPTRG00000017567	ENSNLEG00000012529	ENSGGOG00000015845	ENSCJAG00000007301	ENSPANG00000014009	ENSPPYG00000016076	ENSCSAG00000009221	ENSMMUG00000000137
ENSG00000074319	ENSPTRG00000003424	ENSNLEG00000017783	ENSGGOG00000010359	ENSCJAG00000007032	ENSPANG00000005375	ENSPPYG00000003434	ENSCSAG00000005050	ENSMMUG00000014613
ENSG00000074410	ENSPTRG00000023668	ENSNLEG00000012252	ENSGGOG00000002094	ENSCJAG00000011284	ENSPANG00000016960	ENSPPYG00000006540	ENSCSAG00000012342	ENSMMUG00000021338
ENSG00000074416	ENSPTRG00000015348	ENSNLEG00000014200	ENSGGOG00000000179	ENSCJAG00000005274	ENSPANG00000018817	ENSPPYG00000013440	ENSCSAG00000008560	ENSMMUG00000000168
ENSG00000074527	ENSPTRG00000005315	ENSNLEG00000005820	ENSGGOG00000013684	ENSCJAG00000002709	ENSPANG00000012062	ENSPPYG00000004846	ENSCSAG00000003608	ENSMMUG00000000521
ENSG00000074582	ENSPTRG00000012924	ENSNLEG00000008775	ENSGGOG00000001899	ENSCJAG00000011149	ENSPANG00000010249	ENSPPYG00000013179	ENSCSAG00000008774	ENSMMUG00000006740
ENSG00000074590	ENSPTRG00000005386	ENSNLEG00000006648	ENSGGOG00000010793	ENSCJAG00000014948	ENSPANG00000019452	ENSPPYG00000004902	ENSCSAG00000002962	ENSMMUG00000020951
ENSG00000074603	ENSPTRG00000007182	ENSNLEG00000012689	ENSGGOG00000012470	ENSCJAG00000006987	ENSPANG00000016711	ENSPPYG00000006568	ENSCSAG00000012960	ENSMMUG00000015447
ENSG00000074696	ENSPTRG00000007183	ENSNLEG00000012725	ENSGGOG00000022837	ENSCJAG00000007084	ENSPANG00000016698	ENSPPYG00000006569	ENSCSAG00000012971	ENSMMUG00000015450
ENSG00000074755	ENSPTRG00000008583	ENSNLEG00000017302	ENSGGOG00000002015	ENSCJAG00000011686	ENSPANG00000024368	ENSPPYG00000007828	ENSCSAG00000013362	ENSMMUG00000019180
ENSG00000074771	ENSPTRG00000018732	ENSNLEG00000015640	ENSGGOG00000015724	ENSCJAG00000012516	ENSPANG00000022192	ENSPPYG00000017125	ENSCSAG00000013249	ENSMMUG00000008762
ENSG00000074803	ENSPTRG00000007043	ENSNLEG00000005967	ENSGGOG00000000757	ENSCJAG00000001821	ENSPANG00000017746	ENSPPYG00000006453	ENSCSAG00000010449	ENSMMUG00000016896
ENSG00000074935	ENSPTRG00000018513	ENSNLEG00000012976	ENSGGOG00000004898	ENSCJAG00000004829	ENSPANG00000005681	ENSPPYG00000016932	ENSCSAG00000015606	ENSMMUG00000012581
ENSG00000074964	ENSPTRG00000000248	ENSNLEG00000007786	ENSGGOG00000002194	ENSCJAG00000007586	ENSPANG00000011205	ENSPPYG00000001805	ENSCSAG00000000867	ENSMMUG00000010849
ENSG00000074966	ENSPTRG00000016040	ENSNLEG00000017380	ENSGGOG00000009011	ENSCJAG00000018872	ENSPANG00000021493	ENSPPYG00000014715	ENSCSAG00000017171	ENSMMUG00000018627
ENSG00000075035	ENSPTRG00000005402	ENSNLEG00000006754	ENSGGOG00000010116	ENSCJAG00000015311	ENSPANG00000016135	ENSPPYG00000004916	ENSCSAG00000002888	ENSMMUG00000019042
ENSG00000075043	ENSPTRG00000013736	ENSNLEG00000010053	ENSGGOG00000008388	ENSCJAG00000010184	ENSPANG00000024128	ENSPPYG00000011234	ENSCSAG00000016373	ENSMMUG00000015918
ENSG00000075073	ENSPTRG00000023335	ENSNLEG00000011432	ENSGGOG00000015935	ENSCJAG00000016493	ENSPANG00000022163	ENSPPYG00000002382	ENSCSAG00000007927	ENSMMUG00000015310
ENSG00000075089	ENSPTRG00000005341	ENSNLEG00000006151	ENSGGOG00000000854	ENSCJAG00000002192	ENSPANG00000007907	ENSPPYG00000004864	ENSCSAG00000003476	ENSMMUG00000023603
ENSG00000075142	ENSPTRG00000019376	ENSNLEG00000015093	ENSGGOG00000000796	ENSCJAG00000014298	ENSPANG00000010213	ENSPPYG00000017838	ENSCSAG00000012443	ENSMMUG00000022696
ENSG00000075188	ENSPTRG00000005359	ENSNLEG00000006369	ENSGGOG00000004148	ENSCJAG00000014245	ENSPANG00000000344	ENSPPYG00000004879	ENSCSAG00000003314	ENSMMUG00000005504
ENSG00000075213	ENSPTRG00000019354	ENSNLEG00000014865	ENSGGOG00000015085	ENSCJAG00000003478	ENSPANG00000010326	ENSPPYG00000017855	ENSCSAG00000012259	ENSMMUG00000007555
ENSG00000075218	ENSPTRG00000014509	ENSNLEG00000015769	ENSGGOG00000000202	ENSCJAG00000000195	ENSPANG00000017901	ENSPPYG00000011948	ENSCSAG00000005286	ENSMMUG00000008136
ENSG00000075223	ENSPTRG00000019348	ENSNLEG00000014747	ENSGGOG00000016324	ENSCJAG00000003297	ENSPANG00000018074	ENSPPYG00000017861	ENSCSAG00000011909	ENSMMUG00000011785
ENSG00000075234	ENSPTRG00000014507	ENSNLEG00000015763	ENSGGOG00000001090	ENSCJAG00000000186	ENSPANG00000016523	ENSPPYG00000011946	ENSCSAG00000005302	ENSMMUG00000016262
ENSG00000075239	ENSPTRG00000004247	ENSNLEG00000007227	ENSGGOG00000012640	ENSCJAG00000010127	ENSPANG00000010010	ENSPPYG00000003843	ENSCSAG00000002996	ENSMMUG00000004161
ENSG00000075240	ENSPTRG00000014513	ENSNLEG00000015801	ENSGGOG00000001765	ENSCJAG00000002207	ENSPANG00000009200	ENSPPYG00000011952	ENSCSAG00000005179	ENSMMUG00000020949
ENSG00000075290	ENSPTRG00000002849	ENSNLEG00000014764	ENSGGOG00000014634	ENSCJAG00000017341	ENSPANG00000021165	ENSPPYG00000002568	ENSCSAG00000005607	ENSMMUG00000006621
ENSG00000075303	ENSPTRG00000019371	ENSNLEG00000015011	ENSGGOG00000004674	ENSCJAG00000014451	ENSPANG00000025953	ENSPPYG00000017841	ENSCSAG00000012410	ENSMMUG00000006767
ENSG00000075336	ENSPTRG00000010110	ENSNLEG00000009224	ENSGGOG00000015941	ENSCJAG00000003159	ENSPANG00000015210	ENSPPYG00000009239	ENSCSAG00000018224	ENSMMUG00000023299
ENSG00000075340	ENSPTRG00000012032	ENSNLEG00000010192	ENSGGOG00000005184	ENSCJAG00000019331	ENSPANG00000019903	ENSPPYG00000012321	ENSCSAG00000015169	ENSMMUG00000010592
ENSG00000075388	ENSPTRG00000004000	ENSNLEG00000010448	ENSGGOG00000010088	ENSCJAG00000014337	ENSPANG00000019451	ENSPPYG00000002958	ENSCSAG00000009298	ENSMMUG00000014598
ENSG00000075391	ENSPTRG00000001717	ENSNLEG00000015510	ENSGGOG00000001070	ENSCJAG00000008458	ENSPANG00000026390	ENSPPYG00000000473	ENSCSAG00000012030	ENSMMUG00000021073
ENSG00000075399	ENSPTRG00000031104	ENSNLEG00000015847	ENSGGOG00000010945	ENSCJAG00000010650	ENSPANG00000015090	ENSPPYG00000007672	ENSCSAG00000002796	ENSMMUG00000002505
ENSG00000075407	ENSPTRG00000002433	ENSNLEG00000008727	ENSGGOG00000006145	ENSCJAG00000000761	ENSPANG00000025824	ENSPPYG00000002205	ENSCSAG00000011219	ENSMMUG00000017077
ENSG00000075415	ENSPTRG00000005333	ENSNLEG00000005973	ENSGGOG00000015886	ENSCJAG00000002392	ENSPANG00000018018	ENSPPYG00000004858	ENSCSAG00000003535	ENSMMUG00000023036
ENSG00000075426	ENSPTRG00000039125	ENSNLEG00000015308	ENSGGOG00000009435	ENSCJAG00000009019	ENSPANG00000023125	ENSPPYG00000012531	ENSCSAG00000010278	ENSMMUG00000014464
ENSG00000075429	ENSPTRG00000009559	ENSNLEG00000000262	ENSGGOG00000000009	ENSCJAG00000038011	ENSPANG00000020565	ENSPPYG00000008560	ENSCSAG00000004125	ENSMMUG00000018072
ENSG00000075461	ENSPTRG00000034201	ENSNLEG00000000259	ENSGGOG00000016673	ENSCJAG00000000358	ENSPANG00000020566	ENSPPYG00000008561	ENSCSAG00000004131	ENSMMUG00000002957
ENSG00000075568	ENSPTRG00000012260	ENSNLEG00000001650	ENSGGOG00000001521	ENSCJAG00000011421	ENSPANG00000010035	ENSPPYG00000012081	ENSCSAG00000017278	ENSMMUG00000011428
ENSG00000075618	ENSPTRG00000018892	ENSNLEG00000015522	ENSGGOG00000025593	ENSCJAG00000009271	ENSPANG00000009103	ENSPPYG00000017337	ENSCSAG00000017673	ENSMMUG00000004282
ENSG00000075624	ENSPTRG00000018890	ENSNLEG00000015506	ENSGGOG00000001133	ENSCJAG00000000008	ENSPANG00000015700	ENSPPYG00000017336	ENSCSAG00000000444	ENSMMUG00000009425
ENSG00000075643	ENSPTRG00000009978	ENSNLEG00000006159	ENSGGOG00000009642	ENSCJAG00000021092	ENSPANG00000010242	ENSPPYG00000009114	ENSCSAG00000017923	ENSMMUG00000018791
ENSG00000075651	ENSPTRG00000015626	ENSNLEG00000005457	ENSGGOG00000007868	ENSCJAG00000002296	ENSPANG00000004616	ENSPPYG00000014298	ENSCSAG00000012767	ENSMMUG00000023289
ENSG00000075673	ENSPTRG00000005712	ENSNLEG00000013878	ENSGGOG00000001316	ENSCJAG00000018931	ENSPANG00000025664	ENSPPYG00000005214	ENSCSAG00000018032	ENSMMUG00000022608
ENSG00000075711	ENSPTRG00000015793	ENSNLEG00000001869	ENSGGOG00000001688	ENSCJAG00000013773	ENSPANG00000002306	ENSPPYG00000014454	ENSCSAG00000008734	ENSMMUG00000016585
ENSG00000075790	ENSPTRG00000019580	ENSNLEG00000008699	ENSGGOG00000016205	ENSCJAG00000016329	ENSPANG00000022687	ENSPPYG00000017902	ENSCSAG00000011363	ENSMMUG00000030218
ENSG00000075826	ENSPTRG00000002850	ENSNLEG00000014765	ENSGGOG00000014643	ENSCJAG00000017347	ENSPANG00000021167	ENSPPYG00000002569	ENSCSAG00000005583	ENSMMUG00000006622
ENSG00000075856	ENSPTRG00000005404	ENSNLEG00000006767	ENSGGOG00000011562	ENSCJAG00000015330	ENSPANG00000024915	ENSPPYG00000004919	ENSCSAG00000002880	ENSMMUG00000017124
ENSG00000075884	ENSPTRG00000012510	ENSNLEG00000008984	ENSGGOG00000034982	ENSCJAG00000012381	ENSPANG00000009773	ENSPPYG00000012828	ENSCSAG00000016210	ENSMMUG00000006528
ENSG00000075891	ENSPTRG00000002853	ENSNLEG00000014786	ENSGGOG00000014908	ENSCJAG00000017397	ENSPANG00000021132	ENSPPYG00000002572	ENSCSAG00000005568	ENSMMUG00000009163
ENSG00000075914	ENSPTRG00000014830	ENSNLEG00000006027	ENSGGOG00000013497	ENSCJAG00000001928	ENSPANG00000012918	ENSPPYG00000013949	ENSCSAG00000016390	ENSMMUG00000019130
ENSG00000075945	ENSPTRG00000001666	ENSNLEG00000015085	ENSGGOG00000025510	ENSCJAG00000009954	ENSPANG00000004955	ENSPPYG00000000524	ENSCSAG00000011525	ENSMMUG00000010081
ENSG00000075975	ENSPTRG00000014634	ENSNLEG00000004711	ENSGGOG00000000429	ENSCJAG00000016733	ENSPANG00000021307	ENSPPYG00000013387	ENSCSAG00000009754	ENSMMUG00000009536
ENSG00000076003	ENSPTRG00000012498	ENSNLEG00000008748	ENSGGOG00000010911	ENSCJAG00000011898	ENSPANG00000021001	ENSPPYG00000012821	ENSCSAG00000016311	ENSMMUG00000017486
ENSG00000076043	ENSPTRG00000004306	ENSNLEG00000007324	ENSGGOG00000023267	ENSCJAG00000012434	ENSPANG00000010675	ENSPPYG00000003895	ENSCSAG00000002754	ENSMMUG00000012269
ENSG00000076108	ENSPTRG00000005106	ENSNLEG00000017462	ENSGGOG00000011580	ENSCJAG00000010774	ENSPANG00000021120	ENSPPYG00000004667	ENSCSAG00000005062	ENSMMUG00000019332
ENSG00000076201	ENSPTRG00000014869	ENSNLEG00000006308	ENSGGOG00000003089	ENSCJAG00000002397	ENSPANG00000021916	ENSPPYG00000013919	ENSCSAG00000016033	ENSMMUG00000014045
ENSG00000076248	ENSPTRG00000005419	ENSNLEG00000001442	ENSGGOG00000022413	ENSCJAG00000019014	ENSPANG00000006075	ENSPPYG00000004929	ENSCSAG00000002850	ENSMMUG00000006957
ENSG00000076321	ENSPTRG00000001696	ENSNLEG00000015296	ENSGGOG00000024508	ENSCJAG00000009306	ENSPANG00000008914	ENSPPYG00000000495	ENSCSAG00000011789	ENSMMUG00000016792
ENSG00000076344	ENSPTRG00000007536	ENSNLEG00000008018	ENSGGOG00000009731	ENSCJAG00000011745	ENSPANG00000000729	ENSPPYG00000006903	ENSCSAG00000013053	ENSMMUG00000000602
ENSG00000076351	ENSPTRG00000008918	ENSNLEG00000002154	ENSGGOG00000011119	ENSCJAG00000012677	ENSPANG00000023509	ENSPPYG00000008094	ENSCSAG00000007298	ENSMMUG00000019151
ENSG00000076356	ENSPTRG00000001933	ENSNLEG00000001472	ENSGGOG00000004420	ENSCJAG00000003770	ENSPANG00000014603	ENSPPYG00000000261	ENSCSAG00000015213	ENSMMUG00000004563
ENSG00000076513	ENSPTRG00000005434	ENSNLEG00000002504	ENSGGOG00000009482	ENSCJAG00000009560	ENSPANG00000017169	ENSPPYG00000004942	ENSCSAG00000002707	ENSMMUG00000007678
ENSG00000076604	ENSPTRG00000008936	ENSNLEG00000002954	ENSGGOG00000016756	ENSCJAG00000013161	ENSPANG00000023415	ENSPPYG00000008111	ENSCSAG00000007116	ENSMMUG00000021407
ENSG00000076641	ENSPTRG00000020372	ENSNLEG00000002436	ENSGGOG00000010323	ENSCJAG00000000451	ENSPANG00000010440	ENSPPYG00000018698	ENSCSAG00000013312	ENSMMUG00000023342
ENSG00000076650	ENSPTRG00000010803	ENSNLEG00000007659	ENSGGOG00000010862	ENSCJAG00000000684	ENSPANG00000012374	ENSPPYG00000009824	ENSCSAG00000004743	ENSMMUG00000011790
ENSG00000076685	ENSPTRG00000002905	ENSNLEG00000015225	ENSGGOG00000013257	ENSCJAG00000018148	ENSPANG00000020954	ENSPPYG00000002616	ENSCSAG00000005380	ENSMMUG00000003749
ENSG00000076706	ENSPTRG00000004379	ENSNLEG00000007393	ENSGGOG00000003810	ENSCJAG00000014034	ENSPANG00000011051	ENSPPYG00000003963	ENSCSAG00000002503	ENSMMUG00000004764
ENSG00000076770	ENSPTRG00000022280	ENSNLEG00000001722	ENSGGOG00000007756	ENSCJAG00000004080	ENSPANG00000011360	ENSPPYG00000020726	ENSCSAG00000007820	ENSMMUG00000003071
ENSG00000076826	ENSPTRG00000010394	ENSNLEG00000000947	ENSGGOG00000002442	ENSCJAG00000008533	ENSPANG00000014996	ENSPPYG00000013707	ENSCSAG00000008442	ENSMMUG00000009540
ENSG00000076864	ENSPTRG00000000303	ENSNLEG00000008052	ENSGGOG00000010722	ENSCJAG00000006124	ENSPANG00000003131	ENSPPYG00000001759	ENSCSAG00000000904	ENSMMUG00000002218
ENSG00000076924	ENSPTRG00000010395	ENSNLEG00000000965	ENSGGOG00000002447	ENSCJAG00000008568	ENSPANG00000023955	ENSPPYG00000009478	ENSCSAG00000008362	ENSMMUG00000009539
ENSG00000076928	ENSPTRG00000011039	ENSNLEG00000013480	ENSGGOG00000015282	ENSCJAG00000020252	ENSPANG00000011864	ENSPPYG00000010031	ENSCSAG00000003495	ENSMMUG00000022305
ENSG00000076984	ENSPTRG00000010409	ENSNLEG00000001225	ENSGGOG00000012376	ENSCJAG00000006085	ENSPANG00000025885	ENSPPYG00000009493	ENSCSAG00000008185	ENSMMUG00000023755
ENSG00000077009	ENSPTRG00000010284	ENSNLEG00000002935	ENSGGOG00000004857	ENSCJAG00000015033	ENSPANG00000013229	ENSPPYG00000009391	ENSCSAG00000010882	ENSMMUG00000015273
ENSG00000077044	ENSPTRG00000013053	ENSNLEG00000008355	ENSGGOG00000000308	ENSCJAG00000014047	ENSPANG00000017057	ENSPPYG00000013291	ENSCSAG00000006335	ENSMMUG00000005646
ENSG00000077063	ENSPTRG00000019620	ENSNLEG00000011717	ENSGGOG00000014941	ENSCJAG00000004816	ENSPANG00000007108	ENSPPYG00000017941	ENSCSAG00000010811	ENSMMUG00000010297
ENSG00000077080	ENSPTRG00000019500	ENSNLEG00000011889	ENSGGOG00000016502	ENSCJAG00000015106	ENSPANG00000018332	ENSPPYG00000017423	ENSCSAG00000017930	ENSMMUG00000007461
ENSG00000077092	ENSPTRG00000014698	ENSNLEG00000003654	ENSGGOG00000002331	ENSCJAG00000003911	ENSPANG00000023177	ENSPPYG00000014062	ENSCSAG00000009736	ENSMMUG00000007367
ENSG00000077097	ENSPTRG00000014699	ENSNLEG00000003693	ENSGGOG00000028083	ENSCJAG00000003963	ENSPANG00000010236	ENSPPYG00000014061	ENSCSAG00000009724	ENSMMUG00000007371
ENSG00000077147	ENSPTRG00000002797	ENSNLEG00000013527	ENSGGOG00000015606	ENSCJAG00000016413	ENSPANG00000021412	ENSPPYG00000002521	ENSCSAG00000006050	ENSMMUG00000001874
ENSG00000077150	ENSPTRG00000002888	ENSNLEG00000015079	ENSGGOG00000006971	ENSCJAG00000017928	ENSPANG00000021013	ENSPPYG00000002599	ENSCSAG00000005442	ENSMMUG00000002990
ENSG00000077157	ENSPTRG00000001851	ENSNLEG00000018099	ENSGGOG00000004481	ENSCJAG00000005949	ENSPANG00000007497	ENSPPYG00000000348	ENSCSAG00000014142	ENSMMUG00000003998
ENSG00000077232	ENSPTRG00000012707	ENSNLEG00000006363	ENSGGOG00000012233	ENSCJAG00000011295	ENSPANG00000012554	ENSPPYG00000012994	ENSCSAG00000012686	ENSMMUG00000014394
ENSG00000077238	ENSPTRG00000007913	ENSNLEG00000011660	ENSGGOG00000003023	ENSCJAG00000005921	ENSPANG00000025457	ENSPPYG00000007213	ENSCSAG00000006441	ENSMMUG00000004666
ENSG00000077254	ENSPTRG00000000882	ENSNLEG00000009694	ENSGGOG00000007543	ENSCJAG00000006932	ENSPANG00000018416	ENSPPYG00000001222	ENSCSAG00000001399	ENSMMUG00000018326
ENSG00000077274	ENSPTRG00000022188	ENSNLEG00000014504	ENSGGOG00000007851	ENSCJAG00000007124	ENSPANG00000014280	ENSPPYG00000020635	ENSCSAG00000008799	ENSMMUG00000015308
ENSG00000077279	ENSPTRG00000023473	ENSNLEG00000014527	ENSGGOG00000013832	ENSCJAG00000007101	ENSPANG00000012934	ENSPPYG00000020636	ENSCSAG00000008786	ENSMMUG00000015312
ENSG00000077312	ENSPTRG00000011007	ENSNLEG00000013900	ENSGGOG00000001190	ENSCJAG00000021962	ENSPANG00000023874	ENSPPYG00000010002	ENSCSAG00000003646	ENSMMUG00000022024
ENSG00000077327	ENSPTRG00000002354	ENSNLEG00000012859	ENSGGOG00000002617	ENSCJAG00000007956	ENSPANG00000023098	ENSPPYG00000002145	ENSCSAG00000012459	ENSMMUG00000000882
ENSG00000077348	ENSPTRG00000011024	ENSNLEG00000013696	ENSGGOG00000008428	ENSCJAG00000020152	ENSPANG00000004945	ENSPPYG00000010016	ENSCSAG00000003522	ENSMMUG00000014345
ENSG00000077380	ENSPTRG00000023476	ENSNLEG00000005419	ENSGGOG00000002696	ENSCJAG00000007196	ENSPANG00000025360	ENSPPYG00000012930	ENSCSAG00000014831	ENSMMUG00000007301
ENSG00000077420	ENSPTRG00000002373	ENSNLEG00000016823	ENSGGOG00000010446	ENSCJAG00000007458	ENSPANG00000023032	ENSPPYG00000002161	ENSCSAG00000012106	ENSMMUG00000022948
ENSG00000077454	ENSPTRG00000028467	ENSNLEG00000011789	ENSGGOG00000013712	ENSCJAG00000015238	ENSPANG00000018144	ENSPPYG00000017418	ENSCSAG00000017918	ENSMMUG00000015311
ENSG00000077458	ENSPTRG00000004193	ENSNLEG00000018488	ENSGGOG00000013409	ENSCJAG00000004255	ENSPANG00000006473	ENSPPYG00000003789	ENSCSAG00000003286	ENSMMUG00000014792
ENSG00000077463	ENSPTRG00000010296	ENSNLEG00000003083	ENSGGOG00000008838	ENSCJAG00000015120	ENSPANG00000004922	ENSPPYG00000009396	ENSCSAG00000010757	ENSMMUG00000019955
ENSG00000077498	ENSPTRG00000004155	ENSNLEG00000016083	ENSGGOG00000009122	ENSCJAG00000000698	ENSPANG00000014349	ENSPPYG00000003755	ENSCSAG00000003613	ENSMMUG00000011115
ENSG00000077514	ENSPTRG00000004067	ENSNLEG00000016988	ENSGGOG00000012878	ENSCJAG00000015657	ENSPANG00000014355	ENSPPYG00000003677	ENSCSAG00000004000	ENSMMUG00000020643
ENSG00000077522	ENSPTRG00000002144	ENSNLEG00000003539	ENSGGOG00000011905	ENSCJAG00000017702	ENSPANG00000019888	ENSPPYG00000000084	ENSCSAG00000009716	ENSMMUG00000020471
ENSG00000077549	ENSPTRG00000000268	ENSNLEG00000007862	ENSGGOG00000003982	ENSCJAG00000006715	ENSPANG00000006230	ENSPPYG00000001789	ENSCSAG00000000880	ENSMMUG00000006894
ENSG00000077616	ENSPTRG00000004163	ENSNLEG00000007078	ENSGGOG00000034824	ENSCJAG00000000859	ENSPANG00000025886	ENSPPYG00000003763	ENSCSAG00000003546	ENSMMUG00000005207
ENSG00000077684	ENSPTRG00000016439	ENSNLEG00000013898	ENSGGOG00000002344	ENSCJAG00000003295	ENSPANG00000015983	ENSPPYG00000015061	ENSCSAG00000003562	ENSMMUG00000002145
ENSG00000077721	ENSPTRG00000022225	ENSNLEG00000002405	ENSGGOG00000015009	ENSCJAG00000005098	ENSPANG00000016113	ENSPPYG00000020671	ENSCSAG00000018354	ENSMMUG00000022667
ENSG00000077782	ENSPTRG00000020176	ENSNLEG00000012322	ENSGGOG00000013080	ENSCJAG00000002394	ENSPANG00000012485	ENSPPYG00000018526	ENSCSAG00000015409	ENSMMUG00000022478
ENSG00000077935	ENSPTRG00000014496	ENSNLEG00000013281	ENSGGOG00000001714	ENSCJAG00000000550	ENSPANG00000017866	ENSPPYG00000011933	ENSCSAG00000005344	ENSMMUG00000023004
ENSG00000077942	ENSPTRG00000014498	ENSNLEG00000013356	ENSGGOG00000001723	ENSCJAG00000012893	ENSPANG00000012451	ENSPPYG00000011935	ENSCSAG00000005328	ENSMMUG00000002424
ENSG00000077943	ENSPTRG00000002321	ENSNLEG00000012372	ENSGGOG00000015171	ENSCJAG00000009080	ENSPANG00000023187	ENSPPYG00000002116	ENSCSAG00000012859	ENSMMUG00000011661
ENSG00000078018	ENSPTRG00000012869	ENSNLEG00000007156	ENSGGOG00000027310	ENSCJAG00000010689	ENSPANG00000019944	ENSPPYG00000013128	ENSCSAG00000009974	ENSMMUG00000018741
ENSG00000078043	ENSPTRG00000009998	ENSNLEG00000011351	ENSGGOG00000025821	ENSCJAG00000008117	ENSPANG00000016213	ENSPPYG00000009136	ENSCSAG00000017995	ENSMMUG00000004498
ENSG00000078053	ENSPTRG00000019102	ENSNLEG00000002797	ENSGGOG00000010988	ENSCJAG00000012658	ENSPANG00000013001	ENSPPYG00000017623	ENSCSAG00000015175	ENSMMUG00000023667
ENSG00000078061	ENSPTRG00000021846	ENSNLEG00000003341	ENSGGOG00000008695	ENSCJAG00000012431	ENSPANG00000024674	ENSPPYG00000020295	ENSCSAG00000013622	ENSMMUG00000011418
ENSG00000078070	ENSPTRG00000015662	ENSNLEG00000005989	ENSGGOG00000002784	ENSCJAG00000005103	ENSPANG00000006870	ENSPPYG00000014331	ENSCSAG00000013226	ENSMMUG00000010553
ENSG00000078081	ENSPTRG00000015663	ENSNLEG00000006034	ENSGGOG00000005729	ENSCJAG00000005094	ENSPANG00000008975	ENSPPYG00000014332	ENSCSAG00000013232	ENSMMUG00000010555
ENSG00000078098	ENSPTRG00000012581	ENSNLEG00000002581	ENSGGOG00000015091	ENSCJAG00000005868	ENSPANG00000006055	ENSPPYG00000012886	ENSCSAG00000015630	ENSMMUG00000003200
ENSG00000078114	ENSPTRG00000002343	ENSNLEG00000012730	ENSGGOG00000005437	ENSCJAG00000008182	ENSPANG00000023139	ENSPPYG00000002136	ENSCSAG00000012544	ENSMMUG00000010589
ENSG00000078124	ENSPTRG00000004096	ENSNLEG00000016793	ENSGGOG00000003818	ENSCJAG00000015179	ENSPANG00000024908	ENSPPYG00000003703	ENSCSAG00000003878	ENSMMUG00000018168
ENSG00000078140	ENSPTRG00000015998	ENSNLEG00000017116	ENSGGOG00000003261	ENSCJAG00000019464	ENSPANG00000014212	ENSPPYG00000014680	ENSCSAG00000016961	ENSMMUG00000011325
ENSG00000078142	ENSPTRG00000009983	ENSNLEG00000010650	ENSGGOG00000015471	ENSCJAG00000003901	ENSPANG00000007681	ENSPPYG00000009120	ENSCSAG00000017942	ENSMMUG00000014553
ENSG00000078177	ENSPTRG00000016001	ENSNLEG00000017133	ENSGGOG00000005103	ENSCJAG00000019411	ENSPANG00000005533	ENSPPYG00000014686	ENSCSAG00000017054	ENSMMUG00000002667
ENSG00000078237	ENSPTRG00000004550	ENSNLEG00000003059	ENSGGOG00000028468	ENSCJAG00000001601	ENSPANG00000000364	ENSPPYG00000004165	ENSCSAG00000011127	ENSMMUG00000008548
ENSG00000078246	ENSPTRG00000004536	ENSNLEG00000002921	ENSGGOG00000002594	ENSCJAG00000018796	ENSPANG00000020397	ENSPPYG00000004155	ENSCSAG00000011251	ENSMMUG00000004172
ENSG00000078304	ENSPTRG00000006734	ENSNLEG00000015727	ENSGGOG00000023785	ENSCJAG00000011621	ENSPANG00000024904	ENSPPYG00000006152	ENSCSAG00000010300	ENSMMUG00000000186
ENSG00000078328	ENSPTRG00000007744	ENSNLEG00000010017	ENSGGOG00000016871	ENSCJAG00000017351	ENSPANG00000026500	ENSPPYG00000007079	ENSCSAG00000008739	ENSMMUG00000003458
ENSG00000078401	ENSPTRG00000017730	ENSNLEG00000000744	ENSGGOG00000013300	ENSCJAG00000005130	ENSPANG00000005649	ENSPPYG00000016237	ENSCSAG00000007511	ENSMMUG00000007263
ENSG00000078403	ENSPTRG00000002346	ENSNLEG00000012771	ENSGGOG00000034926	ENSCJAG00000008081	ENSPANG00000023108	ENSPPYG00000002139	ENSCSAG00000012502	ENSMMUG00000023648
ENSG00000078487	ENSPTRG00000019486	ENSNLEG00000011728	ENSGGOG00000005363	ENSCJAG00000015363	ENSPANG00000018037	ENSPPYG00000017410	ENSCSAG00000017892	ENSMMUG00000012720
ENSG00000078549	ENSPTRG00000019049	ENSNLEG00000015221	ENSGGOG00000015863	ENSCJAG00000008919	ENSPANG00000000646	ENSPPYG00000017667	ENSCSAG00000014781	ENSMMUG00000005299
ENSG00000078579	ENSPTRG00000020014	ENSNLEG00000002374	ENSGGOG00000009779	ENSCJAG00000011874	ENSPANG00000007484	ENSPPYG00000018382	ENSCSAG00000016790	ENSMMUG00000019185
ENSG00000078596	ENSPTRG00000022057	ENSNLEG00000000674	ENSGGOG00000026998	ENSCJAG00000009591	ENSPANG00000004635	ENSPPYG00000020503	ENSCSAG00000010721	ENSMMUG00000003564
ENSG00000078618	ENSPTRG00000000731	ENSNLEG00000016067	ENSGGOG00000004793	ENSCJAG00000021578	ENSPANG00000017224	ENSPPYG00000001357	ENSCSAG00000001268	ENSMMUG00000004738
ENSG00000078668	ENSPTRG00000020205	ENSNLEG00000012890	ENSGGOG00000001932	ENSCJAG00000008002	ENSPANG00000023234	ENSPPYG00000018554	ENSCSAG00000015024	ENSMMUG00000020185
ENSG00000078674	ENSPTRG00000020026	ENSNLEG00000002836	ENSGGOG00000023789	ENSCJAG00000014105	ENSPANG00000011421	ENSPPYG00000018392	ENSCSAG00000016733	ENSMMUG00000015487
ENSG00000078687	ENSPTRG00000009699	ENSNLEG00000000047	ENSGGOG00000011304	ENSCJAG00000019431	ENSPANG00000019994	ENSPPYG00000008679	ENSCSAG00000005167	ENSMMUG00000011924
ENSG00000078699	ENSPTRG00000013401	ENSNLEG00000009976	ENSGGOG00000003578	ENSCJAG00000018475	ENSPANG00000022710	ENSPPYG00000010925	ENSCSAG00000012281	ENSMMUG00000023541
ENSG00000078725	ENSPTRG00000021301	ENSNLEG00000016928	ENSGGOG00000005190	ENSCJAG00000020375	ENSPANG00000025809	ENSPPYG00000019549	ENSCSAG00000013146	ENSMMUG00000006602
ENSG00000078747	ENSPTRG00000013415	ENSNLEG00000010045	ENSGGOG00000007233	ENSCJAG00000018204	ENSPANG00000009940	ENSPPYG00000010936	ENSCSAG00000012102	ENSMMUG00000012912
ENSG00000078795	ENSPTRG00000017276	ENSNLEG00000008550	ENSGGOG00000010384	ENSCJAG00000006165	ENSPANG00000012367	ENSPPYG00000015817	ENSCSAG00000013310	ENSMMUG00000016357
ENSG00000078804	ENSPTRG00000013420	ENSNLEG00000010104	ENSGGOG00000004118	ENSCJAG00000018135	ENSPANG00000023199	ENSPPYG00000010940	ENSCSAG00000011995	ENSMMUG00000010714
ENSG00000078898	ENSPTRG00000013387	ENSNLEG00000009854	ENSGGOG00000010625	ENSCJAG00000018598	ENSPANG00000019996	ENSPPYG00000011278	ENSCSAG00000012461	ENSMMUG00000009415
ENSG00000078900	ENSPTRG00000000062	ENSNLEG00000008091	ENSGGOG00000015559	ENSCJAG00000002773	ENSPANG00000010294	ENSPPYG00000001963	ENSCSAG00000000724	ENSMMUG00000016569
ENSG00000078967	ENSPTRG00000039804	ENSNLEG00000003364	ENSGGOG00000003378	ENSCJAG00000007875	ENSPANG00000008000	ENSPPYG00000029727	ENSCSAG00000015467	ENSMMUG00000002410
ENSG00000079101	ENSPTRG00000009820	ENSNLEG00000006850	ENSGGOG00000001325	ENSCJAG00000000140	ENSPANG00000023232	ENSPPYG00000009046	ENSCSAG00000017625	ENSMMUG00000004045
ENSG00000079102	ENSPTRG00000020416	ENSNLEG00000002658	ENSGGOG00000002874	ENSCJAG00000000144	ENSPANG00000004755	ENSPPYG00000018741	ENSCSAG00000012793	ENSMMUG00000023115
ENSG00000079112	ENSPTRG00000020425	ENSNLEG00000002974	ENSGGOG00000012331	ENSCJAG00000000090	ENSPANG00000017130	ENSPPYG00000018748	ENSCSAG00000012742	ENSMMUG00000020010
ENSG00000079150	ENSPTRG00000012689	ENSNLEG00000006149	ENSGGOG00000034906	ENSCJAG00000021523	ENSPANG00000019540	ENSPPYG00000012978	ENSCSAG00000014194	ENSMMUG00000002187
ENSG00000079156	ENSPTRG00000012687	ENSNLEG00000006086	ENSGGOG00000008266	ENSCJAG00000021518	ENSPANG00000016378	ENSPPYG00000012975	ENSCSAG00000014221	ENSMMUG00000002183
ENSG00000079215	ENSPTRG00000016800	ENSNLEG00000016107	ENSGGOG00000004661	ENSCJAG00000018196	ENSPANG00000014048	ENSPPYG00000015403	ENSCSAG00000017016	ENSMMUG00000006202
ENSG00000079257	ENSPTRG00000015571	ENSNLEG00000004229	ENSGGOG00000003092	ENSCJAG00000000386	ENSPANG00000013296	ENSPPYG00000014245	ENSCSAG00000012154	ENSMMUG00000004963
ENSG00000079263	ENSPTRG00000013010	ENSNLEG00000013760	ENSGGOG00000006936	ENSCJAG00000013289	ENSPANG00000022785	ENSPPYG00000013253	ENSCSAG00000006962	ENSMMUG00000012199
ENSG00000079308	ENSPTRG00000012906	ENSNLEG00000007284	ENSGGOG00000003645	ENSCJAG00000018487	ENSPANG00000009910	ENSPPYG00000013159	ENSCSAG00000008987	ENSMMUG00000013785
ENSG00000079313	ENSPTRG00000010213	ENSNLEG00000001908	ENSGGOG00000009009	ENSCJAG00000021468	ENSPANG00000000440	ENSPPYG00000009330	ENSCSAG00000011926	ENSMMUG00000002847
ENSG00000079332	ENSPTRG00000002584	ENSNLEG00000011243	ENSGGOG00000024879	ENSCJAG00000016353	ENSPANG00000022249	ENSPPYG00000002374	ENSCSAG00000008263	ENSMMUG00000006398
ENSG00000079335	ENSPTRG00000001007	ENSNLEG00000011839	ENSGGOG00000006770	ENSCJAG00000003430	ENSPANG00000014368	ENSPPYG00000001114	ENSCSAG00000001510	ENSMMUG00000019106
ENSG00000079393	ENSPTRG00000002655	ENSNLEG00000016844	ENSGGOG00000011021	ENSCJAG00000001195	ENSPANG00000022470	ENSPPYG00000002316	ENSCSAG00000009077	ENSMMUG00000009286
ENSG00000079432	ENSPTRG00000011051	ENSNLEG00000010614	ENSGGOG00000000192	ENSCJAG00000012847	ENSPANG00000009039	ENSPPYG00000010041	ENSCSAG00000003462	ENSMMUG00000012174
ENSG00000079435	ENSPTRG00000011058	ENSNLEG00000010707	ENSGGOG00000000761	ENSCJAG00000012963	ENSPANG00000008662	ENSPPYG00000010048	ENSCSAG00000003440	ENSMMUG00000017916
ENSG00000079459	ENSPTRG00000019997	ENSNLEG00000015059	ENSGGOG00000001165	ENSCJAG00000003988	ENSPANG00000008516	ENSPPYG00000018346	ENSCSAG00000016949	ENSMMUG00000019211
ENSG00000079482	ENSPTRG00000021979	ENSNLEG00000000586	ENSGGOG00000034944	ENSCJAG00000001702	ENSPANG00000008805	ENSPPYG00000020426	ENSCSAG00000011894	ENSMMUG00000018366
ENSG00000079557	ENSPTRG00000016152	ENSNLEG00000007906	ENSGGOG00000013488	ENSCJAG00000013963	ENSPANG00000012603	ENSPPYG00000014824	ENSCSAG00000004792	ENSMMUG00000003831
ENSG00000079689	ENSPTRG00000017788	ENSNLEG00000002798	ENSGGOG00000000743	ENSCJAG00000010693	ENSPANG00000016594	ENSPPYG00000016290	ENSCSAG00000007857	ENSMMUG00000002574
ENSG00000079691	ENSPTRG00000017787	ENSNLEG00000002688	ENSGGOG00000000646	ENSCJAG00000010717	ENSPANG00000008071	ENSPPYG00000016289	ENSCSAG00000007854	ENSMMUG00000002573
ENSG00000079785	ENSPTRG00000011670	ENSNLEG00000014417	ENSGGOG00000012482	ENSCJAG00000007076	ENSPANG00000025185	ENSPPYG00000012638	ENSCSAG00000007883	ENSMMUG00000023437
ENSG00000079805	ENSPTRG00000034439	ENSNLEG00000012352	ENSGGOG00000005968	ENSCJAG00000006319	ENSPANG00000003166	ENSPPYG00000009562	ENSCSAG00000006956	ENSMMUG00000014677
ENSG00000079819	ENSPTRG00000018597	ENSNLEG00000014314	ENSGGOG00000008512	ENSCJAG00000003171	ENSPANG00000025916	ENSPPYG00000017005	ENSCSAG00000016624	ENSMMUG00000007758
ENSG00000079841	ENSPTRG00000020494	ENSNLEG00000001000	ENSGGOG00000003628	ENSCJAG00000009737	ENSPANG00000024245	ENSPPYG00000016768	ENSCSAG00000013893	ENSMMUG00000010345
ENSG00000079931	ENSPTRG00000018606	ENSNLEG00000014541	ENSGGOG00000003626	ENSCJAG00000002971	ENSPANG00000018075	ENSPPYG00000017012	ENSCSAG00000016667	ENSMMUG00000004996
ENSG00000079950	ENSPTRG00000018607	ENSNLEG00000014566	ENSGGOG00000004131	ENSCJAG00000002932	ENSPANG00000019776	ENSPPYG00000017013	ENSCSAG00000016672	ENSMMUG00000004994
ENSG00000079999	ENSPTRG00000010473	ENSNLEG00000012241	ENSGGOG00000001935	ENSCJAG00000006677	ENSPANG00000003566	ENSPPYG00000009553	ENSCSAG00000007107	ENSMMUG00000005218
ENSG00000080007	ENSPTRG00000018344	ENSNLEG00000001209	ENSGGOG00000016092	ENSCJAG00000009966	ENSPANG00000005686	ENSPPYG00000016774	ENSCSAG00000013999	ENSMMUG00000019599
ENSG00000080166	ENSPTRG00000005966	ENSNLEG00000016495	ENSGGOG00000016275	ENSCJAG00000003225	ENSPANG00000022422	ENSPPYG00000005443	ENSCSAG00000017543	ENSMMUG00000021817
ENSG00000080189	ENSPTRG00000013582	ENSNLEG00000006880	ENSGGOG00000014052	ENSCJAG00000017091	ENSPANG00000007533	ENSPPYG00000011091	ENSCSAG00000014758	ENSMMUG00000018071
ENSG00000080293	ENSPTRG00000012403	ENSNLEG00000010307	ENSGGOG00000010385	ENSCJAG00000021438	ENSPANG00000012987	ENSPPYG00000012786	ENSCSAG00000016598	ENSMMUG00000011128
ENSG00000080493	ENSPTRG00000016141	ENSNLEG00000007729	ENSGGOG00000009224	ENSCJAG00000014318	ENSPANG00000016376	ENSPPYG00000014815	ENSCSAG00000004845	ENSMMUG00000016029
ENSG00000080546	ENSPTRG00000018479	ENSNLEG00000012476	ENSGGOG00000008196	ENSCJAG00000005880	ENSPANG00000012995	ENSPPYG00000016900	ENSCSAG00000015254	ENSMMUG00000018232
ENSG00000080561	ENSPTRG00000023571	ENSNLEG00000013959	ENSGGOG00000013544	ENSCJAG00000007802	ENSPANG00000013471	ENSPPYG00000020615	ENSCSAG00000009033	ENSMMUG00000005632
ENSG00000080572	ENSPTRG00000022160	ENSNLEG00000013882	ENSGGOG00000009926	ENSCJAG00000007925	ENSPANG00000002301	ENSPPYG00000020611	ENSCSAG00000009129	ENSMMUG00000023174
ENSG00000080603	ENSPTRG00000008013	ENSNLEG00000015928	ENSGGOG00000016687	ENSCJAG00000002760	ENSPANG00000025456	ENSPPYG00000007284	ENSCSAG00000005857	ENSMMUG00000010556
ENSG00000080608	ENSPTRG00000020735	ENSNLEG00000008712	ENSGGOG00000006143	ENSCJAG00000010917	ENSPANG00000025118	ENSPPYG00000019255	ENSCSAG00000008691	ENSMMUG00000002362
ENSG00000080618	ENSPTRG00000005852	ENSNLEG00000002561	ENSGGOG00000002007	ENSCJAG00000016797	ENSPANG00000009473	ENSPPYG00000005345	ENSCSAG00000017762	ENSMMUG00000017029
ENSG00000080644	ENSPTRG00000007347	ENSNLEG00000008651	ENSGGOG00000010455	ENSCJAG00000010437	ENSPANG00000015818	ENSPPYG00000006701	ENSCSAG00000014992	ENSMMUG00000023736
ENSG00000080709	ENSPTRG00000017144	ENSNLEG00000011697	ENSGGOG00000015564	ENSCJAG00000016659	ENSPANG00000002292	ENSPPYG00000015692	ENSCSAG00000014883	ENSMMUG00000020502
ENSG00000080802	ENSPTRG00000019727	ENSNLEG00000013352	ENSGGOG00000000142	ENSCJAG00000012532	ENSPANG00000017724	ENSPPYG00000018026	ENSCSAG00000009096	ENSMMUG00000016181
ENSG00000080815	ENSPTRG00000006510	ENSNLEG00000002855	ENSGGOG00000002132	ENSCJAG00000014387	ENSPANG00000006859	ENSPPYG00000005967	ENSCSAG00000012773	ENSMMUG00000010173
ENSG00000080819	ENSPTRG00000015151	ENSNLEG00000002234	ENSGGOG00000014315	ENSCJAG00000000664	ENSPANG00000002091	ENSPPYG00000013612	ENSCSAG00000006006	ENSMMUG00000010833
ENSG00000080822	ENSPTRG00000015149	ENSNLEG00000002167	ENSGGOG00000007565	ENSCJAG00000000667	ENSPANG00000006773	ENSPPYG00000013614	ENSCSAG00000006002	ENSMMUG00000009549
ENSG00000080823	ENSPTRG00000006738	ENSNLEG00000015986	ENSGGOG00000006052	ENSCJAG00000009899	ENSPANG00000017500	ENSPPYG00000006155	ENSCSAG00000010230	ENSMMUG00000007140
ENSG00000080839	ENSPTRG00000013469	ENSNLEG00000006188	ENSGGOG00000005495	ENSCJAG00000001178	ENSPANG00000024273	ENSPPYG00000010979	ENSCSAG00000017810	ENSMMUG00000014376
ENSG00000080986	ENSPTRG00000009829	ENSNLEG00000006870	ENSGGOG00000000939	ENSCJAG00000000078	ENSPANG00000003124	ENSPPYG00000009039	ENSCSAG00000017610	ENSMMUG00000018952
ENSG00000081014	ENSPTRG00000007072	ENSNLEG00000006329	ENSGGOG00000011600	ENSCJAG00000001217	ENSPANG00000017549	ENSPPYG00000006473	ENSCSAG00000011146	ENSMMUG00000015159
ENSG00000081019	ENSPTRG00000001124	ENSNLEG00000004426	ENSGGOG00000003843	ENSCJAG00000012063	ENSPANG00000019090	ENSPPYG00000001009	ENSCSAG00000001635	ENSMMUG00000017823
ENSG00000081026	ENSPTRG00000001121	ENSNLEG00000004350	ENSGGOG00000006209	ENSCJAG00000011928	ENSPANG00000016896	ENSPPYG00000001011	ENSCSAG00000001630	ENSMMUG00000017817
ENSG00000081051	ENSPTRG00000016151	ENSNLEG00000007897	ENSGGOG00000008625	ENSCJAG00000013971	ENSPANG00000009977	ENSPPYG00000014823	ENSCSAG00000004803	ENSMMUG00000003830
ENSG00000081059	ENSPTRG00000017236	ENSNLEG00000008042	ENSGGOG00000008257	ENSCJAG00000013603	ENSPANG00000025085	ENSPPYG00000015782	ENSCSAG00000013646	ENSMMUG00000022788
ENSG00000081087	ENSPTRG00000018471	ENSNLEG00000013621	ENSGGOG00000009031	ENSCJAG00000006089	ENSPANG00000024443	ENSPPYG00000016892	ENSCSAG00000015115	ENSMMUG00000022247
ENSG00000081138	ENSPTRG00000010094	ENSNLEG00000009005	ENSGGOG00000011180	ENSCJAG00000002895	ENSPANG00000026366	ENSPPYG00000009226	ENSCSAG00000018212	ENSMMUG00000000576
ENSG00000081148	ENSPTRG00000015167	ENSNLEG00000003095	ENSGGOG00000016107	ENSCJAG00000000522	ENSPANG00000017183	ENSPPYG00000013595	ENSCSAG00000006196	ENSMMUG00000011362
ENSG00000081177	ENSPTRG00000006480	ENSNLEG00000001275	ENSGGOG00000001258	ENSCJAG00000014987	ENSPANG00000025013	ENSPPYG00000005937	ENSCSAG00000013084	ENSMMUG00000020514
ENSG00000081181	ENSPTRG00000006467	ENSNLEG00000000741	ENSGGOG00000005615	ENSCJAG00000015277	ENSPANG00000008283	ENSPPYG00000005926	ENSCSAG00000013290	ENSMMUG00000015865
ENSG00000081189	ENSPTRG00000024214	ENSNLEG00000013673	ENSGGOG00000002856	ENSCJAG00000010799	ENSPANG00000010944	ENSPPYG00000015621	ENSCSAG00000014772	ENSMMUG00000019836
ENSG00000081237	ENSPTRG00000001817	ENSNLEG00000018065	ENSGGOG00000025823	ENSCJAG00000004982	ENSPANG00000016201	ENSPPYG00000000380	ENSCSAG00000013674	ENSMMUG00000000009
ENSG00000081277	ENSPTRG00000001831	ENSNLEG00000018078	ENSGGOG00000012651	ENSCJAG00000005433	ENSPANG00000018373	ENSPPYG00000000365	ENSCSAG00000013888	ENSMMUG00000013506
ENSG00000081307	ENSPTRG00000015404	ENSNLEG00000003372	ENSGGOG00000006095	ENSCJAG00000014009	ENSPANG00000011953	ENSPPYG00000014108	ENSCSAG00000010586	ENSMMUG00000021771
ENSG00000081320	ENSPTRG00000012763	ENSNLEG00000006813	ENSGGOG00000016830	ENSCJAG00000003591	ENSPANG00000021873	ENSPPYG00000013037	ENSCSAG00000011683	ENSMMUG00000005626
ENSG00000081377	ENSPTRG00000021155	ENSNLEG00000016822	ENSGGOG00000008986	ENSCJAG00000012598	ENSPANG00000024637	ENSPPYG00000019417	ENSCSAG00000006736	ENSMMUG00000005997
ENSG00000081692	ENSPTRG00000002059	ENSNLEG00000014077	ENSGGOG00000008441	ENSCJAG00000011727	ENSPANG00000013117	ENSPPYG00000000154	ENSCSAG00000016420	ENSMMUG00000001867
ENSG00000081721	ENSPTRG00000001594	ENSNLEG00000014515	ENSGGOG00000004596	ENSCJAG00000004609	ENSPANG00000007960	ENSPPYG00000000590	ENSCSAG00000002716	ENSMMUG00000004047
ENSG00000081760	ENSPTRG00000005622	ENSNLEG00000002559	ENSGGOG00000001018	ENSCJAG00000021394	ENSPANG00000017477	ENSPPYG00000005108	ENSCSAG00000001967	ENSMMUG00000011117
ENSG00000081791	ENSPTRG00000017354	ENSNLEG00000009687	ENSGGOG00000013008	ENSCJAG00000018193	ENSPANG00000002756	ENSPPYG00000015892	ENSCSAG00000012414	ENSMMUG00000006287
ENSG00000081800	ENSPTRG00000019635	ENSNLEG00000012101	ENSGGOG00000006358	ENSCJAG00000017422	ENSPANG00000016311	ENSPPYG00000017954	ENSCSAG00000010311	ENSMMUG00000016770
ENSG00000081803	ENSPTRG00000019632	ENSNLEG00000012024	ENSGGOG00000034978	ENSCJAG00000017339	ENSPANG00000016310	ENSPPYG00000017952	ENSCSAG00000010492	ENSMMUG00000021543
ENSG00000081870	ENSPTRG00000000762	ENSNLEG00000003461	ENSGGOG00000010685	ENSCJAG00000004866	ENSPANG00000001228	ENSPPYG00000001328	ENSCSAG00000001296	ENSMMUG00000001416
ENSG00000081913	ENSPTRG00000010077	ENSNLEG00000008641	ENSGGOG00000005176	ENSCJAG00000003250	ENSPANG00000017084	ENSPPYG00000009209	ENSCSAG00000018190	ENSMMUG00000005145
ENSG00000081923	ENSPTRG00000010048	ENSNLEG00000008100	ENSGGOG00000013553	ENSCJAG00000003813	ENSPANG00000016334	ENSPPYG00000009183	ENSCSAG00000018156	ENSMMUG00000019976
ENSG00000081985	ENSPTRG00000000840	ENSNLEG00000009216	ENSGGOG00000006395	ENSCJAG00000017427	ENSPANG00000025662	ENSPPYG00000001257	ENSCSAG00000001364	ENSMMUG00000000651
ENSG00000082014	ENSPTRG00000019882	ENSNLEG00000004360	ENSGGOG00000001089	ENSCJAG00000020387	ENSPANG00000026411	ENSPPYG00000018191	ENSCSAG00000006634	ENSMMUG00000006687
ENSG00000082068	ENSPTRG00000016806	ENSNLEG00000016270	ENSGGOG00000034954	ENSCJAG00000007784	ENSPANG00000018958	ENSPPYG00000015408	ENSCSAG00000016994	ENSMMUG00000006107
ENSG00000082126	ENSPTRG00000012809	ENSNLEG00000006977	ENSGGOG00000015025	ENSCJAG00000004750	ENSPANG00000006047	ENSPPYG00000013077	ENSCSAG00000010593	ENSMMUG00000018151
ENSG00000082153	ENSPTRG00000012791	ENSNLEG00000006929	ENSGGOG00000016296	ENSCJAG00000004267	ENSPANG00000016459	ENSPPYG00000013060	ENSCSAG00000010957	ENSMMUG00000022202
ENSG00000082175	ENSPTRG00000004206	ENSNLEG00000007154	ENSGGOG00000016358	ENSCJAG00000000583	ENSPANG00000010677	ENSPPYG00000003801	ENSCSAG00000003260	ENSMMUG00000011846
ENSG00000082212	ENSPTRG00000010026	ENSNLEG00000011833	ENSGGOG00000010823	ENSCJAG00000001929	ENSPANG00000016868	ENSPPYG00000009163	ENSCSAG00000018086	ENSMMUG00000022001
ENSG00000082213	ENSPTRG00000016763	ENSNLEG00000014007	ENSGGOG00000011027	ENSCJAG00000018871	ENSPANG00000023863	ENSPPYG00000015371	ENSCSAG00000017195	ENSMMUG00000012200
ENSG00000082258	ENSPTRG00000024043	ENSNLEG00000008432	ENSGGOG00000023474	ENSCJAG00000011573	ENSPANG00000020314	ENSPPYG00000012811	ENSCSAG00000016413	ENSMMUG00000010196
ENSG00000082269	ENSPTRG00000018330	ENSNLEG00000000844	ENSGGOG00000004791	ENSCJAG00000003701	ENSPANG00000000816	ENSPPYG00000016760	ENSCSAG00000013861	ENSMMUG00000009060
ENSG00000082293	ENSPTRG00000018327	ENSNLEG00000000613	ENSGGOG00000005906	ENSCJAG00000003875	ENSPANG00000015947	ENSPPYG00000016758	ENSCSAG00000013634	ENSMMUG00000005574
ENSG00000082438	ENSPTRG00000012588	ENSNLEG00000002852	ENSGGOG00000009104	ENSCJAG00000006065	ENSPANG00000005060	ENSPPYG00000012892	ENSCSAG00000015501	ENSMMUG00000009400
ENSG00000082458	ENSPTRG00000021999	ENSNLEG00000000960	ENSGGOG00000004925	ENSCJAG00000015453	ENSPANG00000010097	ENSPPYG00000020440	ENSCSAG00000011603	ENSMMUG00000013948
ENSG00000082497	ENSPTRG00000001944	ENSNLEG00000002181	ENSGGOG00000013792	ENSCJAG00000000316	ENSPANG00000001255	ENSPPYG00000000249	ENSCSAG00000015282	ENSMMUG00000009967
ENSG00000082512	ENSPTRG00000001949	ENSNLEG00000002534	ENSGGOG00000012794	ENSCJAG00000000257	ENSPANG00000012288	ENSPPYG00000000244	ENSCSAG00000015311	ENSMMUG00000031427
ENSG00000082515	ENSPTRG00000017453	ENSNLEG00000016692	ENSGGOG00000010232	ENSCJAG00000007325	ENSPANG00000007037	ENSPPYG00000015979	ENSCSAG00000010752	ENSMMUG00000021229
ENSG00000082516	ENSPTRG00000017452	ENSNLEG00000016630	ENSGGOG00000010687	ENSCJAG00000007336	ENSPANG00000024861	ENSPPYG00000015978	ENSCSAG00000010767	ENSMMUG00000021228
ENSG00000082556	ENSPTRG00000038846	ENSNLEG00000000866	ENSGGOG00000000682	ENSCJAG00000014520	ENSPANG00000009674	ENSPPYG00000018586	ENSCSAG00000014703	ENSMMUG00000018372
ENSG00000082641	ENSPTRG00000022631	ENSNLEG00000002415	ENSGGOG00000002268	ENSCJAG00000007542	ENSPANG00000022904	ENSPPYG00000008890	ENSCSAG00000002550	ENSMMUG00000021935
ENSG00000082701	ENSPTRG00000015264	ENSNLEG00000005074	ENSGGOG00000007367	ENSCJAG00000008783	ENSPANG00000006079	ENSPPYG00000013507	ENSCSAG00000007111	ENSMMUG00000001980
ENSG00000082781	ENSPTRG00000015313	ENSNLEG00000000687	ENSGGOG00000011869	ENSCJAG00000006606	ENSPANG00000018467	ENSPPYG00000013466	ENSCSAG00000007851	ENSMMUG00000014516
ENSG00000082898	ENSPTRG00000011962	ENSNLEG00000009680	ENSGGOG00000034878	ENSCJAG00000008877	ENSPANG00000006892	ENSPPYG00000012383	ENSCSAG00000014606	ENSMMUG00000006941
ENSG00000082996	ENSPTRG00000015521	ENSNLEG00000003149	ENSGGOG00000007103	ENSCJAG00000001297	ENSPANG00000021037	ENSPPYG00000014202	ENSCSAG00000011538	ENSMMUG00000023335
ENSG00000083093	ENSPTRG00000007890	ENSNLEG00000012023	ENSGGOG00000012818	ENSCJAG00000020619	ENSPANG00000018524	ENSPPYG00000007193	ENSCSAG00000006775	ENSMMUG00000017304
ENSG00000083097	ENSPTRG00000018378	ENSNLEG00000012586	ENSGGOG00000000450	ENSCJAG00000009155	ENSPANG00000007248	ENSPPYG00000016803	ENSCSAG00000017395	ENSMMUG00000012580
ENSG00000083099	ENSPTRG00000018422	ENSNLEG00000013235	ENSGGOG00000009129	ENSCJAG00000000905	ENSPANG00000024769	ENSPPYG00000016843	ENSCSAG00000017297	ENSMMUG00000003463
ENSG00000083123	ENSPTRG00000018372	ENSNLEG00000012437	ENSGGOG00000022865	ENSCJAG00000010953	ENSPANG00000020540	ENSPPYG00000016796	ENSCSAG00000017409	ENSMMUG00000004829
ENSG00000083168	ENSPTRG00000020199	ENSNLEG00000012750	ENSGGOG00000004681	ENSCJAG00000004274	ENSPANG00000021919	ENSPPYG00000018547	ENSCSAG00000015058	ENSMMUG00000010891
ENSG00000083223	ENSPTRG00000021076	ENSNLEG00000005138	ENSGGOG00000007523	ENSCJAG00000001845	ENSPANG00000024890	ENSPPYG00000019340	ENSCSAG00000007408	ENSMMUG00000003401
ENSG00000083290	ENSPTRG00000008875	ENSNLEG00000013195	ENSGGOG00000007689	ENSCJAG00000011832	ENSPANG00000023620	ENSPPYG00000008842	ENSCSAG00000007819	ENSMMUG00000021156
ENSG00000083307	ENSPTRG00000020479	ENSNLEG00000003271	ENSGGOG00000004401	ENSCJAG00000015886	ENSPANG00000017807	ENSPPYG00000018794	ENSCSAG00000011989	ENSMMUG00000020995
ENSG00000083312	ENSPTRG00000016972	ENSNLEG00000004572	ENSGGOG00000022535	ENSCJAG00000016409	ENSPANG00000006074	ENSPPYG00000015545	ENSCSAG00000015616	ENSMMUG00000020923
ENSG00000083520	ENSPTRG00000005926	ENSNLEG00000016050	ENSGGOG00000006630	ENSCJAG00000021117	ENSPANG00000010053	ENSPPYG00000005413	ENSCSAG00000017617	ENSMMUG00000000787
ENSG00000083544	ENSPTRG00000005918	ENSNLEG00000015920	ENSGGOG00000025560	ENSCJAG00000003853	ENSPANG00000019138	ENSPPYG00000005401	ENSCSAG00000017640	ENSMMUG00000007169
ENSG00000083635	ENSPTRG00000005838	ENSNLEG00000002021	ENSGGOG00000000356	ENSCJAG00000019195	ENSPANG00000014890	ENSPPYG00000005331	ENSCSAG00000017779	ENSMMUG00000016609
ENSG00000083642	ENSPTRG00000005771	ENSNLEG00000001108	ENSGGOG00000004950	ENSCJAG00000018428	ENSPANG00000012753	ENSPPYG00000005269	ENSCSAG00000017909	ENSMMUG00000007201
ENSG00000083750	ENSPTRG00000021955	ENSNLEG00000016350	ENSGGOG00000011501	ENSCJAG00000007317	ENSPANG00000003594	ENSPPYG00000020398	ENSCSAG00000012089	ENSMMUG00000017635
ENSG00000083782	ENSPTRG00000005287	ENSNLEG00000005578	ENSGGOG00000012816	ENSCJAG00000019555	ENSPANG00000012063	ENSPPYG00000004823	ENSCSAG00000003752	ENSMMUG00000011300
ENSG00000083799	ENSPTRG00000008107	ENSNLEG00000000923	ENSGGOG00000008448	ENSCJAG00000001749	ENSPANG00000019153	ENSPPYG00000007344	ENSCSAG00000005324	ENSMMUG00000012209
ENSG00000083817	ENSPTRG00000011561	ENSNLEG00000010978	ENSGGOG00000004150	ENSCJAG00000000045	ENSPANG00000003201	ENSPPYG00000010473	ENSCSAG00000001628	ENSMMUG00000009290
ENSG00000083838	ENSPTRG00000011595	ENSNLEG00000011162	ENSGGOG00000004322	ENSCJAG00000000273	ENSPANG00000004007	ENSPPYG00000010507	ENSCSAG00000001593	ENSMMUG00000014693
ENSG00000083857	ENSPTRG00000016666	ENSNLEG00000011574	ENSGGOG00000004402	ENSCJAG00000020301	ENSPANG00000011080	ENSPPYG00000015259	ENSCSAG00000002910	ENSMMUG00000018051
ENSG00000083896	ENSPTRG00000016105	ENSNLEG00000009202	ENSGGOG00000021958	ENSCJAG00000009934	ENSPANG00000021590	ENSPPYG00000014726	ENSCSAG00000005252	ENSMMUG00000002265
ENSG00000083937	ENSPTRG00000015122	ENSNLEG00000011771	ENSGGOG00000024679	ENSCJAG00000008842	ENSPANG00000001270	ENSPPYG00000013639	ENSCSAG00000005923	ENSMMUG00000016246
ENSG00000084070	ENSPTRG00000000589	ENSNLEG00000012156	ENSGGOG00000004018	ENSCJAG00000002908	ENSPANG00000018450	ENSPPYG00000001490	ENSCSAG00000001147	ENSMMUG00000013839
ENSG00000084093	ENSPTRG00000016087	ENSNLEG00000008836	ENSGGOG00000002165	ENSCJAG00000004081	ENSPANG00000017819	ENSPPYG00000014745	ENSCSAG00000005119	ENSMMUG00000018821
ENSG00000084110	ENSPTRG00000005320	ENSNLEG00000005864	ENSGGOG00000006865	ENSCJAG00000002643	ENSPANG00000023010	ENSPPYG00000004850	ENSCSAG00000003585	ENSMMUG00000009308
ENSG00000084207	ENSPTRG00000003968	ENSNLEG00000006448	ENSGGOG00000013849	ENSCJAG00000000879	ENSPANG00000004516	ENSPPYG00000002985	ENSCSAG00000008684	ENSMMUG00000018524
ENSG00000084234	ENSPTRG00000004480	ENSNLEG00000007489	ENSGGOG00000009812	ENSCJAG00000009288	ENSPANG00000013780	ENSPPYG00000004065	ENSCSAG00000002191	ENSMMUG00000018029
ENSG00000084444	ENSPTRG00000004714	ENSNLEG00000003731	ENSGGOG00000008090	ENSCJAG00000021626	ENSPANG00000010049	ENSPPYG00000004314	ENSCSAG00000008543	ENSMMUG00000017636
ENSG00000084463	ENSPTRG00000004724	ENSNLEG00000003926	ENSGGOG00000004448	ENSCJAG00000021611	ENSPANG00000003735	ENSPPYG00000004323	ENSCSAG00000008440	ENSMMUG00000019299
ENSG00000084623	ENSPTRG00000039282	ENSNLEG00000002426	ENSGGOG00000001579	ENSCJAG00000006810	ENSPANG00000010063	ENSPPYG00000001598	ENSCSAG00000001050	ENSMMUG00000006119
ENSG00000084628	ENSPTRG00000000454	ENSNLEG00000001297	ENSGGOG00000009189	ENSCJAG00000006187	ENSPANG00000006010	ENSPPYG00000001619	ENSCSAG00000001030	ENSMMUG00000019884
ENSG00000084652	ENSPTRG00000000472	ENSNLEG00000002301	ENSGGOG00000001571	ENSCJAG00000006728	ENSPANG00000020220	ENSPPYG00000001602	ENSCSAG00000001046	ENSMMUG00000015580
ENSG00000084674	ENSPTRG00000011699	ENSNLEG00000000598	ENSGGOG00000005179	ENSCJAG00000007533	ENSPANG00000015810	ENSPPYG00000012612	ENSCSAG00000008169	ENSMMUG00000007692
ENSG00000084676	ENSPTRG00000011715	ENSNLEG00000000895	ENSGGOG00000011279	ENSCJAG00000007912	ENSPANG00000016229	ENSPPYG00000012598	ENSCSAG00000008479	ENSMMUG00000020838
ENSG00000084693	ENSPTRG00000011744	ENSNLEG00000002704	ENSGGOG00000016929	ENSCJAG00000001279	ENSPANG00000018762	ENSPPYG00000012566	ENSCSAG00000009523	ENSMMUG00000016044
ENSG00000084710	ENSPTRG00000011720	ENSNLEG00000001119	ENSGGOG00000011045	ENSCJAG00000008127	ENSPANG00000004979	ENSPPYG00000012593	ENSCSAG00000008553	ENSMMUG00000016461
ENSG00000084731	ENSPTRG00000011727	ENSNLEG00000001471	ENSGGOG00000008106	ENSCJAG00000008138	ENSPANG00000000518	ENSPPYG00000012588	ENSCSAG00000008688	ENSMMUG00000019293
ENSG00000084754	ENSPTRG00000011732	ENSNLEG00000001616	ENSGGOG00000004918	ENSCJAG00000008008	ENSPANG00000019056	ENSPPYG00000012583	ENSCSAG00000008736	ENSMMUG00000004380
ENSG00000084764	ENSPTRG00000011742	ENSNLEG00000002567	ENSGGOG00000016912	ENSCJAG00000001341	ENSPANG00000014553	ENSPPYG00000012568	ENSCSAG00000009421	ENSMMUG00000019732
ENSG00000084774	ENSPTRG00000011756	ENSNLEG00000003093	ENSGGOG00000011620	ENSCJAG00000001126	ENSPANG00000015738	ENSPPYG00000012557	ENSCSAG00000009681	ENSMMUG00000010269
ENSG00000085063	ENSPTRG00000003489	ENSNLEG00000027091	ENSGGOG00000016850	ENSCJAG00000010443	ENSPANG00000003386	ENSPPYG00000003370	ENSCSAG00000005360	ENSMMUG00000006062
ENSG00000085117	ENSPTRG00000003530	ENSNLEG00000017971	ENSGGOG00000010189	ENSCJAG00000011453	ENSPANG00000017077	ENSPPYG00000003336	ENSCSAG00000005577	ENSMMUG00000019268
ENSG00000085224	ENSPTRG00000022047	ENSNLEG00000001144	ENSGGOG00000024999	ENSCJAG00000021170	ENSPANG00000024984	ENSPPYG00000020491	ENSCSAG00000010797	ENSMMUG00000022574
ENSG00000085274	ENSPTRG00000015605	ENSNLEG00000005059	ENSGGOG00000022638	ENSCJAG00000002629	ENSPANG00000026081	ENSPPYG00000014280	ENSCSAG00000012570	ENSMMUG00000021875
ENSG00000085276	ENSPTRG00000015601	ENSNLEG00000004964	ENSGGOG00000013086	ENSCJAG00000002651	ENSPANG00000001637	ENSPPYG00000014277	ENSCSAG00000012539	ENSMMUG00000002242
ENSG00000085377	ENSPTRG00000018456	ENSNLEG00000014171	ENSGGOG00000017196	ENSCJAG00000001710	ENSPANG00000015134	ENSPPYG00000029726	ENSCSAG00000014741	ENSMMUG00000013483
ENSG00000085382	ENSPTRG00000018451	ENSNLEG00000014061	ENSGGOG00000008591	ENSCJAG00000001597	ENSPANG00000000648	ENSPPYG00000016873	ENSCSAG00000014704	ENSMMUG00000014703
ENSG00000085415	ENSPTRG00000009885	ENSNLEG00000009089	ENSGGOG00000011204	ENSCJAG00000005164	ENSPANG00000008193	ENSPPYG00000008982	ENSCSAG00000017496	ENSMMUG00000006800
ENSG00000085433	ENSPTRG00000001039	ENSNLEG00000002226	ENSGGOG00000003561	ENSCJAG00000002658	ENSPANG00000005531	ENSPPYG00000001085	ENSCSAG00000001537	ENSMMUG00000009265
ENSG00000085449	ENSPTRG00000012980	ENSNLEG00000009720	ENSGGOG00000005610	ENSCJAG00000012362	ENSPANG00000017845	ENSPPYG00000013227	ENSCSAG00000007749	ENSMMUG00000006159
ENSG00000085465	ENSPTRG00000001097	ENSNLEG00000003907	ENSGGOG00000005204	ENSCJAG00000013301	ENSPANG00000016078	ENSPPYG00000001034	ENSCSAG00000001575	ENSMMUG00000003309
ENSG00000085491	ENSPTRG00000001026	ENSNLEG00000001473	ENSGGOG00000013403	ENSCJAG00000008602	ENSPANG00000012520	ENSPPYG00000001097	ENSCSAG00000001525	ENSMMUG00000002789
ENSG00000085563	ENSPTRG00000019369	ENSNLEG00000014983	ENSGGOG00000001146	ENSCJAG00000014528	ENSPANG00000017765	ENSPPYG00000017843	ENSCSAG00000012391	ENSMMUG00000006764
ENSG00000085644	ENSPTRG00000007687	ENSNLEG00000026600	ENSGGOG00000012025	ENSCJAG00000015554	ENSPANG00000022700	ENSPPYG00000007035	ENSCSAG00000010127	ENSMMUG00000020970
ENSG00000085719	ENSPTRG00000020397	ENSNLEG00000001714	ENSGGOG00000009601	ENSCJAG00000000264	ENSPANG00000011828	ENSPPYG00000018726	ENSCSAG00000013015	ENSMMUG00000006308
ENSG00000085741	ENSPTRG00000004090	ENSNLEG00000016841	ENSGGOG00000015024	ENSCJAG00000015296	ENSPANG00000014353	ENSPPYG00000003696	ENSCSAG00000003899	ENSMMUG00000006921
ENSG00000085760	ENSPTRG00000011929	ENSNLEG00000009228	ENSGGOG00000007681	ENSCJAG00000010030	ENSPANG00000014549	ENSPPYG00000012403	ENSCSAG00000014153	ENSMMUG00000030833
ENSG00000085831	ENSPTRG00000000728	ENSNLEG00000016232	ENSGGOG00000012965	ENSCJAG00000021569	ENSPANG00000018680	ENSPPYG00000001360	ENSCSAG00000001265	ENSMMUG00000004564
ENSG00000085832	ENSPTRG00000000729	ENSNLEG00000016192	ENSGGOG00000006160	ENSCJAG00000021570	ENSPANG00000002942	ENSPPYG00000001359	ENSCSAG00000001266	ENSMMUG00000012055
ENSG00000085840	ENSPTRG00000000738	ENSNLEG00000018000	ENSGGOG00000003931	ENSCJAG00000021595	ENSPANG00000020896	ENSPPYG00000001349	ENSCSAG00000001275	ENSMMUG00000014330
ENSG00000085871	ENSPTRG00000016457	ENSNLEG00000005071	ENSGGOG00000004989	ENSCJAG00000003073	ENSPANG00000012875	ENSPPYG00000015074	ENSCSAG00000003527	ENSMMUG00000021999
ENSG00000085978	ENSPTRG00000013051	ENSNLEG00000008221	ENSGGOG00000016433	ENSCJAG00000013995	ENSPANG00000024161	ENSPPYG00000013289	ENSCSAG00000006363	ENSMMUG00000023358
ENSG00000085982	ENSPTRG00000013054	ENSNLEG00000008375	ENSGGOG00000034943	ENSCJAG00000014074	ENSPANG00000025666	ENSPPYG00000013292	ENSCSAG00000006323	ENSMMUG00000005650
ENSG00000085998	ENSPTRG00000000687	ENSNLEG00000016590	ENSGGOG00000002359	ENSCJAG00000021026	ENSPANG00000008891	ENSPPYG00000001400	ENSCSAG00000001227	ENSMMUG00000015078
ENSG00000085999	ENSPTRG00000000689	ENSNLEG00000016548	ENSGGOG00000010602	ENSCJAG00000021080	ENSPANG00000016295	ENSPPYG00000001398	ENSCSAG00000001229	ENSMMUG00000011568
ENSG00000086015	ENSPTRG00000000683	ENSNLEG00000016676	ENSGGOG00000015659	ENSCJAG00000020964	ENSPANG00000013684	ENSPPYG00000001403	ENSCSAG00000001224	ENSMMUG00000015371
ENSG00000086061	ENSPTRG00000020852	ENSNLEG00000005268	ENSGGOG00000025448	ENSCJAG00000034992	ENSPANG00000025299	ENSPPYG00000019141	ENSCSAG00000009895	ENSMMUG00000007740
ENSG00000086062	ENSPTRG00000020854	ENSNLEG00000005219	ENSGGOG00000009135	ENSCJAG00000008054	ENSPANG00000025297	ENSPPYG00000019139	ENSCSAG00000009902	ENSMMUG00000002086
ENSG00000086159	ENSPTRG00000004920	ENSNLEG00000017814	ENSGGOG00000005905	ENSCJAG00000021055	ENSPANG00000014118	ENSPPYG00000004502	ENSCSAG00000006032	ENSMMUG00000021688
ENSG00000086189	ENSPTRG00000016914	ENSNLEG00000002996	ENSGGOG00000002309	ENSCJAG00000015527	ENSPANG00000010901	ENSPPYG00000015497	ENSCSAG00000016012	ENSMMUG00000000400
ENSG00000086200	ENSPTRG00000016915	ENSNLEG00000003072	ENSGGOG00000003240	ENSCJAG00000015559	ENSPANG00000013348	ENSPPYG00000015498	ENSCSAG00000016001	ENSMMUG00000001233
ENSG00000086232	ENSPTRG00000018904	ENSNLEG00000000992	ENSGGOG00000016216	ENSCJAG00000015372	ENSPANG00000004605	ENSPPYG00000017343	ENSCSAG00000017735	ENSMMUG00000030419
ENSG00000086288	ENSPTRG00000019091	ENSNLEG00000002555	ENSGGOG00000007442	ENSCJAG00000012554	ENSPANG00000023288	ENSPPYG00000017630	ENSCSAG00000015075	ENSMMUG00000010167
ENSG00000086289	ENSPTRG00000019093	ENSNLEG00000002661	ENSGGOG00000000417	ENSCJAG00000012617	ENSPANG00000006302	ENSPPYG00000017628	ENSCSAG00000015088	ENSMMUG00000016820
ENSG00000086300	ENSPTRG00000019004	ENSNLEG00000014938	ENSGGOG00000003419	ENSCJAG00000007959	ENSPANG00000006089	ENSPPYG00000017713	ENSCSAG00000014190	ENSMMUG00000023230
ENSG00000086475	ENSPTRG00000002303	ENSNLEG00000012205	ENSGGOG00000003806	ENSCJAG00000009494	ENSPANG00000007269	ENSPPYG00000002099	ENSCSAG00000013143	ENSMMUG00000021233
ENSG00000086544	ENSPTRG00000011005	ENSNLEG00000013914	ENSGGOG00000001186	ENSCJAG00000014755	ENSPANG00000013321	ENSPPYG00000010000	ENSCSAG00000003660	ENSMMUG00000017706
ENSG00000086570	ENSPTRG00000017435	ENSNLEG00000011039	ENSGGOG00000006362	ENSCJAG00000015562	ENSPANG00000003561	ENSPPYG00000015966	ENSCSAG00000010900	ENSMMUG00000003497
ENSG00000086589	ENSPTRG00000017423	ENSNLEG00000010397	ENSGGOG00000012947	ENSCJAG00000020963	ENSPANG00000011297	ENSPPYG00000015955	ENSCSAG00000019006	ENSMMUG00000020683
ENSG00000086619	ENSPTRG00000002137	ENSNLEG00000003192	ENSGGOG00000026132	ENSCJAG00000017881	ENSPANG00000018966	ENSPPYG00000000089	ENSCSAG00000009755	ENSMMUG00000014264
ENSG00000086666	ENSPTRG00000007361	ENSNLEG00000008870	ENSGGOG00000015621	ENSCJAG00000007572	ENSPANG00000015690	ENSPPYG00000006712	ENSCSAG00000015063	ENSMMUG00000009361
ENSG00000086717	ENSPTRG00000021714	ENSNLEG00000009696	ENSGGOG00000003393	ENSCJAG00000005798	ENSPANG00000010228	ENSPPYG00000020168	ENSCSAG00000014696	ENSMMUG00000005066
ENSG00000086730	ENSPTRG00000019288	ENSNLEG00000008776	ENSGGOG00000034858	ENSCJAG00000003998	ENSPANG00000018604	ENSPPYG00000017488	ENSCSAG00000018196	ENSMMUG00000003840
ENSG00000086758	ENSPTRG00000021930	ENSNLEG00000016017	ENSGGOG00000014342	ENSCJAG00000006076	ENSPANG00000011865	ENSPPYG00000020377	ENSCSAG00000012534	ENSMMUG00000006362
ENSG00000086827	ENSPTRG00000004297	ENSNLEG00000007311	ENSGGOG00000015283	ENSCJAG00000012168	ENSPANG00000019266	ENSPPYG00000003887	ENSCSAG00000002794	ENSMMUG00000023772
ENSG00000086991	ENSPTRG00000004156	ENSNLEG00000015992	ENSGGOG00000003220	ENSCJAG00000000704	ENSPANG00000011635	ENSPPYG00000003756	ENSCSAG00000003604	ENSMMUG00000011116
ENSG00000087053	ENSPTRG00000004195	ENSNLEG00000007138	ENSGGOG00000010339	ENSCJAG00000004327	ENSPANG00000012250	ENSPPYG00000003792	ENSCSAG00000003280	ENSMMUG00000014801
ENSG00000087074	ENSPTRG00000011261	ENSNLEG00000004688	ENSGGOG00000006324	ENSCJAG00000000276	ENSPANG00000013473	ENSPPYG00000010218	ENSCSAG00000002795	ENSMMUG00000009223
ENSG00000087085	ENSPTRG00000019514	ENSNLEG00000012016	ENSGGOG00000001511	ENSCJAG00000014906	ENSPANG00000010756	ENSPPYG00000017434	ENSCSAG00000017998	ENSMMUG00000021257
ENSG00000087087	ENSPTRG00000019511	ENSNLEG00000011987	ENSGGOG00000001508	ENSCJAG00000014917	ENSPANG00000020763	ENSPPYG00000017432	ENSCSAG00000017996	ENSMMUG00000021255
ENSG00000087088	ENSPTRG00000011267	ENSNLEG00000004707	ENSGGOG00000010366	ENSCJAG00000000253	ENSPANG00000010095	ENSPPYG00000010222	ENSCSAG00000002776	ENSMMUG00000003907
ENSG00000087095	ENSPTRG00000008904	ENSNLEG00000001789	ENSGGOG00000010535	ENSCJAG00000012490	ENSPANG00000023539	ENSPPYG00000008082	ENSCSAG00000007381	ENSMMUG00000018719
ENSG00000087111	ENSPTRG00000008922	ENSNLEG00000002341	ENSGGOG00000009693	ENSCJAG00000012729	ENSPANG00000023454	ENSPPYG00000008098	ENSCSAG00000007260	ENSMMUG00000012240
ENSG00000087116	ENSPTRG00000017614	ENSNLEG00000001449	ENSGGOG00000000816	ENSCJAG00000018919	ENSPANG00000005312	ENSPPYG00000016118	ENSCSAG00000008473	ENSMMUG00000002488
ENSG00000087191	ENSPTRG00000009525	ENSNLEG00000004150	ENSGGOG00000006803	ENSCJAG00000019558	ENSPANG00000020980	ENSPPYG00000008533	ENSCSAG00000003923	ENSMMUG00000016769
ENSG00000087206	ENSPTRG00000017572	ENSNLEG00000012585	ENSGGOG00000017069	ENSCJAG00000007106	ENSPANG00000010403	ENSPPYG00000016081	ENSCSAG00000009101	ENSMMUG00000022838
ENSG00000087237	ENSPTRG00000008145	ENSNLEG00000002593	ENSGGOG00000001589	ENSCJAG00000012329	ENSPANG00000024967	ENSPPYG00000007378	ENSCSAG00000004959	ENSMMUG00000017563
ENSG00000087245	ENSPTRG00000008123	ENSNLEG00000001210	ENSGGOG00000021966	ENSCJAG00000012929	ENSPANG00000006408	ENSPPYG00000007357	ENSCSAG00000005282	ENSMMUG00000004475
ENSG00000087253	ENSPTRG00000008124	ENSNLEG00000001258	ENSGGOG00000005144	ENSCJAG00000012902	ENSPANG00000006269	ENSPPYG00000007358	ENSCSAG00000005278	ENSMMUG00000004478
ENSG00000087258	ENSPTRG00000008129	ENSNLEG00000001819	ENSGGOG00000002398	ENSCJAG00000012765	ENSPANG00000008680	ENSPPYG00000007363	ENSCSAG00000005143	ENSMMUG00000019900
ENSG00000087263	ENSPTRG00000023015	ENSNLEG00000002028	ENSGGOG00000002377	ENSCJAG00000012630	ENSPANG00000009024	ENSPPYG00000007366	ENSCSAG00000005135	ENSMMUG00000029125
ENSG00000087266	ENSPTRG00000015849	ENSNLEG00000000199	ENSGGOG00000014162	ENSCJAG00000014306	ENSPANG00000021586	ENSPPYG00000014546	ENSCSAG00000015782	ENSMMUG00000014335
ENSG00000087269	ENSPTRG00000015852	ENSNLEG00000000239	ENSGGOG00000011213	ENSCJAG00000014174	ENSPANG00000009642	ENSPPYG00000014549	ENSCSAG00000015804	ENSMMUG00000008385
ENSG00000087274	ENSPTRG00000015850	ENSNLEG00000000201	ENSGGOG00000007407	ENSCJAG00000014227	ENSPANG00000018890	ENSPPYG00000014547	ENSCSAG00000015789	ENSMMUG00000008379
ENSG00000087299	ENSPTRG00000006329	ENSNLEG00000012147	ENSGGOG00000003027	ENSCJAG00000006308	ENSPANG00000017146	ENSPPYG00000005800	ENSCSAG00000015176	ENSMMUG00000007468
ENSG00000087301	ENSPTRG00000006348	ENSNLEG00000012471	ENSGGOG00000016034	ENSCJAG00000007050	ENSPANG00000007166	ENSPPYG00000005818	ENSCSAG00000015051	ENSMMUG00000006997
ENSG00000087338	ENSPTRG00000012021	ENSNLEG00000010132	ENSGGOG00000025609	ENSCJAG00000019232	ENSPANG00000007995	ENSPPYG00000012334	ENSCSAG00000015098	ENSMMUG00000000858
ENSG00000087365	ENSPTRG00000003912	ENSNLEG00000006007	ENSGGOG00000028448	ENSCJAG00000001656	ENSPANG00000008593	ENSPPYG00000003034	ENSCSAG00000008121	ENSMMUG00000011743
ENSG00000087460	ENSPTRG00000032488	ENSNLEG00000009392	ENSGGOG00000002843	ENSCJAG00000018939	ENSPANG00000020508	ENSPPYG00000011177	ENSCSAG00000015577	ENSMMUG00000010266
ENSG00000087470	ENSPTRG00000004817	ENSNLEG00000016586	ENSGGOG00000006636	ENSCJAG00000018143	ENSPANG00000017980	ENSPPYG00000004405	ENSCSAG00000007392	ENSMMUG00000013655
ENSG00000087510	ENSPTRG00000013654	ENSNLEG00000007042	ENSGGOG00000000420	ENSCJAG00000011343	ENSPANG00000024505	ENSPPYG00000011156	ENSCSAG00000015443	ENSMMUG00000009364
ENSG00000087586	ENSPTRG00000013646	ENSNLEG00000007029	ENSGGOG00000007197	ENSCJAG00000011266	ENSPANG00000021795	ENSPPYG00000011148	ENSCSAG00000015393	ENSMMUG00000000070
ENSG00000087589	ENSPTRG00000013648	ENSNLEG00000007036	ENSGGOG00000004217	ENSCJAG00000011299	ENSPANG00000020918	ENSPPYG00000011150	ENSCSAG00000015418	ENSMMUG00000000073
ENSG00000087842	ENSPTRG00000021686	ENSNLEG00000009370	ENSGGOG00000002791	ENSCJAG00000004204	ENSPANG00000009044	ENSPPYG00000020144	ENSCSAG00000014964	ENSMMUG00000015740
ENSG00000087903	ENSPTRG00000010352	ENSNLEG00000015842	ENSGGOG00000009633	ENSCJAG00000016750	ENSPANG00000012105	ENSPPYG00000009445	ENSCSAG00000009771	ENSMMUG00000011967
ENSG00000088002	ENSPTRG00000011241	ENSNLEG00000004526	ENSGGOG00000012369	ENSCJAG00000000388	ENSPANG00000000367	ENSPPYG00000010203	ENSCSAG00000002836	ENSMMUG00000022155
ENSG00000088035	ENSPTRG00000000815	ENSNLEG00000015063	ENSGGOG00000015986	ENSCJAG00000016521	ENSPANG00000004754	ENSPPYG00000001277	ENSCSAG00000001343	ENSMMUG00000020046
ENSG00000088038	ENSPTRG00000011444	ENSNLEG00000006272	ENSGGOG00000012996	ENSCJAG00000001094	ENSPANG00000009375	ENSPPYG00000010372	ENSCSAG00000001900	ENSMMUG00000009698
ENSG00000088179	ENSPTRG00000012406	ENSNLEG00000000805	ENSGGOG00000003104	ENSCJAG00000013214	ENSPANG00000005006	ENSPPYG00000012784	ENSCSAG00000016630	ENSMMUG00000005610
ENSG00000088205	ENSPTRG00000012391	ENSNLEG00000011769	ENSGGOG00000028420	ENSCJAG00000021143	ENSPANG00000019899	ENSPPYG00000012796	ENSCSAG00000016508	ENSMMUG00000021343
ENSG00000088247	ENSPTRG00000010364	ENSNLEG00000015923	ENSGGOG00000007028	ENSCJAG00000016627	ENSPANG00000000103	ENSPPYG00000009454	ENSCSAG00000009626	ENSMMUG00000005597
ENSG00000088256	ENSPTRG00000010254	ENSNLEG00000002517	ENSGGOG00000014995	ENSCJAG00000016160	ENSPANG00000011891	ENSPPYG00000009366	ENSCSAG00000011235	ENSMMUG00000002961
ENSG00000088298	ENSPTRG00000013430	ENSNLEG00000010181	ENSGGOG00000013171	ENSCJAG00000017880	ENSPANG00000025548	ENSPPYG00000010947	ENSCSAG00000011816	ENSMMUG00000010032
ENSG00000088305	ENSPTRG00000013384	ENSNLEG00000009819	ENSGGOG00000009533	ENSCJAG00000015617	ENSPANG00000013451	ENSPPYG00000010911	ENSCSAG00000012573	ENSMMUG00000019474
ENSG00000088320	ENSPTRG00000013354	ENSNLEG00000009580	ENSGGOG00000000990	ENSCJAG00000020805	ENSPANG00000023255	ENSPPYG00000010886	ENSCSAG00000012783	ENSMMUG00000005117
ENSG00000088325	ENSPTRG00000013360	ENSNLEG00000009636	ENSGGOG00000011815	ENSCJAG00000020774	ENSPANG00000000703	ENSPPYG00000010892	ENSCSAG00000012752	ENSMMUG00000000966
ENSG00000088356	ENSPTRG00000013368	ENSNLEG00000009712	ENSGGOG00000024924	ENSCJAG00000020766	ENSPANG00000017510	ENSPPYG00000010897	ENSCSAG00000012714	ENSMMUG00000000973
ENSG00000088386	ENSPTRG00000005990	ENSNLEG00000007860	ENSGGOG00000014903	ENSCJAG00000020832	ENSPANG00000004752	ENSPPYG00000005462	ENSCSAG00000017516	ENSMMUG00000001402
ENSG00000088387	ENSPTRG00000005991	ENSNLEG00000007865	ENSGGOG00000014914	ENSCJAG00000020855	ENSPANG00000017575	ENSPPYG00000005463	ENSCSAG00000017515	ENSMMUG00000018657
ENSG00000088448	ENSPTRG00000006038	ENSNLEG00000007983	ENSGGOG00000005180	ENSCJAG00000014141	ENSPANG00000012830	ENSPPYG00000005507	ENSCSAG00000017463	ENSMMUG00000018929
ENSG00000088451	ENSPTRG00000005967	ENSNLEG00000016509	ENSGGOG00000010704	ENSCJAG00000003252	ENSPANG00000015280	ENSPPYG00000005444	ENSCSAG00000017539	ENSMMUG00000013063
ENSG00000088538	ENSPTRG00000014969	ENSNLEG00000007031	ENSGGOG00000001027	ENSCJAG00000005394	ENSPANG00000019042	ENSPPYG00000013834	ENSCSAG00000014096	ENSMMUG00000004273
ENSG00000088543	ENSPTRG00000014965	ENSNLEG00000007022	ENSGGOG00000014921	ENSCJAG00000005338	ENSPANG00000006698	ENSPPYG00000013838	ENSCSAG00000014161	ENSMMUG00000010499
ENSG00000088682	ENSPTRG00000008156	ENSNLEG00000003029	ENSGGOG00000012407	ENSCJAG00000012043	ENSPANG00000009190	ENSPPYG00000007389	ENSCSAG00000004907	ENSMMUG00000020473
ENSG00000088726	ENSPTRG00000014636	ENSNLEG00000004755	ENSGGOG00000028438	ENSCJAG00000016751	ENSPANG00000014208	ENSPPYG00000013389	ENSCSAG00000009604	ENSMMUG00000010276
ENSG00000088756	ENSPTRG00000009847	ENSNLEG00000006927	ENSGGOG00000000529	ENSCJAG00000015612	ENSPANG00000009319	ENSPPYG00000009021	ENSCSAG00000017578	ENSMMUG00000014506
ENSG00000088766	ENSPTRG00000013234	ENSNLEG00000014044	ENSGGOG00000013808	ENSCJAG00000021302	ENSPANG00000016607	ENSPPYG00000010693	ENSCSAG00000013478	ENSMMUG00000013744
ENSG00000088808	ENSPTRG00000006763	ENSNLEG00000016238	ENSGGOG00000009600	ENSCJAG00000017204	ENSPANG00000016275	ENSPPYG00000006179	ENSCSAG00000009859	ENSMMUG00000018123
ENSG00000088812	ENSPTRG00000013198	ENSNLEG00000007613	ENSGGOG00000016945	ENSCJAG00000021148	ENSPANG00000004319	ENSPPYG00000010818	ENSCSAG00000013193	ENSMMUG00000022283
ENSG00000088827	ENSPTRG00000013201	ENSNLEG00000007641	ENSGGOG00000016970	ENSCJAG00000021174	ENSPANG00000023582	ENSPPYG00000010815	ENSCSAG00000013040	ENSMMUG00000022070
ENSG00000088833	ENSPTRG00000013164	ENSNLEG00000009341	ENSGGOG00000013539	ENSCJAG00000020916	ENSPANG00000013448	ENSPPYG00000010851	ENSCSAG00000010647	ENSMMUG00000015994
ENSG00000088836	ENSPTRG00000013195	ENSNLEG00000007589	ENSGGOG00000011941	ENSCJAG00000021119	ENSPANG00000006862	ENSPPYG00000010821	ENSCSAG00000013269	ENSMMUG00000003633
ENSG00000088854	ENSPTRG00000013196	ENSNLEG00000007604	ENSGGOG00000011959	ENSCJAG00000021125	ENSPANG00000000610	ENSPPYG00000010819	ENSCSAG00000013215	ENSMMUG00000017467
ENSG00000088881	ENSPTRG00000039291	ENSNLEG00000009110	ENSGGOG00000015503	ENSCJAG00000021027	ENSPANG00000007524	ENSPPYG00000010836	ENSCSAG00000010974	ENSMMUG00000021331
ENSG00000088882	ENSPTRG00000013182	ENSNLEG00000009078	ENSGGOG00000007734	ENSCJAG00000021048	ENSPANG00000003904	ENSPPYG00000010835	ENSCSAG00000010982	ENSMMUG00000021332
ENSG00000088888	ENSPTRG00000013209	ENSNLEG00000007664	ENSGGOG00000010178	ENSCJAG00000021211	ENSPANG00000003902	ENSPPYG00000010808	ENSCSAG00000012949	ENSMMUG00000017150
ENSG00000088899	ENSPTRG00000013192	ENSNLEG00000007581	ENSGGOG00000008647	ENSCJAG00000021100	ENSPANG00000003903	ENSPPYG00000010824	ENSCSAG00000013291	ENSMMUG00000010028
ENSG00000088926	ENSPTRG00000016662	ENSNLEG00000011541	ENSGGOG00000009809	ENSCJAG00000020294	ENSPANG00000007483	ENSPPYG00000015257	ENSCSAG00000002922	ENSMMUG00000011634
ENSG00000088930	ENSPTRG00000013308	ENSNLEG00000009991	ENSGGOG00000013738	ENSCJAG00000005611	ENSPANG00000018088	ENSPPYG00000010755	ENSCSAG00000011094	ENSMMUG00000011405
ENSG00000088992	ENSPTRG00000005504	ENSNLEG00000000282	ENSGGOG00000002737	ENSCJAG00000009509	ENSPANG00000017165	ENSPPYG00000005003	ENSCSAG00000002325	ENSMMUG00000017478
ENSG00000089022	ENSPTRG00000005465	ENSNLEG00000000024	ENSGGOG00000005717	ENSCJAG00000012029	ENSPANG00000018415	ENSPPYG00000004968	ENSCSAG00000002532	ENSMMUG00000022353
ENSG00000089041	ENSPTRG00000005554	ENSNLEG00000015976	ENSGGOG00000013822	ENSCJAG00000001404	ENSPANG00000011007	ENSPPYG00000005045	ENSCSAG00000002219	ENSMMUG00000006298
ENSG00000089048	ENSPTRG00000013258	ENSNLEG00000014563	ENSGGOG00000006692	ENSCJAG00000004640	ENSPANG00000020625	ENSPPYG00000010715	ENSCSAG00000011777	ENSMMUG00000012352
ENSG00000089057	ENSPTRG00000013220	ENSNLEG00000007712	ENSGGOG00000007866	ENSCJAG00000021258	ENSPANG00000004315	ENSPPYG00000010797	ENSCSAG00000013382	ENSMMUG00000020005
ENSG00000089060	ENSPTRG00000005489	ENSNLEG00000000174	ENSGGOG00000009725	ENSCJAG00000009862	ENSPANG00000018414	ENSPPYG00000004988	ENSCSAG00000002409	ENSMMUG00000006723
ENSG00000089063	ENSPTRG00000013221	ENSNLEG00000007719	ENSGGOG00000026519	ENSCJAG00000021275	ENSPANG00000011725	ENSPPYG00000010796	ENSCSAG00000013392	ENSMMUG00000013258
ENSG00000089091	ENSPTRG00000013285	ENSNLEG00000009756	ENSGGOG00000026375	ENSCJAG00000005123	ENSPANG00000022562	ENSPPYG00000010736	ENSCSAG00000011523	ENSMMUG00000004139
ENSG00000089094	ENSPTRG00000005560	ENSNLEG00000016168	ENSGGOG00000014021	ENSCJAG00000001555	ENSPANG00000010984	ENSPPYG00000005050	ENSCSAG00000002201	ENSMMUG00000021564
ENSG00000089101	ENSPTRG00000013301	ENSNLEG00000009893	ENSGGOG00000014189	ENSCJAG00000005444	ENSPANG00000024586	ENSPPYG00000010748	ENSCSAG00000011382	ENSMMUG00000011429
ENSG00000089116	ENSPTRG00000005493	ENSNLEG00000000189	ENSGGOG00000010583	ENSCJAG00000009813	ENSPANG00000019666	ENSPPYG00000004992	ENSCSAG00000002361	ENSMMUG00000001577
ENSG00000089127	ENSPTRG00000005477	ENSNLEG00000000109	ENSGGOG00000008132	ENSCJAG00000012624	ENSPANG00000007338	ENSPPYG00000004977	ENSCSAG00000002468	ENSMMUG00000012782
ENSG00000089157	ENSPTRG00000005526	ENSNLEG00000000292	ENSGGOG00000026582	ENSCJAG00000008677	ENSPANG00000009434	ENSPPYG00000005022	ENSCSAG00000002270	ENSMMUG00000009157
ENSG00000089163	ENSPTRG00000005529	ENSNLEG00000015616	ENSGGOG00000024753	ENSCJAG00000008631	ENSPANG00000010985	ENSPPYG00000005025	ENSCSAG00000002268	ENSMMUG00000031316
ENSG00000089177	ENSPTRG00000013269	ENSNLEG00000014626	ENSGGOG00000034900	ENSCJAG00000004746	ENSPANG00000019915	ENSPPYG00000010722	ENSCSAG00000011693	ENSMMUG00000009658
ENSG00000089195	ENSPTRG00000013231	ENSNLEG00000013957	ENSGGOG00000008597	ENSCJAG00000021296	ENSPANG00000009284	ENSPPYG00000010691	ENSCSAG00000013461	ENSMMUG00000013728
ENSG00000089199	ENSPTRG00000013230	ENSNLEG00000013943	ENSGGOG00000008592	ENSCJAG00000021295	ENSPANG00000018439	ENSPPYG00000010690	ENSCSAG00000013449	ENSMMUG00000013722
ENSG00000089225	ENSPTRG00000005496	ENSNLEG00000000216	ENSGGOG00000013775	ENSCJAG00000009744	ENSPANG00000016891	ENSPPYG00000004994	ENSCSAG00000002347	ENSMMUG00000016202
ENSG00000089234	ENSPTRG00000005461	ENSNLEG00000000543	ENSGGOG00000007087	ENSCJAG00000011876	ENSPANG00000010016	ENSPPYG00000004964	ENSCSAG00000002581	ENSMMUG00000017107
ENSG00000089248	ENSPTRG00000005468	ENSNLEG00000000031	ENSGGOG00000003799	ENSCJAG00000012112	ENSPANG00000003387	ENSPPYG00000004971	ENSCSAG00000002520	ENSMMUG00000013916
ENSG00000089250	ENSPTRG00000005506	ENSNLEG00000000297	ENSGGOG00000007481	ENSCJAG00000009419	ENSPANG00000011448	ENSPPYG00000005005	ENSCSAG00000002321	ENSMMUG00000014027
ENSG00000089280	ENSPTRG00000008038	ENSNLEG00000016218	ENSGGOG00000003707	ENSCJAG00000003169	ENSPANG00000021275	ENSPPYG00000007311	ENSCSAG00000005711	ENSMMUG00000019637
ENSG00000089327	ENSPTRG00000010833	ENSNLEG00000011072	ENSGGOG00000005263	ENSCJAG00000010568	ENSPANG00000001149	ENSPPYG00000009852	ENSCSAG00000004529	ENSMMUG00000023207
ENSG00000089351	ENSPTRG00000010824	ENSNLEG00000010882	ENSGGOG00000014952	ENSCJAG00000010702	ENSPANG00000026206	ENSPPYG00000009845	ENSCSAG00000004579	ENSMMUG00000001538
ENSG00000089356	ENSPTRG00000010829	ENSNLEG00000011027	ENSGGOG00000027820	ENSCJAG00000010643	ENSPANG00000015620	ENSPPYG00000009849	ENSCSAG00000004556	ENSMMUG00000022127
ENSG00000089558	ENSPTRG00000009195	ENSNLEG00000011421	ENSGGOG00000015567	ENSCJAG00000000460	ENSPANG00000021455	ENSPPYG00000008397	ENSCSAG00000003119	ENSMMUG00000006401
ENSG00000089597	ENSPTRG00000003776	ENSNLEG00000003980	ENSGGOG00000013611	ENSCJAG00000018826	ENSPANG00000010909	ENSPPYG00000003158	ENSCSAG00000006636	ENSMMUG00000018117
ENSG00000089639	ENSPTRG00000010746	ENSNLEG00000006312	ENSGGOG00000006016	ENSCJAG00000005633	ENSPANG00000020293	ENSPPYG00000009775	ENSCSAG00000005061	ENSMMUG00000003036
ENSG00000089682	ENSPTRG00000022158	ENSNLEG00000013861	ENSGGOG00000006587	ENSCJAG00000007957	ENSPANG00000012935	ENSPPYG00000020609	ENSCSAG00000009146	ENSMMUG00000023172
ENSG00000089692	ENSPTRG00000024384	ENSNLEG00000004668	ENSGGOG00000003225	ENSCJAG00000007657	ENSPANG00000001016	ENSPPYG00000004201	ENSCSAG00000010305	ENSMMUG00000013196
ENSG00000089693	ENSPTRG00000004587	ENSNLEG00000004587	ENSGGOG00000007930	ENSCJAG00000007681	ENSPANG00000012265	ENSPPYG00000004199	ENSCSAG00000010338	ENSMMUG00000012206
ENSG00000089723	ENSPTRG00000006671	ENSNLEG00000017236	ENSGGOG00000006732	ENSCJAG00000009667	ENSPANG00000009608	ENSPPYG00000006094	ENSCSAG00000010979	ENSMMUG00000007762
ENSG00000089737	ENSPTRG00000006673	ENSNLEG00000017240	ENSGGOG00000006739	ENSCJAG00000009683	ENSPANG00000022385	ENSPPYG00000006095	ENSCSAG00000010975	ENSMMUG00000007763
ENSG00000089775	ENSPTRG00000006437	ENSNLEG00000014244	ENSGGOG00000011867	ENSCJAG00000019576	ENSPANG00000019916	ENSPPYG00000005900	ENSCSAG00000013793	ENSMMUG00000004747
ENSG00000089818	ENSPTRG00000023277	ENSNLEG00000001743	ENSGGOG00000010233	ENSCJAG00000018934	ENSPANG00000009521	ENSPPYG00000004238	ENSCSAG00000009739	ENSMMUG00000015253
ENSG00000089820	ENSPTRG00000033931	ENSNLEG00000013678	ENSGGOG00000009770	ENSCJAG00000011008	ENSPANG00000010087	ENSPPYG00000020860	ENSCSAG00000006854	ENSMMUG00000000323
ENSG00000089847	ENSPTRG00000010297	ENSNLEG00000002891	ENSGGOG00000013418	ENSCJAG00000015134	ENSPANG00000007947	ENSPPYG00000009397	ENSCSAG00000010711	ENSMMUG00000028928
ENSG00000089876	ENSPTRG00000003044	ENSNLEG00000000755	ENSGGOG00000010637	ENSCJAG00000012356	ENSPANG00000020318	ENSPPYG00000002753	ENSCSAG00000004486	ENSMMUG00000008542
ENSG00000089902	ENSPTRG00000006744	ENSNLEG00000016035	ENSGGOG00000005323	ENSCJAG00000009784	ENSPANG00000018049	ENSPPYG00000006161	ENSCSAG00000010154	ENSMMUG00000005845
ENSG00000089916	ENSPTRG00000006565	ENSNLEG00000016598	ENSGGOG00000005602	ENSCJAG00000020696	ENSPANG00000017554	ENSPPYG00000006011	ENSCSAG00000011988	ENSMMUG00000008792
ENSG00000090006	ENSPTRG00000011002	ENSNLEG00000013974	ENSGGOG00000010783	ENSCJAG00000037941	ENSPANG00000000994	ENSPPYG00000009997	ENSCSAG00000003681	ENSMMUG00000020798
ENSG00000090013	ENSPTRG00000010999	ENSNLEG00000014057	ENSGGOG00000012294	ENSCJAG00000014665	ENSPANG00000006498	ENSPPYG00000009994	ENSCSAG00000003724	ENSMMUG00000015603
ENSG00000090054	ENSPTRG00000021103	ENSNLEG00000000466	ENSGGOG00000001662	ENSCJAG00000001785	ENSPANG00000024808	ENSPPYG00000019371	ENSCSAG00000007251	ENSMMUG00000003006
ENSG00000090060	ENSPTRG00000006704	ENSNLEG00000000625	ENSGGOG00000006287	ENSCJAG00000006512	ENSPANG00000025582	ENSPPYG00000006128	ENSCSAG00000010516	ENSMMUG00000018610
ENSG00000090061	ENSPTRG00000006709	ENSNLEG00000000753	ENSGGOG00000013038	ENSCJAG00000006738	ENSPANG00000016348	ENSPPYG00000029469	ENSCSAG00000010462	ENSMMUG00000001201
ENSG00000090104	ENSPTRG00000001790	ENSNLEG00000018044	ENSGGOG00000001068	ENSCJAG00000008708	ENSPANG00000016200	ENSPPYG00000000401	ENSCSAG00000013361	ENSMMUG00000003486
ENSG00000090238	ENSPTRG00000007986	ENSNLEG00000001996	ENSGGOG00000012931	ENSCJAG00000006829	ENSPANG00000018769	ENSPPYG00000007241	ENSCSAG00000006177	ENSMMUG00000000980
ENSG00000090266	ENSPTRG00000019771	ENSNLEG00000002110	ENSGGOG00000024622	ENSCJAG00000013524	ENSPANG00000022006	ENSPPYG00000018060	ENSCSAG00000008224	ENSMMUG00000015284
ENSG00000090316	ENSPTRG00000015829	ENSNLEG00000001060	ENSGGOG00000004866	ENSCJAG00000001587	ENSPANG00000024432	ENSPPYG00000014525	ENSCSAG00000015589	ENSMMUG00000008357
ENSG00000090372	ENSPTRG00000011192	ENSNLEG00000002817	ENSGGOG00000010169	ENSCJAG00000011749	ENSPANG00000017664	ENSPPYG00000010159	ENSCSAG00000003022	ENSMMUG00000017930
ENSG00000090382	ENSPTRG00000029654	ENSNLEG00000003828	ENSGGOG00000011117	ENSCJAG00000001788	ENSPANG00000010682	ENSPPYG00000004757	ENSCSAG00000004225	ENSMMUG00000008987
ENSG00000090402	ENSPTRG00000015590	ENSNLEG00000004698	ENSGGOG00000027385	ENSCJAG00000002837	ENSPANG00000012869	ENSPPYG00000014268	ENSCSAG00000012376	ENSMMUG00000001302
ENSG00000090432	ENSPTRG00000000288	ENSNLEG00000007916	ENSGGOG00000006689	ENSCJAG00000006524	ENSPANG00000019674	ENSPPYG00000001773	ENSCSAG00000000893	ENSMMUG00000006908
ENSG00000090470	ENSPTRG00000007175	ENSNLEG00000012628	ENSGGOG00000005814	ENSCJAG00000033751	ENSPANG00000016743	ENSPPYG00000006562	ENSCSAG00000012751	ENSMMUG00000006297
ENSG00000090512	ENSPTRG00000015715	ENSNLEG00000006607	ENSGGOG00000003711	ENSCJAG00000014536	ENSPANG00000008475	ENSPPYG00000014484	ENSCSAG00000014119	ENSMMUG00000018909
ENSG00000090539	ENSPTRG00000015695	ENSNLEG00000006417	ENSGGOG00000000110	ENSCJAG00000014925	ENSPANG00000004697	ENSPPYG00000014359	ENSCSAG00000013808	ENSMMUG00000007528
ENSG00000090565	ENSPTRG00000007543	ENSNLEG00000008080	ENSGGOG00000007854	ENSCJAG00000011897	ENSPANG00000000689	ENSPPYG00000006910	ENSCSAG00000012772	ENSMMUG00000000613
ENSG00000090581	ENSPTRG00000007590	ENSNLEG00000008616	ENSGGOG00000016320	ENSCJAG00000013166	ENSPANG00000016391	ENSPPYG00000006949	ENSCSAG00000011737	ENSMMUG00000012439
ENSG00000090615	ENSPTRG00000005659	ENSNLEG00000012426	ENSGGOG00000034993	ENSCJAG00000013000	ENSPANG00000019735	ENSPPYG00000005148	ENSCSAG00000001823	ENSMMUG00000031451
ENSG00000090621	ENSPTRG00000000573	ENSNLEG00000011928	ENSGGOG00000004002	ENSCJAG00000002512	ENSPANG00000009484	ENSPPYG00000001506	ENSCSAG00000001135	ENSMMUG00000007497
ENSG00000090686	ENSPTRG00000000304	ENSNLEG00000008071	ENSGGOG00000004749	ENSCJAG00000005962	ENSPANG00000017055	ENSPPYG00000001758	ENSCSAG00000000905	ENSMMUG00000017344
ENSG00000090857	ENSPTRG00000008290	ENSNLEG00000007974	ENSGGOG00000009314	ENSCJAG00000014501	ENSPANG00000007022	ENSPPYG00000007547	ENSCSAG00000004514	ENSMMUG00000023147
ENSG00000090861	ENSPTRG00000008297	ENSNLEG00000016030	ENSGGOG00000008737	ENSCJAG00000014562	ENSPANG00000020452	ENSPPYG00000007544	ENSCSAG00000004476	ENSMMUG00000021653
ENSG00000090863	ENSPTRG00000024158	ENSNLEG00000007991	ENSGGOG00000013215	ENSCJAG00000014476	ENSPANG00000010762	ENSPPYG00000007548	ENSCSAG00000004537	ENSMMUG00000000226
ENSG00000090905	ENSPTRG00000007898	ENSNLEG00000011851	ENSGGOG00000005137	ENSCJAG00000020677	ENSPANG00000018523	ENSPPYG00000007202	ENSCSAG00000006561	ENSMMUG00000020428
ENSG00000090924	ENSPTRG00000010969	ENSNLEG00000014390	ENSGGOG00000014402	ENSCJAG00000014160	ENSPANG00000017788	ENSPPYG00000009966	ENSCSAG00000003853	ENSMMUG00000019369
ENSG00000090932	ENSPTRG00000010975	ENSNLEG00000014294	ENSGGOG00000014462	ENSCJAG00000014280	ENSPANG00000009954	ENSPPYG00000009970	ENSCSAG00000003815	ENSMMUG00000019093
ENSG00000090971	ENSPTRG00000011512	ENSNLEG00000010535	ENSGGOG00000003631	ENSCJAG00000017078	ENSPANG00000011353	ENSPPYG00000010548	ENSCSAG00000001733	ENSMMUG00000010439
ENSG00000090975	ENSPTRG00000005592	ENSNLEG00000003622	ENSGGOG00000000485	ENSCJAG00000016487	ENSPANG00000009218	ENSPPYG00000005080	ENSCSAG00000002073	ENSMMUG00000015931
ENSG00000090989	ENSPTRG00000023159	ENSNLEG00000008574	ENSGGOG00000026473	ENSCJAG00000018175	ENSPANG00000009817	ENSPPYG00000014758	ENSCSAG00000005038	ENSMMUG00000023427
ENSG00000091010	ENSPTRG00000017374	ENSNLEG00000009898	ENSGGOG00000012435	ENSCJAG00000021307	ENSPANG00000008306	ENSPPYG00000015910	ENSCSAG00000012256	ENSMMUG00000022320
ENSG00000091039	ENSPTRG00000005242	ENSNLEG00000004750	ENSGGOG00000016140	ENSCJAG00000001055	ENSPANG00000009379	ENSPPYG00000004788	ENSCSAG00000004024	ENSMMUG00000017864
ENSG00000091073	ENSPTRG00000019326	ENSNLEG00000008404	ENSGGOG00000005455	ENSCJAG00000016235	ENSPANG00000023063	ENSPPYG00000017463	ENSCSAG00000018121	ENSMMUG00000017570
ENSG00000091127	ENSPTRG00000019565	ENSNLEG00000008956	ENSGGOG00000011898	ENSCJAG00000016081	ENSPANG00000014230	ENSPPYG00000017891	ENSCSAG00000011530	ENSMMUG00000017575
ENSG00000091128	ENSPTRG00000019588	ENSNLEG00000008405	ENSGGOG00000016757	ENSCJAG00000016563	ENSPANG00000022685	ENSPPYG00000017908	ENSCSAG00000011263	ENSMMUG00000021289
ENSG00000091129	ENSPTRG00000019589	ENSNLEG00000008311	ENSGGOG00000012271	ENSCJAG00000016572	ENSPANG00000016022	ENSPPYG00000017909	ENSCSAG00000011190	ENSMMUG00000021293
ENSG00000091136	ENSPTRG00000019587	ENSNLEG00000008501	ENSGGOG00000010725	ENSCJAG00000016477	ENSPANG00000025367	ENSPPYG00000017907	ENSCSAG00000011295	ENSMMUG00000006567
ENSG00000091137	ENSPTRG00000019581	ENSNLEG00000008663	ENSGGOG00000034830	ENSCJAG00000016357	ENSPANG00000000830	ENSPPYG00000017903	ENSCSAG00000011344	ENSMMUG00000019125
ENSG00000091138	ENSPTRG00000022537	ENSNLEG00000008644	ENSGGOG00000006523	ENSCJAG00000016400	ENSPANG00000021181	ENSPPYG00000017905	ENSCSAG00000011324	ENSMMUG00000017618
ENSG00000091140	ENSPTRG00000019585	ENSNLEG00000008579	ENSGGOG00000002567	ENSCJAG00000016418	ENSPANG00000025127	ENSPPYG00000017906	ENSCSAG00000011313	ENSMMUG00000006564
ENSG00000091157	ENSPTRG00000010042	ENSNLEG00000008020	ENSGGOG00000002885	ENSCJAG00000003937	ENSPANG00000006224	ENSPPYG00000009179	ENSCSAG00000018146	ENSMMUG00000012916
ENSG00000091164	ENSPTRG00000010041	ENSNLEG00000008009	ENSGGOG00000009301	ENSCJAG00000004012	ENSPANG00000005885	ENSPPYG00000009178	ENSCSAG00000018145	ENSMMUG00000012915
ENSG00000091181	ENSPTRG00000014563	ENSNLEG00000003193	ENSGGOG00000001078	ENSCJAG00000015437	ENSPANG00000011489	ENSPPYG00000013703	ENSCSAG00000011082	ENSMMUG00000001849
ENSG00000091317	ENSPTRG00000014720	ENSNLEG00000004289	ENSGGOG00000012632	ENSCJAG00000011778	ENSPANG00000016560	ENSPPYG00000014040	ENSCSAG00000009588	ENSMMUG00000001443
ENSG00000091409	ENSPTRG00000012641	ENSNLEG00000005561	ENSGGOG00000007814	ENSCJAG00000007399	ENSPANG00000016462	ENSPPYG00000012936	ENSCSAG00000014750	ENSMMUG00000002370
ENSG00000091428	ENSPTRG00000012643	ENSNLEG00000005654	ENSGGOG00000009121	ENSCJAG00000007525	ENSPANG00000007791	ENSPPYG00000012938	ENSCSAG00000014720	ENSMMUG00000020792
ENSG00000091482	ENSPTRG00000021734	ENSNLEG00000009938	ENSGGOG00000004353	ENSCJAG00000005203	ENSPANG00000005741	ENSPPYG00000020180	ENSCSAG00000014455	ENSMMUG00000014250
ENSG00000091483	ENSPTRG00000002163	ENSNLEG00000003677	ENSGGOG00000009996	ENSCJAG00000017359	ENSPANG00000025415	ENSPPYG00000000071	ENSCSAG00000009513	ENSMMUG00000005667
ENSG00000091490	ENSPTRG00000015966	ENSNLEG00000016867	ENSGGOG00000001417	ENSCJAG00000021061	ENSPANG00000000072	ENSPPYG00000014650	ENSCSAG00000016666	ENSMMUG00000020349
ENSG00000091513	ENSPTRG00000015412	ENSNLEG00000003589	ENSGGOG00000010591	ENSCJAG00000002848	ENSPANG00000009436	ENSPPYG00000014113	ENSCSAG00000010691	ENSMMUG00000008916
ENSG00000091527	ENSPTRG00000015409	ENSNLEG00000003470	ENSGGOG00000027821	ENSCJAG00000002998	ENSPANG00000016941	ENSPPYG00000025898	ENSCSAG00000010656	ENSMMUG00000000058
ENSG00000091536	ENSPTRG00000008843	ENSNLEG00000013880	ENSGGOG00000016179	ENSCJAG00000000964	ENSPANG00000023681	ENSPPYG00000008044	ENSCSAG00000008278	ENSMMUG00000018344
ENSG00000091592	ENSPTRG00000008637	ENSNLEG00000009130	ENSGGOG00000011464	ENSCJAG00000011265	ENSPANG00000024299	ENSPPYG00000007874	ENSCSAG00000012704	ENSMMUG00000007186
ENSG00000091622	ENSPTRG00000008642	ENSNLEG00000009183	ENSGGOG00000012316	ENSCJAG00000011178	ENSPANG00000024254	ENSPPYG00000007878	ENSCSAG00000012577	ENSMMUG00000017763
ENSG00000091656	ENSPTRG00000020358	ENSNLEG00000001972	ENSGGOG00000024837	ENSCJAG00000000517	ENSPANG00000023610	ENSPPYG00000018687	ENSCSAG00000013465	ENSMMUG00000019414
ENSG00000091664	ENSPTRG00000003444	ENSNLEG00000017837	ENSGGOG00000016918	ENSCJAG00000006408	ENSPANG00000015329	ENSPPYG00000029826	ENSCSAG00000005172	ENSMMUG00000020368
ENSG00000091704	ENSPTRG00000019696	ENSNLEG00000012802	ENSGGOG00000002419	ENSCJAG00000010715	ENSPANG00000009821	ENSPPYG00000018004	ENSCSAG00000009744	ENSMMUG00000009495
ENSG00000091732	ENSPTRG00000019685	ENSNLEG00000012698	ENSGGOG00000015504	ENSCJAG00000010536	ENSPANG00000014229	ENSPPYG00000017998	ENSCSAG00000009881	ENSMMUG00000006155
ENSG00000091831	ENSPTRG00000018716	ENSNLEG00000015408	ENSGGOG00000009678	ENSCJAG00000013293	ENSPANG00000020729	ENSPPYG00000017112	ENSCSAG00000014236	ENSMMUG00000019045
ENSG00000091844	ENSPTRG00000029367	ENSNLEG00000015461	ENSGGOG00000026033	ENSCJAG00000012783	ENSPANG00000022190	ENSPPYG00000017118	ENSCSAG00000013490	ENSMMUG00000019078
ENSG00000091879	ENSPTRG00000019947	ENSNLEG00000014909	ENSGGOG00000010038	ENSCJAG00000000227	ENSPANG00000006769	ENSPPYG00000018319	ENSCSAG00000017001	ENSMMUG00000010139
ENSG00000091947	ENSPTRG00000009260	ENSNLEG00000005588	ENSGGOG00000008328	ENSCJAG00000010348	ENSPANG00000021314	ENSPPYG00000008345	ENSCSAG00000003484	ENSMMUG00000009712
ENSG00000091986	ENSPTRG00000015222	ENSNLEG00000004375	ENSGGOG00000023833	ENSCJAG00000020341	ENSPANG00000025633	ENSPPYG00000013546	ENSCSAG00000018377	ENSMMUG00000003061
ENSG00000092009	ENSPTRG00000006223	ENSNLEG00000015539	ENSGGOG00000015192	ENSCJAG00000006344	ENSPANG00000020366	ENSPPYG00000005709	ENSCSAG00000015836	ENSMMUG00000019294
ENSG00000092020	ENSPTRG00000006261	ENSNLEG00000003591	ENSGGOG00000012223	ENSCJAG00000006667	ENSPANG00000024268	ENSPPYG00000005741	ENSCSAG00000015566	ENSMMUG00000003530
ENSG00000092067	ENSPTRG00000006162	ENSNLEG00000014958	ENSGGOG00000007419	ENSCJAG00000008065	ENSPANG00000019646	ENSPPYG00000005659	ENSCSAG00000016086	ENSMMUG00000019652
ENSG00000092068	ENSPTRG00000006164	ENSNLEG00000014960	ENSGGOG00000007423	ENSCJAG00000008020	ENSPANG00000024120	ENSPPYG00000005660	ENSCSAG00000016082	ENSMMUG00000019653
ENSG00000092096	ENSPTRG00000006169	ENSNLEG00000015017	ENSGGOG00000017113	ENSCJAG00000007915	ENSPANG00000004892	ENSPPYG00000005665	ENSCSAG00000016025	ENSMMUG00000014748
ENSG00000092108	ENSPTRG00000006235	ENSNLEG00000015659	ENSGGOG00000011007	ENSCJAG00000005938	ENSPANG00000016614	ENSPPYG00000005720	ENSCSAG00000015756	ENSMMUG00000019692
ENSG00000092148	ENSPTRG00000006240	ENSNLEG00000015912	ENSGGOG00000026552	ENSCJAG00000005631	ENSPANG00000017149	ENSPPYG00000005724	ENSCSAG00000015728	ENSMMUG00000003120
ENSG00000092199	ENSPTRG00000006118	ENSNLEG00000009500	ENSGGOG00000023015	ENSCJAG00000009033	ENSPANG00000020782	ENSPPYG00000005593	ENSCSAG00000016585	ENSMMUG00000014809
ENSG00000092200	ENSPTRG00000006120	ENSNLEG00000014366	ENSGGOG00000010820	ENSCJAG00000009298	ENSPANG00000021790	ENSPPYG00000005594	ENSCSAG00000016554	ENSMMUG00000021552
ENSG00000092201	ENSPTRG00000006122	ENSNLEG00000014392	ENSGGOG00000002243	ENSCJAG00000009196	ENSPANG00000020915	ENSPPYG00000005595	ENSCSAG00000016497	ENSMMUG00000015000
ENSG00000092203	ENSPTRG00000006126	ENSNLEG00000014556	ENSGGOG00000014655	ENSCJAG00000008956	ENSPANG00000003914	ENSPPYG00000005598	ENSCSAG00000016473	ENSMMUG00000015004
ENSG00000092208	ENSPTRG00000006291	ENSNLEG00000004013	ENSGGOG00000016691	ENSCJAG00000016248	ENSPANG00000011343	ENSPPYG00000005764	ENSCSAG00000016872	ENSMMUG00000001073
ENSG00000092295	ENSPTRG00000006209	ENSNLEG00000015377	ENSGGOG00000016125	ENSCJAG00000006740	ENSPANG00000021783	ENSPPYG00000005695	ENSCSAG00000015944	ENSMMUG00000012452
ENSG00000092345	ENSPTRG00000014674	ENSNLEG00000001033	ENSGGOG00000023632	ENSCJAG00000003593	ENSPANG00000015077	ENSPPYG00000014080	ENSCSAG00000009976	ENSMMUG00000011361
ENSG00000092439	ENSPTRG00000007068	ENSNLEG00000006292	ENSGGOG00000027678	ENSCJAG00000001322	ENSPANG00000017547	ENSPPYG00000006471	ENSCSAG00000011086	ENSMMUG00000008575
ENSG00000092445	ENSPTRG00000006951	ENSNLEG00000003740	ENSGGOG00000000802	ENSCJAG00000020700	ENSPANG00000018799	ENSPPYG00000006378	ENSCSAG00000007818	ENSMMUG00000013803
ENSG00000092470	ENSPTRG00000007007	ENSNLEG00000005497	ENSGGOG00000006251	ENSCJAG00000002506	ENSPANG00000018062	ENSPPYG00000006427	ENSCSAG00000009507	ENSMMUG00000022774
ENSG00000092529	ENSPTRG00000034200	ENSNLEG00000004285	ENSGGOG00000012597	ENSCJAG00000003026	ENSPANG00000018630	ENSPPYG00000006394	ENSCSAG00000008727	ENSMMUG00000001534
ENSG00000092531	ENSPTRG00000006975	ENSNLEG00000004464	ENSGGOG00000015801	ENSCJAG00000002994	ENSPANG00000018621	ENSPPYG00000006396	ENSCSAG00000008814	ENSMMUG00000014043
ENSG00000092607	ENSPTRG00000001172	ENSNLEG00000005347	ENSGGOG00000013468	ENSCJAG00000005662	ENSPANG00000004604	ENSPPYG00000000968	ENSCSAG00000001712	ENSMMUG00000009257
ENSG00000092621	ENSPTRG00000001178	ENSNLEG00000005408	ENSGGOG00000010284	ENSCJAG00000019916	ENSPANG00000012431	ENSPPYG00000000962	ENSCSAG00000001719	ENSMMUG00000023089
ENSG00000092820	ENSPTRG00000018748	ENSNLEG00000010950	ENSGGOG00000013301	ENSCJAG00000003763	ENSPANG00000016175	ENSPPYG00000017137	ENSCSAG00000012781	ENSMMUG00000019457
ENSG00000092847	ENSPTRG00000000528	ENSNLEG00000011181	ENSGGOG00000003316	ENSCJAG00000032023	ENSPANG00000009060	ENSPPYG00000001551	ENSCSAG00000001091	ENSMMUG00000006251
ENSG00000092850	ENSPTRG00000024371	ENSNLEG00000011235	ENSGGOG00000003766	ENSCJAG00000001705	ENSPANG00000010534	ENSPPYG00000001549	ENSCSAG00000001093	ENSMMUG00000012028
ENSG00000092871	ENSPTRG00000009009	ENSNLEG00000001710	ENSGGOG00000004166	ENSCJAG00000014721	ENSPANG00000023003	ENSPPYG00000008177	ENSCSAG00000006321	ENSMMUG00000000750
ENSG00000092929	ENSPTRG00000009659	ENSNLEG00000001584	ENSGGOG00000009219	ENSCJAG00000014002	ENSPANG00000020114	ENSPPYG00000008639	ENSCSAG00000004874	ENSMMUG00000002822
ENSG00000092931	ENSPTRG00000009693	ENSNLEG00000002562	ENSGGOG00000014390	ENSCJAG00000013361	ENSPANG00000020024	ENSPPYG00000008669	ENSCSAG00000005118	ENSMMUG00000022414
ENSG00000092969	ENSPTRG00000001992	ENSNLEG00000014141	ENSGGOG00000004593	ENSCJAG00000012931	ENSPANG00000017620	ENSPPYG00000000213	ENSCSAG00000015715	ENSMMUG00000004071
ENSG00000093009	ENSPTRG00000014064	ENSNLEG00000005423	ENSGGOG00000004116	ENSCJAG00000001523	ENSPANG00000000619	ENSPPYG00000011581	ENSCSAG00000011723	ENSMMUG00000021904
ENSG00000093010	ENSPTRG00000014070	ENSNLEG00000005612	ENSGGOG00000006699	ENSCJAG00000014538	ENSPANG00000006826	ENSPPYG00000011588	ENSCSAG00000011940	ENSMMUG00000017152
ENSG00000093072	ENSPTRG00000014036	ENSNLEG00000007820	ENSGGOG00000007790	ENSCJAG00000017242	ENSPANG00000006827	ENSPPYG00000019915	ENSCSAG00000014485	ENSMMUG00000002529
ENSG00000093144	ENSPTRG00000018580	ENSNLEG00000014138	ENSGGOG00000024247	ENSCJAG00000003649	ENSPANG00000020687	ENSPPYG00000016995	ENSCSAG00000016397	ENSMMUG00000015352
ENSG00000093167	ENSPTRG00000014745	ENSNLEG00000004992	ENSGGOG00000001784	ENSCJAG00000012550	ENSPANG00000017239	ENSPPYG00000014020	ENSCSAG00000014156	ENSMMUG00000022539
ENSG00000093183	ENSPTRG00000014795	ENSNLEG00000005827	ENSGGOG00000012788	ENSCJAG00000018053	ENSPANG00000007134	ENSPPYG00000013980	ENSCSAG00000016784	ENSMMUG00000021237
ENSG00000093217	ENSPTRG00000014758	ENSNLEG00000005394	ENSGGOG00000015018	ENSCJAG00000010114	ENSPANG00000008387	ENSPPYG00000014007	ENSCSAG00000014482	ENSMMUG00000004847
ENSG00000094631	ENSPTRG00000021870	ENSNLEG00000007878	ENSGGOG00000004525	ENSCJAG00000002395	ENSPANG00000007274	ENSPPYG00000020320	ENSCSAG00000013197	ENSMMUG00000016465
ENSG00000094755	ENSPTRG00000017520	ENSNLEG00000000264	ENSGGOG00000003834	ENSCJAG00000019417	ENSPANG00000013183	ENSPPYG00000016147	ENSCSAG00000009945	ENSMMUG00000000570
ENSG00000094804	ENSPTRG00000009119	ENSNLEG00000001715	ENSGGOG00000015493	ENSCJAG00000013421	ENSPANG00000021657	ENSPPYG00000008464	ENSCSAG00000002784	ENSMMUG00000004755
ENSG00000094841	ENSPTRG00000022040	ENSNLEG00000010270	ENSGGOG00000011666	ENSCJAG00000017056	ENSPANG00000017665	ENSPPYG00000020484	ENSCSAG00000010895	ENSMMUG00000021204
ENSG00000094880	ENSPTRG00000017282	ENSNLEG00000008796	ENSGGOG00000008867	ENSCJAG00000006418	ENSPANG00000006158	ENSPPYG00000015823	ENSCSAG00000013209	ENSMMUG00000001515
ENSG00000094916	ENSPTRG00000005034	ENSNLEG00000017671	ENSGGOG00000000041	ENSCJAG00000018847	ENSPANG00000011372	ENSPPYG00000004599	ENSCSAG00000005440	ENSMMUG00000004950
ENSG00000094975	ENSPTRG00000001689	ENSNLEG00000015249	ENSGGOG00000004171	ENSCJAG00000009416	ENSPANG00000005483	ENSPPYG00000000504	ENSCSAG00000011674	ENSMMUG00000007280
ENSG00000095015	ENSPTRG00000016891	ENSNLEG00000002250	ENSGGOG00000014603	ENSCJAG00000002136	ENSPANG00000018805	ENSPPYG00000015478	ENSCSAG00000016180	ENSMMUG00000012387
ENSG00000095059	ENSPTRG00000010533	ENSNLEG00000012722	ENSGGOG00000013390	ENSCJAG00000005244	ENSPANG00000011701	ENSPPYG00000009600	ENSCSAG00000006608	ENSMMUG00000016869
ENSG00000095066	ENSPTRG00000010539	ENSNLEG00000012793	ENSGGOG00000005558	ENSCJAG00000004942	ENSPANG00000014672	ENSPPYG00000009606	ENSCSAG00000006578	ENSMMUG00000005686
ENSG00000095110	ENSPTRG00000004307	ENSNLEG00000007325	ENSGGOG00000024286	ENSCJAG00000012468	ENSPANG00000005599	ENSPPYG00000003896	ENSCSAG00000002753	ENSMMUG00000012268
ENSG00000095139	ENSPTRG00000004350	ENSNLEG00000007369	ENSGGOG00000006162	ENSCJAG00000013436	ENSPANG00000004727	ENSPPYG00000003939	ENSCSAG00000002570	ENSMMUG00000002543
ENSG00000095203	ENSPTRG00000021239	ENSNLEG00000017431	ENSGGOG00000004192	ENSCJAG00000017184	ENSPANG00000025737	ENSPPYG00000019487	ENSCSAG00000011705	ENSMMUG00000017515
ENSG00000095209	ENSPTRG00000021226	ENSNLEG00000017305	ENSGGOG00000007210	ENSCJAG00000016868	ENSPANG00000025723	ENSPPYG00000019474	ENSCSAG00000011397	ENSMMUG00000002672
ENSG00000095303	ENSPTRG00000021325	ENSNLEG00000017180	ENSGGOG00000009372	ENSCJAG00000020078	ENSPANG00000025843	ENSPPYG00000019571	ENSCSAG00000013388	ENSMMUG00000012886
ENSG00000095321	ENSPTRG00000021452	ENSNLEG00000017641	ENSGGOG00000006412	ENSCJAG00000020293	ENSPANG00000025955	ENSPPYG00000019674	ENSCSAG00000014540	ENSMMUG00000011767
ENSG00000095370	ENSPTRG00000021397	ENSNLEG00000017478	ENSGGOG00000011048	ENSCJAG00000019858	ENSPANG00000024834	ENSPPYG00000019630	ENSCSAG00000013801	ENSMMUG00000016432
ENSG00000095383	ENSPTRG00000021176	ENSNLEG00000016976	ENSGGOG00000014751	ENSCJAG00000011059	ENSPANG00000025659	ENSPPYG00000019434	ENSCSAG00000011028	ENSMMUG00000009831
ENSG00000095397	ENSPTRG00000021289	ENSNLEG00000016829	ENSGGOG00000003758	ENSCJAG00000020462	ENSPANG00000025783	ENSPPYG00000019533	ENSCSAG00000012951	ENSMMUG00000031977
ENSG00000095564	ENSPTRG00000002751	ENSNLEG00000012513	ENSGGOG00000007216	ENSCJAG00000008359	ENSPANG00000021620	ENSPPYG00000002480	ENSCSAG00000006589	ENSMMUG00000017627
ENSG00000095574	ENSPTRG00000003019	ENSNLEG00000027055	ENSGGOG00000003823	ENSCJAG00000001109	ENSPANG00000020471	ENSPPYG00000002727	ENSCSAG00000004558	ENSMMUG00000023480
ENSG00000095585	ENSPTRG00000002792	ENSNLEG00000013324	ENSGGOG00000001032	ENSCJAG00000016270	ENSPANG00000021417	ENSPPYG00000002517	ENSCSAG00000006097	ENSMMUG00000008687
ENSG00000095627	ENSPTRG00000002958	ENSNLEG00000016228	ENSGGOG00000004250	ENSCJAG00000019270	ENSPANG00000020752	ENSPPYG00000002671	ENSCSAG00000005071	ENSMMUG00000022517
ENSG00000095637	ENSPTRG00000002784	ENSNLEG00000013078	ENSGGOG00000010457	ENSCJAG00000015981	ENSPANG00000021480	ENSPPYG00000002508	ENSCSAG00000006164	ENSMMUG00000004818
ENSG00000095713	ENSPTRG00000002821	ENSNLEG00000014328	ENSGGOG00000016011	ENSCJAG00000016821	ENSPANG00000021299	ENSPPYG00000002543	ENSCSAG00000005817	ENSMMUG00000018154
ENSG00000095739	ENSPTRG00000002389	ENSNLEG00000017028	ENSGGOG00000004600	ENSCJAG00000013174	ENSPANG00000022981	ENSPPYG00000002178	ENSCSAG00000011702	ENSMMUG00000000567
ENSG00000095787	ENSPTRG00000002388	ENSNLEG00000017014	ENSGGOG00000005639	ENSCJAG00000013110	ENSPANG00000022987	ENSPPYG00000002177	ENSCSAG00000011716	ENSMMUG00000008268
ENSG00000095794	ENSPTRG00000002420	ENSNLEG00000018140	ENSGGOG00000003999	ENSCJAG00000014066	ENSPANG00000022744	ENSPPYG00000002198	ENSCSAG00000011357	ENSMMUG00000022508
ENSG00000095970	ENSPTRG00000018149	ENSNLEG00000004997	ENSGGOG00000015077	ENSCJAG00000004114	ENSPANG00000017006	ENSPPYG00000016590	ENSCSAG00000011229	ENSMMUG00000013920
ENSG00000095981	ENSPTRG00000018135	ENSNLEG00000011433	ENSGGOG00000007626	ENSCJAG00000005908	ENSPANG00000021146	ENSPPYG00000016576	ENSCSAG00000011026	ENSMMUG00000013648
ENSG00000096006	ENSPTRG00000018263	ENSNLEG00000004028	ENSGGOG00000010906	ENSCJAG00000011629	ENSPANG00000020813	ENSPPYG00000016691	ENSCSAG00000012862	ENSMMUG00000010830
ENSG00000096060	ENSPTRG00000018088	ENSNLEG00000008715	ENSGGOG00000005367	ENSCJAG00000015725	ENSPANG00000022113	ENSPPYG00000016532	ENSCSAG00000009994	ENSMMUG00000011520
ENSG00000096063	ENSPTRG00000018094	ENSNLEG00000008794	ENSGGOG00000013566	ENSCJAG00000015768	ENSPANG00000000555	ENSPPYG00000016537	ENSCSAG00000010090	ENSMMUG00000009899
ENSG00000096070	ENSPTRG00000024347	ENSNLEG00000008999	ENSGGOG00000013411	ENSCJAG00000015955	ENSPANG00000000910	ENSPPYG00000016541	ENSCSAG00000010191	ENSMMUG00000015416
ENSG00000096080	ENSPTRG00000018209	ENSNLEG00000003865	ENSGGOG00000006303	ENSCJAG00000017382	ENSPANG00000006967	ENSPPYG00000017282	ENSCSAG00000012127	ENSMMUG00000014749
ENSG00000096088	ENSPTRG00000018158	ENSNLEG00000004884	ENSGGOG00000002688	ENSCJAG00000004226	ENSPANG00000001300	ENSPPYG00000016601	ENSCSAG00000011279	ENSMMUG00000031843
ENSG00000096092	ENSPTRG00000018279	ENSNLEG00000003733	ENSGGOG00000000773	ENSCJAG00000011309	ENSPANG00000006311	ENSPPYG00000016710	ENSCSAG00000013069	ENSMMUG00000023710
ENSG00000096093	ENSPTRG00000018277	ENSNLEG00000003764	ENSGGOG00000023504	ENSCJAG00000011346	ENSPANG00000020492	ENSPPYG00000016707	ENSCSAG00000013059	ENSMMUG00000013716
ENSG00000096395	ENSPTRG00000018058	ENSNLEG00000008478	ENSGGOG00000008134	ENSCJAG00000012209	ENSPANG00000009106	ENSPPYG00000016511	ENSCSAG00000009706	ENSMMUG00000021738
ENSG00000096401	ENSPTRG00000018224	ENSNLEG00000003627	ENSGGOG00000006784	ENSCJAG00000012210	ENSPANG00000018654	ENSPPYG00000016661	ENSCSAG00000012464	ENSMMUG00000014389
ENSG00000096654	ENSPTRG00000017847	ENSNLEG00000004444	ENSGGOG00000004180	ENSCJAG00000011235	ENSPANG00000024972	ENSPPYG00000016345	ENSCSAG00000007954	ENSMMUG00000008060
ENSG00000096696	ENSPTRG00000017702	ENSNLEG00000011664	ENSGGOG00000013213	ENSCJAG00000021333	ENSPANG00000017900	ENSPPYG00000016208	ENSCSAG00000007404	ENSMMUG00000014784
ENSG00000096717	ENSPTRG00000002548	ENSNLEG00000012003	ENSGGOG00000010187	ENSCJAG00000019318	ENSPANG00000022077	ENSPPYG00000002401	ENSCSAG00000007507	ENSMMUG00000030531
ENSG00000096872	ENSPTRG00000020833	ENSNLEG00000016321	ENSGGOG00000007259	ENSCJAG00000018308	ENSPANG00000025276	ENSPPYG00000019159	ENSCSAG00000009766	ENSMMUG00000006076
ENSG00000096968	ENSPTRG00000020744	ENSNLEG00000008897	ENSGGOG00000007243	ENSCJAG00000011228	ENSPANG00000025145	ENSPPYG00000019243	ENSCSAG00000008828	ENSMMUG00000014558
ENSG00000097007	ENSPTRG00000021477	ENSNLEG00000012556	ENSGGOG00000010586	ENSCJAG00000020525	ENSPANG00000025965	ENSPPYG00000019870	ENSCSAG00000014767	ENSMMUG00000012499
ENSG00000097033	ENSPTRG00000000925	ENSNLEG00000010180	ENSGGOG00000014022	ENSCJAG00000007335	ENSPANG00000022726	ENSPPYG00000001185	ENSCSAG00000001439	ENSMMUG00000013487
ENSG00000097096	ENSPTRG00000000912	ENSNLEG00000010018	ENSGGOG00000002813	ENSCJAG00000007003	ENSPANG00000010806	ENSPPYG00000001196	ENSCSAG00000001425	ENSMMUG00000008936
ENSG00000099139	ENSPTRG00000021033	ENSNLEG00000001931	ENSGGOG00000015095	ENSCJAG00000012841	ENSPANG00000024934	ENSPPYG00000019301	ENSCSAG00000007915	ENSMMUG00000022023
ENSG00000099194	ENSPTRG00000002847	ENSNLEG00000014754	ENSGGOG00000001098	ENSCJAG00000017338	ENSPANG00000021194	ENSPPYG00000002566	ENSCSAG00000005611	ENSMMUG00000010817
ENSG00000099203	ENSPTRG00000010484	ENSNLEG00000012365	ENSGGOG00000005979	ENSCJAG00000006313	ENSPANG00000020664	ENSPPYG00000009563	ENSCSAG00000006950	ENSMMUG00000012041
ENSG00000099204	ENSPTRG00000002961	ENSNLEG00000016283	ENSGGOG00000000440	ENSCJAG00000019303	ENSPANG00000020709	ENSPPYG00000002674	ENSCSAG00000004943	ENSMMUG00000022524
ENSG00000099219	ENSPTRG00000020760	ENSNLEG00000009085	ENSGGOG00000001865	ENSCJAG00000011528	ENSPANG00000025174	ENSPPYG00000019234	ENSCSAG00000008897	ENSMMUG00000005469
ENSG00000099246	ENSPTRG00000002384	ENSNLEG00000016970	ENSGGOG00000008086	ENSCJAG00000013007	ENSPANG00000023005	ENSPPYG00000002172	ENSCSAG00000011749	ENSMMUG00000006928
ENSG00000099250	ENSPTRG00000002414	ENSNLEG00000018137	ENSGGOG00000001496	ENSCJAG00000013753	ENSPANG00000022837	ENSPPYG00000002196	ENSCSAG00000011403	ENSMMUG00000017588
ENSG00000099256	ENSPTRG00000002366	ENSNLEG00000016746	ENSGGOG00000014731	ENSCJAG00000007610	ENSPANG00000023089	ENSPPYG00000002157	ENSCSAG00000012165	ENSMMUG00000018728
ENSG00000099260	ENSPTRG00000000995	ENSNLEG00000011466	ENSGGOG00000017060	ENSCJAG00000018277	ENSPANG00000007599	ENSPPYG00000001126	ENSCSAG00000001499	ENSMMUG00000016335
ENSG00000099282	ENSPTRG00000002575	ENSNLEG00000011425	ENSGGOG00000007780	ENSCJAG00000016486	ENSPANG00000022162	ENSPPYG00000002381	ENSCSAG00000007934	ENSMMUG00000015314
ENSG00000099284	ENSPTRG00000002581	ENSNLEG00000011286	ENSGGOG00000005947	ENSCJAG00000016412	ENSPANG00000022173	ENSPPYG00000002377	ENSCSAG00000008238	ENSMMUG00000006395
ENSG00000099330	ENSPTRG00000010660	ENSNLEG00000005680	ENSGGOG00000010983	ENSCJAG00000009584	ENSPANG00000015377	ENSPPYG00000029502	ENSCSAG00000005652	ENSMMUG00000011931
ENSG00000099331	ENSPTRG00000010658	ENSNLEG00000005632	ENSGGOG00000009393	ENSCJAG00000009486	ENSPANG00000020428	ENSPPYG00000009701	ENSCSAG00000005666	ENSMMUG00000011588
ENSG00000099338	ENSPTRG00000010925	ENSNLEG00000016884	ENSGGOG00000016371	ENSCJAG00000013568	ENSPANG00000021675	ENSPPYG00000009930	ENSCSAG00000004091	ENSMMUG00000014273
ENSG00000099364	ENSPTRG00000008021	ENSNLEG00000016063	ENSGGOG00000003625	ENSCJAG00000002985	ENSPANG00000019062	ENSPPYG00000007294	ENSCSAG00000005806	ENSMMUG00000003230
ENSG00000099365	ENSPTRG00000008026	ENSNLEG00000016085	ENSGGOG00000016069	ENSCJAG00000003042	ENSPANG00000022695	ENSPPYG00000007300	ENSCSAG00000005756	ENSMMUG00000003236
ENSG00000099377	ENSPTRG00000008025	ENSNLEG00000016081	ENSGGOG00000016064	ENSCJAG00000003030	ENSPANG00000016924	ENSPPYG00000007298	ENSCSAG00000005771	ENSMMUG00000003235
ENSG00000099381	ENSPTRG00000008024	ENSNLEG00000016072	ENSGGOG00000016052	ENSCJAG00000003000	ENSPANG00000025141	ENSPPYG00000007296	ENSCSAG00000005791	ENSMMUG00000003233
ENSG00000099385	ENSPTRG00000008017	ENSNLEG00000016048	ENSGGOG00000005756	ENSCJAG00000002955	ENSPANG00000016928	ENSPPYG00000007290	ENSCSAG00000005818	ENSMMUG00000003225
ENSG00000099399	ENSPTRG00000021763	ENSNLEG00000010095	ENSGGOG00000012305	ENSCJAG00000038065	ENSPANG00000007378	ENSPPYG00000020213	ENSCSAG00000019546	ENSMMUG00000012771
ENSG00000099624	ENSPTRG00000010190	ENSNLEG00000001448	ENSGGOG00000002334	ENSCJAG00000010469	ENSPANG00000021072	ENSPPYG00000029562	ENSCSAG00000012269	ENSMMUG00000007091
ENSG00000099783	ENSPTRG00000010424	ENSNLEG00000001884	ENSGGOG00000022612	ENSCJAG00000010802	ENSPANG00000000283	ENSPPYG00000009506	ENSCSAG00000008009	ENSMMUG00000018806
ENSG00000099797	ENSPTRG00000010595	ENSNLEG00000013546	ENSGGOG00000023219	ENSCJAG00000013265	ENSPANG00000004446	ENSPPYG00000009648	ENSCSAG00000006324	ENSMMUG00000021611
ENSG00000099800	ENSPTRG00000010237	ENSNLEG00000002275	ENSGGOG00000003459	ENSCJAG00000013577	ENSPANG00000008910	ENSPPYG00000009352	ENSCSAG00000011577	ENSMMUG00000001191
ENSG00000099812	ENSPTRG00000010164	ENSNLEG00000000855	ENSGGOG00000014872	ENSCJAG00000020198	ENSPANG00000023793	ENSPPYG00000009288	ENSCSAG00000012758	ENSMMUG00000022878
ENSG00000099814	ENSPTRG00000006778	ENSNLEG00000016361	ENSGGOG00000006499	ENSCJAG00000002052	ENSPANG00000004875	ENSPPYG00000006195	ENSCSAG00000009689	ENSMMUG00000010576
ENSG00000099817	ENSPTRG00000010183	ENSNLEG00000001207	ENSGGOG00000011267	ENSCJAG00000007666	ENSPANG00000018011	ENSPPYG00000009305	ENSCSAG00000012336	ENSMMUG00000013927
ENSG00000099821	ENSPTRG00000010157	ENSNLEG00000000718	ENSGGOG00000023264	ENSCJAG00000012913	ENSPANG00000006649	ENSPPYG00000009282	ENSCSAG00000012942	ENSMMUG00000014617
ENSG00000099840	ENSPTRG00000010222	ENSNLEG00000002023	ENSGGOG00000006577	ENSCJAG00000013059	ENSPANG00000012744	ENSPPYG00000009338	ENSCSAG00000011863	ENSMMUG00000015660
ENSG00000099849	ENSPTRG00000003123	ENSNLEG00000008322	ENSGGOG00000015457	ENSCJAG00000012171	ENSPANG00000002374	ENSPPYG00000002871	ENSCSAG00000010983	ENSMMUG00000021665
ENSG00000099864	ENSPTRG00000010163	ENSNLEG00000000850	ENSGGOG00000014868	ENSCJAG00000020203	ENSPANG00000006434	ENSPPYG00000009287	ENSCSAG00000012764	ENSMMUG00000022877
ENSG00000099866	ENSPTRG00000010151	ENSNLEG00000000673	ENSGGOG00000003248	ENSCJAG00000012849	ENSPANG00000006650	ENSPPYG00000009275	ENSCSAG00000013049	ENSMMUG00000008589
ENSG00000099889	ENSPTRG00000014071	ENSNLEG00000005621	ENSGGOG00000006706	ENSCJAG00000014479	ENSPANG00000007369	ENSPPYG00000011589	ENSCSAG00000011970	ENSMMUG00000017153
ENSG00000099899	ENSPTRG00000014074	ENSNLEG00000005670	ENSGGOG00000000783	ENSCJAG00000010758	ENSPANG00000024085	ENSPPYG00000011592	ENSCSAG00000012001	ENSMMUG00000020099
ENSG00000099904	ENSPTRG00000014077	ENSNLEG00000005693	ENSGGOG00000000785	ENSCJAG00000010730	ENSPANG00000015762	ENSPPYG00000011594	ENSCSAG00000012164	ENSMMUG00000020101
ENSG00000099910	ENSPTRG00000014085	ENSNLEG00000007910	ENSGGOG00000015856	ENSCJAG00000016358	ENSPANG00000012339	ENSPPYG00000011600	ENSCSAG00000012359	ENSMMUG00000008152
ENSG00000099917	ENSPTRG00000014087	ENSNLEG00000007907	ENSGGOG00000004182	ENSCJAG00000016378	ENSPANG00000024303	ENSPPYG00000011601	ENSCSAG00000012582	ENSMMUG00000023263
ENSG00000099937	ENSPTRG00000014092	ENSNLEG00000000186	ENSGGOG00000025380	ENSCJAG00000015854	ENSPANG00000026011	ENSPPYG00000012026	ENSCSAG00000013260	ENSMMUG00000022169
ENSG00000099940	ENSPTRG00000014093	ENSNLEG00000000108	ENSGGOG00000001007	ENSCJAG00000015857	ENSPANG00000026327	ENSPPYG00000012027	ENSCSAG00000013252	ENSMMUG00000020384
ENSG00000099942	ENSPTRG00000014094	ENSNLEG00000000104	ENSGGOG00000003562	ENSCJAG00000015862	ENSPANG00000026326	ENSPPYG00000029862	ENSCSAG00000013224	ENSMMUG00000020477
ENSG00000099953	ENSPTRG00000014153	ENSNLEG00000000517	ENSGGOG00000009074	ENSCJAG00000010798	ENSPANG00000019129	ENSPPYG00000011631	ENSCSAG00000011335	ENSMMUG00000009097
ENSG00000099954	ENSPTRG00000014037	ENSNLEG00000007826	ENSGGOG00000015014	ENSCJAG00000017253	ENSPANG00000000608	ENSPPYG00000011558	ENSCSAG00000014471	ENSMMUG00000006731
ENSG00000099956	ENSPTRG00000014154	ENSNLEG00000000538	ENSGGOG00000034931	ENSCJAG00000010704	ENSPANG00000026464	ENSPPYG00000011633	ENSCSAG00000011285	ENSMMUG00000009098
ENSG00000099957	ENSPTRG00000014101	ENSNLEG00000008025	ENSGGOG00000003573	ENSCJAG00000015940	ENSPANG00000022437	ENSPPYG00000012036	ENSCSAG00000012867	ENSMMUG00000020476
ENSG00000099958	ENSPTRG00000014155	ENSNLEG00000000558	ENSGGOG00000000850	ENSCJAG00000010682	ENSPANG00000026463	ENSPPYG00000011634	ENSCSAG00000011282	ENSMMUG00000009101
ENSG00000099960	ENSPTRG00000014102	ENSNLEG00000008034	ENSGGOG00000003580	ENSCJAG00000015953	ENSPANG00000009280	ENSPPYG00000012037	ENSCSAG00000012813	ENSMMUG00000011182
ENSG00000099968	ENSPTRG00000014040	ENSNLEG00000007840	ENSGGOG00000010551	ENSCJAG00000017284	ENSPANG00000020816	ENSPPYG00000011561	ENSCSAG00000014293	ENSMMUG00000021476
ENSG00000099985	ENSPTRG00000014237	ENSNLEG00000003527	ENSGGOG00000007173	ENSCJAG00000010320	ENSPANG00000017140	ENSPPYG00000011704	ENSCSAG00000009500	ENSMMUG00000005545
ENSG00000099995	ENSPTRG00000014240	ENSNLEG00000003686	ENSGGOG00000012631	ENSCJAG00000010370	ENSPANG00000020772	ENSPPYG00000011707	ENSCSAG00000009470	ENSMMUG00000005547
ENSG00000100003	ENSPTRG00000034178	ENSNLEG00000003775	ENSGGOG00000012672	ENSCJAG00000010447	ENSPANG00000016349	ENSPPYG00000011711	ENSCSAG00000009443	ENSMMUG00000013404
ENSG00000100012	ENSPTRG00000014246	ENSNLEG00000003867	ENSGGOG00000004262	ENSCJAG00000010523	ENSPANG00000021970	ENSPPYG00000011712	ENSCSAG00000009393	ENSMMUG00000019374
ENSG00000100023	ENSPTRG00000014118	ENSNLEG00000000219	ENSGGOG00000009792	ENSCJAG00000015771	ENSPANG00000020040	ENSPPYG00000011606	ENSCSAG00000013615	ENSMMUG00000018531
ENSG00000100024	ENSPTRG00000014174	ENSNLEG00000015588	ENSGGOG00000002073	ENSCJAG00000009653	ENSPANG00000011722	ENSPPYG00000011646	ENSCSAG00000010608	ENSMMUG00000000262
ENSG00000100028	ENSPTRG00000014176	ENSNLEG00000015617	ENSGGOG00000015640	ENSCJAG00000009630	ENSPANG00000009279	ENSPPYG00000011648	ENSCSAG00000010694	ENSMMUG00000000264
ENSG00000100029	ENSPTRG00000014251	ENSNLEG00000003908	ENSGGOG00000008530	ENSCJAG00000010617	ENSPANG00000009607	ENSPPYG00000011716	ENSCSAG00000009207	ENSMMUG00000017562
ENSG00000100030	ENSPTRG00000014120	ENSNLEG00000000240	ENSGGOG00000011613	ENSCJAG00000015743	ENSPANG00000024584	ENSPPYG00000029701	ENSCSAG00000013668	ENSMMUG00000012524
ENSG00000100034	ENSPTRG00000014121	ENSNLEG00000000251	ENSGGOG00000000644	ENSCJAG00000020350	ENSPANG00000025012	ENSPPYG00000029704	ENSCSAG00000013723	ENSMMUG00000005527
ENSG00000100036	ENSPTRG00000029449	ENSNLEG00000003969	ENSGGOG00000008764	ENSCJAG00000010663	ENSPANG00000021969	ENSPPYG00000011718	ENSCSAG00000009183	ENSMMUG00000019804
ENSG00000100038	ENSPTRG00000014122	ENSNLEG00000000270	ENSGGOG00000023135	ENSCJAG00000020334	ENSPANG00000019634	ENSPPYG00000012014	ENSCSAG00000013729	ENSMMUG00000014487
ENSG00000100055	ENSPTRG00000014333	ENSNLEG00000014772	ENSGGOG00000008228	ENSCJAG00000011090	ENSPANG00000006421	ENSPPYG00000011792	ENSCSAG00000007514	ENSMMUG00000018855
ENSG00000100056	ENSPTRG00000014055	ENSNLEG00000005148	ENSGGOG00000006187	ENSCJAG00000001679	ENSPANG00000001052	ENSPPYG00000011574	ENSCSAG00000011488	ENSMMUG00000017384
ENSG00000100060	ENSPTRG00000014335	ENSNLEG00000014778	ENSGGOG00000013287	ENSCJAG00000015996	ENSPANG00000025195	ENSPPYG00000011794	ENSCSAG00000007509	ENSMMUG00000003005
ENSG00000100077	ENSPTRG00000014187	ENSNLEG00000007720	ENSGGOG00000004757	ENSCJAG00000009283	ENSPANG00000011721	ENSPPYG00000011659	ENSCSAG00000010177	ENSMMUG00000023790
ENSG00000100078	ENSPTRG00000014263	ENSNLEG00000004269	ENSGGOG00000002648	ENSCJAG00000010853	ENSPANG00000024406	ENSPPYG00000011728	ENSCSAG00000008789	ENSMMUG00000031036
ENSG00000100079	ENSPTRG00000014338	ENSNLEG00000014805	ENSGGOG00000003754	ENSCJAG00000000521	ENSPANG00000016600	ENSPPYG00000011796	ENSCSAG00000007360	ENSMMUG00000002866
ENSG00000100084	ENSPTRG00000014060	ENSNLEG00000005303	ENSGGOG00000000992	ENSCJAG00000001591	ENSPANG00000003895	ENSPPYG00000011577	ENSCSAG00000011583	ENSMMUG00000009650
ENSG00000100092	ENSPTRG00000014340	ENSNLEG00000014848	ENSGGOG00000011833	ENSCJAG00000031694	ENSPANG00000015904	ENSPPYG00000029552	ENSCSAG00000007312	ENSMMUG00000003854
ENSG00000100095	ENSPTRG00000014192	ENSNLEG00000007728	ENSGGOG00000004972	ENSCJAG00000003084	ENSPANG00000018714	ENSPPYG00000011661	ENSCSAG00000010116	ENSMMUG00000016052
ENSG00000100099	ENSPTRG00000014194	ENSNLEG00000007733	ENSGGOG00000004984	ENSCJAG00000008718	ENSPANG00000026320	ENSPPYG00000011664	ENSCSAG00000010099	ENSMMUG00000023442
ENSG00000100100	ENSPTRG00000014267	ENSNLEG00000004354	ENSGGOG00000005211	ENSCJAG00000010973	ENSPANG00000012703	ENSPPYG00000011731	ENSCSAG00000008749	ENSMMUG00000019661
ENSG00000100104	ENSPTRG00000014195	ENSNLEG00000007734	ENSGGOG00000004994	ENSCJAG00000008709	ENSPANG00000016396	ENSPPYG00000011665	ENSCSAG00000010092	ENSMMUG00000023443
ENSG00000100105	ENSPTRG00000014268	ENSNLEG00000004385	ENSGGOG00000017171	ENSCJAG00000010978	ENSPANG00000006821	ENSPPYG00000011732	ENSCSAG00000008746	ENSMMUG00000013911
ENSG00000100109	ENSPTRG00000014196	ENSNLEG00000007735	ENSGGOG00000004999	ENSCJAG00000008628	ENSPANG00000018711	ENSPPYG00000011666	ENSCSAG00000010084	ENSMMUG00000023446
ENSG00000100116	ENSPTRG00000014348	ENSNLEG00000014866	ENSGGOG00000003987	ENSCJAG00000012403	ENSPANG00000016598	ENSPPYG00000011803	ENSCSAG00000007005	ENSMMUG00000015258
ENSG00000100122	ENSPTRG00000014199	ENSNLEG00000007739	ENSGGOG00000013639	ENSCJAG00000008583	ENSPANG00000021971	ENSPPYG00000011669	ENSCSAG00000010036	ENSMMUG00000023452
ENSG00000100124	ENSPTRG00000014350	ENSNLEG00000014872	ENSGGOG00000001486	ENSCJAG00000012378	ENSPANG00000015144	ENSPPYG00000011805	ENSCSAG00000006920	ENSMMUG00000015254
ENSG00000100129	ENSPTRG00000014352	ENSNLEG00000014876	ENSGGOG00000027682	ENSCJAG00000012225	ENSPANG00000020963	ENSPPYG00000011806	ENSCSAG00000006903	ENSMMUG00000019785
ENSG00000100142	ENSPTRG00000014356	ENSNLEG00000014987	ENSGGOG00000005213	ENSCJAG00000012201	ENSPANG00000023979	ENSPPYG00000011809	ENSCSAG00000006862	ENSMMUG00000006987
ENSG00000100147	ENSPTRG00000014438	ENSNLEG00000015642	ENSGGOG00000012055	ENSCJAG00000002415	ENSPANG00000013694	ENSPPYG00000011879	ENSCSAG00000005737	ENSMMUG00000011531
ENSG00000100154	ENSPTRG00000014203	ENSNLEG00000002299	ENSGGOG00000034936	ENSCJAG00000020132	ENSPANG00000009611	ENSPPYG00000011674	ENSCSAG00000009988	ENSMMUG00000001058
ENSG00000100170	ENSPTRG00000014282	ENSNLEG00000004788	ENSGGOG00000002960	ENSCJAG00000011369	ENSPANG00000004876	ENSPPYG00000011744	ENSCSAG00000008499	ENSMMUG00000013626
ENSG00000100191	ENSPTRG00000014284	ENSNLEG00000014174	ENSGGOG00000028377	ENSCJAG00000006617	ENSPANG00000026319	ENSPPYG00000011746	ENSCSAG00000008464	ENSMMUG00000021047
ENSG00000100201	ENSPTRG00000014369	ENSNLEG00000015117	ENSGGOG00000008309	ENSCJAG00000011797	ENSPANG00000015143	ENSPPYG00000011821	ENSCSAG00000006649	ENSMMUG00000004304
ENSG00000100206	ENSPTRG00000014370	ENSNLEG00000015133	ENSGGOG00000011215	ENSCJAG00000011766	ENSPANG00000021763	ENSPPYG00000011822	ENSCSAG00000006610	ENSMMUG00000013298
ENSG00000100207	ENSPTRG00000014452	ENSNLEG00000015887	ENSGGOG00000000461	ENSCJAG00000002308	ENSPANG00000023578	ENSPPYG00000011894	ENSCSAG00000005671	ENSMMUG00000002656
ENSG00000100209	ENSPTRG00000014208	ENSNLEG00000002360	ENSGGOG00000017121	ENSCJAG00000020051	ENSPANG00000011340	ENSPPYG00000011676	ENSCSAG00000009956	ENSMMUG00000020489
ENSG00000100211	ENSPTRG00000014373	ENSNLEG00000015153	ENSGGOG00000013226	ENSCJAG00000011737	ENSPANG00000020416	ENSPPYG00000011823	ENSCSAG00000006551	ENSMMUG00000017680
ENSG00000100218	ENSPTRG00000014134	ENSNLEG00000015474	ENSGGOG00000016398	ENSCJAG00000009770	ENSPANG00000024409	ENSPPYG00000011617	ENSCSAG00000014070	ENSMMUG00000001774
ENSG00000100219	ENSPTRG00000014210	ENSNLEG00000002404	ENSGGOG00000007154	ENSCJAG00000020084	ENSPANG00000007517	ENSPPYG00000011678	ENSCSAG00000009947	ENSMMUG00000007215
ENSG00000100221	ENSPTRG00000014375	ENSNLEG00000015161	ENSGGOG00000002091	ENSCJAG00000011713	ENSPANG00000020418	ENSPPYG00000011826	ENSCSAG00000006502	ENSMMUG00000021083
ENSG00000100225	ENSPTRG00000014290	ENSNLEG00000004862	ENSGGOG00000017158	ENSCJAG00000006238	ENSPANG00000026268	ENSPPYG00000011755	ENSCSAG00000008283	ENSMMUG00000006728
ENSG00000100228	ENSPTRG00000014136	ENSNLEG00000015485	ENSGGOG00000016408	ENSCJAG00000009762	ENSPANG00000019629	ENSPPYG00000011619	ENSCSAG00000014082	ENSMMUG00000015204
ENSG00000100234	ENSPTRG00000014292	ENSNLEG00000004812	ENSGGOG00000013242	ENSCJAG00000006278	ENSPANG00000026318	ENSPPYG00000011757	ENSCSAG00000008241	ENSMMUG00000006734
ENSG00000100239	ENSPTRG00000014540	ENSNLEG00000000637	ENSGGOG00000012995	ENSCJAG00000019031	ENSPANG00000006416	ENSPPYG00000011985	ENSCSAG00000004875	ENSMMUG00000009075
ENSG00000100243	ENSPTRG00000014461	ENSNLEG00000015995	ENSGGOG00000005448	ENSCJAG00000009596	ENSPANG00000008688	ENSPPYG00000011900	ENSCSAG00000005649	ENSMMUG00000010198
ENSG00000100246	ENSPTRG00000014379	ENSNLEG00000015207	ENSGGOG00000013527	ENSCJAG00000011587	ENSPANG00000017599	ENSPPYG00000011829	ENSCSAG00000006458	ENSMMUG00000004868
ENSG00000100249	ENSPTRG00000014213	ENSNLEG00000002576	ENSGGOG00000026866	ENSCJAG00000020058	ENSPANG00000000468	ENSPPYG00000011680	ENSCSAG00000009908	ENSMMUG00000021369
ENSG00000100253	ENSPTRG00000014543	ENSNLEG00000000729	ENSGGOG00000013037	ENSCJAG00000019118	ENSPANG00000019957	ENSPPYG00000011988	ENSCSAG00000004861	ENSMMUG00000009088
ENSG00000100263	ENSPTRG00000014216	ENSNLEG00000002609	ENSGGOG00000012202	ENSCJAG00000020040	ENSPANG00000008279	ENSPPYG00000011683	ENSCSAG00000009825	ENSMMUG00000021373
ENSG00000100266	ENSPTRG00000014465	ENSNLEG00000016046	ENSGGOG00000016309	ENSCJAG00000009771	ENSPANG00000007159	ENSPPYG00000011904	ENSCSAG00000005625	ENSMMUG00000005427
ENSG00000100271	ENSPTRG00000014466	ENSNLEG00000016080	ENSGGOG00000001849	ENSCJAG00000009758	ENSPANG00000008687	ENSPPYG00000011905	ENSCSAG00000005621	ENSMMUG00000008728
ENSG00000100276	ENSPTRG00000014220	ENSNLEG00000002856	ENSGGOG00000012236	ENSCJAG00000019974	ENSPANG00000026058	ENSPPYG00000011686	ENSCSAG00000009805	ENSMMUG00000021378
ENSG00000100280	ENSPTRG00000014221	ENSNLEG00000002870	ENSGGOG00000006479	ENSCJAG00000019957	ENSPANG00000011720	ENSPPYG00000011687	ENSCSAG00000009758	ENSMMUG00000021380
ENSG00000100281	ENSPTRG00000014296	ENSNLEG00000014194	ENSGGOG00000014266	ENSCJAG00000000537	ENSPANG00000021766	ENSPPYG00000011760	ENSCSAG00000008220	ENSMMUG00000012011
ENSG00000100284	ENSPTRG00000014297	ENSNLEG00000014220	ENSGGOG00000014272	ENSCJAG00000000519	ENSPANG00000015906	ENSPPYG00000011761	ENSCSAG00000008210	ENSMMUG00000013383
ENSG00000100290	ENSPTRG00000014467	ENSNLEG00000016086	ENSGGOG00000000029	ENSCJAG00000001723	ENSPANG00000009992	ENSPPYG00000011907	ENSCSAG00000005618	ENSMMUG00000004739
ENSG00000100292	ENSPTRG00000014298	ENSNLEG00000014322	ENSGGOG00000009660	ENSCJAG00000000516	ENSPANG00000021765	ENSPPYG00000011762	ENSCSAG00000008200	ENSMMUG00000007221
ENSG00000100294	ENSPTRG00000014468	ENSNLEG00000016100	ENSGGOG00000000030	ENSCJAG00000001717	ENSPANG00000009929	ENSPPYG00000011908	ENSCSAG00000005613	ENSMMUG00000004740
ENSG00000100296	ENSPTRG00000014225	ENSNLEG00000002999	ENSGGOG00000003767	ENSCJAG00000019894	ENSPANG00000008278	ENSPPYG00000011692	ENSCSAG00000009669	ENSMMUG00000023552
ENSG00000100299	ENSPTRG00000014550	ENSNLEG00000001104	ENSGGOG00000007285	ENSCJAG00000018386	ENSPANG00000000862	ENSPPYG00000011997	ENSCSAG00000004780	ENSMMUG00000016274
ENSG00000100300	ENSPTRG00000014469	ENSNLEG00000016104	ENSGGOG00000010307	ENSCJAG00000001704	ENSPANG00000010770	ENSPPYG00000011909	ENSCSAG00000005612	ENSMMUG00000006058
ENSG00000100302	ENSPTRG00000014300	ENSNLEG00000014374	ENSGGOG00000000861	ENSCJAG00000000509	ENSPANG00000009931	ENSPPYG00000011764	ENSCSAG00000008179	ENSMMUG00000023429
ENSG00000100304	ENSPTRG00000014470	ENSNLEG00000016110	ENSGGOG00000010316	ENSCJAG00000001674	ENSPANG00000025191	ENSPPYG00000011910	ENSCSAG00000005608	ENSMMUG00000006059
ENSG00000100307	ENSPTRG00000014391	ENSNLEG00000015223	ENSGGOG00000004873	ENSCJAG00000012537	ENSPANG00000008445	ENSPPYG00000011835	ENSCSAG00000006361	ENSMMUG00000007845
ENSG00000100311	ENSPTRG00000014392	ENSNLEG00000015229	ENSGGOG00000015535	ENSCJAG00000011366	ENSPANG00000015141	ENSPPYG00000011836	ENSCSAG00000006359	ENSMMUG00000002739
ENSG00000100314	ENSPTRG00000014228	ENSNLEG00000003389	ENSGGOG00000003788	ENSCJAG00000019829	ENSPANG00000025010	ENSPPYG00000011695	ENSCSAG00000009618	ENSMMUG00000018361
ENSG00000100319	ENSPTRG00000014229	ENSNLEG00000003391	ENSGGOG00000003792	ENSCJAG00000021763	ENSPANG00000020624	ENSPPYG00000011696	ENSCSAG00000009611	ENSMMUG00000018362
ENSG00000100320	ENSPTRG00000014305	ENSNLEG00000014389	ENSGGOG00000015598	ENSCJAG00000019456	ENSPANG00000007030	ENSPPYG00000011766	ENSCSAG00000008110	ENSMMUG00000014010
ENSG00000100324	ENSPTRG00000014395	ENSNLEG00000015244	ENSGGOG00000008015	ENSCJAG00000016297	ENSPANG00000023491	ENSPPYG00000011839	ENSCSAG00000006353	ENSMMUG00000012103
ENSG00000100325	ENSPTRG00000014231	ENSNLEG00000003429	ENSGGOG00000004933	ENSCJAG00000019822	ENSPANG00000017141	ENSPPYG00000011698	ENSCSAG00000009592	ENSMMUG00000001675
ENSG00000100330	ENSPTRG00000014232	ENSNLEG00000003444	ENSGGOG00000006257	ENSCJAG00000021293	ENSPANG00000008276	ENSPPYG00000011699	ENSCSAG00000009585	ENSMMUG00000022236
ENSG00000100335	ENSPTRG00000014397	ENSNLEG00000013897	ENSGGOG00000010109	ENSCJAG00000002588	ENSPANG00000018614	ENSPPYG00000011841	ENSCSAG00000006338	ENSMMUG00000004496
ENSG00000100344	ENSPTRG00000014481	ENSNLEG00000015680	ENSGGOG00000005225	ENSCJAG00000015142	ENSPANG00000004081	ENSPPYG00000029633	ENSCSAG00000005504	ENSMMUG00000016698
ENSG00000100353	ENSPTRG00000014313	ENSNLEG00000014560	ENSGGOG00000003428	ENSCJAG00000013831	ENSPANG00000023980	ENSPPYG00000011774	ENSCSAG00000007898	ENSMMUG00000012754
ENSG00000100360	ENSPTRG00000014316	ENSNLEG00000014661	ENSGGOG00000010302	ENSCJAG00000013961	ENSPANG00000006058	ENSPPYG00000011777	ENSCSAG00000007875	ENSMMUG00000008775
ENSG00000100368	ENSPTRG00000014320	ENSNLEG00000014702	ENSGGOG00000026737	ENSCJAG00000012695	ENSPANG00000024582	ENSPPYG00000011780	ENSCSAG00000007761	ENSMMUG00000012351
ENSG00000100372	ENSPTRG00000014412	ENSNLEG00000015368	ENSGGOG00000022781	ENSCJAG00000004636	ENSPANG00000008275	ENSPPYG00000011856	ENSCSAG00000005926	ENSMMUG00000008106
ENSG00000100376	ENSPTRG00000014495	ENSNLEG00000013243	ENSGGOG00000001710	ENSCJAG00000000548	ENSPANG00000009604	ENSPPYG00000011932	ENSCSAG00000005347	ENSMMUG00000023003
ENSG00000100379	ENSPTRG00000014325	ENSNLEG00000014727	ENSGGOG00000017044	ENSCJAG00000012707	ENSPANG00000018211	ENSPPYG00000011785	ENSCSAG00000007615	ENSMMUG00000000149
ENSG00000100385	ENSPTRG00000014328	ENSNLEG00000014746	ENSGGOG00000002259	ENSCJAG00000002133	ENSPANG00000016734	ENSPPYG00000011788	ENSCSAG00000007567	ENSMMUG00000005417
ENSG00000100387	ENSPTRG00000014417	ENSNLEG00000015436	ENSGGOG00000003524	ENSCJAG00000004763	ENSPANG00000019432	ENSPPYG00000011861	ENSCSAG00000005849	ENSMMUG00000012642
ENSG00000100393	ENSPTRG00000014418	ENSNLEG00000015440	ENSGGOG00000008201	ENSCJAG00000004770	ENSPANG00000015108	ENSPPYG00000011862	ENSCSAG00000005846	ENSMMUG00000000893
ENSG00000100395	ENSPTRG00000014419	ENSNLEG00000015454	ENSGGOG00000013451	ENSCJAG00000004817	ENSPANG00000001305	ENSPPYG00000011863	ENSCSAG00000005839	ENSMMUG00000014164
ENSG00000100399	ENSPTRG00000014420	ENSNLEG00000015463	ENSGGOG00000013462	ENSCJAG00000004823	ENSPANG00000001306	ENSPPYG00000011864	ENSCSAG00000005836	ENSMMUG00000011307
ENSG00000100403	ENSPTRG00000014424	ENSNLEG00000015470	ENSGGOG00000014138	ENSCJAG00000004889	ENSPANG00000019690	ENSPPYG00000011866	ENSCSAG00000005824	ENSMMUG00000005219
ENSG00000100410	ENSPTRG00000014427	ENSNLEG00000015481	ENSGGOG00000001104	ENSCJAG00000033178	ENSPANG00000011337	ENSPPYG00000011870	ENSCSAG00000005811	ENSMMUG00000011354
ENSG00000100416	ENSPTRG00000014510	ENSNLEG00000015773	ENSGGOG00000000203	ENSCJAG00000000198	ENSPANG00000023074	ENSPPYG00000011949	ENSCSAG00000005279	ENSMMUG00000000807
ENSG00000100417	ENSPTRG00000014432	ENSNLEG00000015555	ENSGGOG00000025969	ENSCJAG00000002559	ENSPANG00000001251	ENSPPYG00000011874	ENSCSAG00000005792	ENSMMUG00000001853
ENSG00000100422	ENSPTRG00000014515	ENSNLEG00000015840	ENSGGOG00000003731	ENSCJAG00000002195	ENSPANG00000000772	ENSPPYG00000011953	ENSCSAG00000005159	ENSMMUG00000020950
ENSG00000100427	ENSPTRG00000014527	ENSNLEG00000000363	ENSGGOG00000010103	ENSCJAG00000003866	ENSPANG00000017414	ENSPPYG00000011973	ENSCSAG00000005076	ENSMMUG00000009119
ENSG00000100429	ENSPTRG00000014534	ENSNLEG00000000494	ENSGGOG00000014445	ENSCJAG00000003337	ENSPANG00000000914	ENSPPYG00000011979	ENSCSAG00000005004	ENSMMUG00000014101
ENSG00000100433	ENSPTRG00000006604	ENSNLEG00000016891	ENSGGOG00000001715	ENSCJAG00000017280	ENSPANG00000000446	ENSPPYG00000006050	ENSCSAG00000011598	ENSMMUG00000021010
ENSG00000100439	ENSPTRG00000006143	ENSNLEG00000014673	ENSGGOG00000007368	ENSCJAG00000008681	ENSPANG00000003912	ENSPPYG00000005639	ENSCSAG00000016272	ENSMMUG00000009441
ENSG00000100445	ENSPTRG00000006222	ENSNLEG00000015526	ENSGGOG00000016196	ENSCJAG00000006362	ENSPANG00000025555	ENSPPYG00000005708	ENSCSAG00000015842	ENSMMUG00000009517
ENSG00000100453	ENSPTRG00000006226	ENSNLEG00000015562	ENSGGOG00000012986	ENSCJAG00000006291	ENSPANG00000023854	ENSPPYG00000005712	ENSCSAG00000015820	ENSMMUG00000014381
ENSG00000100461	ENSPTRG00000006151	ENSNLEG00000014792	ENSGGOG00000015707	ENSCJAG00000008482	ENSPANG00000001324	ENSPPYG00000005649	ENSCSAG00000016213	ENSMMUG00000018381
ENSG00000100462	ENSPTRG00000006152	ENSNLEG00000014810	ENSGGOG00000010839	ENSCJAG00000008409	ENSPANG00000017607	ENSPPYG00000005650	ENSCSAG00000016179	ENSMMUG00000001035
ENSG00000100473	ENSPTRG00000006237	ENSNLEG00000015841	ENSGGOG00000025198	ENSCJAG00000005886	ENSPANG00000011160	ENSPPYG00000005721	ENSCSAG00000015743	ENSMMUG00000011514
ENSG00000100479	ENSPTRG00000006319	ENSNLEG00000011982	ENSGGOG00000024205	ENSCJAG00000017431	ENSPANG00000006986	ENSPPYG00000005791	ENSCSAG00000015257	ENSMMUG00000003913
ENSG00000100483	ENSPTRG00000006327	ENSNLEG00000012103	ENSGGOG00000012706	ENSCJAG00000006240	ENSPANG00000017148	ENSPPYG00000005798	ENSCSAG00000015192	ENSMMUG00000007460
ENSG00000100485	ENSPTRG00000006328	ENSNLEG00000012114	ENSGGOG00000015477	ENSCJAG00000006256	ENSPANG00000017147	ENSPPYG00000005799	ENSCSAG00000015182	ENSMMUG00000007464
ENSG00000100490	ENSPTRG00000006331	ENSNLEG00000012166	ENSGGOG00000015887	ENSCJAG00000006334	ENSPANG00000024495	ENSPPYG00000005802	ENSCSAG00000015164	ENSMMUG00000002616
ENSG00000100503	ENSPTRG00000006335	ENSNLEG00000012229	ENSGGOG00000005976	ENSCJAG00000006611	ENSPANG00000001131	ENSPPYG00000005806	ENSCSAG00000015122	ENSMMUG00000014658
ENSG00000100504	ENSPTRG00000006337	ENSNLEG00000012305	ENSGGOG00000016619	ENSCJAG00000006807	ENSPANG00000011728	ENSPPYG00000005808	ENSCSAG00000015103	ENSMMUG00000014670
ENSG00000100505	ENSPTRG00000006338	ENSNLEG00000012351	ENSGGOG00000005604	ENSCJAG00000006884	ENSPANG00000025018	ENSPPYG00000005809	ENSCSAG00000015095	ENSMMUG00000011051
ENSG00000100522	ENSPTRG00000006354	ENSNLEG00000012510	ENSGGOG00000025060	ENSCJAG00000007154	ENSPANG00000000766	ENSPPYG00000005822	ENSCSAG00000014976	ENSMMUG00000011571
ENSG00000100523	ENSPTRG00000006357	ENSNLEG00000012635	ENSGGOG00000012099	ENSCJAG00000007229	ENSPANG00000017507	ENSPPYG00000005825	ENSCSAG00000014938	ENSMMUG00000014197
ENSG00000100526	ENSPTRG00000006360	ENSNLEG00000012673	ENSGGOG00000005725	ENSCJAG00000007280	ENSPANG00000015151	ENSPPYG00000005827	ENSCSAG00000014837	ENSMMUG00000012323
ENSG00000100528	ENSPTRG00000006361	ENSNLEG00000012704	ENSGGOG00000013282	ENSCJAG00000007306	ENSPANG00000022395	ENSPPYG00000005829	ENSCSAG00000014832	ENSMMUG00000012325
ENSG00000100558	ENSPTRG00000006463	ENSNLEG00000000680	ENSGGOG00000002160	ENSCJAG00000015361	ENSPANG00000023846	ENSPPYG00000005922	ENSCSAG00000013316	ENSMMUG00000021420
ENSG00000100564	ENSPTRG00000006466	ENSNLEG00000000739	ENSGGOG00000001507	ENSCJAG00000015289	ENSPANG00000009282	ENSPPYG00000005925	ENSCSAG00000013295	ENSMMUG00000021327
ENSG00000100565	ENSPTRG00000006570	ENSNLEG00000016644	ENSGGOG00000010758	ENSCJAG00000020736	ENSPANG00000019311	ENSPPYG00000006015	ENSCSAG00000011921	ENSMMUG00000022904
ENSG00000100575	ENSPTRG00000006394	ENSNLEG00000013292	ENSGGOG00000001743	ENSCJAG00000018798	ENSPANG00000020778	ENSPPYG00000005859	ENSCSAG00000014391	ENSMMUG00000005788
ENSG00000100577	ENSPTRG00000038857	ENSNLEG00000016707	ENSGGOG00000006215	ENSCJAG00000016778	ENSPANG00000026012	ENSPPYG00000006021	ENSCSAG00000011812	ENSMMUG00000001097
ENSG00000100578	ENSPTRG00000006395	ENSNLEG00000013301	ENSGGOG00000023197	ENSCJAG00000018807	ENSPANG00000018663	ENSPPYG00000005860	ENSCSAG00000014385	ENSMMUG00000001084
ENSG00000100580	ENSPTRG00000006578	ENSNLEG00000016726	ENSGGOG00000013168	ENSCJAG00000016788	ENSPANG00000018559	ENSPPYG00000006022	ENSCSAG00000011803	ENSMMUG00000001098
ENSG00000100583	ENSPTRG00000006579	ENSNLEG00000016728	ENSGGOG00000022049	ENSCJAG00000016793	ENSPANG00000015294	ENSPPYG00000006023	ENSCSAG00000011797	ENSMMUG00000001099
ENSG00000100591	ENSPTRG00000006582	ENSNLEG00000016745	ENSGGOG00000007832	ENSCJAG00000016837	ENSPANG00000026009	ENSPPYG00000006026	ENSCSAG00000011755	ENSMMUG00000013554
ENSG00000100592	ENSPTRG00000006398	ENSNLEG00000013412	ENSGGOG00000012922	ENSCJAG00000018906	ENSPANG00000009285	ENSPPYG00000005862	ENSCSAG00000014331	ENSMMUG00000021070
ENSG00000100593	ENSPTRG00000006583	ENSNLEG00000016752	ENSGGOG00000025400	ENSCJAG00000016880	ENSPANG00000019910	ENSPPYG00000006027	ENSCSAG00000011746	ENSMMUG00000013555
ENSG00000100596	ENSPTRG00000006584	ENSNLEG00000016756	ENSGGOG00000011886	ENSCJAG00000016903	ENSPANG00000020454	ENSPPYG00000006028	ENSCSAG00000011741	ENSMMUG00000013556
ENSG00000100600	ENSPTRG00000006655	ENSNLEG00000017162	ENSGGOG00000008256	ENSCJAG00000018162	ENSPANG00000009278	ENSPPYG00000006079	ENSCSAG00000011242	ENSMMUG00000013966
ENSG00000100604	ENSPTRG00000006657	ENSNLEG00000017179	ENSGGOG00000004543	ENSCJAG00000018227	ENSPANG00000016351	ENSPPYG00000006081	ENSCSAG00000011225	ENSMMUG00000009971
ENSG00000100605	ENSPTRG00000006658	ENSNLEG00000026648	ENSGGOG00000004551	ENSCJAG00000018249	ENSPANG00000025009	ENSPPYG00000006082	ENSCSAG00000011218	ENSMMUG00000009974
ENSG00000100612	ENSPTRG00000006406	ENSNLEG00000013686	ENSGGOG00000008367	ENSCJAG00000019070	ENSPANG00000021242	ENSPPYG00000005870	ENSCSAG00000014204	ENSMMUG00000002540
ENSG00000100614	ENSPTRG00000006407	ENSNLEG00000013715	ENSGGOG00000010082	ENSCJAG00000019087	ENSPANG00000007522	ENSPPYG00000005871	ENSCSAG00000014198	ENSMMUG00000010464
ENSG00000100625	ENSPTRG00000006411	ENSNLEG00000013777	ENSGGOG00000010018	ENSCJAG00000019133	ENSPANG00000020970	ENSPPYG00000005875	ENSCSAG00000014171	ENSMMUG00000001640
ENSG00000100626	ENSPTRG00000006481	ENSNLEG00000001353	ENSGGOG00000010571	ENSCJAG00000014947	ENSPANG00000019991	ENSPPYG00000005938	ENSCSAG00000013076	ENSMMUG00000020516
ENSG00000100628	ENSPTRG00000006668	ENSNLEG00000017233	ENSGGOG00000015416	ENSCJAG00000009646	ENSPANG00000025583	ENSPPYG00000006092	ENSCSAG00000011006	ENSMMUG00000012400
ENSG00000100629	ENSPTRG00000006594	ENSNLEG00000016820	ENSGGOG00000013293	ENSCJAG00000017088	ENSPANG00000026270	ENSPPYG00000006039	ENSCSAG00000011707	ENSMMUG00000019710
ENSG00000100632	ENSPTRG00000006482	ENSNLEG00000001514	ENSGGOG00000004751	ENSCJAG00000014940	ENSPANG00000020107	ENSPPYG00000005939	ENSCSAG00000013066	ENSMMUG00000021571
ENSG00000100644	ENSPTRG00000006419	ENSNLEG00000013874	ENSGGOG00000003957	ENSCJAG00000019202	ENSPANG00000003899	ENSPPYG00000005881	ENSCSAG00000014072	ENSMMUG00000021002
ENSG00000100647	ENSPTRG00000006487	ENSNLEG00000001594	ENSGGOG00000000300	ENSCJAG00000014926	ENSPANG00000017913	ENSPPYG00000005944	ENSCSAG00000013047	ENSMMUG00000015701
ENSG00000100650	ENSPTRG00000006488	ENSNLEG00000001615	ENSGGOG00000016462	ENSCJAG00000014884	ENSPANG00000021091	ENSPPYG00000005945	ENSCSAG00000013041	ENSMMUG00000022407
ENSG00000100652	ENSPTRG00000006489	ENSNLEG00000001732	ENSGGOG00000016470	ENSCJAG00000014870	ENSPANG00000019989	ENSPPYG00000005946	ENSCSAG00000013035	ENSMMUG00000022409
ENSG00000100664	ENSPTRG00000006753	ENSNLEG00000016105	ENSGGOG00000007843	ENSCJAG00000006449	ENSPANG00000004814	ENSPPYG00000006169	ENSCSAG00000010080	ENSMMUG00000005630
ENSG00000100665	ENSPTRG00000006683	ENSNLEG00000017290	ENSGGOG00000016990	ENSCJAG00000009827	ENSPANG00000009933	ENSPPYG00000006107	ENSCSAG00000010847	ENSMMUG00000011215
ENSG00000100678	ENSPTRG00000006491	ENSNLEG00000001736	ENSGGOG00000006263	ENSCJAG00000014823	ENSPANG00000007160	ENSPPYG00000005948	ENSCSAG00000013018	ENSMMUG00000017433
ENSG00000100697	ENSPTRG00000023484	ENSNLEG00000017309	ENSGGOG00000003760	ENSCJAG00000006225	ENSPANG00000023078	ENSPPYG00000006112	ENSCSAG00000010696	ENSMMUG00000023305
ENSG00000100711	ENSPTRG00000006762	ENSNLEG00000016223	ENSGGOG00000009593	ENSCJAG00000017190	ENSPANG00000016273	ENSPPYG00000006178	ENSCSAG00000009871	ENSMMUG00000018121
ENSG00000100714	ENSPTRG00000006435	ENSNLEG00000014183	ENSGGOG00000005251	ENSCJAG00000019526	ENSPANG00000019914	ENSPPYG00000005898	ENSCSAG00000013809	ENSMMUG00000001319
ENSG00000100721	ENSPTRG00000006695	ENSNLEG00000000502	ENSGGOG00000004037	ENSCJAG00000006391	ENSPANG00000018619	ENSPPYG00000006119	ENSCSAG00000010600	ENSMMUG00000015839
ENSG00000100722	ENSPTRG00000006608	ENSNLEG00000016907	ENSGGOG00000010278	ENSCJAG00000017345	ENSPANG00000012704	ENSPPYG00000006053	ENSCSAG00000011569	ENSMMUG00000004603
ENSG00000100726	ENSPTRG00000007596	ENSNLEG00000008667	ENSGGOG00000005878	ENSCJAG00000014499	ENSPANG00000026315	ENSPPYG00000006955	ENSCSAG00000011579	ENSMMUG00000008119
ENSG00000100731	ENSPTRG00000006500	ENSNLEG00000001896	ENSGGOG00000006196	ENSCJAG00000014664	ENSPANG00000018659	ENSPPYG00000005957	ENSCSAG00000012945	ENSMMUG00000019470
ENSG00000100744	ENSPTRG00000006701	ENSNLEG00000000589	ENSGGOG00000022402	ENSCJAG00000006459	ENSPANG00000015909	ENSPPYG00000006126	ENSCSAG00000010540	ENSMMUG00000003395
ENSG00000100764	ENSPTRG00000006623	ENSNLEG00000017013	ENSGGOG00000010620	ENSCJAG00000017701	ENSPANG00000021090	ENSPPYG00000025948	ENSCSAG00000018997	ENSMMUG00000022990
ENSG00000100767	ENSPTRG00000006512	ENSNLEG00000002925	ENSGGOG00000002134	ENSCJAG00000014352	ENSPANG00000009728	ENSPPYG00000005968	ENSCSAG00000012756	ENSMMUG00000020195
ENSG00000100784	ENSPTRG00000006631	ENSNLEG00000017068	ENSGGOG00000004254	ENSCJAG00000017801	ENSPANG00000016395	ENSPPYG00000006063	ENSCSAG00000011413	ENSMMUG00000005586
ENSG00000100802	ENSPTRG00000006155	ENSNLEG00000014883	ENSGGOG00000014548	ENSCJAG00000008320	ENSPANG00000011161	ENSPPYG00000005653	ENSCSAG00000016115	ENSMMUG00000008477
ENSG00000100804	ENSPTRG00000006156	ENSNLEG00000014891	ENSGGOG00000026856	ENSCJAG00000008299	ENSPANG00000015305	ENSPPYG00000005654	ENSCSAG00000016112	ENSMMUG00000006007
ENSG00000100811	ENSPTRG00000006717	ENSNLEG00000000999	ENSGGOG00000026332	ENSCJAG00000016853	ENSPANG00000009274	ENSPPYG00000025949	ENSCSAG00000010373	ENSMMUG00000029197
ENSG00000100813	ENSPTRG00000006159	ENSNLEG00000014920	ENSGGOG00000007403	ENSCJAG00000008076	ENSPANG00000019644	ENSPPYG00000005657	ENSCSAG00000016098	ENSMMUG00000012979
ENSG00000100814	ENSPTRG00000006088	ENSNLEG00000010636	ENSGGOG00000004586	ENSCJAG00000009967	ENSPANG00000023212	ENSPPYG00000005561	ENSCSAG00000016802	ENSMMUG00000016251
ENSG00000100815	ENSPTRG00000006644	ENSNLEG00000017114	ENSGGOG00000000502	ENSCJAG00000017995	ENSPANG00000026057	ENSPPYG00000006072	ENSCSAG00000011325	ENSMMUG00000018319
ENSG00000100842	ENSPTRG00000006170	ENSNLEG00000015023	ENSGGOG00000017117	ENSCJAG00000007886	ENSPANG00000019642	ENSPPYG00000005666	ENSCSAG00000016019	ENSMMUG00000014750
ENSG00000100852	ENSPTRG00000006246	ENSNLEG00000003168	ENSGGOG00000002593	ENSCJAG00000005538	ENSPANG00000024272	ENSPPYG00000005729	ENSCSAG00000015675	ENSMMUG00000016346
ENSG00000100865	ENSPTRG00000006741	ENSNLEG00000016009	ENSGGOG00000006071	ENSCJAG00000009870	ENSPANG00000016034	ENSPPYG00000006158	ENSCSAG00000010173	ENSMMUG00000003483
ENSG00000100867	ENSPTRG00000006182	ENSNLEG00000015131	ENSGGOG00000001497	ENSCJAG00000007465	ENSPANG00000015304	ENSPPYG00000005673	ENSCSAG00000015918	ENSMMUG00000021849
ENSG00000100883	ENSPTRG00000006258	ENSNLEG00000003496	ENSGGOG00000002926	ENSCJAG00000006581	ENSPANG00000023853	ENSPPYG00000005739	ENSCSAG00000015575	ENSMMUG00000015073
ENSG00000100884	ENSPTRG00000006189	ENSNLEG00000015169	ENSGGOG00000015970	ENSCJAG00000007314	ENSPANG00000015718	ENSPPYG00000005677	ENSCSAG00000016216	ENSMMUG00000007360
ENSG00000100888	ENSPTRG00000006124	ENSNLEG00000014445	ENSGGOG00000002251	ENSCJAG00000009002	ENSPANG00000011742	ENSPPYG00000005596	ENSCSAG00000016489	ENSMMUG00000015002
ENSG00000100889	ENSPTRG00000006191	ENSNLEG00000015186	ENSGGOG00000015982	ENSCJAG00000007267	ENSPANG00000021098	ENSPPYG00000005679	ENSCSAG00000016199	ENSMMUG00000021590
ENSG00000100906	ENSPTRG00000006265	ENSNLEG00000003728	ENSGGOG00000009397	ENSCJAG00000006806	ENSPANG00000021245	ENSPPYG00000005743	ENSCSAG00000015526	ENSMMUG00000020374
ENSG00000100918	ENSPTRG00000006199	ENSNLEG00000015300	ENSGGOG00000016054	ENSCJAG00000007023	ENSPANG00000020368	ENSPPYG00000005687	ENSCSAG00000016044	ENSMMUG00000012480
ENSG00000100934	ENSPTRG00000006290	ENSNLEG00000003954	ENSGGOG00000001141	ENSCJAG00000016324	ENSPANG00000020457	ENSPPYG00000005763	ENSCSAG00000015417	ENSMMUG00000003184
ENSG00000100941	ENSPTRG00000006293	ENSNLEG00000004068	ENSGGOG00000024288	ENSCJAG00000016291	ENSPANG00000014244	ENSPPYG00000005766	ENSCSAG00000015399	ENSMMUG00000021026
ENSG00000100949	ENSPTRG00000006210	ENSNLEG00000015385	ENSGGOG00000016137	ENSCJAG00000006726	ENSPANG00000023991	ENSPPYG00000005696	ENSCSAG00000015922	ENSMMUG00000012447
ENSG00000100968	ENSPTRG00000006218	ENSNLEG00000015487	ENSGGOG00000008797	ENSCJAG00000006414	ENSPANG00000020004	ENSPPYG00000005704	ENSCSAG00000015857	ENSMMUG00000003370
ENSG00000100979	ENSPTRG00000013573	ENSNLEG00000006816	ENSGGOG00000015947	ENSCJAG00000017262	ENSPANG00000024783	ENSPPYG00000011080	ENSCSAG00000014594	ENSMMUG00000009963
ENSG00000100982	ENSPTRG00000013575	ENSNLEG00000006860	ENSGGOG00000013415	ENSCJAG00000017232	ENSPANG00000024782	ENSPPYG00000011081	ENSCSAG00000014604	ENSMMUG00000013697
ENSG00000100983	ENSPTRG00000013426	ENSNLEG00000010145	ENSGGOG00000006950	ENSCJAG00000017992	ENSPANG00000023257	ENSPPYG00000010944	ENSCSAG00000011868	ENSMMUG00000017940
ENSG00000100985	ENSPTRG00000013577	ENSNLEG00000006869	ENSGGOG00000013576	ENSCJAG00000017207	ENSPANG00000022398	ENSPPYG00000011084	ENSCSAG00000014722	ENSMMUG00000016549
ENSG00000100987	ENSPTRG00000013337	ENSNLEG00000015558	ENSGGOG00000001283	ENSCJAG00000011818	ENSPANG00000021775	ENSPPYG00000010782	ENSCSAG00000018347	ENSMMUG00000020600
ENSG00000101019	ENSPTRG00000013438	ENSNLEG00000010221	ENSGGOG00000012109	ENSCJAG00000017831	ENSPANG00000020456	ENSPPYG00000010951	ENSCSAG00000010434	ENSMMUG00000010403
ENSG00000101040	ENSPTRG00000013590	ENSNLEG00000006904	ENSGGOG00000013752	ENSCJAG00000016698	ENSPANG00000011740	ENSPPYG00000011101	ENSCSAG00000014896	ENSMMUG00000015710
ENSG00000101049	ENSPTRG00000013508	ENSNLEG00000006547	ENSGGOG00000004338	ENSCJAG00000017869	ENSPANG00000003908	ENSPPYG00000011020	ENSCSAG00000014047	ENSMMUG00000007925
ENSG00000101052	ENSPTRG00000013509	ENSNLEG00000006560	ENSGGOG00000016151	ENSCJAG00000017838	ENSPANG00000021782	ENSPPYG00000011021	ENSCSAG00000014055	ENSMMUG00000000396
ENSG00000101076	ENSPTRG00000013519	ENSNLEG00000006596	ENSGGOG00000006988	ENSCJAG00000017746	ENSPANG00000026281	ENSPPYG00000011031	ENSCSAG00000014124	ENSMMUG00000006464
ENSG00000101098	ENSPTRG00000013528	ENSNLEG00000006640	ENSGGOG00000013710	ENSCJAG00000017675	ENSPANG00000000384	ENSPPYG00000011040	ENSCSAG00000014202	ENSMMUG00000010608
ENSG00000101104	ENSPTRG00000013531	ENSNLEG00000006653	ENSGGOG00000004584	ENSCJAG00000017628	ENSPANG00000018788	ENSPPYG00000011042	ENSCSAG00000014242	ENSMMUG00000013209
ENSG00000101109	ENSPTRG00000013533	ENSNLEG00000006664	ENSGGOG00000003234	ENSCJAG00000017580	ENSPANG00000022566	ENSPPYG00000011045	ENSCSAG00000014271	ENSMMUG00000013212
ENSG00000101126	ENSPTRG00000013623	ENSNLEG00000006995	ENSGGOG00000003120	ENSCJAG00000000563	ENSPANG00000021104	ENSPPYG00000011130	ENSCSAG00000015205	ENSMMUG00000002761
ENSG00000101132	ENSPTRG00000013641	ENSNLEG00000007023	ENSGGOG00000027337	ENSCJAG00000002615	ENSPANG00000021793	ENSPPYG00000025840	ENSCSAG00000015325	ENSMMUG00000017300
ENSG00000101134	ENSPTRG00000013642	ENSNLEG00000007024	ENSGGOG00000002089	ENSCJAG00000002600	ENSPANG00000021794	ENSPPYG00000011144	ENSCSAG00000015329	ENSMMUG00000007090
ENSG00000101138	ENSPTRG00000013647	ENSNLEG00000007034	ENSGGOG00000007205	ENSCJAG00000011281	ENSPANG00000020917	ENSPPYG00000011149	ENSCSAG00000015411	ENSMMUG00000000072
ENSG00000101144	ENSPTRG00000013656	ENSNLEG00000007046	ENSGGOG00000003803	ENSCJAG00000019172	ENSPANG00000024504	ENSPPYG00000011157	ENSCSAG00000015448	ENSMMUG00000004074
ENSG00000101146	ENSPTRG00000013658	ENSNLEG00000007055	ENSGGOG00000007789	ENSCJAG00000019147	ENSPANG00000024502	ENSPPYG00000011159	ENSCSAG00000015487	ENSMMUG00000000252
ENSG00000101152	ENSPTRG00000013759	ENSNLEG00000010187	ENSGGOG00000002082	ENSCJAG00000010501	ENSPANG00000024131	ENSPPYG00000011252	ENSCSAG00000016656	ENSMMUG00000023421
ENSG00000101158	ENSPTRG00000013678	ENSNLEG00000009524	ENSGGOG00000006713	ENSCJAG00000018927	ENSPANG00000011168	ENSPPYG00000011178	ENSCSAG00000015585	ENSMMUG00000015390
ENSG00000101160	ENSPTRG00000013679	ENSNLEG00000009558	ENSGGOG00000016618	ENSCJAG00000018918	ENSPANG00000020630	ENSPPYG00000011179	ENSCSAG00000015592	ENSMMUG00000015391
ENSG00000101161	ENSPTRG00000013765	ENSNLEG00000010208	ENSGGOG00000016876	ENSCJAG00000010616	ENSPANG00000024135	ENSPPYG00000011256	ENSCSAG00000016742	ENSMMUG00000015558
ENSG00000101162	ENSPTRG00000013680	ENSNLEG00000009571	ENSGGOG00000016621	ENSCJAG00000018914	ENSPANG00000019323	ENSPPYG00000011180	ENSCSAG00000015595	ENSMMUG00000013187
ENSG00000101180	ENSPTRG00000013702	ENSNLEG00000026621	ENSGGOG00000005654	ENSCJAG00000014326	ENSPANG00000011170	ENSPPYG00000011199	ENSCSAG00000015781	ENSMMUG00000009606
ENSG00000101181	ENSPTRG00000013701	ENSNLEG00000015799	ENSGGOG00000005648	ENSCJAG00000014360	ENSPANG00000024124	ENSPPYG00000011198	ENSCSAG00000015774	ENSMMUG00000012607
ENSG00000101182	ENSPTRG00000013699	ENSNLEG00000015772	ENSGGOG00000005634	ENSCJAG00000014419	ENSPANG00000020513	ENSPPYG00000011196	ENSCSAG00000015753	ENSMMUG00000018354
ENSG00000101187	ENSPTRG00000013715	ENSNLEG00000009897	ENSGGOG00000007516	ENSCJAG00000009785	ENSPANG00000014254	ENSPPYG00000011213	ENSCSAG00000016079	ENSMMUG00000016848
ENSG00000101188	ENSPTRG00000013718	ENSNLEG00000009910	ENSGGOG00000017017	ENSCJAG00000009843	ENSPANG00000014255	ENSPPYG00000011216	ENSCSAG00000016088	ENSMMUG00000016854
ENSG00000101189	ENSPTRG00000013719	ENSNLEG00000009904	ENSGGOG00000017018	ENSCJAG00000009857	ENSPANG00000011174	ENSPPYG00000011217	ENSCSAG00000016107	ENSMMUG00000016855
ENSG00000101190	ENSPTRG00000023366	ENSNLEG00000009946	ENSGGOG00000017041	ENSCJAG00000009980	ENSPANG00000021056	ENSPPYG00000011219	ENSCSAG00000016203	ENSMMUG00000008229
ENSG00000101193	ENSPTRG00000013726	ENSNLEG00000009967	ENSGGOG00000001598	ENSCJAG00000010007	ENSPANG00000011748	ENSPPYG00000011221	ENSCSAG00000016219	ENSMMUG00000005712
ENSG00000101197	ENSPTRG00000013731	ENSNLEG00000009978	ENSGGOG00000008343	ENSCJAG00000009955	ENSPANG00000021470	ENSPPYG00000011227	ENSCSAG00000016275	ENSMMUG00000009229
ENSG00000101199	ENSPTRG00000013733	ENSNLEG00000009990	ENSGGOG00000008353	ENSCJAG00000010078	ENSPANG00000001218	ENSPPYG00000011229	ENSCSAG00000016305	ENSMMUG00000015911
ENSG00000101203	ENSPTRG00000013734	ENSNLEG00000010011	ENSGGOG00000008361	ENSCJAG00000010103	ENSPANG00000001217	ENSPPYG00000011230	ENSCSAG00000016347	ENSMMUG00000015912
ENSG00000101210	ENSPTRG00000013737	ENSNLEG00000010060	ENSGGOG00000011319	ENSCJAG00000010227	ENSPANG00000026187	ENSPPYG00000011236	ENSCSAG00000016381	ENSMMUG00000022526
ENSG00000101216	ENSPTRG00000013744	ENSNLEG00000010094	ENSGGOG00000008653	ENSCJAG00000010283	ENSPANG00000024129	ENSPPYG00000011242	ENSCSAG00000016428	ENSMMUG00000006168
ENSG00000101220	ENSPTRG00000013204	ENSNLEG00000007653	ENSGGOG00000016987	ENSCJAG00000021194	ENSPANG00000024263	ENSPPYG00000010813	ENSCSAG00000012973	ENSMMUG00000022079
ENSG00000101222	ENSPTRG00000013205	ENSNLEG00000007661	ENSGGOG00000005824	ENSCJAG00000021195	ENSPANG00000024115	ENSPPYG00000010812	ENSCSAG00000012969	ENSMMUG00000018919
ENSG00000101230	ENSPTRG00000013256	ENSNLEG00000014532	ENSGGOG00000002698	ENSCJAG00000004583	ENSPANG00000004884	ENSPPYG00000010713	ENSCSAG00000011795	ENSMMUG00000015939
ENSG00000101236	ENSPTRG00000013212	ENSNLEG00000007674	ENSGGOG00000014698	ENSCJAG00000021226	ENSPANG00000022391	ENSPPYG00000010805	ENSCSAG00000012914	ENSMMUG00000004703
ENSG00000101246	ENSPTRG00000013747	ENSNLEG00000010131	ENSGGOG00000004799	ENSCJAG00000010382	ENSPANG00000025599	ENSPPYG00000011245	ENSCSAG00000016609	ENSMMUG00000000169
ENSG00000101247	ENSPTRG00000013259	ENSNLEG00000014575	ENSGGOG00000006702	ENSCJAG00000004655	ENSPANG00000022387	ENSPPYG00000010716	ENSCSAG00000011769	ENSMMUG00000012354
ENSG00000101251	ENSPTRG00000023324	ENSNLEG00000014593	ENSGGOG00000010201	ENSCJAG00000004701	ENSPANG00000023196	ENSPPYG00000010717	ENSCSAG00000011747	ENSMMUG00000002202
ENSG00000101255	ENSPTRG00000013143	ENSNLEG00000009522	ENSGGOG00000007575	ENSCJAG00000020844	ENSPANG00000023303	ENSPPYG00000010869	ENSCSAG00000012853	ENSMMUG00000012600
ENSG00000101265	ENSPTRG00000013219	ENSNLEG00000007707	ENSGGOG00000007857	ENSCJAG00000021256	ENSPANG00000024262	ENSPPYG00000010798	ENSCSAG00000013371	ENSMMUG00000020004
ENSG00000101276	ENSPTRG00000013150	ENSNLEG00000009413	ENSGGOG00000005055	ENSCJAG00000020873	ENSPANG00000000928	ENSPPYG00000010864	ENSCSAG00000010479	ENSMMUG00000021670
ENSG00000101280	ENSPTRG00000013153	ENSNLEG00000009408	ENSGGOG00000016849	ENSCJAG00000020879	ENSPANG00000008286	ENSPPYG00000010861	ENSCSAG00000010512	ENSMMUG00000000270
ENSG00000101282	ENSPTRG00000013154	ENSNLEG00000009406	ENSGGOG00000006711	ENSCJAG00000020885	ENSPANG00000009732	ENSPPYG00000010860	ENSCSAG00000010537	ENSMMUG00000031223
ENSG00000101290	ENSPTRG00000013223	ENSNLEG00000007730	ENSGGOG00000012340	ENSCJAG00000021280	ENSPANG00000011724	ENSPPYG00000010794	ENSCSAG00000013406	ENSMMUG00000013261
ENSG00000101292	ENSPTRG00000013225	ENSNLEG00000007731	ENSGGOG00000014211	ENSCJAG00000021286	ENSPANG00000000777	ENSPPYG00000010792	ENSCSAG00000013412	ENSMMUG00000003713
ENSG00000101294	ENSPTRG00000013356	ENSNLEG00000009589	ENSGGOG00000000991	ENSCJAG00000020788	ENSPANG00000007165	ENSPPYG00000010888	ENSCSAG00000012775	ENSMMUG00000005119
ENSG00000101298	ENSPTRG00000013160	ENSNLEG00000009376	ENSGGOG00000003368	ENSCJAG00000020899	ENSPANG00000018782	ENSPPYG00000010855	ENSCSAG00000010576	ENSMMUG00000018159
ENSG00000101306	ENSPTRG00000013361	ENSNLEG00000009678	ENSGGOG00000011831	ENSCJAG00000020773	ENSPANG00000007167	ENSPPYG00000010893	ENSCSAG00000012738	ENSMMUG00000000968
ENSG00000101310	ENSPTRG00000013290	ENSNLEG00000009798	ENSGGOG00000022369	ENSCJAG00000005179	ENSPANG00000025537	ENSPPYG00000010739	ENSCSAG00000011476	ENSMMUG00000012878
ENSG00000101323	ENSPTRG00000013239	ENSNLEG00000014089	ENSGGOG00000004361	ENSCJAG00000021311	ENSPANG00000017604	ENSPPYG00000010698	ENSCSAG00000013525	ENSMMUG00000009192
ENSG00000101327	ENSPTRG00000013172	ENSNLEG00000009288	ENSGGOG00000004354	ENSCJAG00000020948	ENSPANG00000016041	ENSPPYG00000010845	ENSCSAG00000010750	ENSMMUG00000009984
ENSG00000101333	ENSPTRG00000013242	ENSNLEG00000014256	ENSGGOG00000008419	ENSCJAG00000021323	ENSPANG00000024114	ENSPPYG00000010701	ENSCSAG00000013606	ENSMMUG00000001012
ENSG00000101335	ENSPTRG00000013458	ENSNLEG00000006109	ENSGGOG00000024477	ENSCJAG00000012890	ENSPANG00000024496	ENSPPYG00000010971	ENSCSAG00000010005	ENSMMUG00000016447
ENSG00000101336	ENSPTRG00000013371	ENSNLEG00000009721	ENSGGOG00000002861	ENSCJAG00000020750	ENSPANG00000016045	ENSPPYG00000010900	ENSCSAG00000012669	ENSMMUG00000000117
ENSG00000101337	ENSPTRG00000013372	ENSNLEG00000009757	ENSGGOG00000010550	ENSCJAG00000020742	ENSPANG00000016610	ENSPPYG00000010901	ENSCSAG00000012656	ENSMMUG00000017416
ENSG00000101342	ENSPTRG00000013466	ENSNLEG00000006160	ENSGGOG00000011327	ENSCJAG00000001264	ENSPANG00000010913	ENSPPYG00000010977	ENSCSAG00000009954	ENSMMUG00000002089
ENSG00000101343	ENSPTRG00000030609	ENSNLEG00000009862	ENSGGOG00000014176	ENSCJAG00000005393	ENSPANG00000017420	ENSPPYG00000010747	ENSCSAG00000011434	ENSMMUG00000007709
ENSG00000101346	ENSPTRG00000013375	ENSNLEG00000009782	ENSGGOG00000012867	ENSCJAG00000020721	ENSPANG00000024118	ENSPPYG00000010904	ENSCSAG00000012636	ENSMMUG00000008979
ENSG00000101347	ENSPTRG00000013468	ENSNLEG00000006161	ENSGGOG00000011336	ENSCJAG00000001230	ENSPANG00000025551	ENSPPYG00000010978	ENSCSAG00000009946	ENSMMUG00000002091
ENSG00000101349	ENSPTRG00000013244	ENSNLEG00000014377	ENSGGOG00000005110	ENSCJAG00000021343	ENSPANG00000017562	ENSPPYG00000010703	ENSCSAG00000013621	ENSMMUG00000003275
ENSG00000101350	ENSPTRG00000013376	ENSNLEG00000009790	ENSGGOG00000012742	ENSCJAG00000020718	ENSPANG00000023851	ENSPPYG00000010905	ENSCSAG00000012627	ENSMMUG00000012897
ENSG00000101361	ENSPTRG00000013179	ENSNLEG00000009178	ENSGGOG00000002886	ENSCJAG00000020999	ENSPANG00000023584	ENSPPYG00000010838	ENSCSAG00000010955	ENSMMUG00000013888
ENSG00000101363	ENSPTRG00000013473	ENSNLEG00000006269	ENSGGOG00000022642	ENSCJAG00000021513	ENSPANG00000009619	ENSPPYG00000010984	ENSCSAG00000013692	ENSMMUG00000012536
ENSG00000101365	ENSPTRG00000013180	ENSNLEG00000009124	ENSGGOG00000010029	ENSCJAG00000021002	ENSPANG00000023587	ENSPPYG00000010837	ENSCSAG00000010969	ENSMMUG00000021328
ENSG00000101384	ENSPTRG00000013250	ENSNLEG00000014487	ENSGGOG00000011017	ENSCJAG00000021357	ENSPANG00000004885	ENSPPYG00000010708	ENSCSAG00000013670	ENSMMUG00000018116
ENSG00000101391	ENSPTRG00000013399	ENSNLEG00000009942	ENSGGOG00000003253	ENSCJAG00000018500	ENSPANG00000025545	ENSPPYG00000010923	ENSCSAG00000012289	ENSMMUG00000008470
ENSG00000101400	ENSPTRG00000013400	ENSNLEG00000009970	ENSGGOG00000008508	ENSCJAG00000018516	ENSPANG00000016612	ENSPPYG00000010924	ENSCSAG00000012284	ENSMMUG00000012719
ENSG00000101405	ENSPTRG00000013189	ENSNLEG00000007574	ENSGGOG00000011857	ENSCJAG00000021091	ENSPANG00000018780	ENSPPYG00000010828	ENSCSAG00000013313	ENSMMUG00000010678
ENSG00000101407	ENSPTRG00000013480	ENSNLEG00000006294	ENSGGOG00000012498	ENSCJAG00000021505	ENSPANG00000026277	ENSPPYG00000010991	ENSCSAG00000013725	ENSMMUG00000018923
ENSG00000101412	ENSPTRG00000013404	ENSNLEG00000010009	ENSGGOG00000003588	ENSCJAG00000018451	ENSPANG00000006985	ENSPPYG00000010929	ENSCSAG00000012265	ENSMMUG00000023550
ENSG00000101413	ENSPTRG00000013481	ENSNLEG00000006299	ENSGGOG00000004246	ENSCJAG00000021504	ENSPANG00000017428	ENSPPYG00000010992	ENSCSAG00000013728	ENSMMUG00000018924
ENSG00000101421	ENSPTRG00000013408	ENSNLEG00000010020	ENSGGOG00000007775	ENSCJAG00000018397	ENSPANG00000018095	ENSPPYG00000010931	ENSCSAG00000012213	ENSMMUG00000008084
ENSG00000101435	ENSPTRG00000013325	ENSNLEG00000011613	ENSGGOG00000015132	ENSCJAG00000000691	ENSPANG00000023845	ENSPPYG00000010773	ENSCSAG00000011017	ENSMMUG00000003933
ENSG00000101438	ENSPTRG00000013492	ENSNLEG00000006405	ENSGGOG00000011108	ENSCJAG00000011466	ENSPANG00000016749	ENSPPYG00000011003	ENSCSAG00000013896	ENSMMUG00000003376
ENSG00000101447	ENSPTRG00000013495	ENSNLEG00000006424	ENSGGOG00000015675	ENSCJAG00000011490	ENSPANG00000015299	ENSPPYG00000011006	ENSCSAG00000013910	ENSMMUG00000003384
ENSG00000101452	ENSPTRG00000013497	ENSNLEG00000006429	ENSGGOG00000013960	ENSCJAG00000011495	ENSPANG00000016616	ENSPPYG00000011007	ENSCSAG00000013928	ENSMMUG00000003385
ENSG00000101457	ENSPTRG00000013563	ENSNLEG00000006773	ENSGGOG00000004638	ENSCJAG00000017366	ENSPANG00000003909	ENSPPYG00000011070	ENSCSAG00000014499	ENSMMUG00000021022
ENSG00000101460	ENSPTRG00000013417	ENSNLEG00000010086	ENSGGOG00000006431	ENSCJAG00000018190	ENSPANG00000014240	ENSPPYG00000010938	ENSCSAG00000012080	ENSMMUG00000017681
ENSG00000101463	ENSPTRG00000013333	ENSNLEG00000015521	ENSGGOG00000000617	ENSCJAG00000018892	ENSPANG00000021776	ENSPPYG00000010778	ENSCSAG00000010985	ENSMMUG00000015852
ENSG00000101464	ENSPTRG00000013418	ENSNLEG00000010090	ENSGGOG00000006437	ENSCJAG00000018152	ENSPANG00000006987	ENSPPYG00000010939	ENSCSAG00000012058	ENSMMUG00000017682
ENSG00000101470	ENSPTRG00000030540	ENSNLEG00000006780	ENSGGOG00000024522	ENSCJAG00000017357	ENSPANG00000018565	ENSPPYG00000011072	ENSCSAG00000014536	ENSMMUG00000021025
ENSG00000101473	ENSPTRG00000013567	ENSNLEG00000006788	ENSGGOG00000003057	ENSCJAG00000017332	ENSPANG00000020556	ENSPPYG00000011074	ENSCSAG00000014557	ENSMMUG00000012510
ENSG00000101493	ENSPTRG00000010121	ENSNLEG00000009317	ENSGGOG00000003996	ENSCJAG00000022733	ENSPANG00000005050	ENSPPYG00000009249	ENSCSAG00000018237	ENSMMUG00000017408
ENSG00000101542	ENSPTRG00000010069	ENSNLEG00000008475	ENSGGOG00000006915	ENSCJAG00000003409	ENSPANG00000003495	ENSPPYG00000009201	ENSCSAG00000018177	ENSMMUG00000001713
ENSG00000101544	ENSPTRG00000010138	ENSNLEG00000008406	ENSGGOG00000003551	ENSCJAG00000010119	ENSPANG00000011713	ENSPPYG00000009265	ENSCSAG00000018257	ENSMMUG00000013710
ENSG00000101557	ENSPTRG00000009815	ENSNLEG00000026916	ENSGGOG00000003003	ENSCJAG00000020464	ENSPANG00000025940	ENSPPYG00000009050	ENSCSAG00000017633	ENSMMUG00000004660
ENSG00000101558	ENSPTRG00000009864	ENSNLEG00000006964	ENSGGOG00000001682	ENSCJAG00000004552	ENSPANG00000007689	ENSPPYG00000009006	ENSCSAG00000017549	ENSMMUG00000015014
ENSG00000101574	ENSPTRG00000009828	ENSNLEG00000006868	ENSGGOG00000000937	ENSCJAG00000000092	ENSPANG00000021862	ENSPPYG00000009040	ENSCSAG00000017613	ENSMMUG00000018950
ENSG00000101577	ENSPTRG00000009833	ENSNLEG00000006886	ENSGGOG00000000330	ENSCJAG00000012946	ENSPANG00000010436	ENSPPYG00000009036	ENSCSAG00000017604	ENSMMUG00000017548
ENSG00000101624	ENSPTRG00000009882	ENSNLEG00000009033	ENSGGOG00000008528	ENSCJAG00000005028	ENSPANG00000022968	ENSPPYG00000008985	ENSCSAG00000017500	ENSMMUG00000021853
ENSG00000101638	ENSPTRG00000009997	ENSNLEG00000011343	ENSGGOG00000013794	ENSCJAG00000008199	ENSPANG00000024947	ENSPPYG00000009135	ENSCSAG00000017993	ENSMMUG00000002742
ENSG00000101639	ENSPTRG00000009886	ENSNLEG00000009120	ENSGGOG00000003293	ENSCJAG00000005208	ENSPANG00000010064	ENSPPYG00000029698	ENSCSAG00000017492	ENSMMUG00000002512
ENSG00000101654	ENSPTRG00000009890	ENSNLEG00000009222	ENSGGOG00000005524	ENSCJAG00000008965	ENSPANG00000010248	ENSPPYG00000008979	ENSCSAG00000017487	ENSMMUG00000003485
ENSG00000101665	ENSPTRG00000010010	ENSNLEG00000011529	ENSGGOG00000010554	ENSCJAG00000004749	ENSPANG00000025519	ENSPPYG00000009148	ENSCSAG00000018024	ENSMMUG00000012770
ENSG00000101670	ENSPTRG00000010015	ENSNLEG00000011556	ENSGGOG00000000595	ENSCJAG00000004803	ENSPANG00000024235	ENSPPYG00000009153	ENSCSAG00000018043	ENSMMUG00000019054
ENSG00000101745	ENSPTRG00000009857	ENSNLEG00000006948	ENSGGOG00000015949	ENSCJAG00000004361	ENSPANG00000008897	ENSPPYG00000009012	ENSCSAG00000017561	ENSMMUG00000022097
ENSG00000101746	ENSPTRG00000009963	ENSNLEG00000006318	ENSGGOG00000004091	ENSCJAG00000020928	ENSPANG00000016081	ENSPPYG00000009099	ENSCSAG00000017893	ENSMMUG00000017276
ENSG00000101751	ENSPTRG00000010034	ENSNLEG00000011903	ENSGGOG00000014321	ENSCJAG00000001851	ENSPANG00000006450	ENSPPYG00000009169	ENSCSAG00000018108	ENSMMUG00000010911
ENSG00000101752	ENSPTRG00000009912	ENSNLEG00000006810	ENSGGOG00000012718	ENSCJAG00000020532	ENSPANG00000024471	ENSPPYG00000029422	ENSCSAG00000017659	ENSMMUG00000010227
ENSG00000101773	ENSPTRG00000009915	ENSNLEG00000006790	ENSGGOG00000028381	ENSCJAG00000020545	ENSPANG00000009438	ENSPPYG00000009059	ENSCSAG00000017669	ENSMMUG00000012715
ENSG00000101811	ENSPTRG00000022090	ENSNLEG00000007510	ENSGGOG00000022267	ENSCJAG00000004422	ENSPANG00000002303	ENSPPYG00000020541	ENSCSAG00000010360	ENSMMUG00000013008
ENSG00000101842	ENSPTRG00000022168	ENSNLEG00000013989	ENSGGOG00000010576	ENSCJAG00000007781	ENSPANG00000010093	ENSPPYG00000020617	ENSCSAG00000009001	ENSMMUG00000007189
ENSG00000101843	ENSPTRG00000022169	ENSNLEG00000014001	ENSGGOG00000002969	ENSCJAG00000007717	ENSPANG00000011693	ENSPPYG00000020618	ENSCSAG00000008981	ENSMMUG00000016981
ENSG00000101844	ENSPTRG00000022170	ENSNLEG00000014016	ENSGGOG00000002971	ENSCJAG00000007676	ENSPANG00000014698	ENSPPYG00000020619	ENSCSAG00000008949	ENSMMUG00000007190
ENSG00000101846	ENSPTRG00000021640	ENSNLEG00000008592	ENSGGOG00000015129	ENSCJAG00000000274	ENSPANG00000015621	ENSPPYG00000020106	ENSCSAG00000015446	ENSMMUG00000017378
ENSG00000101868	ENSPTRG00000021753	ENSNLEG00000010066	ENSGGOG00000016072	ENSCJAG00000004743	ENSPANG00000010729	ENSPPYG00000020200	ENSCSAG00000014344	ENSMMUG00000018433
ENSG00000101871	ENSPTRG00000021656	ENSNLEG00000008909	ENSGGOG00000003756	ENSCJAG00000000987	ENSPANG00000006683	ENSPPYG00000020119	ENSCSAG00000015273	ENSMMUG00000020179
ENSG00000101882	ENSPTRG00000022233	ENSNLEG00000014922	ENSGGOG00000013330	ENSCJAG00000004941	ENSPANG00000013752	ENSPPYG00000020679	ENSCSAG00000018345	ENSMMUG00000012382
ENSG00000101888	ENSPTRG00000039310	ENSNLEG00000014331	ENSGGOG00000013593	ENSCJAG00000007369	ENSPANG00000018449	ENSPPYG00000020625	ENSCSAG00000008842	ENSMMUG00000013204
ENSG00000101890	ENSPTRG00000022174	ENSNLEG00000014307	ENSGGOG00000006763	ENSCJAG00000007378	ENSPANG00000011773	ENSPPYG00000020624	ENSCSAG00000008852	ENSMMUG00000013199
ENSG00000101892	ENSPTRG00000022238	ENSNLEG00000014953	ENSGGOG00000006495	ENSCJAG00000014233	ENSPANG00000011672	ENSPPYG00000020684	ENSCSAG00000018340	ENSMMUG00000000705
ENSG00000101911	ENSPTRG00000021665	ENSNLEG00000009108	ENSGGOG00000008315	ENSCJAG00000003885	ENSPANG00000000891	ENSPPYG00000020125	ENSCSAG00000015172	ENSMMUG00000011345
ENSG00000101916	ENSPTRG00000021667	ENSNLEG00000009126	ENSGGOG00000012324	ENSCJAG00000003929	ENSPANG00000003159	ENSPPYG00000020126	ENSCSAG00000019530	ENSMMUG00000014255
ENSG00000101935	ENSPTRG00000022182	ENSNLEG00000014402	ENSGGOG00000015174	ENSCJAG00000007275	ENSPANG00000023790	ENSPPYG00000020629	ENSCSAG00000008834	ENSMMUG00000023423
ENSG00000101938	ENSPTRG00000022186	ENSNLEG00000014416	ENSGGOG00000002493	ENSCJAG00000007238	ENSPANG00000012510	ENSPPYG00000020633	ENSCSAG00000008818	ENSMMUG00000016666
ENSG00000101940	ENSPTRG00000021865	ENSNLEG00000007843	ENSGGOG00000005870	ENSCJAG00000002328	ENSPANG00000012952	ENSPPYG00000020315	ENSCSAG00000013235	ENSMMUG00000015396
ENSG00000101945	ENSPTRG00000021867	ENSNLEG00000007864	ENSGGOG00000027774	ENSCJAG00000002376	ENSPANG00000004841	ENSPPYG00000020317	ENSCSAG00000013221	ENSMMUG00000019768
ENSG00000101951	ENSPTRG00000021896	ENSNLEG00000008101	ENSGGOG00000000239	ENSCJAG00000002935	ENSPANG00000023042	ENSPPYG00000020346	ENSCSAG00000012798	ENSMMUG00000003082
ENSG00000101955	ENSPTRG00000021796	ENSNLEG00000001074	ENSGGOG00000007123	ENSCJAG00000005292	ENSPANG00000011869	ENSPPYG00000020244	ENSCSAG00000018105	ENSMMUG00000013135
ENSG00000101958	ENSPTRG00000021679	ENSNLEG00000009251	ENSGGOG00000012652	ENSCJAG00000004058	ENSPANG00000003157	ENSPPYG00000020137	ENSCSAG00000015013	ENSMMUG00000003482
ENSG00000101972	ENSPTRG00000022248	ENSNLEG00000015067	ENSGGOG00000004109	ENSCJAG00000020559	ENSPANG00000013929	ENSPPYG00000020697	ENSCSAG00000018330	ENSMMUG00000005825
ENSG00000101974	ENSPTRG00000022333	ENSNLEG00000003317	ENSGGOG00000001112	ENSCJAG00000010095	ENSPANG00000002237	ENSPPYG00000020781	ENSCSAG00000007354	ENSMMUG00000007234
ENSG00000101981	ENSPTRG00000022330	ENSNLEG00000003035	ENSGGOG00000000618	ENSCJAG00000010284	ENSPANG00000002645	ENSPPYG00000020779	ENSCSAG00000007436	ENSMMUG00000020064
ENSG00000101997	ENSPTRG00000021889	ENSNLEG00000008043	ENSGGOG00000000912	ENSCJAG00000002771	ENSPANG00000010966	ENSPPYG00000020340	ENSCSAG00000012858	ENSMMUG00000008623
ENSG00000102003	ENSPTRG00000021887	ENSNLEG00000008024	ENSGGOG00000001279	ENSCJAG00000002714	ENSPANG00000005848	ENSPPYG00000020338	ENSCSAG00000012877	ENSMMUG00000023025
ENSG00000102007	ENSPTRG00000021885	ENSNLEG00000001317	ENSGGOG00000024000	ENSCJAG00000002681	ENSPANG00000000993	ENSPPYG00000020336	ENSCSAG00000012883	ENSMMUG00000023022
ENSG00000102010	ENSPTRG00000021687	ENSNLEG00000009395	ENSGGOG00000015925	ENSCJAG00000004237	ENSPANG00000011362	ENSPPYG00000020145	ENSCSAG00000014950	ENSMMUG00000014047
ENSG00000102021	ENSPTRG00000022204	ENSNLEG00000014670	ENSGGOG00000028364	ENSCJAG00000001968	ENSPANG00000024419	ENSPPYG00000020648	ENSCSAG00000008465	ENSMMUG00000007515
ENSG00000102024	ENSPTRG00000022205	ENSNLEG00000014671	ENSGGOG00000008810	ENSCJAG00000001982	ENSPANG00000018366	ENSPPYG00000020649	ENSCSAG00000018267	ENSMMUG00000006377
ENSG00000102032	ENSPTRG00000022420	ENSNLEG00000013753	ENSGGOG00000009791	ENSCJAG00000014500	ENSPANG00000008961	ENSPPYG00000020862	ENSCSAG00000006814	ENSMMUG00000000320
ENSG00000102043	ENSPTRG00000021967	ENSNLEG00000000373	ENSGGOG00000015976	ENSCJAG00000017823	ENSPANG00000010718	ENSPPYG00000020414	ENSCSAG00000012035	ENSMMUG00000004274
ENSG00000102053	ENSPTRG00000021969	ENSNLEG00000000383	ENSGGOG00000024638	ENSCJAG00000001427	ENSPANG00000007944	ENSPPYG00000020416	ENSCSAG00000011955	ENSMMUG00000012261
ENSG00000102057	ENSPTRG00000021877	ENSNLEG00000007958	ENSGGOG00000002727	ENSCJAG00000002523	ENSPANG00000003598	ENSPPYG00000020328	ENSCSAG00000013138	ENSMMUG00000004559
ENSG00000102078	ENSPTRG00000022268	ENSNLEG00000015318	ENSGGOG00000005319	ENSCJAG00000002456	ENSPANG00000014923	ENSPPYG00000020715	ENSCSAG00000007957	ENSMMUG00000008386
ENSG00000102081	ENSPTRG00000022349	ENSNLEG00000013269	ENSGGOG00000010373	ENSCJAG00000003925	ENSPANG00000018447	ENSPPYG00000020797	ENSCSAG00000007281	ENSMMUG00000015814
ENSG00000102096	ENSPTRG00000021875	ENSNLEG00000007927	ENSGGOG00000011440	ENSCJAG00000002488	ENSPANG00000009952	ENSPPYG00000020326	ENSCSAG00000013149	ENSMMUG00000004557
ENSG00000102098	ENSPTRG00000021710	ENSNLEG00000009648	ENSGGOG00000015959	ENSCJAG00000005875	ENSPANG00000018991	ENSPPYG00000020165	ENSCSAG00000014738	ENSMMUG00000005084
ENSG00000102100	ENSPTRG00000021874	ENSNLEG00000007922	ENSGGOG00000011437	ENSCJAG00000002479	ENSPANG00000003149	ENSPPYG00000020325	ENSCSAG00000013155	ENSMMUG00000004553
ENSG00000102103	ENSPTRG00000021873	ENSNLEG00000007912	ENSGGOG00000011431	ENSCJAG00000002452	ENSPANG00000013632	ENSPPYG00000020324	ENSCSAG00000013159	ENSMMUG00000004548
ENSG00000102104	ENSPTRG00000021713	ENSNLEG00000009691	ENSGGOG00000023949	ENSCJAG00000005829	ENSPANG00000017121	ENSPPYG00000020167	ENSCSAG00000014719	ENSMMUG00000005065
ENSG00000102125	ENSPTRG00000022434	ENSNLEG00000014176	ENSGGOG00000011947	ENSCJAG00000016995	ENSPANG00000023866	ENSPPYG00000020876	ENSCSAG00000017730	ENSMMUG00000005498
ENSG00000102158	ENSPTRG00000022048	ENSNLEG00000001330	ENSGGOG00000010342	ENSCJAG00000018916	ENSPANG00000012904	ENSPPYG00000020493	ENSCSAG00000010777	ENSMMUG00000014407
ENSG00000102174	ENSPTRG00000021737	ENSNLEG00000009980	ENSGGOG00000003961	ENSCJAG00000005121	ENSPANG00000010105	ENSPPYG00000020183	ENSCSAG00000014426	ENSMMUG00000023589
ENSG00000102178	ENSPTRG00000022440	ENSNLEG00000014292	ENSGGOG00000013509	ENSCJAG00000016805	ENSPANG00000010838	ENSPPYG00000020882	ENSCSAG00000006742	ENSMMUG00000009015
ENSG00000102181	ENSPTRG00000022369	ENSNLEG00000013638	ENSGGOG00000005022	ENSCJAG00000003949	ENSPANG00000005515	ENSPPYG00000020817	ENSCSAG00000007121	ENSMMUG00000016610
ENSG00000102189	ENSPTRG00000005295	ENSNLEG00000005649	ENSGGOG00000005235	ENSCJAG00000019460	ENSPANG00000012190	ENSPPYG00000004830	ENSCSAG00000003719	ENSMMUG00000002244
ENSG00000102195	ENSPTRG00000028172	ENSNLEG00000013674	ENSGGOG00000012815	ENSCJAG00000003928	ENSPANG00000013292	ENSPPYG00000020819	ENSCSAG00000007114	ENSMMUG00000001620
ENSG00000102218	ENSPTRG00000021833	ENSNLEG00000002885	ENSGGOG00000006622	ENSCJAG00000012032	ENSPANG00000004120	ENSPPYG00000020280	ENSCSAG00000013761	ENSMMUG00000023018
ENSG00000102221	ENSPTRG00000021834	ENSNLEG00000002888	ENSGGOG00000005927	ENSCJAG00000012041	ENSPANG00000016120	ENSPPYG00000020282	ENSCSAG00000013759	ENSMMUG00000023016
ENSG00000102225	ENSPTRG00000021840	ENSNLEG00000003184	ENSGGOG00000002494	ENSCJAG00000012261	ENSPANG00000007583	ENSPPYG00000020289	ENSCSAG00000013666	ENSMMUG00000014002
ENSG00000102230	ENSPTRG00000021752	ENSNLEG00000010063	ENSGGOG00000002402	ENSCJAG00000004756	ENSPANG00000002970	ENSPPYG00000020199	ENSCSAG00000014356	ENSMMUG00000012821
ENSG00000102239	ENSPTRG00000022314	ENSNLEG00000002740	ENSGGOG00000003297	ENSCJAG00000003727	ENSPANG00000010372	ENSPPYG00000020764	ENSCSAG00000007512	ENSMMUG00000006449
ENSG00000102243	ENSPTRG00000022317	ENSNLEG00000002785	ENSGGOG00000006552	ENSCJAG00000003722	ENSPANG00000012099	ENSPPYG00000020766	ENSCSAG00000007498	ENSMMUG00000006451
ENSG00000102245	ENSPTRG00000022318	ENSNLEG00000002818	ENSGGOG00000010483	ENSCJAG00000003696	ENSPANG00000011358	ENSPPYG00000020768	ENSCSAG00000007485	ENSMMUG00000013773
ENSG00000102271	ENSPTRG00000022075	ENSNLEG00000002824	ENSGGOG00000002307	ENSCJAG00000010479	ENSPANG00000025093	ENSPPYG00000020523	ENSCSAG00000010443	ENSMMUG00000019383
ENSG00000102287	ENSPTRG00000022380	ENSNLEG00000013764	ENSGGOG00000001378	ENSCJAG00000003848	ENSPANG00000010519	ENSPPYG00000020826	ENSCSAG00000007034	ENSMMUG00000010936
ENSG00000102302	ENSPTRG00000021939	ENSNLEG00000016227	ENSGGOG00000007985	ENSCJAG00000000230	ENSPANG00000010099	ENSPPYG00000020382	ENSCSAG00000012335	ENSMMUG00000012613
ENSG00000102313	ENSPTRG00000021942	ENSNLEG00000016247	ENSGGOG00000011042	ENSCJAG00000031505	ENSPANG00000009040	ENSPPYG00000020384	ENSCSAG00000012306	ENSMMUG00000007339
ENSG00000102316	ENSPTRG00000021943	ENSNLEG00000016249	ENSGGOG00000002286	ENSCJAG00000007581	ENSPANG00000008095	ENSPPYG00000020385	ENSCSAG00000012266	ENSMMUG00000007345
ENSG00000102359	ENSPTRG00000022088	ENSNLEG00000007506	ENSGGOG00000010009	ENSCJAG00000004321	ENSPANG00000012053	ENSPPYG00000020539	ENSCSAG00000010378	ENSMMUG00000008210
ENSG00000102362	ENSPTRG00000022089	ENSNLEG00000007507	ENSGGOG00000001159	ENSCJAG00000004343	ENSPANG00000014703	ENSPPYG00000020540	ENSCSAG00000010368	ENSMMUG00000008211
ENSG00000102383	ENSPTRG00000022041	ENSNLEG00000001084	ENSGGOG00000004488	ENSCJAG00000017070	ENSPANG00000019929	ENSPPYG00000020485	ENSCSAG00000010880	ENSMMUG00000021207
ENSG00000102384	ENSPTRG00000022098	ENSNLEG00000007527	ENSGGOG00000012614	ENSCJAG00000004612	ENSPANG00000004634	ENSPPYG00000020547	ENSCSAG00000010200	ENSMMUG00000007601
ENSG00000102385	ENSPTRG00000022100	ENSNLEG00000007531	ENSGGOG00000004271	ENSCJAG00000004685	ENSPANG00000023953	ENSPPYG00000020549	ENSCSAG00000010074	ENSMMUG00000021579
ENSG00000102387	ENSPTRG00000022102	ENSNLEG00000007532	ENSGGOG00000004463	ENSCJAG00000004710	ENSPANG00000024510	ENSPPYG00000020550	ENSCSAG00000009969	ENSMMUG00000021581
ENSG00000102393	ENSPTRG00000022106	ENSNLEG00000007541	ENSGGOG00000008092	ENSCJAG00000004865	ENSPANG00000009461	ENSPPYG00000029853	ENSCSAG00000009853	ENSMMUG00000019577
ENSG00000102401	ENSPTRG00000022109	ENSNLEG00000001414	ENSGGOG00000006253	ENSCJAG00000019676	ENSPANG00000017972	ENSPPYG00000020558	ENSCSAG00000000329	ENSMMUG00000015655
ENSG00000102409	ENSPTRG00000040530	ENSNLEG00000007587	ENSGGOG00000001248	ENSCJAG00000003413	ENSPANG00000014701	ENSPPYG00000020575	ENSCSAG00000009517	ENSMMUG00000004150
ENSG00000102445	ENSPTRG00000005855	ENSNLEG00000002722	ENSGGOG00000010430	ENSCJAG00000009454	ENSPANG00000012223	ENSPPYG00000005348	ENSCSAG00000017755	ENSMMUG00000009862
ENSG00000102452	ENSPTRG00000006005	ENSNLEG00000007834	ENSGGOG00000007476	ENSCJAG00000021036	ENSPANG00000004282	ENSPPYG00000005476	ENSCSAG00000017489	ENSMMUG00000015856
ENSG00000102466	ENSPTRG00000006008	ENSNLEG00000007849	ENSGGOG00000006822	ENSCJAG00000021068	ENSPANG00000012680	ENSPPYG00000005477	ENSCSAG00000017485	ENSMMUG00000002875
ENSG00000102468	ENSPTRG00000005858	ENSNLEG00000002930	ENSGGOG00000007176	ENSCJAG00000009349	ENSPANG00000022427	ENSPPYG00000005351	ENSCSAG00000017748	ENSMMUG00000004210
ENSG00000102524	ENSPTRG00000006027	ENSNLEG00000007892	ENSGGOG00000021978	ENSCJAG00000014666	ENSPANG00000006692	ENSPPYG00000005494	ENSCSAG00000017473	ENSMMUG00000008040
ENSG00000102531	ENSPTRG00000023284	ENSNLEG00000003383	ENSGGOG00000005701	ENSCJAG00000008978	ENSPANG00000006006	ENSPPYG00000005363	ENSCSAG00000017734	ENSMMUG00000023756
ENSG00000102547	ENSPTRG00000005872	ENSNLEG00000003584	ENSGGOG00000000576	ENSCJAG00000008904	ENSPANG00000022217	ENSPPYG00000005366	ENSCSAG00000017717	ENSMMUG00000013472
ENSG00000102572	ENSPTRG00000005988	ENSNLEG00000007854	ENSGGOG00000001983	ENSCJAG00000004508	ENSPANG00000009176	ENSPPYG00000005461	ENSCSAG00000017517	ENSMMUG00000009173
ENSG00000102575	ENSPTRG00000010513	ENSNLEG00000012618	ENSGGOG00000012412	ENSCJAG00000005507	ENSPANG00000003565	ENSPPYG00000029796	ENSCSAG00000006722	ENSMMUG00000002974
ENSG00000102580	ENSPTRG00000005976	ENSNLEG00000016628	ENSGGOG00000001314	ENSCJAG00000003402	ENSPANG00000017673	ENSPPYG00000005451	ENSCSAG00000017525	ENSMMUG00000005841
ENSG00000102595	ENSPTRG00000005977	ENSNLEG00000016646	ENSGGOG00000010803	ENSCJAG00000003433	ENSPANG00000022725	ENSPPYG00000005452	ENSCSAG00000017524	ENSMMUG00000005842
ENSG00000102606	ENSPTRG00000006039	ENSNLEG00000007989	ENSGGOG00000007561	ENSCJAG00000014093	ENSPANG00000019938	ENSPPYG00000005508	ENSCSAG00000017462	ENSMMUG00000013138
ENSG00000102678	ENSPTRG00000005698	ENSNLEG00000013315	ENSGGOG00000004983	ENSCJAG00000018716	ENSPANG00000017719	ENSPPYG00000005203	ENSCSAG00000018049	ENSMMUG00000009912
ENSG00000102683	ENSPTRG00000005701	ENSNLEG00000013319	ENSGGOG00000014274	ENSCJAG00000018729	ENSPANG00000008185	ENSPPYG00000005204	ENSCSAG00000018048	ENSMMUG00000001291
ENSG00000102710	ENSPTRG00000005791	ENSNLEG00000001818	ENSGGOG00000011916	ENSCJAG00000018002	ENSPANG00000022863	ENSPPYG00000005288	ENSCSAG00000017865	ENSMMUG00000003590
ENSG00000102755	ENSPTRG00000005743	ENSNLEG00000000456	ENSGGOG00000008750	ENSCJAG00000019447	ENSPANG00000009892	ENSPPYG00000005246	ENSCSAG00000017969	ENSMMUG00000021538
ENSG00000102760	ENSPTRG00000005819	ENSNLEG00000001295	ENSGGOG00000002722	ENSCJAG00000017692	ENSPANG00000007573	ENSPPYG00000005316	ENSCSAG00000017831	ENSMMUG00000011593
ENSG00000102763	ENSPTRG00000005820	ENSNLEG00000001302	ENSGGOG00000009902	ENSCJAG00000017682	ENSPANG00000024519	ENSPPYG00000005317	ENSCSAG00000017823	ENSMMUG00000011594
ENSG00000102780	ENSPTRG00000005823	ENSNLEG00000001525	ENSGGOG00000000410	ENSCJAG00000017656	ENSPANG00000002940	ENSPPYG00000005318	ENSCSAG00000017813	ENSMMUG00000023076
ENSG00000102781	ENSPTRG00000005753	ENSNLEG00000000679	ENSGGOG00000026875	ENSCJAG00000021612	ENSPANG00000023364	ENSPPYG00000005253	ENSCSAG00000017958	ENSMMUG00000004922
ENSG00000102802	ENSPTRG00000005758	ENSNLEG00000000801	ENSGGOG00000009867	ENSCJAG00000018674	ENSPANG00000021857	ENSPPYG00000005256	ENSCSAG00000017948	ENSMMUG00000013346
ENSG00000102804	ENSPTRG00000005837	ENSNLEG00000001960	ENSGGOG00000012857	ENSCJAG00000019808	ENSPANG00000017753	ENSPPYG00000005330	ENSCSAG00000017781	ENSMMUG00000003753
ENSG00000102805	ENSPTRG00000005940	ENSNLEG00000016242	ENSGGOG00000013888	ENSCJAG00000021191	ENSPANG00000009178	ENSPPYG00000005424	ENSCSAG00000017592	ENSMMUG00000021457
ENSG00000102837	ENSPTRG00000005910	ENSNLEG00000015825	ENSGGOG00000012253	ENSCJAG00000003690	ENSPANG00000024154	ENSPPYG00000005396	ENSCSAG00000017647	ENSMMUG00000002657
ENSG00000102854	ENSPTRG00000007563	ENSNLEG00000008332	ENSGGOG00000013962	ENSCJAG00000012194	ENSPANG00000023076	ENSPPYG00000006932	ENSCSAG00000012142	ENSMMUG00000000835
ENSG00000102858	ENSPTRG00000007723	ENSNLEG00000009875	ENSGGOG00000010922	ENSCJAG00000019844	ENSPANG00000010765	ENSPPYG00000007065	ENSCSAG00000009073	ENSMMUG00000001888
ENSG00000102870	ENSPTRG00000008016	ENSNLEG00000016045	ENSGGOG00000016743	ENSCJAG00000002948	ENSPANG00000016927	ENSPPYG00000007288	ENSCSAG00000005825	ENSMMUG00000020891
ENSG00000102871	ENSPTRG00000008215	ENSNLEG00000004328	ENSGGOG00000011883	ENSCJAG00000016502	ENSPANG00000017334	ENSPPYG00000007440	ENSCSAG00000003737	ENSMMUG00000005908
ENSG00000102878	ENSPTRG00000034007	ENSNLEG00000004338	ENSGGOG00000011899	ENSCJAG00000016481	ENSPANG00000005017	ENSPPYG00000007441	ENSCSAG00000003768	ENSMMUG00000005906
ENSG00000102879	ENSPTRG00000007989	ENSNLEG00000001679	ENSGGOG00000012716	ENSCJAG00000006672	ENSPANG00000011152	ENSPPYG00000007238	ENSCSAG00000006195	ENSMMUG00000007329
ENSG00000102882	ENSPTRG00000007988	ENSNLEG00000001983	ENSGGOG00000008951	ENSCJAG00000006770	ENSPANG00000004872	ENSPPYG00000007239	ENSCSAG00000006190	ENSMMUG00000017758
ENSG00000102886	ENSPTRG00000007987	ENSNLEG00000001992	ENSGGOG00000008947	ENSCJAG00000006809	ENSPANG00000011153	ENSPPYG00000007240	ENSCSAG00000006187	ENSMMUG00000029164
ENSG00000102890	ENSPTRG00000008220	ENSNLEG00000004393	ENSGGOG00000011935	ENSCJAG00000016361	ENSPANG00000005501	ENSPPYG00000007446	ENSCSAG00000003824	ENSMMUG00000020259
ENSG00000102891	ENSPTRG00000008134	ENSNLEG00000002227	ENSGGOG00000005198	ENSCJAG00000012675	ENSPANG00000016472	ENSPPYG00000007369	ENSCSAG00000005113	ENSMMUG00000016108
ENSG00000102893	ENSPTRG00000008090	ENSNLEG00000015813	ENSGGOG00000003010	ENSCJAG00000018324	ENSPANG00000017340	ENSPPYG00000007325	ENSCSAG00000005516	ENSMMUG00000004718
ENSG00000102898	ENSPTRG00000008248	ENSNLEG00000004889	ENSGGOG00000023925	ENSCJAG00000016015	ENSPANG00000014057	ENSPPYG00000007472	ENSCSAG00000003952	ENSMMUG00000012038
ENSG00000102901	ENSPTRG00000008246	ENSNLEG00000004913	ENSGGOG00000001458	ENSCJAG00000016022	ENSPANG00000017333	ENSPPYG00000007470	ENSCSAG00000003949	ENSMMUG00000007802
ENSG00000102904	ENSPTRG00000008245	ENSNLEG00000004902	ENSGGOG00000001452	ENSCJAG00000016035	ENSPANG00000024774	ENSPPYG00000007469	ENSCSAG00000003947	ENSMMUG00000007803
ENSG00000102908	ENSPTRG00000008283	ENSNLEG00000005522	ENSGGOG00000006817	ENSCJAG00000015262	ENSPANG00000009863	ENSPPYG00000007507	ENSCSAG00000004149	ENSMMUG00000018255
ENSG00000102910	ENSPTRG00000008093	ENSNLEG00000000605	ENSGGOG00000006559	ENSCJAG00000012577	ENSPANG00000016834	ENSPPYG00000007328	ENSCSAG00000005425	ENSMMUG00000007397
ENSG00000102921	ENSPTRG00000008096	ENSNLEG00000000653	ENSGGOG00000015565	ENSCJAG00000012640	ENSPANG00000007118	ENSPPYG00000007330	ENSCSAG00000005417	ENSMMUG00000018978
ENSG00000102924	ENSPTRG00000008097	ENSNLEG00000000675	ENSGGOG00000015205	ENSCJAG00000012660	ENSPANG00000009450	ENSPPYG00000007331	ENSCSAG00000005415	ENSMMUG00000022217
ENSG00000102934	ENSPTRG00000008151	ENSNLEG00000002825	ENSGGOG00000023257	ENSCJAG00000012103	ENSPANG00000011224	ENSPPYG00000007385	ENSCSAG00000004923	ENSMMUG00000008924
ENSG00000102935	ENSPTRG00000008099	ENSNLEG00000000697	ENSGGOG00000016641	ENSCJAG00000011975	ENSPANG00000022231	ENSPPYG00000007334	ENSCSAG00000005405	ENSMMUG00000021261
ENSG00000102967	ENSPTRG00000008333	ENSNLEG00000005701	ENSGGOG00000013030	ENSCJAG00000015085	ENSPANG00000007354	ENSPPYG00000007520	ENSCSAG00000004239	ENSMMUG00000023312
ENSG00000102974	ENSPTRG00000008235	ENSNLEG00000004747	ENSGGOG00000001063	ENSCJAG00000016139	ENSPANG00000015703	ENSPPYG00000007461	ENSCSAG00000003911	ENSMMUG00000009798
ENSG00000102977	ENSPTRG00000008238	ENSNLEG00000004780	ENSGGOG00000003881	ENSCJAG00000016106	ENSPANG00000017897	ENSPPYG00000007463	ENSCSAG00000003934	ENSMMUG00000009805
ENSG00000102978	ENSPTRG00000008157	ENSNLEG00000003034	ENSGGOG00000012415	ENSCJAG00000012016	ENSPANG00000006264	ENSPPYG00000007390	ENSCSAG00000004901	ENSMMUG00000020474
ENSG00000102981	ENSPTRG00000008239	ENSNLEG00000004829	ENSGGOG00000003886	ENSCJAG00000016098	ENSPANG00000022534	ENSPPYG00000007464	ENSCSAG00000003936	ENSMMUG00000009806
ENSG00000102984	ENSPTRG00000008328	ENSNLEG00000005746	ENSGGOG00000005863	ENSCJAG00000015044	ENSPANG00000007150	ENSPPYG00000007523	ENSCSAG00000004263	ENSMMUG00000016716
ENSG00000102996	ENSPTRG00000008173	ENSNLEG00000003342	ENSGGOG00000000025	ENSCJAG00000011709	ENSPANG00000019364	ENSPPYG00000007402	ENSCSAG00000004779	ENSMMUG00000007052
ENSG00000103005	ENSPTRG00000008172	ENSNLEG00000003340	ENSGGOG00000017147	ENSCJAG00000011733	ENSPANG00000025138	ENSPPYG00000007401	ENSCSAG00000004783	ENSMMUG00000022669
ENSG00000103018	ENSPTRG00000008282	ENSNLEG00000005515	ENSGGOG00000015031	ENSCJAG00000015334	ENSPANG00000023971	ENSPPYG00000007506	ENSCSAG00000004146	ENSMMUG00000012039
ENSG00000103021	ENSPTRG00000008176	ENSNLEG00000003407	ENSGGOG00000013504	ENSCJAG00000011662	ENSPANG00000021080	ENSPPYG00000007405	ENSCSAG00000004767	ENSMMUG00000019446
ENSG00000103024	ENSPTRG00000007605	ENSNLEG00000008754	ENSGGOG00000006229	ENSCJAG00000014687	ENSPANG00000017598	ENSPPYG00000006961	ENSCSAG00000011458	ENSMMUG00000003857
ENSG00000103034	ENSPTRG00000008181	ENSNLEG00000003445	ENSGGOG00000009535	ENSCJAG00000011550	ENSPANG00000007666	ENSPPYG00000007408	ENSCSAG00000004744	ENSMMUG00000014618
ENSG00000103037	ENSPTRG00000008182	ENSNLEG00000003534	ENSGGOG00000009544	ENSCJAG00000011535	ENSPANG00000017644	ENSPPYG00000007409	ENSCSAG00000004711	ENSMMUG00000014621
ENSG00000103043	ENSPTRG00000008313	ENSNLEG00000016161	ENSGGOG00000013079	ENSCJAG00000014847	ENSPANG00000018041	ENSPPYG00000007534	ENSCSAG00000004350	ENSMMUG00000020421
ENSG00000103044	ENSPTRG00000008273	ENSNLEG00000005404	ENSGGOG00000004183	ENSCJAG00000015469	ENSPANG00000010458	ENSPPYG00000007496	ENSCSAG00000004101	ENSMMUG00000010922
ENSG00000103056	ENSPTRG00000008267	ENSNLEG00000005281	ENSGGOG00000024700	ENSCJAG00000015622	ENSPANG00000008678	ENSPPYG00000007490	ENSCSAG00000004086	ENSMMUG00000019496
ENSG00000103061	ENSPTRG00000008264	ENSNLEG00000005228	ENSGGOG00000001565	ENSCJAG00000015670	ENSPANG00000020867	ENSPPYG00000007487	ENSCSAG00000004076	ENSMMUG00000002065
ENSG00000103064	ENSPTRG00000008263	ENSNLEG00000005192	ENSGGOG00000001561	ENSCJAG00000015675	ENSPANG00000009389	ENSPPYG00000007486	ENSCSAG00000004074	ENSMMUG00000002064
ENSG00000103066	ENSPTRG00000008262	ENSNLEG00000005168	ENSGGOG00000001557	ENSCJAG00000015700	ENSPANG00000005756	ENSPPYG00000007485	ENSCSAG00000004071	ENSMMUG00000010147
ENSG00000103089	ENSPTRG00000008350	ENSNLEG00000008010	ENSGGOG00000013529	ENSCJAG00000014444	ENSPANG00000000633	ENSPPYG00000007552	ENSCSAG00000004572	ENSMMUG00000008381
ENSG00000103091	ENSPTRG00000008351	ENSNLEG00000012952	ENSGGOG00000014559	ENSCJAG00000014399	ENSPANG00000014552	ENSPPYG00000007553	ENSCSAG00000004590	ENSMMUG00000023471
ENSG00000103111	ENSPTRG00000008370	ENSNLEG00000013161	ENSGGOG00000016471	ENSCJAG00000014113	ENSPANG00000018516	ENSPPYG00000007570	ENSCSAG00000003631	ENSMMUG00000005331
ENSG00000103121	ENSPTRG00000008382	ENSNLEG00000010438	ENSGGOG00000006740	ENSCJAG00000016683	ENSPANG00000016997	ENSPPYG00000007581	ENSCSAG00000003575	ENSMMUG00000013081
ENSG00000103126	ENSPTRG00000007537	ENSNLEG00000008050	ENSGGOG00000009760	ENSCJAG00000011809	ENSPANG00000010773	ENSPPYG00000006905	ENSCSAG00000012923	ENSMMUG00000000605
ENSG00000103145	ENSPTRG00000007679	ENSNLEG00000009541	ENSGGOG00000005157	ENSCJAG00000015444	ENSPANG00000024399	ENSPPYG00000007026	ENSCSAG00000010254	ENSMMUG00000007665
ENSG00000103148	ENSPTRG00000007529	ENSNLEG00000007965	ENSGGOG00000010495	ENSCJAG00000011598	ENSPANG00000009172	ENSPPYG00000006897	ENSCSAG00000013134	ENSMMUG00000000590
ENSG00000103160	ENSPTRG00000008409	ENSNLEG00000010992	ENSGGOG00000016026	ENSCJAG00000003920	ENSPANG00000026306	ENSPPYG00000007598	ENSCSAG00000003370	ENSMMUG00000020055
ENSG00000103168	ENSPTRG00000008411	ENSNLEG00000011015	ENSGGOG00000000942	ENSCJAG00000003961	ENSPANG00000023897	ENSPPYG00000007600	ENSCSAG00000003346	ENSMMUG00000008569
ENSG00000103174	ENSPTRG00000007735	ENSNLEG00000009994	ENSGGOG00000004837	ENSCJAG00000019998	ENSPANG00000019368	ENSPPYG00000007075	ENSCSAG00000008808	ENSMMUG00000011499
ENSG00000103184	ENSPTRG00000007733	ENSNLEG00000009992	ENSGGOG00000007151	ENSCJAG00000019976	ENSPANG00000012330	ENSPPYG00000007074	ENSCSAG00000008884	ENSMMUG00000018047
ENSG00000103194	ENSPTRG00000008421	ENSNLEG00000011245	ENSGGOG00000012792	ENSCJAG00000004067	ENSPANG00000007753	ENSPPYG00000007609	ENSCSAG00000003178	ENSMMUG00000011244
ENSG00000103196	ENSPTRG00000008422	ENSNLEG00000011301	ENSGGOG00000002690	ENSCJAG00000004090	ENSPANG00000015945	ENSPPYG00000007610	ENSCSAG00000003164	ENSMMUG00000011245
ENSG00000103197	ENSPTRG00000031311	ENSNLEG00000009038	ENSGGOG00000027370	ENSCJAG00000015115	ENSPANG00000015710	ENSPPYG00000006986	ENSCSAG00000011043	ENSMMUG00000002808
ENSG00000103199	ENSPTRG00000007727	ENSNLEG00000009900	ENSGGOG00000010957	ENSCJAG00000019885	ENSPANG00000017589	ENSPPYG00000007069	ENSCSAG00000008993	ENSMMUG00000014313
ENSG00000103222	ENSPTRG00000007812	ENSNLEG00000000102	ENSGGOG00000004324	ENSCJAG00000005641	ENSPANG00000010459	ENSPPYG00000007135	ENSCSAG00000008018	ENSMMUG00000005914
ENSG00000103241	ENSPTRG00000008439	ENSNLEG00000011449	ENSGGOG00000025357	ENSCJAG00000017152	ENSPANG00000006104	ENSPPYG00000007623	ENSCSAG00000003141	ENSMMUG00000019503
ENSG00000103245	ENSPTRG00000007561	ENSNLEG00000008292	ENSGGOG00000013946	ENSCJAG00000012185	ENSPANG00000017497	ENSPPYG00000006930	ENSCSAG00000012192	ENSMMUG00000006455
ENSG00000103248	ENSPTRG00000008440	ENSNLEG00000011451	ENSGGOG00000014557	ENSCJAG00000017146	ENSPANG00000021729	ENSPPYG00000007624	ENSCSAG00000003139	ENSMMUG00000019500
ENSG00000103249	ENSPTRG00000007594	ENSNLEG00000008654	ENSGGOG00000014942	ENSCJAG00000014423	ENSPANG00000019552	ENSPPYG00000006954	ENSCSAG00000011607	ENSMMUG00000021518
ENSG00000103253	ENSPTRG00000007560	ENSNLEG00000008276	ENSGGOG00000013934	ENSCJAG00000012174	ENSPANG00000004810	ENSPPYG00000006929	ENSCSAG00000012211	ENSMMUG00000006453
ENSG00000103257	ENSPTRG00000008450	ENSNLEG00000011583	ENSGGOG00000024266	ENSCJAG00000008679	ENSPANG00000009779	ENSPPYG00000007633	ENSCSAG00000003120	ENSMMUG00000001595
ENSG00000103264	ENSPTRG00000008444	ENSNLEG00000011495	ENSGGOG00000009386	ENSCJAG00000004482	ENSPANG00000022200	ENSPPYG00000007627	ENSCSAG00000003136	ENSMMUG00000017610
ENSG00000103266	ENSPTRG00000007553	ENSNLEG00000008170	ENSGGOG00000024616	ENSCJAG00000012062	ENSPANG00000006970	ENSPPYG00000006921	ENSCSAG00000012299	ENSMMUG00000001983
ENSG00000103269	ENSPTRG00000007552	ENSNLEG00000008158	ENSGGOG00000013845	ENSCJAG00000012045	ENSPANG00000008685	ENSPPYG00000006920	ENSCSAG00000012329	ENSMMUG00000001982
ENSG00000103274	ENSPTRG00000007758	ENSNLEG00000010128	ENSGGOG00000000962	ENSCJAG00000015978	ENSPANG00000009723	ENSPPYG00000007093	ENSCSAG00000008455	ENSMMUG00000020614
ENSG00000103275	ENSPTRG00000007587	ENSNLEG00000008525	ENSGGOG00000011639	ENSCJAG00000013249	ENSPANG00000009603	ENSPPYG00000006946	ENSCSAG00000011775	ENSMMUG00000003654
ENSG00000103310	ENSPTRG00000007856	ENSNLEG00000010495	ENSGGOG00000000083	ENSCJAG00000009206	ENSPANG00000024575	ENSPPYG00000007168	ENSCSAG00000007417	ENSMMUG00000016759
ENSG00000103313	ENSPTRG00000007690	ENSNLEG00000009630	ENSGGOG00000015800	ENSCJAG00000019582	ENSPANG00000018705	ENSPPYG00000007037	ENSCSAG00000010088	ENSMMUG00000017969
ENSG00000103316	ENSPTRG00000007858	ENSNLEG00000012248	ENSGGOG00000016331	ENSCJAG00000009144	ENSPANG00000007020	ENSPPYG00000007170	ENSCSAG00000007345	ENSMMUG00000016764
ENSG00000103319	ENSPTRG00000007877	ENSNLEG00000012136	ENSGGOG00000015267	ENSCJAG00000009038	ENSPANG00000011500	ENSPPYG00000007179	ENSCSAG00000007050	ENSMMUG00000017725
ENSG00000103335	ENSPTRG00000008463	ENSNLEG00000000624	ENSGGOG00000012587	ENSCJAG00000012943	ENSPANG00000021833	ENSPPYG00000007647	ENSCSAG00000002988	ENSMMUG00000007254
ENSG00000103342	ENSPTRG00000007779	ENSNLEG00000010199	ENSGGOG00000004071	ENSCJAG00000018191	ENSPANG00000007630	ENSPPYG00000007114	ENSCSAG00000008244	ENSMMUG00000023178
ENSG00000103343	ENSPTRG00000007698	ENSNLEG00000009651	ENSGGOG00000016442	ENSCJAG00000019642	ENSPANG00000013691	ENSPPYG00000007045	ENSCSAG00000010029	ENSMMUG00000007568
ENSG00000103351	ENSPTRG00000007702	ENSNLEG00000009663	ENSGGOG00000016576	ENSCJAG00000019656	ENSPANG00000016182	ENSPPYG00000029626	ENSCSAG00000009986	ENSMMUG00000007569
ENSG00000103356	ENSPTRG00000007887	ENSNLEG00000012054	ENSGGOG00000007365	ENSCJAG00000020611	ENSPANG00000015102	ENSPPYG00000007190	ENSCSAG00000006802	ENSMMUG00000020525
ENSG00000103363	ENSPTRG00000007663	ENSNLEG00000009471	ENSGGOG00000015306	ENSCJAG00000015347	ENSPANG00000023975	ENSPPYG00000007013	ENSCSAG00000000582	ENSMMUG00000002184
ENSG00000103365	ENSPTRG00000007886	ENSNLEG00000012055	ENSGGOG00000004218	ENSCJAG00000020601	ENSPANG00000024180	ENSPPYG00000007189	ENSCSAG00000006835	ENSMMUG00000020521
ENSG00000103375	ENSPTRG00000007905	ENSNLEG00000011738	ENSGGOG00000011047	ENSCJAG00000020747	ENSPANG00000024081	ENSPPYG00000007206	ENSCSAG00000006477	ENSMMUG00000010472
ENSG00000103381	ENSPTRG00000007787	ENSNLEG00000010215	ENSGGOG00000009477	ENSCJAG00000016005	ENSPANG00000001216	ENSPPYG00000007119	ENSCSAG00000008177	ENSMMUG00000002323
ENSG00000103404	ENSPTRG00000007882	ENSNLEG00000012068	ENSGGOG00000005221	ENSCJAG00000020583	ENSPANG00000005891	ENSPPYG00000007185	ENSCSAG00000006919	ENSMMUG00000009845
ENSG00000103429	ENSPTRG00000007794	ENSNLEG00000010265	ENSGGOG00000024765	ENSCJAG00000015851	ENSPANG00000024037	ENSPPYG00000007125	ENSCSAG00000008131	ENSMMUG00000008264
ENSG00000103449	ENSPTRG00000008108	ENSNLEG00000001008	ENSGGOG00000000663	ENSCJAG00000001740	ENSPANG00000024176	ENSPPYG00000007345	ENSCSAG00000005319	ENSMMUG00000017200
ENSG00000103460	ENSPTRG00000008110	ENSNLEG00000001016	ENSGGOG00000009117	ENSCJAG00000001731	ENSPANG00000016176	ENSPPYG00000007346	ENSCSAG00000005317	ENSMMUG00000013967
ENSG00000103489	ENSPTRG00000007819	ENSNLEG00000008826	ENSGGOG00000004435	ENSCJAG00000015942	ENSPANG00000005647	ENSPPYG00000007138	ENSCSAG00000007962	ENSMMUG00000017131
ENSG00000103490	ENSPTRG00000008039	ENSNLEG00000016273	ENSGGOG00000017148	ENSCJAG00000003190	ENSPANG00000009453	ENSPPYG00000007312	ENSCSAG00000005708	ENSMMUG00000021704
ENSG00000103494	ENSPTRG00000008117	ENSNLEG00000001149	ENSGGOG00000011141	ENSCJAG00000001445	ENSPANG00000015743	ENSPPYG00000007352	ENSCSAG00000005297	ENSMMUG00000020580
ENSG00000103502	ENSPTRG00000007972	ENSNLEG00000007570	ENSGGOG00000015612	ENSCJAG00000007155	ENSPANG00000016353	ENSPPYG00000007256	ENSCSAG00000006124	ENSMMUG00000018985
ENSG00000103507	ENSPTRG00000008032	ENSNLEG00000016135	ENSGGOG00000013592	ENSCJAG00000003108	ENSPANG00000011331	ENSPPYG00000007307	ENSCSAG00000005732	ENSMMUG00000016032
ENSG00000103510	ENSPTRG00000008034	ENSNLEG00000016179	ENSGGOG00000013606	ENSCJAG00000003122	ENSPANG00000023250	ENSPPYG00000007308	ENSCSAG00000005731	ENSMMUG00000002030
ENSG00000103528	ENSPTRG00000007829	ENSNLEG00000005392	ENSGGOG00000013679	ENSCJAG00000009906	ENSPANG00000012695	ENSPPYG00000007145	ENSCSAG00000007827	ENSMMUG00000014757
ENSG00000103534	ENSPTRG00000007831	ENSNLEG00000005334	ENSGGOG00000004215	ENSCJAG00000009819	ENSPANG00000025461	ENSPPYG00000007147	ENSCSAG00000007810	ENSMMUG00000013329
ENSG00000103540	ENSPTRG00000007834	ENSNLEG00000012522	ENSGGOG00000005644	ENSCJAG00000009768	ENSPANG00000011096	ENSPPYG00000007149	ENSCSAG00000007789	ENSMMUG00000013334
ENSG00000103544	ENSPTRG00000007835	ENSNLEG00000012499	ENSGGOG00000005652	ENSCJAG00000009632	ENSPANG00000022233	ENSPPYG00000007150	ENSCSAG00000007774	ENSMMUG00000013338
ENSG00000103546	ENSPTRG00000008126	ENSNLEG00000001314	ENSGGOG00000005154	ENSCJAG00000012830	ENSPANG00000018478	ENSPPYG00000007359	ENSCSAG00000005269	ENSMMUG00000020238
ENSG00000103549	ENSPTRG00000008015	ENSNLEG00000016037	ENSGGOG00000016728	ENSCJAG00000002878	ENSPANG00000016925	ENSPPYG00000007287	ENSCSAG00000005831	ENSMMUG00000020881
[truncated: 9,171 more rows]
