# Supplementary material for: Genome-scale detection of positive selection in nine primates predicts human-virus evolutionary conflicts
Source: Nucleic Acids Res. 2017 Aug 11;45(18):10634–48. doi: 10.1093/nar/gkx704 (PMC5737536; doi:10.1093/nar/gkx704)
Supplement: Supplementary Data [file gkx704_supp.zip › nar-01319-n-2017-File011.txt]

Ensembl.Gene.ID	Ensembl.Transcript.ID	Ensembl.Protein.ID	EntrezGene.ID	HGNC.symbol	Description	PSR.total	M7vM8_F61__alternative_model_kappa	M7vM8_F61__alternative_model_omega	M7vM8_F61__null_model_lnL	M7vM8_F61__alternative_model_lnL	M7vM8_F61__LRT_statistic	M7vM8_F61__LRT_P_value_full	M7vM8_F61__LRT_P_value_log10	M7vM8_F61__LRT_P_value_bonf	M7vM8_F61__LRT_P_value_bh	M7vM8_F3X4__alternative_model_kappa	M7vM8_F3X4__alternative_model_omega	M7vM8_F3X4__null_model_lnL	M7vM8_F3X4__alternative_model_lnL	M7vM8_F3X4__LRT_statistic	M7vM8_F3X4__LRT_P_value_full	M7vM8_F3X4__LRT_P_value_log10	M7vM8_F3X4__LRT_P_value_bonf	M7vM8_F3X4__LRT_P_value_bh	M1avM2a_F61__alternative_model_kappa	M1avM2a_F61__alternative_model_omega	M1avM2a_F61__null_model_lnL	M1avM2a_F61__alternative_model_lnL	M1avM2a_F61__LRT_statistic	M1avM2a_F61__LRT_P_value_full	M1avM2a_F61__LRT_P_value_log10	M1avM2a_F61__LRT_P_value_bonf	M1avM2a_F61__LRT_P_value_bh	M1avM2a_F3X4__alternative_model_kappa	M1avM2a_F3X4__alternative_model_omega	M1avM2a_F3X4__null_model_lnL	M1avM2a_F3X4__alternative_model_lnL	M1avM2a_F3X4__LRT_statistic	M1avM2a_F3X4__LRT_P_value_full	M1avM2a_F3X4__LRT_P_value_log10	M1avM2a_F3X4__LRT_P_value_bonf	M1avM2a_F3X4__LRT_P_value_bh
ENSG00000000971	ENST00000367429	ENSP00000356399	3075	CFH	complement factor H [Source:HGNC Symbol;Acc:HGNC:4883]	13	2.66691	9.92909	-10241.247675	-10183.882606	114.730138000003	0	-Inf	0	0	2.88094	9.24709	-10331.634302	-10276.160041	110.948522000002	0	-Inf	0	0	2.6596	9.73989	-10238.539159	-10183.820785	109.436748	0	-Inf	0	0	2.88169	9.26797	-10330.022569	-10276.159413	107.726312000003	0	-Inf	0	0
ENSG00000003400	ENST00000286186	ENSP00000286186	843	CASP10	caspase 10, apoptosis-related cysteine peptidase [Source:HGNC Symbol;Acc:HGNC:1500]	6	3.91953	7.54362	-3638.08968	-3606.654631	62.8700980000003	0	-Inf	0	0	4.01743	6.87271	-3684.212693	-3655.138839	58.1477079999995	0	-Inf	0	0	3.92137	7.71292	-3637.601541	-3606.609289	61.984504	0	-Inf	0	0	4.02095	7.05558	-3683.679583	-3655.108879	57.1414080000004	0	-Inf	0	0
ENSG00000008438	ENST00000008938	ENSP00000008938	8993	PGLYRP1	peptidoglycan recognition protein 1 [Source:HGNC Symbol;Acc:HGNC:8904]	2	3.5166	7.68117	-1565.995219	-1556.89051	18.2094179999999	0.000111141	-3.95412569993387	1	0.000539230667249672	3.41668	9.44556	-1608.266984	-1598.554545	19.4248780000003	6.0526e-05	-4.21805802648938	0.671596496	0.000310780423877834	3.51687	7.95593	-1565.364065	-1556.864177	16.9997760000001	0.000203491	-3.69145479399047	1	0.00095634736806438	3.41548	9.35393	-1607.793683	-1598.550894	18.4855780000003	9.6807e-05	-4.01409323823439	1	0.000497992801112656
ENSG00000009709	ENST00000375375	ENSP00000364524	5081	PAX7	paired box 7 [Source:HGNC Symbol;Acc:HGNC:8621]	2	6.57295	9.56636	-2815.276729	-2807.718353	15.1167519999999	0.000521722	-3.28256084953955	1	0.00223514568030888	7.34071	9.77642	-2871.471207	-2863.696865	15.5486840000003	0.000420384	-3.37635382176831	1	0.00187332564819277	6.5376	10.78054	-2814.161252	-2807.851359	12.6197860000002	0.001818228	-2.7403516585545	1	0.0071214464835863	7.32447	10.94435	-2870.479403	-2863.908656	13.1414939999995	0.001400751	-2.85363905881626	1	0.00580602655808741
ENSG00000010610	ENST00000011653	ENSP00000011653	920	CD4	CD4 molecule [Source:HGNC Symbol;Acc:HGNC:1678]	2	3.24635	4.5927	-3337.818137	-3321.310916	33.0144420000006	6.8e-08	-7.16749108729376	0.000754528	5.31732205778717e-07	3.24518	5.11632	-3394.812552	-3384.312361	21.0003820000002	2.7531e-05	-4.560178013576	0.305483976	0.000149915780176644	3.24411	4.39273	-3333.775418	-3321.298881	24.953074	3.815e-06	-5.4185054577091	0.04233124	2.40792036405006e-05	3.27678	5.07095	-3394.807476	-3384.314926	20.9850999999999	2.7742e-05	-4.55686223260471	0.307825232	0.000155624485338726
ENSG00000012124	ENST00000085219	ENSP00000085219	933	CD22	CD22 molecule [Source:HGNC Symbol;Acc:HGNC:1643]	5	3.58322	5.78243	-6573.065483	-6538.53309	69.0647860000008	0	-Inf	0	0	3.53486	5.54457	-6650.037435	-6618.518364	63.0381420000012	0	-Inf	0	0	3.58934	6.0644	-6572.976215	-6538.430898	69.0906340000001	0	-Inf	0	0	3.53837	5.72821	-6650.001664	-6618.476298	63.0507320000015	0	-Inf	0	0
ENSG00000012223	ENST00000231751	ENSP00000231751	4057	LTF	lactotransferrin [Source:HGNC Symbol;Acc:HGNC:6720]	5	3.35024	2.47795	-5214.440842	-5199.339025	30.2036339999995	2.76e-07	-6.55909091793478	0.003062496	1.98992592592593e-06	3.48881	2.43893	-5297.012648	-5282.451988	29.1213200000002	4.75e-07	-6.32330639037513	0.0052706	3.36994884910486e-06	3.35011	2.46519	-5214.419874	-5199.338921	30.1619060000012	2.82e-07	-6.54975089168064	0.003129072	2.07773705179283e-06	3.48925	2.4911	-5296.92196	-5282.450298	28.9433239999998	5.19e-07	-6.28483264215154	0.005758824	3.79369169960474e-06
ENSG00000016490	ENST00000234701	ENSP00000234701	1179	CLCA1	chloride channel accessory 1 [Source:HGNC Symbol;Acc:HGNC:2015]	1	4.15861	11.21435	-5606.609356	-5597.514855	18.1890019999992	0.000112282	-3.94968986018769	1	0.000544528440559441	4.1172	11.3897	-5675.426875	-5667.115166	16.623418000001	0.000245624	-3.60972920040413	1	0.00113229908766099	4.15387	11.20321	-5606.50144	-5597.502819	17.9972419999995	0.00012358	-3.90805180912144	1	0.000604338334067871	4.11539	11.44577	-5675.335223	-5667.108512	16.4534220000005	0.000267414	-3.57281585973826	1	0.00126967297560976
ENSG00000016602	ENST00000370563	ENSP00000359594	22802	CLCA4	chloride channel accessory 4 [Source:HGNC Symbol;Acc:HGNC:2018]	4	3.51393	19.61036	-6150.656126	-6123.423146	54.4659599999995	0	-Inf	0	0	3.55086	20.10757	-6218.905419	-6189.717662	58.3755139999994	0	-Inf	0	0	3.47863	18.87802	-6149.503907	-6123.127862	52.75209	0	-Inf	0	0	3.54741	20.02894	-6218.453219	-6189.714212	57.4780140000003	0	-Inf	0	0
ENSG00000019169	ENST00000327097	ENSP00000318916	8685	MARCO	macrophage receptor with collagenous structure [Source:HGNC Symbol;Acc:HGNC:6895]	1	4.17094	4.46716	-2589.684637	-2582.83948	13.6903139999995	0.001064599	-2.97281394610492	1	0.00427380264254703	4.13359	3.49573	-2634.008256	-2628.177295	11.6619220000002	0.002935255	-2.53235416348544	1	0.0110727859007478	4.17113	4.52815	-2589.658019	-2582.837479	13.6410800000003	0.001091132	-2.96212270733659	1	0.00449080143620178	4.13349	3.56108	-2633.943563	-2628.175394	11.5363379999999	0.003125475	-2.50508397057512	1	0.0120837179790941
ENSG00000021852	ENST00000371237	ENSP00000360281	732	C8B	complement component 8, beta polypeptide [Source:HGNC Symbol;Acc:HGNC:1353]	1	8.70918	4.01095	-3659.267805	-3652.047454	14.4407019999999	0.000731546	-3.13575836001296	1	0.00304700991591592	8.80423	4.22735	-3696.02742	-3689.17877	13.6972999999998	0.001060887	-2.97433087235689	1	0.00437118535165243	8.70913	4.00438	-3659.250861	-3652.04674	14.4082419999995	0.000743515	-3.12871026540495	1	0.00316519039509014	8.80434	4.19217	-3696.00047	-3689.1779	13.6451399999996	0.001088919	-2.96300442434098	1	0.00461712743141001
ENSG00000026103	ENST00000355740	ENSP00000347979	355	FAS	Fas cell surface death receptor [Source:HGNC Symbol;Acc:HGNC:11920]	3	4.6729	10.81623	-2368.315909	-2351.195954	34.2399100000002	3.7e-08	-7.43179827593301	0.000410552	2.99236151603499e-07	4.58919	10.95211	-2414.705539	-2399.043508	31.3240619999997	1.58e-07	-6.80134291304558	0.001753168	1.18939484396201e-06	4.6826	11.25709	-2368.199068	-2351.15243	34.0932759999996	4e-08	-7.39794000867204	0.00044384	3.31223880597015e-07	4.69494	11.70336	-2414.658187	-2399.010084	31.296206	1.6e-07	-6.79588001734407	0.00177536	1.24586666666667e-06
ENSG00000026751	ENST00000368043	ENSP00000357022	57823	SLAMF7	SLAM family member 7 [Source:HGNC Symbol;Acc:HGNC:21394]	1	5.36227	5.6423	-2425.381826	-2417.149459	16.4647339999992	0.000265906	-3.57527186297873	1	0.00120526673856209	5.28666	5.79112	-2468.534815	-2459.26028	18.54907	9.3782e-05	-4.02788050971082	1	0.000468741023423423	5.36209	5.63241	-2425.376719	-2417.146025	16.4613879999997	0.000266351	-3.57454566834164	1	0.00122631979087137	5.28659	5.7832	-2468.477224	-2459.256451	18.441546	9.8962e-05	-4.0045315362954	1	0.000507431770794824
ENSG00000043514	ENST00000316891	ENSP00000321810	54802	TRIT1	tRNA isopentenyltransferase 1 [Source:HGNC Symbol;Acc:HGNC:20286]	1	4.61568	88.73206	-2576.986089	-2566.994543	19.9830920000004	4.5785e-05	-4.3392767814772	0.50803036	0.000236073587360595	4.73192	47.66215	-2603.254849	-2593.570126	19.3694459999997	6.2227e-05	-4.20602113610137	0.690470792	0.00031892415334873	4.5944	87.77567	-2576.908196	-2566.922584	19.9712239999999	4.6058e-05	-4.3366949245529	0.511059568	0.000243942514558473	4.72704	48.01459	-2603.178907	-2593.507928	19.341958	6.3088e-05	-4.20005324027085	0.700024448	0.000333662749285033
ENSG00000046774	ENST00000247452	ENSP00000354660	51438	MAGEC2	melanoma antigen family C, 2 [Source:HGNC Symbol;Acc:HGNC:13574]	5	2.81679	5.60342	-2788.53479	-2766.312492	44.4445960000003	0	-Inf	0	0	3.04834	5.8684	-2863.308052	-2841.981948	42.6522079999995	1e-09	-9	1.1096e-05	9.78483245149912e-09	2.81793	5.6704	-2787.775551	-2766.31336	42.9243820000002	0	-Inf	0	0	3.04983	5.99088	-2863.247563	-2841.987656	42.5198140000002	1e-09	-9	1.1096e-05	1.04090056285178e-08
ENSG00000049883	ENST00000380639	ENSP00000370013	79810	PTCD2	pentatricopeptide repeat domain 2 [Source:HGNC Symbol;Acc:HGNC:25734]	1	4.7218	6.34317	-2564.584487	-2557.188599	14.791776	0.000613771	-3.21199363535273	1	0.00259542797865854	4.6641	5.5414	-2607.548	-2600.743614	13.6087719999996	0.001108901	-2.95510722488141	1	0.00454874879704251	4.71525	6.63182	-2564.40259	-2557.109565	14.5860499999999	0.000680267	-3.16732059631198	1	0.00292454189538938	4.67326	6.23363	-2607.379972	-2600.642163	13.4756180000004	0.001185241	-2.9261933337649	1	0.00497971758273381
ENSG00000050344	ENST00000056233	ENSP00000056233	9603	NFE2L3	nuclear factor, erythroid 2-like 3 [Source:HGNC Symbol;Acc:HGNC:7783]	1	3.62913	4.28373	-4750.84913	-4743.668444	14.3613719999994	0.000761146	-3.11853203059772	1	0.00315608221823617	3.74106	4.16518	-4794.354617	-4787.73341	13.2424140000003	0.001331822	-2.87555381539355	1	0.00538749431717098	3.62883	4.4802	-4750.710193	-4743.663938	14.0925100000004	0.000870663	-3.06014991107886	1	0.00365526925766175	3.7409	4.26156	-4794.241413	-4787.732706	13.0174139999999	0.001490406	-2.82669540974785	1	0.00615465015854112
ENSG00000055955	ENST00000266041	ENSP00000266041	3700	ITIH4	inter-alpha-trypsin inhibitor heavy chain family, member 4 [Source:HGNC Symbol;Acc:HGNC:6169]	2	4.76281	43.51741	-6174.162585	-6162.863587	22.5979960000004	1.2385e-05	-4.90710398907814	0.13742396	7.06913374485597e-05	4.70071	43.56639	-6319.067618	-6308.107089	21.9210579999999	1.7374e-05	-4.76010018282303	0.192781904	9.79085342813611e-05	4.73999	43.06917	-6173.680136	-6162.506296	22.3476800000008	1.4037e-05	-4.85272570008816	0.155754552	8.13764639498433e-05	4.70364	43.89677	-6319.054477	-6308.08247	21.9440139999988	1.7176e-05	-4.76507796857181	0.190584896	9.96261871406168e-05
ENSG00000062096	ENST00000381127	ENSP00000370519	416	ARSF	arylsulfatase F [Source:HGNC Symbol;Acc:HGNC:721]	1	3.94881	6.22249	-3926.747926	-3919.569825	14.3562019999999	0.000763116	-3.11740944064177	1	0.00316306878446022	4.02334	7.9011	-3967.651647	-3959.669867	15.9635600000001	0.000341631	-3.46644272780127	1	0.00154345992508143	3.94582	6.51185	-3926.175096	-3919.529054	13.2920839999997	0.001299154	-2.88633936518098	1	0.00524960407283321	4.00993	3.93119	-3966.799258	-3960.422192	12.754132	0.001700104	-2.76952451083078	1	0.00695331882934021
ENSG00000063127	ENST00000335875	ENSP00000338627	28968	SLC6A16	solute carrier family 6, member 16 [Source:HGNC Symbol;Acc:HGNC:13622]	1	4.74577	5.75637	-4781.450036	-4770.025671	22.8487299999997	1.0926e-05	-4.96153880382144	0.121234896	6.29138017644006e-05	4.47353	5.36558	-4840.197494	-4828.39415	23.6066879999998	7.48e-06	-5.12609840213554	0.08299808	4.45507675791734e-05	4.74801	5.84907	-4781.360983	-4770.024343	22.6732799999991	1.1928e-05	-4.92343236955506	0.132353088	6.98064810126582e-05	4.47432	5.40109	-4839.886114	-4828.393932	22.9843639999999	1.021e-05	-4.99097425791309	0.11329016	6.13373903627504e-05
ENSG00000068985	ENST00000376150	ENSP00000365320	8712	PAGE1	P antigen family, member 1 (prostate associated) [Source:HGNC Symbol;Acc:HGNC:4107]	6	3.06377	9.30402	-1091.679132	-1069.733848	43.8905679999998	0	-Inf	0	0	2.96894	7.00572	-1118.339549	-1099.980488	36.7181220000002	1.1e-08	-7.95860731484177	0.000122056	9.54308053166536e-08	3.06404	9.41312	-1089.346388	-1069.733254	39.2262679999999	3e-09	-8.52287874528034	3.3288e-05	2.92513181019332e-08	2.96841	7.20713	-1115.105458	-1099.977683	30.2555499999999	2.69e-07	-6.57024771999759	0.002984824	2.02773369565217e-06
ENSG00000069974	ENST00000396307	ENSP00000379601	5873	RAB27A	RAB27A, member RAS oncogene family [Source:HGNC Symbol;Acc:HGNC:9766]	1	11.66169	12.79554	-1105.327704	-1096.035897	18.5836140000001	9.2176e-05	-4.03538214211755	1	0.00045276002478973	10.82029	9.87739	-1137.510211	-1129.194593	16.6312360000002	0.000244666	-3.61142637816892	1	0.00112835159434746	11.62572	13.6087	-1105.078898	-1096.031315	18.0951660000001	0.000117675	-3.92931579302136	1	0.000577497478991597	10.79695	10.24706	-1137.267614	-1129.179871	16.1754860000001	0.000307283	-3.51246146581071	1	0.00144720380645161
ENSG00000071203	ENST00000016913	ENSP00000016913	54860	MS4A12	membrane-spanning 4-domains, subfamily A, member 12 [Source:HGNC Symbol;Acc:HGNC:13370]	15	4.28263	22.50907	-2327.141671	-2251.457313	151.368716	0	-Inf	0	0	4.04907	23.66194	-2382.604184	-2308.857666	147.493036	0	-Inf	0	0	4.28265	22.50904	-2318.958656	-2251.457313	135.002686	0	-Inf	0	0	4.04909	23.66217	-2373.679441	-2308.857666	129.643550000001	0	-Inf	0	0
ENSG00000075218	ENST00000454366	ENSP00000415430	51512	GTSE1	G-2 and S-phase expressed 1 [Source:HGNC Symbol;Acc:HGNC:13698]	1	4.84187	4.10586	-5397.571787	-5389.244868	16.6538380000002	0.000241916	-3.61633540703326	1	0.00110192936617406	5.31475	4.04398	-5463.89445	-5457.782084	12.2247319999988	0.002215303	-2.65456686437168	1	0.00857975640069808	4.84118	4.49589	-5397.565478	-5389.149729	16.8314980000014	0.000221354	-3.65491262565156	1	0.00103286122119428	5.31353	4.28419	-5463.894037	-5457.742372	12.3033300000006	0.002129932	-2.67163426158294	1	0.00854034025722543
ENSG00000077238	ENST00000395762	ENSP00000379111	3566	IL4R	interleukin 4 receptor [Source:HGNC Symbol;Acc:HGNC:6015]	3	5.03162	6.47768	-6105.076444	-6088.942461	32.2679660000013	9.8e-08	-7.0087739243075	0.001087408	7.53052631578947e-07	4.88686	5.95829	-6219.20272	-6205.807762	26.7899159999997	1.523e-06	-5.81730009666396	0.016899208	1.00890794029851e-05	5.03236	6.84204	-6104.218233	-6088.916008	30.6044499999989	2.26e-07	-6.6458915608526	0.002507696	1.68076139410188e-06	4.89251	6.48035	-6218.083007	-6205.771112	24.6237899999996	4.498e-06	-5.34698054890039	0.049909808	2.87498894009217e-05
ENSG00000079263	ENST00000392045	ENSP00000375899	11262	SP140	SP140 nuclear body protein [Source:HGNC Symbol;Acc:HGNC:17133]	2	4.16115	3.75821	-5300.12013	-5286.400902	27.4384559999999	1.101e-06	-5.95821268102825	0.012216696	7.32855188962208e-06	4.32438	3.254	-5359.310138	-5346.821474	24.977327999999	3.769e-06	-5.4237738625504	0.041820824	2.35345098480585e-05	4.16148	3.76619	-5299.674449	-5286.398394	26.5521100000005	1.715e-06	-5.76573587562121	0.01902964	1.140182144997e-05	4.32451	3.36778	-5358.637894	-5346.810835	23.6541180000004	7.304e-06	-5.13643923547376	0.081045184	4.50251022222222e-05
ENSG00000081237	ENST00000442510	ENSP00000411355	5788	PTPRC	protein tyrosine phosphatase, receptor type, C [Source:HGNC Symbol;Acc:HGNC:9666]	26	2.88186	6.94303	-9538.066073	-9420.410063	235.312020000001	0	-Inf	0	0	2.94849	8.04423	-9591.365699	-9486.584999	209.561399999999	0	-Inf	0	0	2.8838	7.29758	-9516.704272	-9419.825006	193.758532000003	0	-Inf	0	0	2.92516	7.41739	-9589.986138	-9486.176326	207.619623999999	0	-Inf	0	0
ENSG00000085063	ENST00000395850	ENSP00000379191	966	CD59	CD59 molecule, complement regulatory protein [Source:HGNC Symbol;Acc:HGNC:1689]	15	4.5561	15.61838	-1148.651867	-1100.904345	95.4950440000002	0	-Inf	0	0	3.87621	11.53201	-1157.580539	-1122.979023	69.2030319999999	0	-Inf	0	0	4.55589	15.61269	-1141.977487	-1100.903455	82.1480640000004	0	-Inf	0	0	3.87607	11.52801	-1157.545622	-1122.978143	69.1349580000001	0	-Inf	0	0
ENSG00000085563	ENST00000622132	ENSP00000478255	5243	ABCB1	ATP-binding cassette, sub-family B (MDR/TAP), member 1 [Source:HGNC Symbol;Acc:HGNC:40]	3	3.43933	7.1092	-7250.772003	-7223.798909	53.9461879999999	0	-Inf	0	0	3.35825	8.37067	-7389.294021	-7363.238584	52.110874	0	-Inf	0	0	3.43847	7.22619	-7249.396978	-7223.782895	51.228165999999	0	-Inf	0	0	3.35878	8.48243	-7387.105129	-7363.23642	47.7374179999988	0	-Inf	0	0
ENSG00000087074	ENST00000200453	ENSP00000200453	23645	PPP1R15A	protein phosphatase 1, regulatory subunit 15A [Source:HGNC Symbol;Acc:HGNC:14375]	2	3.99543	7.81179	-4491.372293	-4471.273225	40.1981360000009	2e-09	-8.69897000433602	2.2192e-05	1.88868085106383e-08	4.59849	7.89586	-4575.725859	-4558.725806	34.0001059999995	4.1e-08	-7.38721614328026	0.000454936	3.33530791788856e-07	3.98878	9.18622	-4491.364137	-4471.010008	40.7082579999988	1e-09	-9	1.1096e-05	1.02740740740741e-08	4.58728	7.59084	-4575.719018	-4558.707359	34.0233179999996	4.1e-08	-7.38721614328026	0.000454936	3.44648484848485e-07
ENSG00000087460	ENST00000371100	ENSP00000360141	2778	GNAS	GNAS complex locus [Source:HGNC Symbol;Acc:HGNC:4392]	1	5.0902	17.95515	-5636.785825	-5624.220596	25.1304579999996	3.491e-06	-5.45705015118582	0.038736136	2.15200755555556e-05	4.98726	19.63622	-5776.176854	-5765.703492	20.9467240000013	2.828e-05	-4.54852059487514	0.31379488	0.000153369931573803	5.04208	17.92439	-5636.359721	-5624.030245	24.6589519999998	4.42e-06	-5.35457773065091	0.04904432	2.7615045045045e-05	5.01471	21.49544	-5775.934256	-5765.363312	21.1418879999983	2.5651e-05	-4.59089569932346	0.284623496	0.000144625760162602
ENSG00000088888	ENST00000428216	ENSP00000401980	57506	MAVS	mitochondrial antiviral signaling protein [Source:HGNC Symbol;Acc:HGNC:29233]	1	4.94624	3.72967	-3584.444684	-3576.871152	15.1470639999998	0.000513874	-3.28914335534884	1	0.00220407649942018	4.7909	3.2032	-3660.376912	-3652.420542	15.9127400000007	0.000350423	-3.455407396667	1	0.00158124994225295	4.94702	3.86939	-3584.230217	-3576.849139	14.7621559999998	0.000622929	-3.20556145039604	1	0.002700007884375	4.79201	3.39475	-3660.36906	-3652.414374	15.9093720000001	0.000351013	-3.45467679885123	1	0.00163717538797814
ENSG00000089127	ENST00000445409	ENSP00000388001	4938	OAS1	2-5-oligoadenylate synthetase 1, 40/46kDa [Source:HGNC Symbol;Acc:HGNC:8086]	12	4.86183	5.30694	-2689.127347	-2654.402847	69.4490000000005	0	-Inf	0	0	4.78276	5.13872	-2746.059058	-2714.115086	63.8879440000001	0	-Inf	0	0	4.85991	5.23976	-2687.117602	-2654.400912	65.4333799999995	0	-Inf	0	0	4.7849	5.20554	-2744.534762	-2714.110252	60.8490199999997	0	-Inf	0	0
ENSG00000090402	ENST00000264382	ENSP00000264382	6476	SI	sucrase-isomaltase (alpha-glucosidase) [Source:HGNC Symbol;Acc:HGNC:10856]	8	3.07241	10.76192	-11236.031118	-11190.681039	90.7001580000033	0	-Inf	0	0	3.14472	9.49873	-11393.492014	-11347.038115	92.9077980000002	0	-Inf	0	0	3.0977	12.27366	-11234.067731	-11189.134145	89.8671719999984	0	-Inf	0	0	3.1513	10.93355	-11390.758954	-11345.631656	90.2545960000025	0	-Inf	0	0
ENSG00000090512	ENST00000265029	ENSP00000265029	26998	FETUB	fetuin B [Source:HGNC Symbol;Acc:HGNC:3658]	2	4.56949	6.6209	-2824.922383	-2809.491168	30.8624300000001	1.99e-07	-6.70114692359029	0.002208104	1.4642599469496e-06	4.66253	6.37564	-2869.321942	-2853.800744	31.0423959999998	1.82e-07	-6.73992861201492	0.002019472	1.35444131455399e-06	4.56828	6.5496	-2824.182486	-2809.491522	29.3819280000007	4.17e-07	-6.37986394502624	0.004627032	3.02420392156863e-06	4.66187	6.32231	-2868.489069	-2853.800677	29.376784	4.18e-07	-6.37882371822496	0.004638128	3.08181262458472e-06
ENSG00000091128	ENST00000388781	ENSP00000373433	22798	LAMB4	laminin, beta 4 [Source:HGNC Symbol;Acc:HGNC:6491]	3	4.62631	7.61668	-10905.843164	-10878.692208	54.301911999999	0	-Inf	0	0	4.71224	5.7743	-11026.008618	-11001.05087	49.9154960000014	0	-Inf	0	0	4.62752	7.75656	-10905.677785	-10878.699917	53.9557359999999	0	-Inf	0	0	4.7119	5.74128	-11025.127323	-11001.0555	48.1436460000004	0	-Inf	0	0
ENSG00000091138	ENST00000340010	ENSP00000345873	1811	SLC26A3	solute carrier family 26 (anion exchanger), member 3 [Source:HGNC Symbol;Acc:HGNC:3018]	11	3.61571	10.36586	-5237.311958	-5165.315537	143.992842	0	-Inf	0	0	3.534	10.36187	-5296.04144	-5223.056328	145.970224000001	0	-Inf	0	0	3.61672	10.56298	-5237.311518	-5165.194118	144.2348	0	-Inf	0	0	3.53642	10.5812	-5296.035189	-5222.987753	146.094872	0	-Inf	0	0
ENSG00000091317	ENST00000205636	ENSP00000205636	54918	CMTM6	CKLF-like MARVEL transmembrane domain containing 6 [Source:HGNC Symbol;Acc:HGNC:19177]	1	2.06945	6.02909	-1183.533549	-1177.027301	13.0124959999998	0.001494075	-2.82562760113602	1	0.00581897374517375	2.21114	5.97668	-1217.43662	-1211.671201	11.5308379999997	0.003134082	-2.50388964485478	1	0.0117366769733378	2.06757	6.24604	-1182.56828	-1177.023166	11.090228	0.003906498	-2.40821239369901	1	0.0142775038893281	2.20823	7.82886	-1217.435581	-1211.551772	11.7676179999999	0.00278416	-2.55530581032569	1	0.010881662331807
ENSG00000091513	ENST00000402696	ENSP00000385834	7018	TF	transferrin [Source:HGNC Symbol;Acc:HGNC:11740]	5	3.31383	10.61191	-4547.409133	-4516.003746	62.8107739999996	0	-Inf	0	0	3.4797	10.20572	-4604.118322	-4573.715527	60.8055899999999	0	-Inf	0	0	3.30923	10.5311	-4547.333209	-4515.973449	62.7195200000006	0	-Inf	0	0	3.4728	10.08172	-4604.117387	-4573.665698	60.9033780000009	0	-Inf	0	0
ENSG00000099330	ENST00000215061	ENSP00000215061	79629	OCEL1	occludin/ELL domain containing 1 [Source:HGNC Symbol;Acc:HGNC:26221]	1	4.24582	9.38853	-1619.480693	-1610.810035	17.341316	0.000171546	-3.76561940409094	1	0.000800451814970563	4.3442	9.68211	-1657.887459	-1648.753618	18.2676820000001	0.00010795	-3.96677735332975	1	0.000530945567375887	4.24509	9.36915	-1619.302962	-1610.806495	16.9929339999999	0.000204188	-3.68996978471198	1	0.000959216785774767	4.34398	9.66158	-1657.623571	-1648.744461	17.7582200000002	0.000139268	-3.85614866117779	1	0.000693278478241364
ENSG00000099338	ENST00000409235	ENSP00000386962	57828	CATSPERG	catsper channel auxiliary subunit gamma [Source:HGNC Symbol;Acc:HGNC:25243]	1	3.27157	5.69197	-8056.255513	-8048.363456	15.784114	0.0003737	-3.42747690215036	1	0.00164742757250695	3.33174	5.75898	-8196.530719	-8187.994252	17.0729339999998	0.000196182	-3.70734084231432	1	0.000918883694385817	3.26835	6.1256	-8055.653408	-8048.256315	14.794186000001	0.000613032	-3.21251685490949	1	0.00266335280814409	3.32856	6.12025	-8196.245579	-8187.87481	16.7415380000002	0.000231537	-3.63537959811539	1	0.0011088194009495
ENSG00000099812	ENST00000215582	ENSP00000215582	126353	MISP	mitotic spindle positioning [Source:HGNC Symbol;Acc:HGNC:27000]	1	5.93161	4.83623	-5501.715632	-5496.276018	10.8792280000016	0.004341159	-2.36239430732923	1	0.01541424008448	5.78869	4.05365	-5582.038678	-5577.130153	9.81704999999965	0.007383371	-2.13174530857812	1	0.0255459571612099	5.93461	5.2122	-5501.424607	-5496.365745	10.1177239999997	0.006352785	-2.19703584242857	1	0.0220904112691946	5.78995	4.32272	-5581.955526	-5577.192037	9.52697799999987	0.008535776	-2.06875699040181	1	0.0300104469252218
ENSG00000100368	ENST00000403662	ENSP00000384053	1439	CSF2RB	colony stimulating factor 2 receptor, beta, low-affinity (granulocyte-macrophage) [Source:HGNC Symbol;Acc:HGNC:2436]	1	4.91417	2.51987	-6569.019678	-6561.590601	14.8581539999996	0.000593735	-3.22640734915574	1	0.00251741824990447	4.93425	2.48252	-6689.714959	-6681.769213	15.8914920000007	0.000354166	-3.45079313349358	1	0.00159749021788618	4.91414	2.51111	-6568.437816	-6561.588361	13.6989099999992	0.001060033	-2.9746806144571	1	0.00436766660527293	4.93421	2.47505	-6688.714991	-6681.768471	13.893039999999	0.000961977	-3.01683531142632	1	0.00411333209710983
ENSG00000100453	ENST00000216341	ENSP00000216341	3002	GZMB	granzyme B (granzyme 2, cytotoxic T-lymphocyte-associated serine esterase 1) [Source:HGNC Symbol;Acc:HGNC:4709]	5	3.32044	12.2407	-2331.126376	-2304.784501	52.6837500000001	0	-Inf	0	0	3.24656	11.88201	-2367.364425	-2341.942286	50.8442780000005	0	-Inf	0	0	3.32191	12.30193	-2331.118055	-2304.726297	52.7835159999995	0	-Inf	0	0	3.24819	12.24753	-2367.354115	-2341.88937	50.9294900000004	0	-Inf	0	0
ENSG00000100473	ENST00000396618	ENSP00000379862	1690	COCH	cochlin [Source:HGNC Symbol;Acc:HGNC:2180]	1	5.8629	45.13321	-2772.735362	-2752.496784	40.4771559999999	2e-09	-8.69897000433602	2.2192e-05	1.88868085106383e-08	5.93278	36.37923	-2831.466056	-2813.258765	36.4145820000003	1.2e-08	-7.92081875395237	0.000133152	1.0353965785381e-07	5.87667	45.44738	-2772.119178	-2752.494938	39.2484800000002	3e-09	-8.52287874528034	3.3288e-05	2.92513181019332e-08	5.69185	20.93072	-2831.197101	-2814.086654	34.220894	3.7e-08	-7.43179827593301	0.000410552	3.12682406702209e-07
ENSG00000100578	ENST00000354386	ENSP00000346359	9786	KIAA0586	KIAA0586 [Source:HGNC Symbol;Acc:HGNC:19960]	1	5.05757	10.32682	-9107.679415	-9098.353673	18.6514840000018	8.9101e-05	-4.05011742175387	0.988664696	0.000439211326521546	5.15229	11.98904	-9270.829841	-9262.352288	16.9551060000013	0.000208087	-3.6817550509975	1	0.000970140063865546	5.05945	10.42536	-9107.27032	-9098.366086	17.8084679999993	0.000135813	-3.86705865746312	1	0.000660377321647678	5.15592	12.19957	-9270.540987	-9262.380334	16.3213060000016	0.000285676	-3.54412624371029	1	0.0013523297337884
ENSG00000100593	ENST00000342219	ENSP00000341490	145501	ISM2	isthmin 2 [Source:HGNC Symbol;Acc:HGNC:23176]	2	3.3817	5.6842	-3946.88899	-3931.620517	30.5369460000002	2.34e-07	-6.63078414258986	0.002596464	1.7082e-06	3.64598	5.34916	-4002.638971	-3989.806529	25.6648839999998	2.673e-06	-5.57300104124346	0.029659608	1.70359609419874e-05	3.38354	5.8433	-3946.746633	-3931.666846	30.1595740000002	2.82e-07	-6.54975089168064	0.003129072	2.07773705179283e-06	3.64813	5.58542	-4002.251564	-3989.867434	24.7682600000007	4.184e-06	-5.37840832414078	0.046425664	2.6882260567458e-05
ENSG00000100721	ENST00000402399	ENSP00000385036	8115	TCL1A	T-cell leukemia/lymphoma 1A [Source:HGNC Symbol;Acc:HGNC:11648]	2	3.59561	4.70402	-804.96607	-797.40052	15.1310999999998	0.000517992	-3.28567694755725	1	0.0022200228783314	3.2916	5.48724	-831.748306	-823.528944	16.4387239999999	0.000269387	-3.56962336616496	1	0.00123773008364389	3.59542	4.70045	-804.897458	-797.398943	14.99703	0.000553906	-3.25656393047928	1	0.00242260188253843	3.29148	5.48249	-831.74085	-823.527478	16.4267440000001	0.000271005	-3.56702269638619	1	0.00128562269345874
ENSG00000100867	ENST00000344777	ENSP00000344674	10202	DHRS2	dehydrogenase/reductase (SDR family) member 2 [Source:HGNC Symbol;Acc:HGNC:18349]	2	7.22125	5.82731	-1808.551952	-1799.782851	17.5382020000002	0.000155463	-3.80837295588388	1	0.000730939596610169	7.0132	12.02855	-1878.00481	-1867.30387	21.4018799999999	2.2524e-05	-4.64735448133103	0.249926304	0.000124341444776119	7.21144	6.71814	-1808.037951	-1799.698229	16.6794439999999	0.000238839	-3.62189475584309	1	0.001109316678108	6.99202	10.9228	-1877.499373	-1867.092997	20.8127520000003	3.0239e-05	-4.51943257499831	0.335531944	0.000168348690070211
ENSG00000100918	ENST00000620473	ENSP00000482546	9985	REC8	REC8 meiotic recombination protein [Source:HGNC Symbol;Acc:HGNC:16879]	5	3.7119	7.14155	-3498.891727	-3467.992245	61.7989640000005	0	-Inf	0	0	3.89885	7.06925	-3622.335245	-3594.837763	54.9949640000004	0	-Inf	0	0	3.71085	7.41224	-3498.827917	-3467.96707	61.7216939999998	0	-Inf	0	0	3.89563	6.89769	-3621.237903	-3594.824786	52.8262340000001	0	-Inf	0	0
ENSG00000101203	ENST00000358894	ENSP00000351767	57642	COL20A1	collagen, type XX, alpha 1 [Source:HGNC Symbol;Acc:HGNC:14670]	2	6.65323	5.75383	-9151.334447	-9139.300915	24.0670639999989	5.942e-06	-5.22606735253235	0.065932432	3.54857007534984e-05	6.58516	6.32636	-9326.339647	-9315.565605	21.5480840000018	2.0936e-05	-4.67910629036818	0.232305856	0.000116502435305918	6.57661	6.39172	-9149.017396	-9139.2307	19.5733919999984	5.6194e-05	-4.25031005286509	0.623528624	0.000293425234823529	6.58283	6.98207	-9324.340486	-9315.521498	17.6379759999982	0.000147898	-3.83003769885528	1	0.000732950517195177
ENSG00000101347	ENST00000262878	ENSP00000262878	25939	SAMHD1	SAM domain and HD domain 1 [Source:HGNC Symbol;Acc:HGNC:15925]	3	3.80805	4.52412	-4060.478446	-4044.183368	32.5901560000002	8.4e-08	-7.07572071393812	0.000932064	6.4997489539749e-07	3.96604	3.98765	-4083.866017	-4066.11426	35.503514	2e-08	-7.69897000433602	0.00022192	1.6748679245283e-07	3.80017	4.64564	-4060.034917	-4044.184379	31.7010760000003	1.31e-07	-6.88272870434424	0.001453576	1.00872727272727e-06	3.96603	4.02499	-4082.718905	-4066.118129	33.2015520000004	6.2e-08	-7.20760831050175	0.000687952	5.08464153732446e-07
ENSG00000101751	ENST00000579534	ENSP00000462664	11201	POLI	polymerase (DNA directed) iota [Source:HGNC Symbol;Acc:HGNC:9182]	1	4.86696	16.49885	-4302.348922	-4296.049589	12.5986659999999	0.00183753	-2.7357655617795	1	0.00703319519834426	5.28063	16.91131	-4344.907309	-4338.706491	12.4016360000005	0.002027771	-2.69298109226369	1	0.0079086632745167	5.69721	19.85618	-4302.327538	-4296.779304	11.0964679999997	0.003894329	-2.40956736127801	1	0.0142424108714568	5.302	17.52111	-4344.745924	-4338.592535	12.3067780000001	0.002126264	-2.67238281383664	1	0.00853273972658228
ENSG00000101888	ENST00000218004	ENSP00000218004	55916	NXT2	nuclear transport factor 2-like export factor 2 [Source:HGNC Symbol;Acc:HGNC:18151]	4	3.96185	5.97763	-1209.020305	-1191.523382	34.9938459999998	2.5e-08	-7.60205999132796	0.0002774	2.0639880952381e-07	3.60807	5.94458	-1243.929527	-1228.849648	30.1597580000002	2.82e-07	-6.54975089168064	0.003129072	2.05995523370639e-06	3.96185	5.97763	-1206.042617	-1191.523383	29.0384680000002	4.95e-07	-6.30539480106643	0.00549252	3.53444015444015e-06	3.60807	5.94458	-1243.667117	-1228.84965	29.6349339999997	3.67e-07	-6.43533393574791	0.004072232	2.73120858484239e-06
ENSG00000101916	ENST00000311912	ENSP00000312082	51311	TLR8	toll-like receptor 8 [Source:HGNC Symbol;Acc:HGNC:15632]	1	2.53925	8.75023	-6014.247109	-6003.14867	22.1968780000007	1.5136e-05	-4.81998888094228	0.167949056	8.50805754812563e-05	2.80296	7.76254	-6072.994654	-6062.965061	20.0591860000004	4.4076e-05	-4.35579782560708	0.489067296	0.000230909960339943	2.51755	8.38245	-6014.210273	-6003.114927	22.1906920000001	1.5183e-05	-4.81864240797155	0.168470568	8.75626652806653e-05	2.80493	8.17666	-6072.821034	-6062.931963	19.7781419999992	5.0726e-05	-4.29476938263466	0.562855696	0.000272437413359148
ENSG00000102021	ENST00000371920	ENSP00000360988	51213	LUZP4	leucine zipper protein 4 [Source:HGNC Symbol;Acc:HGNC:24971]	4	3.85833	9.91262	-1522.13124	-1508.559425	27.14363	1.276e-06	-5.89414932561486	0.014158496	8.43269565217391e-06	4.19693	10.00467	-1549.417455	-1536.71268	25.4095499999999	3.037e-06	-5.51755520808173	0.033698552	1.92014541310541e-05	3.85834	9.91263	-1522.018356	-1508.559423	26.9178660000002	1.428e-06	-5.84527179255984	0.015845088	9.62057559198543e-06	4.19693	10.00468	-1549.213874	-1536.712679	25.0023900000001	3.722e-06	-5.42922363120525	0.041299312	2.40531811298777e-05
ENSG00000102387	ENST00000372907	ENSP00000361998	54457	TAF7L	TAF7-like RNA polymerase II, TATA box binding protein (TBP)-associated factor, 50kDa [Source:HGNC Symbol;Acc:HGNC:11548]	1	3.12147	5.58086	-2953.76254	-2943.783644	19.9577920000002	4.6368e-05	-4.33378163620892	0.514499328	0.000238857626740947	3.26304	5.27074	-3016.341157	-3006.797066	19.0881819999995	7.1623e-05	-4.1449474920904	0.794728808	0.000363553892040256	3.12143	5.57738	-2953.758349	-2943.782128	19.9524420000007	4.6492e-05	-4.3326217708683	0.515875232	0.00024593136320305	3.26299	5.26763	-3016.341093	-3006.795489	19.0912079999998	7.1515e-05	-4.14560285702418	0.79353044	0.00037483724137931
ENSG00000102445	ENST00000429979	ENSP00000396935	80183	KIAA0226L	KIAA0226-like [Source:HGNC Symbol;Acc:HGNC:20420]	1	4.59015	16.17344	-4282.542106	-4272.961089	19.162033999999	6.9027e-05	-4.16098100118446	0.765923592	0.000347357638095238	4.54505	18.25525	-4356.941177	-4347.480282	18.9217899999985	7.7837e-05	-4.10881391103047	0.863679352	0.000392224955495005	4.61664	16.32499	-4282.504513	-4272.940317	19.1283920000005	7.0198e-05	-4.15367526110862	0.778917008	0.000359776909006928	4.56932	18.39969	-4356.921226	-4347.451576	18.9393	7.7158e-05	-4.11261903815906	0.856145168	0.000403081529190207
ENSG00000102837	ENST00000219022	ENSP00000219022	10562	OLFM4	olfactomedin 4 [Source:HGNC Symbol;Acc:HGNC:17190]	1	3.66835	24.38405	-3218.733306	-3211.878096	13.7104200000003	0.00105395	-2.97717999181718	1	0.00423718449275362	3.63376	35.50762	-3277.97677	-3271.494585	12.9643700000006	0.001530463	-2.81517716530877	1	0.00611303723830094	3.6692	25.68032	-3218.478754	-3211.856987	13.2435340000002	0.001331077	-2.87579682077788	1	0.00536492204576825	3.62728	36.45622	-3277.673484	-3271.440108	12.4667520000003	0.001962814	-2.70712085302398	1	0.00792554008151383
ENSG00000102893	ENST00000323584	ENSP00000313504	5257	PHKB	phosphorylase kinase, beta [Source:HGNC Symbol;Acc:HGNC:8927]	1	3.14471	47.28613	-5631.425852	-5615.192178	32.4673480000001	8.9e-08	-7.05060999335509	0.000987544	6.86271021542738e-07	3.6125	13.28139	-5719.387361	-5702.54955	33.6756220000007	4.9e-08	-7.30980391997149	0.000543704	3.94274111675127e-07	3.16831	47.59912	-5630.888117	-5615.143284	31.4896660000013	1.45e-07	-6.83863199776502	0.00160892	1.10807162534435e-06	3.61224	13.24517	-5718.991827	-5702.533963	32.9157279999999	7.1e-08	-7.14874165128092	0.000787816	5.7970272259014e-07
ENSG00000102901	ENST00000562787	ENSP00000457810	80152	CENPT	centromere protein T [Source:HGNC Symbol;Acc:HGNC:25787]	1	5.84073	4.81543	-3796.3106	-3785.56677	21.4876599999998	2.1578e-05	-4.66598881123865	0.239429488	0.000118120122348298	5.98223	4.06993	-3866.654755	-3858.256114	16.7972820000005	0.000225173	-3.64748368599653	1	0.00104409511408274	5.84717	4.77524	-3796.17333	-3785.56514	21.2163799999998	2.4713e-05	-4.60707453082772	0.274215448	0.000137107724	5.98245	4.1979	-3866.639116	-3858.248755	16.7807219999995	0.000227045	-3.6438880577195	1	0.00108965887543253
ENSG00000102977	ENST00000620338	ENSP00000483117	65057	ACD	adrenocortical dysplasia homolog (mouse) [Source:HGNC Symbol;Acc:HGNC:25070]	1	3.69345	14.17627	-3566.867049	-3561.86497	10.0041579999997	0.006723953	-2.17237533091252	1	0.0228022562616137	3.73106	12.56863	-3626.56003	-3621.638952	9.84215600000061	0.007291267	-2.13719699797868	1	0.0252509046916355	3.69638	14.42418	-3566.852138	-3561.95717	9.78993600000013	0.007484149	-2.12585757482867	1	0.0255992963329223	3.73362	12.76421	-3626.529511	-3621.68669	9.68564200000037	0.00788478	-2.10321041978834	1	0.0279519229648562
ENSG00000103168	ENST00000567759	ENSP00000455265	9013	TAF1C	TATA box binding protein (TBP)-associated factor, RNA polymerase I, C, 110kDa [Source:HGNC Symbol;Acc:HGNC:11534]	1	5.82514	8.70346	-6003.536323	-5996.014583	15.0434800000003	0.00054119	-3.26665023680639	1	0.00231141040800616	5.81496	8.62901	-6123.282551	-6116.083362	14.3983779999999	0.000747192	-3.12656778663671	1	0.00316928227522936	5.82516	9.00831	-6003.379033	-5996.024529	14.7090079999998	0.000639705	-3.19402025477888	1	0.00276839574102964	5.81564	8.90973	-6123.098469	-6116.141646	13.9136459999991	0.000952117	-3.02130968046822	1	0.00407431169764751
ENSG00000103494	ENST00000379925	ENSP00000369257	23322	RPGRIP1L	RPGRIP1-like [Source:HGNC Symbol;Acc:HGNC:29168]	1	6.33761	12.40595	-7040.841302	-7028.451071	24.7804619999988	4.159e-06	-5.38101107963507	0.046148264	2.53840836083608e-05	6.36106	13.40568	-7115.834342	-7105.349819	20.9690460000002	2.7966e-05	-4.55336964668377	0.310310736	0.000151964121449559	6.345	13.04035	-7040.322831	-7028.344987	23.955688	6.282e-06	-5.20190206793751	0.069705072	3.82994901098901e-05	6.3766	13.93428	-7115.248488	-7105.319757	19.8574619999999	4.8754e-05	-4.31198974700826	0.540974384	0.000263119836575875
ENSG00000104689	ENST00000221132	ENSP00000221132	8797	TNFRSF10A	tumor necrosis factor receptor superfamily, member 10a [Source:HGNC Symbol;Acc:HGNC:11904]	4	3.38559	3.37837	-4081.623309	-4065.008079	33.2304599999998	6.1e-08	-7.21467016498923	0.000676856	4.81063255152807e-07	3.24215	3.28796	-4112.062684	-4095.724282	32.6768040000006	8e-08	-7.09691001300806	0.00088768	6.23370786516854e-07	3.38857	3.50677	-4081.467862	-4064.99836	32.9390039999998	7e-08	-7.15490195998574	0.00077672	5.57988505747126e-07	3.24268	3.37945	-4111.898693	-4095.720952	32.3554819999999	9.4e-08	-7.0268721464003	0.001043024	7.56362581580856e-07
ENSG00000105053	ENST00000599538	ENSP00000469880	51231	VRK3	vaccinia related kinase 3 [Source:HGNC Symbol;Acc:HGNC:18996]	1	8.07818	5.13264	-2844.465437	-2836.503733	15.9234079999997	0.000348559	-3.45772369904173	1	0.0015458076195044	8.24463	4.39144	-2905.861372	-2899.161988	13.398768	0.00123167	-2.90950563663322	1	0.00501159160982765	8.07845	5.40102	-2843.926537	-2836.485646	14.8817819999995	0.000586762	-3.23153801978563	1	0.00255723140298507	8.24794	4.91454	-2905.387161	-2899.132795	12.5087320000002	0.001922044	-2.71623667455588	1	0.00777789942523705
ENSG00000105339	ENST00000262585	ENSP00000262585	22898	DENND3	DENN/MADD domain containing 3 [Source:HGNC Symbol;Acc:HGNC:29134]	1	4.59036	7.38175	-8444.303128	-8436.045147	16.5159619999977	0.000259182	-3.58639516318771	1	0.0011771933982808	4.63898	6.88901	-8550.908974	-8542.187907	17.4421340000008	0.000163113	-3.78751142459262	1	0.00077478675	4.60383	7.94857	-8443.186266	-8436.198291	13.97595	0.000922914	-3.03483876600069	1	0.00385421668949944	4.64678	7.53879	-8549.757618	-8542.328379	14.8584779999983	0.000593639	-3.22647757516768	1	0.00266034666558966
ENSG00000105374	ENST00000221978	ENSP00000221978	4818	NKG7	natural killer cell granule protein 7 [Source:HGNC Symbol;Acc:HGNC:7830]	2	3.23379	7.86973	-1299.533781	-1286.894147	25.2792680000002	3.241e-06	-5.48932096896779	0.035962136	2.00905787709497e-05	2.88409	7.96191	-1327.887457	-1315.2513	25.2723140000003	3.252e-06	-5.48784946307797	0.036084192	2.05023818181818e-05	3.23552	7.98033	-1299.293474	-1286.914598	24.757752	4.207e-06	-5.376027487983	0.046680872	2.63584822134387e-05	2.88606	8.03421	-1327.619841	-1315.281228	24.6772259999998	4.379e-06	-5.35862505480787	0.048589384	2.80539168591224e-05
ENSG00000105383	ENST00000262262	ENSP00000262262	945	CD33	CD33 molecule [Source:HGNC Symbol;Acc:HGNC:1659]	1	3.87663	11.22591	-2735.623615	-2727.775002	15.6972260000002	0.000390293	-3.40860923782619	1	0.0017110593156855	4.01226	10.74285	-2793.347623	-2784.603495	17.4882560000005	0.000159395	-3.79752530594158	1	0.000758424922813036	3.87636	11.29715	-2735.591913	-2727.735335	15.7131560000007	0.000387197	-3.41206801626161	1	0.00173589410585859	4.01173	10.8796	-2793.341527	-2784.578129	17.5267960000001	0.000156352	-3.80589655904268	1	0.000771744569395018
ENSG00000105492	ENST00000425629	ENSP00000401502	946	SIGLEC6	sialic acid binding Ig-like lectin 6 [Source:HGNC Symbol;Acc:HGNC:10875]	5	5.56	21.38031	-3138.214889	-3101.786132	72.8575139999994	0	-Inf	0	0	5.37794	21.83833	-3213.983741	-3176.517166	74.9331499999998	0	-Inf	0	0	5.65888	23.7494	-3138.204109	-3100.919125	74.5699679999998	0	-Inf	0	0	5.3653	21.4221	-3213.982539	-3176.487674	74.9897300000002	0	-Inf	0	0
ENSG00000105612	ENST00000222219	ENSP00000222219	1777	DNASE2	deoxyribonuclease II, lysosomal [Source:HGNC Symbol;Acc:HGNC:2960]	2	3.67274	8.14107	-2130.486528	-2122.562613	15.8478299999997	0.000361982	-3.44131302475698	1	0.00160022002868526	3.62518	8.18062	-2180.945072	-2172.83601	16.218124	0.000300801	-3.52172072428465	1	0.00137353411358025	3.67789	8.43225	-2130.336812	-2122.621418	15.4307879999997	0.00044591	-3.35075278803137	1	0.00197991891156463	3.62728	8.50632	-2180.895844	-2172.882249	16.0271900000007	0.000330933	-3.48025992367329	1	0.00155200024006762
ENSG00000105939	ENST00000242351	ENSP00000242351	56829	ZC3HAV1	zinc finger CCCH-type, antiviral 1 [Source:HGNC Symbol;Acc:HGNC:23721]	3	3.17693	3.53503	-7366.610697	-7346.209056	40.8032820000008	1e-09	-9	1.1096e-05	9.68237347294939e-09	3.23522	3.60661	-7440.1973	-7420.778556	38.8374879999992	4e-09	-8.39794000867204	4.4384e-05	3.65e-08	3.17675	3.50046	-7362.638153	-7346.208428	32.8594499999999	7.3e-08	-7.13667713987954	0.000810008	5.80234957020057e-07	3.234	3.41833	-7440.196895	-7420.758366	38.877058	4e-09	-8.39794000867204	4.4384e-05	3.85277777777778e-08
ENSG00000106066	ENST00000409850	ENSP00000387164	54504	CPVL	carboxypeptidase, vitellogenic-like [Source:HGNC Symbol;Acc:HGNC:14399]	1	4.35699	6.96549	-3087.206031	-3079.996126	14.4198100000003	0.000739227	-3.13122217904868	1	0.00307438635382309	4.20709	6.7143	-3136.426811	-3129.534516	13.7845899999993	0.00101558	-2.99328586035362	1	0.00420010275065225	4.36707	7.2269	-3087.181371	-3079.977444	14.407854	0.00074366	-3.12862557772519	1	0.00316519039509014	4.20918	7.0544	-3136.412643	-3129.512483	13.8003200000003	0.001007624	-2.99670149684737	1	0.00429450993548387
ENSG00000106603	ENST00000395879	ENSP00000379218	55744	COA1	cytochrome c oxidase assembly factor 1 homolog (S. cerevisiae) [Source:HGNC Symbol;Acc:HGNC:21868]	4	2.60907	7.7398	-1217.407578	-1205.428203	23.9587500000002	6.272e-06	-5.20259395032362	0.069594112	3.72958799571276e-05	3.1322	9.42727	-1229.406705	-1216.431548	25.9503140000002	2.317e-06	-5.63507396621002	0.025709432	1.49647450523865e-05	2.60906	7.73404	-1217.363207	-1205.425698	23.8750180000002	6.54e-06	-5.18442225167573	0.07256784	3.97632e-05	3.13207	9.41995	-1229.3887	-1216.429517	25.9183659999999	2.354e-06	-5.62819354149258	0.026119984	1.56407089820359e-05
ENSG00000106804	ENST00000223642	ENSP00000223642	727	C5	complement component 5 [Source:HGNC Symbol;Acc:HGNC:1331]	1	3.75225	5.48251	-9802.425858	-9791.289075	22.2735659999998	1.4567e-05	-4.83662987977412	0.161635432	8.2299099796334e-05	3.84236	5.21952	-9876.607224	-9866.261984	20.6904799999975	3.2145e-05	-4.49288656990249	0.35668092	0.000172586550556362	3.7531	5.66677	-9802.00791	-9791.305821	21.4041780000007	2.2498e-05	-4.64785608755842	0.249637808	0.000125446134673367	3.84301	5.38561	-9876.002564	-9866.280556	19.4440160000013	5.995e-05	-4.22221081256513	0.6652052	0.000319196353166987
ENSG00000108622	ENST00000412356	ENSP00000415283	3384	ICAM2	intercellular adhesion molecule 2 [Source:HGNC Symbol;Acc:HGNC:5345]	1	5.87858	8.52385	-2075.808678	-2071.247656	9.12204399999973	0.010451372	-1.98082669396275	1	0.033727455160221	5.34782	6.99514	-2125.657789	-2121.346736	8.6221059999998	0.013419412	-1.87226651328401	1	0.044027733752809	5.89445	8.90855	-2075.779516	-2071.2087	9.14163199999984	0.010349511	-1.98508016953254	1	0.0343826868431138	5.42869	7.48467	-2125.632389	-2121.281379	8.70201999999972	0.012893783	-1.88961964315978	1	0.0436617137186451
ENSG00000109072	ENST00000226218	ENSP00000226218	7448	VTN	vitronectin [Source:HGNC Symbol;Acc:HGNC:12724]	1	4.51382	2.9338	-3199.228684	-3189.454851	19.5476660000004	5.6922e-05	-4.24471984903567	0.631606512	0.000289860721431849	4.51545	2.66806	-3247.875116	-3237.884548	19.9811360000003	4.583e-05	-4.33885014275521	0.50852968	0.000239533528026378	4.51375	2.93002	-3198.899736	-3189.452976	18.8935199999996	7.8945e-05	-4.10267537092704	0.87597372	0.000400170726359068	4.51537	2.66406	-3247.583225	-3237.88215	19.4021499999999	6.1218e-05	-4.21312086296397	0.679274928	0.000325167509813308
ENSG00000110074	ENST00000263578	ENSP00000263578	55572	FOXRED1	FAD-dependent oxidoreductase domain containing 1 [Source:HGNC Symbol;Acc:HGNC:26927]	1	3.09342	4.58811	-3032.270149	-3025.569481	13.4013359999999	0.00123009	-2.91006311207812	1	0.0048764125187567	3.09168	5.14704	-3068.719859	-3061.401557	14.6366039999994	0.000663288	-3.17829785975111	1	0.00284432325811437	3.11041	6.91037	-3031.873642	-3025.277717	13.1918500000002	0.001365923	-2.86457378207297	1	0.00548941746034046	3.09842	5.99193	-3068.37042	-3061.294583	14.1516740000006	0.000845285	-3.07299683772615	1	0.00365806644305772
ENSG00000110448	ENST00000347785	ENSP00000342681	921	CD5	CD5 molecule [Source:HGNC Symbol;Acc:HGNC:1685]	2	4.44673	7.5551	-3529.572035	-3521.886482	15.3711060000005	0.000459417	-3.33779293846273	1	0.00198701857833203	4.06595	7.81874	-3618.826523	-3609.24797	19.1571060000006	6.9197e-05	-4.15991273374683	0.767809912	0.000351883552703941	4.4495	7.8629	-3529.518594	-3521.898713	15.2397620000002	0.0004906	-3.30927245612963	1	0.00216277218911402	4.06697	8.0912	-3618.50473	-3609.273789	18.4618820000005	9.7961e-05	-4.00894679018406	1	0.000502820218316374
ENSG00000111729	ENST00000229332	ENSP00000229332	50856	CLEC4A	C-type lectin domain family 4, member A [Source:HGNC Symbol;Acc:HGNC:13257]	3	3.46137	14.69008	-1653.121573	-1636.862001	32.5191439999999	8.7e-08	-7.06048074738138	0.000965352	6.71782881002088e-07	3.44968	11.92012	-1678.162555	-1664.395349	27.5344120000004	1.049e-06	-5.97922451180644	0.011639704	7.09738048780488e-06	3.46511	14.73007	-1653.115335	-1636.86174	32.5071899999998	8.7e-08	-7.06048074738138	0.000965352	6.85132718239886e-07	3.42289	11.54218	-1678.159836	-1664.368696	27.5822800000001	1.025e-06	-5.98927613460823	0.0113734	7.14409547738693e-06
ENSG00000112077	ENST00000371175	ENSP00000360217	6005	RHAG	Rh-associated glycoprotein [Source:HGNC Symbol;Acc:HGNC:10006]	2	4.24592	6.02156	-2903.937763	-2890.239422	27.3966819999996	1.124e-06	-5.94923368876696	0.012471904	7.45927272727273e-06	3.9496	5.82449	-2964.081158	-2951.412913	25.3364899999997	3.15e-06	-5.5016894462104	0.0349524	1.98932270916335e-05	4.24595	6.01344	-2903.615544	-2890.23741	26.7562680000001	1.549e-06	-5.80994858224079	0.017187704	1.03727845503923e-05	3.94965	5.81533	-2963.782131	-2951.412639	24.7389839999996	4.246e-06	-5.37202001017002	0.047113616	2.72490549450549e-05
ENSG00000112787	ENST00000434748	ENSP00000396160	57666	FBRSL1	fibrosin-like 1 [Source:HGNC Symbol;Acc:HGNC:29308]	3	4.09211	6.47767	-5286.126475	-5275.055617	22.1417160000001	1.5559e-05	-4.80801831919967	0.172642664	8.72814277047523e-05	4.38483	6.68361	-5417.06074	-5405.874522	22.3724359999997	1.3864e-05	-4.85811145029414	0.153834944	7.92963628865979e-05	4.10118	6.67115	-5284.895088	-5275.187065	19.4160460000003	6.0794e-05	-4.21613928085019	0.674570224	0.000315072500700607	4.39109	6.90477	-5415.897789	-5406.006873	19.7818319999988	5.0633e-05	-4.2955663399478	0.561823768	0.000272069621307506
ENSG00000112996	ENST00000507110	ENSP00000424328	10884	MRPS30	mitochondrial ribosomal protein S30 [Source:HGNC Symbol;Acc:HGNC:8769]	1	4.37072	3.11251	-2597.509582	-2591.190818	12.6375280000002	0.00180217	-2.7442042441119	1	0.0069049994198895	4.32624	3.14465	-2638.400189	-2632.333634	12.1331099999998	0.002319149	-2.63467134804203	1	0.00894759294297636	4.37059	3.10881	-2597.456364	-2591.190423	12.5318820000002	0.001899925	-2.72126354258877	1	0.00742570193730187	4.32999	3.29735	-2638.333738	-2632.331952	12.0035719999996	0.002474329	-2.60654255475343	1	0.00978793389803921
ENSG00000113088	ENST00000231009	ENSP00000231009	3003	GZMK	granzyme K (granzyme 3; tryptase II) [Source:HGNC Symbol;Acc:HGNC:4711]	1	2.91826	2.6173	-1694.434281	-1685.238847	18.390868	0.000101502	-3.99352540030834	1	0.000495715753521127	2.99756	2.68795	-1730.828428	-1720.769506	20.1178439999999	4.2802e-05	-4.36853593732631	0.474930992	0.000224766205395173	2.91826	2.6173	-1691.919144	-1685.238847	13.3605939999998	0.001255405	-2.90121614598315	1	0.00509322628153565	2.99756	2.68795	-1727.819049	-1720.769506	14.0990859999997	0.000867805	-3.06157785194113	1	0.00375259714731099
ENSG00000113600	ENST00000263408	ENSP00000263408	735	C9	complement component 9 [Source:HGNC Symbol;Acc:HGNC:1358]	3	3.33764	3.57485	-3879.776121	-3865.667661	28.2169199999998	7.46e-07	-6.12726117252733	0.008277616	5.09391753846154e-06	3.49081	3.66505	-3929.360984	-3913.837685	31.0465979999999	1.81e-07	-6.74232142513082	0.002008376	1.34971505376344e-06	3.33612	3.49413	-3879.756713	-3865.672202	28.169022	7.64e-07	-6.11690664142431	0.008477344	5.33837783375315e-06	3.49078	3.65909	-3928.858308	-3913.836912	30.0427919999993	2.99e-07	-6.52432881167557	0.003317704	2.24017825793383e-06
ENSG00000113905	ENST00000232003	ENSP00000232003	3273	HRG	histidine-rich glycoprotein [Source:HGNC Symbol;Acc:HGNC:5181]	1	5.52377	5.17754	-3769.505214	-3756.090784	26.8288599999996	1.493e-06	-5.82594019227497	0.016566328	9.75063449087699e-06	5.47163	4.91909	-3848.387015	-3840.665935	15.4421599999996	0.000443381	-3.35322292144245	1	0.00196084319489837	5.52149	5.26733	-3766.991355	-3756.070745	21.8412200000002	1.8082e-05	-4.74275353509263	0.200637872	0.000102523184466019	5.54682	5.24518	-3848.170211	-3840.621362	15.0976980000005	0.000526716	-3.27842348892148	1	0.0023806275910387
ENSG00000114023	ENST00000477892	ENSP00000419088	26355	FAM162A	family with sequence similarity 162, member A [Source:HGNC Symbol;Acc:HGNC:17865]	1	2.02946	7.24406	-870.77222	-861.934179	17.676082	0.000145107	-3.83831163657642	1	0.000688080030769231	2.03641	7.43907	-889.511032	-882.877743	13.266578	0.001315828	-2.88080087632452	1	0.00533251551789627	2.0294	7.24002	-868.19136	-861.934089	12.5145420000001	0.001916469	-2.71749820131849	1	0.0074850897655755	2.03634	7.4351	-889.415709	-882.877479	13.07646	0.001447048	-2.83951706266853	1	0.00598674295600298
ENSG00000114113	ENST00000232217	ENSP00000232217	5948	RBP2	retinol binding protein 2, cellular [Source:HGNC Symbol;Acc:HGNC:9920]	1	13.23794	19.19307	-685.74258	-679.724272	12.0366159999999	0.002433784	-2.61371796832893	1	0.00910780330681052	12.44161	23.74898	-732.086074	-725.570445	13.0312580000002	0.001480125	-2.82970160587677	1	0.0059205	13.26815	18.9211	-685.516055	-679.725161	11.5817880000002	0.00305525	-2.51495324722887	1	0.0114337450252951	12.39221	24.06556	-731.995028	-725.570157	12.8497420000001	0.001620742	-2.79028611340202	1	0.00665263880769231
ENSG00000114455	ENST00000357759	ENSP00000350402	11148	HHLA2	HERV-H LTR-associating 2 [Source:HGNC Symbol;Acc:HGNC:4905]	2	4.10985	15.25983	-2556.810449	-2544.762131	24.0966360000002	5.854e-06	-5.23254728190223	0.064955984	3.49978362068966e-05	4.12534	17.33326	-2592.305893	-2579.437009	25.737768	2.577e-06	-5.5888855814491	0.028594392	1.64619412780656e-05	4.11417	15.37714	-2556.804198	-2544.77113	24.0661359999995	5.944e-06	-5.22592119924748	0.065954624	3.64793274336283e-05	4.1273	17.39274	-2592.224933	-2579.437412	25.5750419999995	2.795e-06	-5.55361818777756	0.03101332	1.83359432624113e-05
ENSG00000114487	ENST00000232603	ENSP00000232603	27136	MORC1	MORC family CW-type zinc finger 1 [Source:HGNC Symbol;Acc:HGNC:7198]	1	3.33184	6.47389	-6365.404889	-6353.982954	22.8438700000006	1.0953e-05	-4.96046691233061	0.121534488	6.30038818040435e-05	3.56994	6.97383	-6412.792738	-6403.572648	18.4401799999996	9.903e-05	-4.00423322095003	1	0.000491649610738255	3.33068	6.40616	-6364.9969	-6353.955442	22.0829159999994	1.6023e-05	-4.7952561673112	0.177791208	9.16922166064982e-05	3.5684	6.96274	-6412.674404	-6403.564225	18.2203580000005	0.000110535	-3.95650018442153	1	0.00056055592321755
ENSG00000115425	ENST00000265322	ENSP00000265322	55825	PECR	peroxisomal trans-2-enoyl-CoA reductase [Source:HGNC Symbol;Acc:HGNC:18281]	4	3.40773	4.17271	-2147.733337	-2126.156312	43.1540500000001	0	-Inf	0	0	3.46631	4.11851	-2202.38152	-2181.120597	42.5218459999996	1e-09	-9	1.1096e-05	9.78483245149912e-09	3.40773	4.17271	-2147.020412	-2126.156309	41.7282059999998	1e-09	-9	1.1096e-05	1.02740740740741e-08	3.4663	4.11851	-2201.892855	-2181.120595	41.5445200000004	1e-09	-9	1.1096e-05	1.04090056285178e-08
ENSG00000116478	ENST00000373548	ENSP00000362649	3065	HDAC1	histone deacetylase 1 [Source:HGNC Symbol;Acc:HGNC:4852]	2	4.24634	3.67585	-3178.4672	-3170.734416	15.4655680000005	0.000438222	-3.35830582340067	1	0.00190239096713615	4.68056	2.63123	-3228.306378	-3221.094525	14.4237060000005	0.000737789	-3.13206782413621	1	0.00313299148258706	4.26214	4.03435	-3177.914626	-3170.531485	14.7662820000005	0.000621645	-3.20645755510754	1	0.00269654922595778	4.674	3.45276	-3227.706979	-3220.964695	13.4845679999999	0.001179949	-2.92813676345424	1	0.0049593614030303
ENSG00000116815	ENST00000369489	ENSP00000358501	965	CD58	CD58 molecule [Source:HGNC Symbol;Acc:HGNC:1688]	6	3.52167	4.35659	-2137.564903	-2117.543254	40.0432979999996	2e-09	-8.69897000433602	2.2192e-05	1.88868085106383e-08	3.5297	4.23636	-2162.770378	-2137.976083	49.5885900000003	0	-Inf	0	0	3.52121	4.47177	-2137.200456	-2117.46973	39.4614520000005	3e-09	-8.52287874528034	3.3288e-05	2.92513181019332e-08	3.53436	4.51674	-2161.550228	-2137.924032	47.2523920000003	0	-Inf	0	0
ENSG00000117091	ENST00000613788	ENSP00000484431	962	CD48	CD48 molecule [Source:HGNC Symbol;Acc:HGNC:1683]	1	2.96071	2.18073	-1957.530089	-1950.644187	13.771804	0.001022094	-2.99050916114455	1	0.00412105923837209	3.05981	1.99907	-1983.963323	-1978.292353	11.3419399999998	0.003444522	-2.46287103708455	1	0.0127784741263791	2.96071	2.18072	-1957.509956	-1950.644187	13.731538	0.00104288	-2.98176566121495	1	0.00430338284864262	3.05981	1.99906	-1983.804093	-1978.292353	11.0234799999998	0.004039073	-2.39371829755775	1	0.0152440659891156
ENSG00000117322	ENST00000367057	ENSP00000356024	1380	CR2	complement component (3d/Epstein Barr virus) receptor 2 [Source:HGNC Symbol;Acc:HGNC:2336]	2	4.44567	5.50543	-7175.040631	-7151.772835	46.5355920000002	0	-Inf	0	0	4.46237	5.59805	-7262.683179	-7241.641051	42.0842560000001	1e-09	-9	1.1096e-05	9.78483245149912e-09	4.44548	5.54628	-7173.681687	-7151.783046	43.7972820000014	0	-Inf	0	0	4.46241	5.71725	-7262.351015	-7241.62743	41.4471700000013	1e-09	-9	1.1096e-05	1.04090056285178e-08
ENSG00000117335	ENST00000322875	ENSP00000313875	4179	CD46	CD46 molecule, complement regulatory protein [Source:HGNC Symbol;Acc:HGNC:6953]	1	2.06245	3.57883	-2744.822365	-2738.281322	13.0820860000003	0.001442983	-2.84073878536505	1	0.0056397813906305	2.10753	3.0205	-2775.321492	-2769.801423	11.0401380000003	0.004005572	-2.397335457431	1	0.0146879798122935	2.06243	3.57071	-2744.502051	-2738.279782	12.4445379999997	0.001984737	-2.70229703399713	1	0.00772182389621318	2.10749	3.01469	-2774.984045	-2769.799293	10.3695040000002	0.005601326	-2.25170915043767	1	0.0205065721464863
ENSG00000118094	ENST00000264029	ENSP00000264029	11181	TREH	trehalase (brush-border membrane glycoprotein) [Source:HGNC Symbol;Acc:HGNC:12266]	1	6.8338	8.28361	-3437.784722	-3430.860114	13.8492159999996	0.000983288	-3.00731926091474	1	0.00398050479678949	6.92029	10.62266	-3533.013558	-3526.143777	13.7395620000007	0.001038705	-2.98350777781675	1	0.00428456159107807	6.84764	8.43393	-3437.345256	-3430.971805	12.7469019999999	0.001706261	-2.76795453577698	1	0.00671371349503546	6.93959	11.03944	-3532.648914	-3526.314278	12.6692720000001	0.001773791	-2.75109755299016	1	0.00723070717707568
ENSG00000119608	ENST00000556489	ENSP00000451223	283571	PROX2	prospero homeobox 2 [Source:HGNC Symbol;Acc:HGNC:26715]	1	5.00119	13.56979	-3840.309391	-3825.97605	28.6666819999991	5.96e-07	-6.22475374025976	0.006613216	4.12038380062305e-06	5.24632	18.8174	-3898.825272	-3890.679499	16.2915460000004	0.000289958	-3.53766490447767	1	0.00132620526298434	5.02332	27.76657	-3836.732735	-3824.545556	24.374358	5.095e-06	-5.29285581165755	0.05653412	3.14777951002227e-05	5.26099	20.21889	-3898.731993	-3890.605919	16.2521479999996	0.000295727	-3.52910902239406	1	0.00139752418739353
ENSG00000120498	ENST00000395889	ENSP00000379226	56159	TEX11	testis expressed 11 [Source:HGNC Symbol;Acc:HGNC:11733]	1	3.18592	2.53508	-5467.889559	-5455.22351	25.3320980000008	3.156e-06	-5.50086300546262	0.035018976	1.96294708520179e-05	3.09818	2.6559	-5553.641636	-5542.917448	21.4483760000003	2.2006e-05	-4.6574588913767	0.244178576	0.000121724115653041	3.18619	2.56996	-5467.759949	-5455.222655	25.0745880000013	3.59e-06	-5.44490555142168	0.03983464	2.28017401259302e-05	3.0984	2.71034	-5553.44711	-5542.916364	21.0614920000007	2.6703e-05	-4.57343994424383	0.296296488	0.000150023538227848
ENSG00000121270	ENST00000394747	ENSP00000378230	85320	ABCC11	ATP-binding cassette, sub-family C (CFTR/MRP), member 11 [Source:HGNC Symbol;Acc:HGNC:14639]	1	4.4915	5.33599	-9396.17576	-9388.541894	15.2677320000003	0.000483787	-3.31534580588757	1	0.00208550914996115	4.40343	4.35959	-9489.982694	-9484.033193	11.8990020000019	0.002607141	-2.58383548058233	1	0.00992072583539095	4.49284	5.57033	-9396.086939	-9388.537584	15.098710000002	0.00052645	-3.27864286997754	1	0.00230980197706603	4.40325	4.39164	-9489.936351	-9484.013685	11.8453320000008	0.002678051	-2.5721811566714	1	0.0105188155384071
ENSG00000121318	ENST00000240619	ENSP00000240619	50839	TAS2R10	taste receptor, type 2, member 10 [Source:HGNC Symbol;Acc:HGNC:14918]	1	4.21477	6.91764	-2259.668922	-2247.2003	24.9372439999997	3.845e-06	-5.41510365586255	0.04266412	2.3532333149476e-05	3.83973	6.40641	-2285.511253	-2274.045261	22.9319839999998	1.0481e-05	-4.97959727901612	0.116297176	6.08885738219895e-05	4.21471	6.9116	-2259.485934	-2247.19937	24.573128	4.613e-06	-5.33601654539173	0.051185848	2.87077106001122e-05	3.83965	6.40014	-2285.300638	-2274.044942	22.5113920000003	1.2933e-05	-4.88830072242645	0.143504568	7.64542184336708e-05
ENSG00000121797	ENST00000357392	ENSP00000349967	9034	CCRL2	chemokine (C-C motif) receptor-like 2 [Source:HGNC Symbol;Acc:HGNC:1612]	1	5.00207	5.03616	-2474.379356	-2468.486906	11.7848999999997	0.002760206	-2.55905850441133	1	0.0102158925203469	4.92046	5.06473	-2513.155685	-2508.203692	9.90398600000026	0.007069306	-2.1506232191825	1	0.0245281486479049	5.0069	5.34623	-2474.078408	-2468.460084	11.2366480000001	0.003630721	-2.4400071228348	1	0.0133575862785146	4.92192	5.22868	-2513.069914	-2508.198728	9.74237200000061	0.00766427	-2.11552920415855	1	0.0272660275472908
ENSG00000122033	ENST00000381116	ENSP00000370508	219402	MTIF3	mitochondrial translational initiation factor 3 [Source:HGNC Symbol;Acc:HGNC:29788]	1	4.94968	5.93575	-1993.798545	-1987.664695	12.2677000000003	0.002168217	-2.66389725479673	1	0.00818595979312691	5.08265	5.37314	-2033.865761	-2028.009571	11.7123799999999	0.002862128	-2.54331094763752	1	0.0108205016313458	4.9496	5.92764	-1993.670787	-1987.664459	12.0126559999999	0.002463116	-2.60851513465964	1	0.00940817044268503	5.08261	5.3666	-2033.728763	-2028.009008	11.4395100000002	0.003280515	-2.48405797211112	1	0.0126390952916667
ENSG00000122194	ENST00000308192	ENSP00000308938	5340	PLG	plasminogen [Source:HGNC Symbol;Acc:HGNC:9071]	6	3.65181	5.28126	-5484.246922	-5460.630691	47.2324619999999	0	-Inf	0	0	3.75835	5.54061	-5542.2405	-5518.355629	47.7697420000004	0	-Inf	0	0	3.65149	5.27013	-5483.340395	-5460.621102	45.4385860000002	0	-Inf	0	0	3.75808	5.52735	-5541.300024	-5518.348313	45.9034219999994	0	-Inf	0	0
ENSG00000122223	ENST00000368033	ENSP00000357012	51744	CD244	CD244 molecule, natural killer cell receptor 2B4 [Source:HGNC Symbol;Acc:HGNC:18171]	7	3.92927	8.64246	-3114.752126	-3076.917598	75.6690559999997	0	-Inf	0	0	3.73548	6.4525	-3149.011179	-3117.445599	63.1311599999999	0	-Inf	0	0	3.9233	8.55242	-3114.377499	-3076.915268	74.9244619999999	0	-Inf	0	0	3.73869	6.68211	-3148.818636	-3117.387084	62.863104	0	-Inf	0	0
ENSG00000123838	ENST00000367070	ENSP00000356037	722	C4BPA	complement component 4 binding protein, alpha [Source:HGNC Symbol;Acc:HGNC:1325]	4	3.60932	3.59094	-4526.783252	-4505.024467	43.51757	0	-Inf	0	0	3.52029	3.64447	-4580.578666	-4558.147117	44.8630979999998	0	-Inf	0	0	3.60951	3.57595	-4526.459963	-4505.017719	42.8844879999997	0	-Inf	0	0	3.52049	3.62466	-4580.341459	-4558.144632	44.3936540000013	0	-Inf	0	0
ENSG00000124731	ENST00000244709	ENSP00000244709	54210	TREM1	triggering receptor expressed on myeloid cells 1 [Source:HGNC Symbol;Acc:HGNC:17760]	5	3.20096	6.05842	-1932.422402	-1912.048331	40.7481419999999	1e-09	-9	1.1096e-05	9.68237347294939e-09	3.11773	5.87942	-1975.40126	-1953.751025	43.3004700000001	0	-Inf	0	0	3.20369	6.18063	-1932.249632	-1912.039973	40.4193180000002	2e-09	-8.69897000433602	2.2192e-05	1.9974797479748e-08	3.1161	5.76867	-1975.040851	-1953.747928	42.5858459999999	1e-09	-9	1.1096e-05	1.04090056285178e-08
ENSG00000124935	ENST00000244926	ENSP00000244926	10647	SCGB1D2	secretoglobin, family 1D, member 2 [Source:HGNC Symbol;Acc:HGNC:18396]	15	2.89365	19.63481	-1094.603309	-1031.499341	126.207936	0	-Inf	0	0	2.84927	18.0772	-1115.882995	-1058.503745	114.7585	0	-Inf	0	0	2.99654	17.75207	-1094.554883	-1033.412991	122.283784	0	-Inf	0	0	2.8524	15.50782	-1115.744851	-1060.330199	110.829304	0	-Inf	0	0
ENSG00000125864	ENST00000377873	ENSP00000367104	631	BFSP1	beaded filament structural protein 1, filensin [Source:HGNC Symbol;Acc:HGNC:1040]	1	3.38027	4.34092	-4071.297059	-4064.731251	13.1316159999997	0.001407686	-2.85149420859976	1	0.00551991496537103	3.62387	4.18797	-4160.96529	-4155.097751	11.7350779999997	0.002829829	-2.54823980709061	1	0.0107239694617486	3.38042	4.32657	-4071.266026	-4064.729841	13.0723699999999	0.00145001	-2.838629002641	1	0.00580422473304473	3.62314	4.43605	-4160.964202	-4155.092753	11.7428980000004	0.002818786	-2.54993789416989	1	0.0110092395128476
ENSG00000125877	ENST00000380113	ENSP00000369456	3704	ITPA	inosine triphosphatase (nucleoside triphosphate pyrophosphatase) [Source:HGNC Symbol;Acc:HGNC:6176]	2	5.24468	5.79503	-1241.431275	-1233.79171	15.2791299999999	0.000481038	-3.31782061481441	1	0.00207446469024485	4.90446	5.73358	-1272.447721	-1265.188778	14.5178860000001	0.000703852	-3.15251865100066	1	0.0030026688935025	5.24647	5.7783	-1241.475169	-1233.785228	15.3798820000002	0.000457405	-3.33969909232975	1	0.00202690330670927	4.9051	5.72443	-1273.720787	-1265.179397	17.0827799999997	0.000195219	-3.70947791621034	1	0.000947157859204198
ENSG00000126001	ENST00000397527	ENSP00000380661	11190	CEP250	centrosomal protein 250kDa [Source:HGNC Symbol;Acc:HGNC:1859]	2	5.52357	13.27961	-13236.803493	-13220.36814	32.8707059999979	7.3e-08	-7.13667713987954	0.000810008	5.69625879043601e-07	5.24049	13.7896	-13787.279433	-13774.876791	24.8052839999982	4.108e-06	-5.38636956507476	0.045582368	2.55793310886644e-05	5.55133	14.27206	-13236.583491	-13220.265708	32.6355659999972	8.2e-08	-7.08618614761628	0.000909872	6.47135135135135e-07	5.2323	13.4168	-13786.857416	-13774.826836	24.0611600000011	5.959e-06	-5.22482661457521	0.066121064	3.72848117249154e-05
ENSG00000127324	ENST00000393330	ENSP00000377003	7103	TSPAN8	tetraspanin 8 [Source:HGNC Symbol;Acc:HGNC:11855]	12	3.70255	6.76206	-2035.991762	-2000.901054	70.1814160000004	0	-Inf	0	0	3.35171	6.47764	-2066.979872	-2033.648338	66.6630679999998	0	-Inf	0	0	3.69982	6.67375	-2035.93742	-2000.899401	70.0760380000002	0	-Inf	0	0	3.35315	6.53843	-2066.603216	-2033.647451	65.9115299999999	0	-Inf	0	0
ENSG00000129214	ENST00000380450	ENSP00000369816	6462	SHBG	sex hormone-binding globulin [Source:HGNC Symbol;Acc:HGNC:10839]	1	5.46433	11.39673	-2432.637903	-2426.346307	12.5831920000001	0.001851802	-2.73240545118779	1	0.00707805545711333	5.27872	37.72171	-2493.670859	-2488.065098	11.2115219999996	0.003676622	-2.43455101841855	1	0.01356243275	5.46738	11.60088	-2432.62328	-2426.345109	12.5563419999999	0.00187683	-2.72657506323668	1	0.00734060827634826	5.25658	36.91148	-2493.514758	-2488.037606	10.9543039999999	0.004181221	-2.37869687704563	1	0.0157204017257027
ENSG00000129353	ENST00000335757	ENSP00000336888	57153	SLC44A2	solute carrier family 44 (choline transporter), member 2 [Source:HGNC Symbol;Acc:HGNC:17292]	1	4.30823	14.54259	-3807.154649	-3797.946949	18.4153999999999	0.000100264	-3.99885497333881	1	0.000490533220458554	4.41739	17.03567	-3899.552383	-3892.324262	14.4562420000002	0.000725884	-3.13913277624898	1	0.00308953159340238	4.25637	15.82077	-3804.618032	-3797.61799	14.0000839999993	0.000911844	-3.04007945523983	1	0.00381229126752072	9.08045	28.95217	-3906.806854	-3900.499265	12.615178	0.001822422	-2.73935105049669	1	0.00741804640939105
ENSG00000129465	ENST00000216274	ENSP00000216274	11035	RIPK3	receptor-interacting serine-threonine kinase 3 [Source:HGNC Symbol;Acc:HGNC:10021]	1	3.66977	3.42631	-3465.31359	-3456.951815	16.7235500000006	0.000233629	-3.6314732499232	1	0.0010681282999588	3.67474	3.45089	-3529.616972	-3521.441789	16.3503659999997	0.000281555	-3.5504367558274	1	0.0012909645785124	3.6699	3.42276	-3465.282851	-3456.949912	16.6658779999998	0.000240464	-3.61894993289357	1	0.00111592996403179	3.67475	3.44758	-3529.61669	-3521.440591	16.3521979999996	0.000281297	-3.55083489951057	1	0.00133273762254483
ENSG00000130303	ENST00000252593	ENSP00000252593	684	BST2	bone marrow stromal cell antigen 2 [Source:HGNC Symbol;Acc:HGNC:1119]	1	4.28042	3.05423	-1213.785957	-1207.583733	12.4044480000002	0.002024922	-2.69359170115154	1	0.00770261724785739	4.12963	2.57123	-1246.792406	-1239.961378	13.6620560000001	0.001079748	-2.96667759171646	1	0.00443572151351351	4.26367	3.58933	-1213.775386	-1207.541059	12.4686540000002	0.001960948	-2.70753392270778	1	0.00763515370666667	4.1275	2.64194	-1246.689331	-1239.960451	13.4577600000002	0.001195872	-2.92231530251199	1	0.00501868219062027
ENSG00000130414	ENST00000252711	ENSP00000252711	4705	NDUFA10	NADH dehydrogenase (ubiquinone) 1 alpha subcomplex, 10, 42kDa [Source:HGNC Symbol;Acc:HGNC:7684]	1	2.49843	2.89627	-2914.670541	-2903.603752	22.1335779999999	1.5623e-05	-4.80623556723561	0.173352808	8.75077274103988e-05	2.60214	3.11986	-2950.141989	-2939.036534	22.2109100000007	1.503e-05	-4.82304101941309	0.16677288	8.55684350949205e-05	2.49817	2.91431	-2912.052958	-2903.603631	16.8986540000005	0.000214044	-3.66949694163679	1	0.00100127834064081	2.58843	3.0871	-2947.628766	-2939.035808	17.1859159999995	0.000185407	-3.73187387319053	1	0.000903839128678085
ENSG00000130545	ENST00000356762	ENSP00000349204	92359	CRB3	crumbs family member 3 [Source:HGNC Symbol;Acc:HGNC:20237]	1	4.1548	19.59981	-892.339357	-886.576965	11.524784	0.003143583	-2.50257506848824	1	0.0114703048234134	4.5133	21.045	-919.880139	-915.414122	8.93203399999993	0.011493001	-1.93956655550952	1	0.0382502516784643	4.18515	20.88227	-892.339362	-886.529786	11.6191520000002	0.002998701	-2.52306683551548	1	0.0112486769087221	4.51339	20.93887	-919.786425	-915.413693	8.74546400000008	0.012616725	-1.89905336292165	1	0.0427858131418093
ENSG00000131016	ENST00000402676	ENSP00000384537	9590	AKAP12	A kinase (PRKA) anchor protein 12 [Source:HGNC Symbol;Acc:HGNC:370]	1	3.06911	4.18102	-11774.076981	-11762.23877	23.6764220000005	7.223e-06	-5.14128238513971	0.080146408	4.25405562632696e-05	3.64551	3.16736	-11934.012599	-11926.585981	14.853235999999	0.000595197	-3.22533926645198	1	0.002579806996875	3.06884	4.32215	-11772.973925	-11762.229866	21.4881180000011	2.1573e-05	-4.66608945652702	0.239374008	0.000120591439798489	3.64533	3.33145	-11933.433908	-11926.579794	13.7082280000031	0.001055106	-2.97670390728329	1	0.00448046543283582
ENSG00000131068	ENST00000253381	ENSP00000253381	117285	DEFB118	defensin, beta 118 [Source:HGNC Symbol;Acc:HGNC:16196]	1	4.98169	56.95605	-874.811954	-864.435755	20.7523980000001	3.1165e-05	-4.50633286877198	0.34580684	0.000165537022498803	5.12864	42.38288	-900.360723	-894.298264	12.124918	0.002328668	-2.6328924247525	1	0.0089811957344456	4.98394	57.05995	-874.811915	-864.4357	20.75243	3.1165e-05	-4.50633286877198	0.34580684	0.000169712176643768	5.12451	42.32654	-899.222292	-894.298139	9.84830600000009	0.00726888	-2.13853250073535	1	0.0259592830640489
ENSG00000131355	ENST00000253673	ENSP00000253673	84658	EMR3	egf-like module containing, mucin-like, hormone receptor-like 3 [Source:HGNC Symbol;Acc:HGNC:23647]	4	4.74777	5.60294	-4355.599096	-4333.305353	44.5874860000004	0	-Inf	0	0	4.45562	6.93516	-4439.820027	-4419.439182	40.7616899999994	1e-09	-9	1.1096e-05	9.78483245149912e-09	4.74814	5.56178	-4355.564762	-4333.305621	44.5182819999991	0	-Inf	0	0	4.45592	7.02057	-4439.604646	-4419.444522	40.320248	2e-09	-8.69897000433602	2.2192e-05	2.0083257918552e-08
ENSG00000131400	ENST00000253719	ENSP00000253719	9476	NAPSA	napsin A aspartic peptidase [Source:HGNC Symbol;Acc:HGNC:13395]	32	3.12786	11.08147	-4561.002371	-4430.976553	260.051635999998	0	-Inf	0	0	3.23271	10.59266	-4622.861908	-4494.503172	256.717472	0	-Inf	0	0	3.11917	10.7341	-4564.125654	-4430.773403	266.704502000001	0	-Inf	0	0	3.23196	10.67187	-4622.591669	-4494.288037	256.607264	0	-Inf	0	0
ENSG00000132016	ENST00000346736	ENSP00000254336	79173	C19orf57	chromosome 19 open reading frame 57 [Source:HGNC Symbol;Acc:HGNC:28153]	1	5.49294	7.09974	-5038.690201	-5022.691715	31.9969720000008	1.13e-07	-6.94692155651658	0.001253848	8.61751202749141e-07	6.06233	6.08543	-5149.584399	-5137.798926	23.5709459999998	7.614e-06	-5.11838712752165	0.084484944	4.5275961414791e-05	5.49296	7.17322	-5037.545996	-5022.687018	29.7179560000004	3.52e-07	-6.45345733652187	0.003905792	2.56622339027595e-06	6.06208	6.09874	-5149.451677	-5137.792327	23.3186999999998	8.638e-06	-5.06358680028852	0.095847248	5.27212585258526e-05
ENSG00000132256	ENST00000380034	ENSP00000369373	85363	TRIM5	tripartite motif containing 5 [Source:HGNC Symbol;Acc:HGNC:16276]	12	2.6482	4.80111	-4031.44692	-3990.100112	82.6936159999996	0	-Inf	0	0	2.58604	4.77442	-4077.773951	-4035.952658	83.6425859999999	0	-Inf	0	0	2.64838	4.79322	-4029.982721	-3990.080042	79.8053579999996	0	-Inf	0	0	2.58587	4.77167	-4077.755671	-4035.948	83.6153420000001	0	-Inf	0	0
ENSG00000133321	ENST00000255688	ENSP00000255688	5920	RARRES3	retinoic acid receptor responder (tazarotene induced) 3 [Source:HGNC Symbol;Acc:HGNC:9869]	13	3.99713	6.20916	-1546.1931	-1509.690182	73.0058359999998	0	-Inf	0	0	3.83934	5.52006	-1563.458967	-1528.677838	69.5622579999999	0	-Inf	0	0	3.99712	6.20788	-1538.22367	-1509.689688	57.0679640000003	0	-Inf	0	0	3.83934	5.5193	-1555.260413	-1528.677658	53.1655099999998	0	-Inf	0	0
ENSG00000133328	ENST00000255695	ENSP00000255695	54979	HRASLS2	HRAS-like suppressor 2 [Source:HGNC Symbol;Acc:HGNC:17824]	4	3.02808	11.73287	-1339.042114	-1324.464689	29.1548500000004	4.67e-07	-6.33068311943389	0.005181832	3.26106482064191e-06	2.71892	8.13482	-1375.934564	-1360.825364	30.2183999999997	2.74e-07	-6.56224943717961	0.003040304	2.00547757255937e-06	3.00444	11.10921	-1338.517613	-1324.416653	28.20192	7.52e-07	-6.12378215940836	0.008344192	5.26779797979798e-06	2.72892	8.60037	-1375.861121	-1360.798983	30.124276	2.87e-07	-6.54211810326601	0.003184552	2.15609478672986e-06
ENSG00000134531	ENST00000256951	ENSP00000256951	2012	EMP1	epithelial membrane protein 1 [Source:HGNC Symbol;Acc:HGNC:3333]	10	2.68653	13.25487	-1293.194689	-1253.330679	79.72802	0	-Inf	0	0	2.34135	13.92676	-1323.420153	-1283.491496	79.8573139999999	0	-Inf	0	0	2.71925	13.97287	-1293.178522	-1253.270291	79.8164619999998	0	-Inf	0	0	2.43957	10.9303	-1324.652643	-1285.121194	79.0628979999997	0	-Inf	0	0
ENSG00000134757	ENST00000257189	ENSP00000257189	1830	DSG3	desmoglein 3 [Source:HGNC Symbol;Acc:HGNC:3050]	1	4.21129	5.63317	-6121.881583	-6113.492007	16.779152000001	0.000227224	-3.64354579920622	1	0.00104013098349835	4.22884	6.01435	-6200.87377	-6192.602771	16.5419980000006	0.00025583	-3.59204852916733	1	0.00117739099128992	4.21105	5.8295	-6121.725025	-6113.522593	16.4048640000001	0.000273986	-3.56227162797554	1	0.00126042647429519	4.22904	6.22266	-6200.799491	-6192.640853	16.3172759999998	0.000286252	-3.54325147029073	1	0.0013544785466951
ENSG00000134760	ENST00000257192	ENSP00000257192	1828	DSG1	desmoglein 1 [Source:HGNC Symbol;Acc:HGNC:3048]	4	3.53215	8.48616	-6356.027885	-6336.410079	39.2356120000004	3e-09	-8.52287874528034	3.3288e-05	2.76708229426434e-08	3.52328	7.89056	-6449.471948	-6430.150047	38.6438020000005	4e-09	-8.39794000867204	4.4384e-05	3.65e-08	3.53285	8.71416	-6355.287569	-6336.373323	37.8284920000006	6e-09	-8.22184874961636	6.6576e-05	5.6040404040404e-08	3.52309	4.76653	-6449.040172	-6431.176972	35.7263999999996	1.7e-08	-7.76955107862173	0.000188632	1.5030438247012e-07
ENSG00000134827	ENST00000257264	ENSP00000257264	6947	TCN1	transcobalamin I (vitamin B12 binding protein, R binder family) [Source:HGNC Symbol;Acc:HGNC:11652]	3	3.5173	5.50136	-3275.208396	-3260.279185	29.8584220000002	3.28e-07	-6.48412615628832	0.003639488	2.33900257069409e-06	3.47546	4.96021	-3325.7009	-3313.314075	24.7736500000001	4.173e-06	-5.37955161528829	0.046303608	2.59694941110488e-05	3.51228	4.65736	-3274.858866	-3260.34204	29.0336520000001	4.96e-07	-6.3045183235098	0.005503616	3.53930289389067e-06	3.4761	5.04024	-3325.641728	-3313.319514	24.6444280000005	4.452e-06	-5.35144484433733	0.049399392	2.84722720461095e-05
ENSG00000135346	ENST00000610310	ENSP00000482232	1081	CGA	glycoprotein hormones, alpha polypeptide [Source:HGNC Symbol;Acc:HGNC:1885]	5	2.48493	8.01101	-1017.930103	-998.497883	38.8644400000001	4e-09	-8.39794000867204	4.4384e-05	3.6440065681445e-08	2.56218	6.87975	-1047.572446	-1028.827234	37.4904239999996	7e-09	-8.15490195998574	7.7672e-05	6.21873498799039e-08	2.48769	8.11578	-1017.869915	-998.496507	38.7468160000001	4e-09	-8.39794000867204	4.4384e-05	3.84943625325239e-08	2.56219	6.8769	-1047.483761	-1028.827057	37.313408	8e-09	-8.09691001300806	8.8768e-05	7.42207357859532e-08
ENSG00000135451	ENST00000257909	ENSP00000257909	10024	TROAP	trophinin associated protein [Source:HGNC Symbol;Acc:HGNC:12327]	1	4.06803	5.88442	-4805.509059	-4796.489009	18.0401000000002	0.00012096	-3.91735822184287	1	0.000582287271149675	4.25458	7.03117	-4941.551925	-4933.995009	15.1138319999991	0.000522484	-3.28192700439031	1	0.00228427205043341	4.06831	7.00115	-4805.508727	-4796.460899	18.0956560000013	0.000117646	-3.92942283438222	1	0.000577497478991597	4.25243	6.89762	-4941.551684	-4933.992562	15.1182439999993	0.000521333	-3.28288478367782	1	0.00235821890256828
ENSG00000135828	ENST00000367559	ENSP00000356530	6041	RNASEL	ribonuclease L (2,5-oligoisoadenylate synthetase-dependent) [Source:HGNC Symbol;Acc:HGNC:10050]	2	3.94821	4.81841	-5011.963174	-4990.935867	42.0546140000006	1e-09	-9	1.1096e-05	9.68237347294939e-09	4.23404	4.55481	-5083.875812	-5063.61482	40.5219840000009	2e-09	-8.69897000433602	2.2192e-05	1.9e-08	3.94802	4.80923	-5011.955446	-4990.932489	42.0459140000003	1e-09	-9	1.1096e-05	1.02740740740741e-08	4.23383	4.54625	-5083.78716	-5063.611012	40.3522959999991	2e-09	-8.69897000433602	2.2192e-05	2.0083257918552e-08
ENSG00000136546	ENST00000409855	ENSP00000386796	6332	SCN7A	sodium channel, voltage-gated, type VII, alpha subunit [Source:HGNC Symbol;Acc:HGNC:10594]	1	4.52471	5.90843	-10045.167986	-10038.678573	12.9788260000023	0.001519441	-2.81831615894166	1	0.00590946979880827	4.65867	4.95961	-10140.078365	-10134.333244	11.4902419999999	0.003198348	-2.4950742840991	1	0.0119611962952477	4.53318	6.23501	-10045.081731	-10038.650971	12.8615200000022	0.001611226	-2.79284353861927	1	0.00638277889896466	4.66081	5.29447	-10139.703273	-10134.319	10.7685459999993	0.004588175	-2.33836002580021	1	0.0171415453872054
ENSG00000136861	ENST00000349780	ENSP00000343818	55755	CDK5RAP2	CDK5 regulatory subunit associated protein 2 [Source:HGNC Symbol;Acc:HGNC:18672]	1	4.05163	4.85392	-11426.24658	-11414.209012	24.0751360000031	5.918e-06	-5.22782503917539	0.065666128	3.53614044157243e-05	4.09232	15.87176	-11628.780088	-11620.901528	15.7571199999984	0.000378778	-3.42161525341762	1	0.00170089870012141	4.05229	4.94948	-11425.767222	-11414.206984	23.1204760000001	9.538e-06	-5.02054268190215	0.105833648	5.66258148742643e-05	4.13549	16.34288	-11628.76726	-11620.796045	15.9424300000028	0.000345259	-3.4618549916794	1	0.001613050048
ENSG00000136943	ENST00000538255	ENSP00000445052	1515	CTSV	cathepsin V [Source:HGNC Symbol;Acc:HGNC:2538]	1	4.04419	5.74375	-2011.693885	-2001.813629	19.7605119999998	5.1175e-05	-4.29094214866546	0.5678378	0.000261917804428044	3.63686	5.90307	-2057.050369	-2048.277323	17.5460920000005	0.000154851	-3.81008598570222	1	0.000738704512467756	4.04661	5.6727	-2011.682707	-2001.813989	19.7374359999999	5.1769e-05	-4.28593022402097	0.574428824	0.000271726028382214	3.64146	5.12206	-2057.03029	-2048.321309	17.4179620000004	0.000165096	-3.78226344883879	1	0.000811295489813995
ENSG00000137101	ENST00000396757	ENSP00000379980	971	CD72	CD72 molecule [Source:HGNC Symbol;Acc:HGNC:1696]	3	3.165	6.70802	-2614.288502	-2586.352505	55.8719940000001	0	-Inf	0	0	2.90661	6.58711	-2665.164722	-2637.043039	56.2433659999997	0	-Inf	0	0	3.16685	6.78645	-2614.010154	-2586.351137	55.3180339999999	0	-Inf	0	0	2.90794	6.64915	-2662.462905	-2637.042046	50.8417179999997	0	-Inf	0	0
ENSG00000137337	ENST00000376406	ENSP00000365588	9656	MDC1	mediator of DNA-damage checkpoint 1 [Source:HGNC Symbol;Acc:HGNC:21163]	5	4.38224	7.05319	-13833.460569	-13805.56574	55.7896580000015	0	-Inf	0	0	4.93378	6.02685	-14238.984904	-14210.015193	57.9394220000031	0	-Inf	0	0	4.38097	6.99395	-13833.456073	-13805.564306	55.7835339999983	0	-Inf	0	0	4.93897	6.42508	-14238.699101	-14209.957629	57.4829439999994	0	-Inf	0	0
ENSG00000137752	ENST00000533400	ENSP00000433138	834	CASP1	caspase 1, apoptosis-related cysteine peptidase [Source:HGNC Symbol;Acc:HGNC:1499]	4	3.60506	5.18365	-3342.607689	-3323.969356	37.2766659999998	8e-09	-8.09691001300806	8.8768e-05	7.01723320158103e-08	3.53616	5.23913	-3368.818533	-3349.322619	38.9918280000002	3e-09	-8.52287874528034	3.3288e-05	2.774e-08	3.60483	5.17226	-3342.398728	-3323.969313	36.8588300000001	1e-08	-8	0.00011096	9.07277187244481e-08	3.55668	5.60585	-3368.517744	-3349.28249	38.4705080000003	4e-09	-8.39794000867204	4.4384e-05	3.85277777777778e-08
ENSG00000138028	ENST00000402394	ENSP00000385452	10669	CGREF1	cell growth regulator with EF-hand domain 1 [Source:HGNC Symbol;Acc:HGNC:16962]	1	4.01971	31.05854	-2127.007201	-2114.754014	24.5063739999996	4.77e-06	-5.32148162095989	0.05292792	2.89223606557377e-05	4.24447	24.42987	-2183.713981	-2172.635747	22.1564680000001	1.5445e-05	-4.81121208736253	0.17137772	8.77959631147541e-05	3.98075	30.33128	-2127.007204	-2114.721592	24.5712240000003	4.618e-06	-5.33554607141884	0.051241328	2.87227174887892e-05	4.25301	24.7065	-2183.694758	-2172.598794	22.1919280000002	1.5173e-05	-4.81892854217738	0.168359608	8.89849936575053e-05
ENSG00000138092	ENST00000380834	ENSP00000370214	79172	CENPO	centromere protein O [Source:HGNC Symbol;Acc:HGNC:28152]	1	9.00756	6.72331	-1897.582418	-1887.743734	19.6773680000001	5.3347e-05	-4.27288999835908	0.591938312	0.000272531451197053	8.26216	5.74989	-1932.853744	-1924.863332	15.9808240000002	0.000338695	-3.47019121459965	1	0.00153081862321792	9.00741	6.71644	-1897.390826	-1887.743111	19.2954300000001	6.4573e-05	-4.18994903621798	0.716502008	0.000333411823173569	8.26237	5.73033	-1932.770379	-1924.859692	15.8213740000001	0.000366803	-3.4355671209897	1	0.0017029481539749
ENSG00000138095	ENST00000260665	ENSP00000260665	10128	LRPPRC	leucine-rich pentatricopeptide repeat containing [Source:HGNC Symbol;Acc:HGNC:15714]	3	3.3231	4.14669	-9656.574848	-9630.339397	52.4709020000009	0	-Inf	0	0	3.39264	3.08652	-9727.279047	-9697.965533	58.627027999999	0	-Inf	0	0	3.32291	4.203	-9656.401301	-9630.330714	52.1411740000003	0	-Inf	0	0	3.39263	3.09056	-9721.331076	-9697.965171	46.7318100000011	0	-Inf	0	0
ENSG00000138496	ENST00000360356	ENSP00000353512	83666	PARP9	poly (ADP-ribose) polymerase family, member 9 [Source:HGNC Symbol;Acc:HGNC:24118]	6	3.8402	6.89299	-5784.331657	-5750.966137	66.7310399999988	0	-Inf	0	0	3.76369	6.85096	-5855.580113	-5819.906808	71.3466100000005	0	-Inf	0	0	3.84427	6.96933	-5784.243531	-5750.963564	66.5599340000008	0	-Inf	0	0	3.77075	7.02534	-5852.987136	-5819.893302	66.1876679999987	0	-Inf	0	0
ENSG00000139547	ENST00000398138	ENSP00000381206	8608	RDH16	retinol dehydrogenase 16 (all-trans) [Source:HGNC Symbol;Acc:HGNC:29674]	1	3.66609	4.82967	-2631.422291	-2620.228262	22.3880579999995	1.3756e-05	-4.86150783285002	0.152636576	7.79155569167943e-05	3.60289	5.34901	-2680.568472	-2669.064677	23.0075900000002	1.0092e-05	-4.99602275815446	0.111980832	5.88753059936908e-05	3.66772	4.89649	-2630.983763	-2620.225302	21.5169220000007	2.1265e-05	-4.67233461294996	0.23595644	0.000118989631870903	3.60238	5.37921	-2679.898412	-2669.064333	21.6681580000004	1.9716e-05	-4.70518119051731	0.218768736	0.00011329297566028
ENSG00000140093	ENST00000261994	ENSP00000261994	51156	SERPINA10	serpin peptidase inhibitor, clade A (alpha-1 antiproteinase, antitrypsin), member 10 [Source:HGNC Symbol;Acc:HGNC:15996]	1	5.35263	5.00648	-2883.831406	-2877.178449	13.3059139999996	0.001290201	-2.8893426258319	1	0.005096278286121	5.83886	4.34041	-2945.850991	-2939.424523	12.8529359999993	0.001618156	-2.79097961209747	1	0.00643399830598352	5.35308	5.15283	-2883.648871	-2877.173443	12.9508559999995	0.001540839	-2.81224273770238	1	0.0061247377414966	5.83875	4.329	-2945.724666	-2939.421942	12.6054480000003	0.001831309	-2.73723837024084	1	0.00745148685881921
ENSG00000140332	ENST00000558939	ENSP00000452871	7090	TLE3	transducin-like enhancer of split 3 [Source:HGNC Symbol;Acc:HGNC:11839]	2	6.59578	15.13992	-3819.538092	-3793.950798	51.1745879999999	0	-Inf	0	0	7.2665	16.79945	-3911.572878	-3883.763599	55.6185580000001	0	-Inf	0	0	6.48686	11.50576	-3812.058264	-3794.804454	34.5076199999994	3.2e-08	-7.49485002168009	0.000355072	2.68993939393939e-07	7.24809	13.77528	-3903.877098	-3884.283535	39.1871259999998	3e-09	-8.52287874528034	3.3288e-05	2.9458407079646e-08
ENSG00000140497	ENST00000268099	ENSP00000268099	10066	SCAMP2	secretory carrier membrane protein 2 [Source:HGNC Symbol;Acc:HGNC:10564]	1	3.76843	10.00603	-1710.730391	-1703.721175	14.0184320000003	0.000903517	-3.04406367161801	1	0.00368446329731716	3.876	12.78116	-1773.176578	-1765.043046	16.2670640000001	0.00029353	-3.53234750542613	1	0.00134143693574959	3.77335	9.9938	-1710.543776	-1703.738441	13.61067	0.001107849	-2.95551942998281	1	0.00454611409171598	3.88242	12.83282	-1773.012322	-1765.081585	15.8614740000003	0.000359521	-3.44427573694242	1	0.0016726394197065
ENSG00000141504	ENST00000269298	ENSP00000269298	112483	SAT2	spermidine/spermine N1-acetyltransferase family member 2 [Source:HGNC Symbol;Acc:HGNC:23160]	1	14.78983	61.60942	-1101.922704	-1093.45792	16.929568	0.000210761	-3.67620974949263	1	0.000969260661417323	14.32868	50.39499	-1119.229925	-1112.320789	13.818272	0.00099862	-3.00059974030108	1	0.00413612822695035	14.98111	63.97745	-1101.898238	-1093.430904	16.9346679999999	0.000210225	-3.67731563884801	1	0.000985907269653424	14.37544	50.85338	-1119.229129	-1112.329175	13.799908	0.001007832	-2.99661185633668	1	0.00429450993548387
ENSG00000143199	ENST00000367851	ENSP00000356825	55811	ADCY10	adenylate cyclase 10 (soluble) [Source:HGNC Symbol;Acc:HGNC:21285]	2	4.07522	4.37157	-10290.761799	-10265.870378	49.7828420000005	0	-Inf	0	0	4.0465	4.28361	-10406.891291	-10381.004181	51.7742199999993	0	-Inf	0	0	4.07514	4.36751	-10290.761285	-10265.866665	49.7892400000019	0	-Inf	0	0	4.04644	4.27918	-10404.542349	-10381.001248	47.0822019999978	0	-Inf	0	0
ENSG00000143382	ENST00000369039	ENSP00000358035	54507	ADAMTSL4	ADAMTS-like 4 [Source:HGNC Symbol;Acc:HGNC:19706]	1	3.58613	10.19955	-6385.936726	-6379.82414	12.2251720000004	0.002214816	-2.65466234777225	1	0.00834485512258065	3.99752	4.71512	-6528.579264	-6523.135767	10.8869940000004	0.004324335	-2.36408066924789	1	0.0157475619166393	3.58102	10.6888	-6385.481553	-6379.697088	11.5689299999995	0.003074955	-2.51216123546407	1	0.0114958560242588	3.99591	6.60712	-6528.149775	-6523.022114	10.2553219999991	0.005930416	-2.22691484117744	1	0.0216016214243518
ENSG00000144820	ENST00000273352	ENSP00000273352	84873	GPR128	G protein-coupled receptor 128 [Source:HGNC Symbol;Acc:HGNC:19241]	2	4.55077	6.94647	-5379.891907	-5370.257031	19.2697520000002	6.5407e-05	-4.18437577004438	0.725756072	0.000330339586709149	4.45645	7.12129	-5432.344626	-5422.883634	18.9219840000005	7.7829e-05	-4.10885854962667	0.863590584	0.000392224955495005	4.55258	7.686	-5379.725747	-5370.157365	19.1367640000008	6.9904e-05	-4.15549797263451	0.775654784	0.00035843566728281	4.45945	8.01826	-5432.22272	-5422.76274	18.9199599999993	7.7908e-05	-4.10841794441387	0.864467168	0.000406616730009407
ENSG00000145649	ENST00000274306	ENSP00000274306	3001	GZMA	granzyme A (granzyme 1, cytotoxic T-lymphocyte-associated serine esterase 3) [Source:HGNC Symbol;Acc:HGNC:4708]	6	3.69556	5.78644	-1915.434528	-1896.33865	38.1917560000002	5e-09	-8.30102999566398	5.548e-05	4.49959448499594e-08	3.87375	6.17509	-1946.468895	-1926.146298	40.6451940000002	1e-09	-9	1.1096e-05	9.78483245149912e-09	3.6957	5.68558	-1915.41508	-1896.334989	38.1601820000001	5e-09	-8.30102999566398	5.548e-05	4.72975277067349e-08	3.87479	6.25869	-1946.454017	-1926.14238	40.623274	2e-09	-8.69897000433602	2.2192e-05	2.0083257918552e-08
ENSG00000145982	ENST00000324331	ENSP00000316335	10667	FARS2	phenylalanyl-tRNA synthetase 2, mitochondrial [Source:HGNC Symbol;Acc:HGNC:21062]	1	5.12513	13.0939	-2676.186933	-2671.186665	10.0005359999996	0.006736141	-2.17158883081941	1	0.0228296336395846	5.01876	15.02333	-2730.581182	-2725.440342	10.2816800000001	0.005852771	-2.23263846809186	1	0.0207682593591302	5.09257	13.52699	-2676.08736	-2671.180168	9.81438400000025	0.007393219	-2.13116642905436	1	0.025311680970071	5.01051	15.60956	-2730.527919	-2725.426654	10.2025300000005	0.006089039	-2.21545124430144	1	0.0221086311335079
ENSG00000146587	ENST00000396912	ENSP00000380120	57786	RBAK	RB-associated KRAB zinc finger [Source:HGNC Symbol;Acc:HGNC:17680]	1	3.7786	10.5246	-3941.062749	-3934.170336	13.7848260000001	0.001015461	-2.99333675154036	1	0.00409580343729553	4.9543	80.9833	-4057.858679	-4048.77397	18.1694179999995	0.000113386	-3.94544056535576	1	0.000554487023358308	3.76271	12.1816	-3940.246932	-3933.896357	12.7011499999999	0.001745743	-2.7580196906975	1	0.00685690772672566	4.91248	79.8415	-4056.968078	-4048.335146	17.265864	0.000178142	-3.74923367616936	1	0.000871929259814733
ENSG00000146678	ENST00000275525	ENSP00000275525	3484	IGFBP1	insulin-like growth factor binding protein 1 [Source:HGNC Symbol;Acc:HGNC:5469]	1	2.05091	2.13265	-2434.227	-2424.408661	19.6366779999998	5.4444e-05	-4.26404997468636	0.604110624	0.000277879771849126	1.99625	2.24751	-2472.831105	-2461.690738	22.2807340000008	1.4514e-05	-4.83821288125448	0.161047344	8.28432839506173e-05	2.05091	2.13265	-2434.226383	-2424.408661	19.6354440000005	5.4478e-05	-4.26377884465084	0.604487888	0.000284867053722903	1.99625	2.2475	-2472.782311	-2461.690738	22.1831460000003	1.524e-05	-4.81701503299642	0.16910304	8.93307131537243e-05
ENSG00000147160	ENST00000276101	ENSP00000421172	158835	AWAT2	acyl-CoA wax alcohol acyltransferase 2 [Source:HGNC Symbol;Acc:HGNC:23251]	2	3.02325	6.01523	-2248.710046	-2238.66865	20.0827920000002	4.3559e-05	-4.36092209906013	0.483330664	0.000225434078358209	3.08257	5.08098	-2287.482841	-2276.986392	20.9928980000004	2.7634e-05	-4.55855624674494	0.306626864	0.000150381002452182	3.02375	6.09735	-2248.693036	-2238.674269	20.0375340000001	4.4556e-05	-4.35109380472622	0.494393376	0.000236325705544933	3.08922	5.7234	-2287.423818	-2276.972875	20.9018860000006	2.8921e-05	-4.53878669453886	0.320907416	0.000161584801611279
ENSG00000147183	ENST00000276127	ENSP00000276127	53336	CPXCR1	CPX chromosome region, candidate 1 [Source:HGNC Symbol;Acc:HGNC:2332]	2	3.00171	4.32008	-2484.806569	-2472.604989	24.4031599999998	5.023e-06	-5.29903682184045	0.055735208	3.04065510092744e-05	3.16714	5.0298	-2514.885376	-2501.329873	27.1110060000001	1.297e-06	-5.88706002391592	0.014391512	8.68528183464092e-06	3.00167	4.29057	-2484.311678	-2472.608549	23.406258	8.268e-06	-5.08259953204475	0.091741728	4.95901232432432e-05	3.1676	5.08371	-2514.867816	-2501.329091	27.0774499999998	1.319e-06	-5.87975520445363	0.014635624	9.06230588235294e-06
ENSG00000147381	ENST00000360243	ENSP00000353379	4103	MAGEA4	melanoma antigen family A, 4 [Source:HGNC Symbol;Acc:HGNC:6802]	1	3.53462	5.22113	-2874.34375	-2864.305527	20.076446	4.3697e-05	-4.35954837831949	0.484861912	0.000226042849417249	3.94545	4.67989	-2939.145769	-2930.490206	17.3111260000005	0.000174155	-3.75906405240737	1	0.00082265810131971	3.53435	5.21121	-2874.298375	-2864.295876	20.0049979999994	4.5287e-05	-4.34402644784429	0.502504552	0.000240088175824176	3.94535	4.67024	-2939.145691	-2930.485244	17.3208940000004	0.000173307	-3.76118389545125	1	0.000848638337157988
ENSG00000148459	ENST00000376215	ENSP00000365388	23590	PDSS1	prenyl (decaprenyl) diphosphate synthase, subunit 1 [Source:HGNC Symbol;Acc:HGNC:17759]	1	3.01132	7.87997	-2954.364774	-2945.333981	18.0615859999998	0.000119668	-3.92202196723257	1	0.00057656801042119	2.97509	8.34136	-2985.874879	-2977.044314	17.6611299999995	0.000146196	-3.83506450974268	1	0.000701943234963219	3.01041	7.84174	-2953.052934	-2945.315322	15.4752239999998	0.000436112	-3.36040196317275	1	0.0019402962117081	2.97464	8.30854	-2984.7437	-2977.025743	15.4359139999997	0.000444768	-3.35186646675728	1	0.00204100319602978
ENSG00000148735	ENST00000369310	ENSP00000358316	79949	PLEKHS1	pleckstrin homology domain containing, family S member 1 [Source:HGNC Symbol;Acc:HGNC:26285]	1	3.92432	7.98937	-2960.906645	-2952.95985	15.8935899999997	0.000353794	-3.45124953657323	1	0.0015671449996008	4.18129	7.19937	-3010.068637	-3003.03523	14.0668139999998	0.000881922	-3.05456982356155	1	0.00368441510240964	3.93741	8.82627	-2960.893206	-2952.887559	16.0112940000008	0.000333574	-3.47680780724466	1	0.00151553283012689	4.10774	8.48621	-3010.046797	-3002.955064	14.1834659999995	0.000831954	-3.07990068584684	1	0.00360469222647403
ENSG00000149021	ENST00000278282	ENSP00000278282	7356	SCGB1A1	secretoglobin, family 1A, member 1 (uteroglobin) [Source:HGNC Symbol;Acc:HGNC:12523]	1	3.10061	9.0556	-818.842686	-810.721238	16.242896	0.000297098	-3.52710027176378	1	0.00133519619603078	2.46403	4.93577	-858.273705	-852.292502	11.9624059999999	0.002525786	-2.59760344830016	1	0.00966084848534988	3.08413	8.49135	-818.830239	-810.69452	16.271438	0.000292888	-3.53329842156027	1	0.00134403856410256	2.46292	4.90208	-858.251505	-852.292349	11.918312	0.00258209	-2.58802862426086	1	0.0101815460696517
ENSG00000149516	ENST00000278865	ENSP00000278865	932	MS4A3	membrane-spanning 4-domains, subfamily A, member 3 (hematopoietic cell-specific) [Source:HGNC Symbol;Acc:HGNC:7317]	9	3.66432	9.96693	-1991.061845	-1964.879745	52.3642	0	-Inf	0	0	3.3547	10.04088	-2011.238498	-1976.833352	68.8102919999997	0	-Inf	0	0	3.66154	9.97209	-1990.866891	-1964.85569	52.0224019999996	0	-Inf	0	0	3.35222	10.00174	-2003.383389	-1976.823271	53.1202360000002	0	-Inf	0	0
ENSG00000150048	ENST00000315330	ENSP00000326407	51267	CLEC1A	C-type lectin domain family 1, member A [Source:HGNC Symbol;Acc:HGNC:24355]	1	3.78468	7.9611	-1904.48689	-1897.089779	14.794222	0.000613021	-3.21252464778517	1	0.00259324476401067	3.59447	7.56718	-1942.646201	-1936.077025	13.1383519999999	0.001402953	-2.8529568779257	1	0.0056382348743209	3.78445	7.86917	-1904.483111	-1897.090169	14.7858839999999	0.000615582	-3.21071408769528	1	0.00267338468571429	3.59437	7.53618	-1942.646171	-1936.076898	13.1385460000001	0.001402817	-2.85299897977267	1	0.00581241875728155
ENSG00000150477	ENST00000280020	ENSP00000280020	57536	KIAA1328	KIAA1328 [Source:HGNC Symbol;Acc:HGNC:29248]	3	5.00353	5.52204	-3552.385641	-3542.268008	20.2352659999997	4.0362e-05	-4.39402732193355	0.447856752	0.000210360146547675	4.7821	5.40135	-3615.026192	-3605.901632	18.2491199999995	0.000108957	-3.96274486304309	1	0.000534949943362832	5.0019	5.28257	-3551.917184	-3542.258535	19.3172979999999	6.3871e-05	-4.19469628423215	0.708712616	0.000330248190121156	4.78327	5.58945	-3614.567748	-3605.897769	17.3399579999996	0.000171663	-3.76532330197036	1	0.000841702451612903
ENSG00000151418	ENST00000281087	ENSP00000281087	127124	ATP6V1G3	ATPase, H+ transporting, lysosomal 13kDa, V1 subunit G3 [Source:HGNC Symbol;Acc:HGNC:18265]	1	4.13446	7.04518	-792.167869	-786.117667	12.100404	0.002357386	-2.62756929997686	1	0.00884883297666554	3.72739	7.82374	-821.390957	-815.174585	12.432744	0.001996475	-2.69973612370156	1	0.00779756656107005	4.12344	7.01143	-792.135457	-786.11711	12.0366939999999	0.002433689	-2.61373492085266	1	0.00930858777800758	3.72636	7.87592	-821.264155	-815.174988	12.1783339999999	0.002267297	-2.64449158661691	1	0.00904310837958303
ENSG00000151806	ENST00000281543	ENSP00000281543	60558	GUF1	GUF1 GTPase homolog (S. cerevisiae) [Source:HGNC Symbol;Acc:HGNC:25799]	1	4.68599	12.51424	-3668.856974	-3662.597192	12.5195639999993	0.001911662	-2.718588892662	1	0.00729178465177037	4.91485	14.06424	-3712.439326	-3705.256693	14.3652660000007	0.000759665	-3.11937788235841	1	0.00321358857796416	4.68563	12.83772	-3668.840185	-3662.552492	12.5753860000004	0.001859044	-2.73071033119041	1	0.007273607977433	4.87089	6.14497	-3712.437764	-3706.94849	10.9785479999991	0.004130842	-2.38396141597486	1	0.0155533840624364
ENSG00000152291	ENST00000409232	ENSP00000386443	10618	TGOLN2	trans-golgi network protein 2 [Source:HGNC Symbol;Acc:HGNC:15450]	6	2.8404	11.97051	-2655.49548	-2619.816696	71.3575680000004	0	-Inf	0	0	3.39531	10.73991	-2711.857044	-2679.898295	63.9174979999998	0	-Inf	0	0	2.83698	11.89013	-2655.451894	-2619.815297	71.2731939999994	0	-Inf	0	0	3.39132	10.6643	-2711.789677	-2679.896846	63.7856620000002	0	-Inf	0	0
ENSG00000152705	ENST00000282611	ENSP00000282611	347732	CATSPER3	cation channel, sperm associated 3 [Source:HGNC Symbol;Acc:HGNC:20819]	1	4.42417	4.14008	-2730.19126	-2722.279653	15.823214	0.000366465	-3.43596749723762	1	0.00161810411460406	4.327	4.42208	-2769.79384	-2761.270735	17.0462099999995	0.000198821	-3.70153774618391	1	0.000930155413153457	4.42386	4.13424	-2730.191247	-2722.272885	15.8367240000007	0.000363998	-3.43890100259092	1	0.00164384281969882	4.32672	4.4153	-2769.792207	-2761.263006	17.0584019999997	0.000197613	-3.70418448868283	1	0.000956681434554974
ENSG00000153002	ENST00000491148	ENSP00000417222	1360	CPB1	carboxypeptidase B1 (tissue) [Source:HGNC Symbol;Acc:HGNC:2299]	1	4.08587	10.45526	-2572.107207	-2563.370948	17.4725179999996	0.000160654	-3.7941084568146	1	0.000753430593406594	4.14794	9.41644	-2615.924548	-2608.274298	15.3005000000003	0.000475925	-3.32246148142339	1	0.00209308910027745	4.08447	10.4971	-2571.873887	-2563.360235	17.0273040000002	0.000200709	-3.69743315286029	1	0.00094527464516129	4.1468	9.46011	-2615.766063	-2608.268563	14.9949999999999	0.000554469	-3.25612272995718	1	0.00249387435103364
ENSG00000153237	ENST00000283233	ENSP00000283233	130940	CCDC148	coiled-coil domain containing 148 [Source:HGNC Symbol;Acc:HGNC:25191]	2	3.22312	10.39861	-3638.038284	-3625.568837	24.9388940000008	3.842e-06	-5.41544263947433	0.042630832	2.35269492273731e-05	3.58357	10.16843	-3694.452289	-3682.958614	22.9873499999994	1.0194e-05	-4.99165537074731	0.113112624	5.93144331410593e-05	3.1935	10.02039	-3637.728992	-3625.538591	24.3808019999997	5.079e-06	-5.2942217871714	0.056356584	3.14139264214047e-05	3.57753	10.15861	-3694.137433	-3682.946961	22.3809439999995	1.3805e-05	-4.85996358902472	0.15318028	8.1305881104034e-05
ENSG00000153495	ENST00000283547	ENSP00000283547	121793	TEX29	testis expressed 29 [Source:HGNC Symbol;Acc:HGNC:20370]	1	5.81728	9.00231	-1161.737816	-1154.274415	14.926802	0.000573702	-3.24131363610771	1	0.00243806870624282	5.93906	7.50002	-1202.667197	-1196.054609	13.2251759999999	0.001343351	-2.87181049705096	1	0.00542819471813547	5.81573	8.98935	-1161.37794	-1154.26517	14.2255400000004	0.000814635	-3.0890369348094	1	0.00344350093714286	5.93743	7.48353	-1202.014692	-1196.040127	11.94913	0.002542608	-2.59472059088982	1	0.0100294270771418
ENSG00000153498	ENST00000283550	ENSP00000283550	122258	SPACA7	sperm acrosome associated 7 [Source:HGNC Symbol;Acc:HGNC:29575]	1	3.7972	5.50664	-1486.917534	-1482.366731	9.10160599999972	0.010558722	-1.97638864448555	1	0.0340320185442928	3.92047	4.52225	-1524.460448	-1519.852712	9.21547199999986	0.009974375	-2.00111430792744	1	0.0335991697024894	3.80036	5.66807	-1486.915628	-1482.36812	9.09501599999976	0.010593571	-1.97495761834635	1	0.0351093977945042	3.92157	4.52881	-1524.458029	-1519.863864	9.18832999999995	0.01011066	-1.99522049376583	1	0.0348517810997204
ENSG00000154548	ENST00000452027	ENSP00000414302	135295	SRSF12	serine/arginine-rich splicing factor 12 [Source:HGNC Symbol;Acc:HGNC:21220]	1	4.40328	126.63698	-1264.216412	-1243.92245	40.5879239999999	2e-09	-8.69897000433602	2.2192e-05	1.88868085106383e-08	4.8722	170.7666	-1296.026497	-1275.860989	40.3310160000001	2e-09	-8.69897000433602	2.2192e-05	1.9e-08	4.39923	126.24727	-1263.959296	-1243.91905	40.080492	2e-09	-8.69897000433602	2.2192e-05	1.9974797479748e-08	4.87279	170.7634	-1295.574437	-1275.859036	39.4308019999999	3e-09	-8.52287874528034	3.3288e-05	2.9458407079646e-08
ENSG00000155833	ENST00000374798	ENSP00000420256	1539	CYLC2	cylicin, basic protein of sperm head cytoskeleton 2 [Source:HGNC Symbol;Acc:HGNC:2583]	1	1.6109	15.96501	-1947.53995	-1938.725876	17.6281480000002	0.000148627	-3.82790228824797	1	0.000703568767918089	2.09733	13.20853	-2011.342622	-2003.781596	15.1220519999997	0.000520341	-3.28371195274661	1	0.00227579965944028	1.57866	15.164	-1947.504292	-1938.652479	17.703626	0.000143122	-3.84429360352722	1	0.000692269528540305	2.06767	12.67591	-2010.888845	-2003.72257	14.3325500000001	0.000772194	-3.11227357719658	1	0.00337466113588027
ENSG00000156575	ENST00000287143	ENSP00000287143	10394	PRG3	proteoglycan 3 [Source:HGNC Symbol;Acc:HGNC:9363]	4	3.56661	5.81029	-1806.219102	-1794.496261	23.445682	8.107e-06	-5.09113982698272	0.089955272	4.75199535129424e-05	3.67683	6.20238	-1843.298976	-1831.765998	23.0659559999999	9.801e-06	-5.0087296108049	0.108751896	5.7267981042654e-05	3.56715	5.88632	-1806.218802	-1794.501915	23.4337740000001	8.155e-06	-5.08857603462371	0.09048788	4.8965303030303e-05	3.67723	6.26194	-1843.296648	-1831.767012	23.059272	9.834e-06	-5.00726979604586	0.109118064	5.94001437125748e-05
ENSG00000156858	ENST00000542965	ENSP00000441641	78994	PRR14	proline rich 14 [Source:HGNC Symbol;Acc:HGNC:28458]	1	4.857	10.38635	-3194.501475	-3184.404469	20.1940119999999	4.1203e-05	-4.38507116173354	0.457188488	0.000214212567681499	5.15381	12.58336	-3270.459855	-3260.886002	19.1477059999997	6.9523e-05	-4.15787149583248	0.771427208	0.000353217586080586	4.85528	10.61496	-3194.496545	-3184.396676	20.1997380000003	4.1085e-05	-4.38631670869036	0.45587916	0.000219278095238095	5.15296	12.50359	-3270.454292	-3260.88573	19.1371239999999	6.9892e-05	-4.1555725317606	0.775521632	0.000366850346263008
ENSG00000158481	ENST00000368170	ENSP00000357152	911	CD1C	CD1c molecule [Source:HGNC Symbol;Acc:HGNC:1636]	2	2.88457	4.72443	-2518.341596	-2504.486577	27.7100380000002	9.61e-07	-6.01727661233145	0.010663256	6.45085057471264e-06	2.82929	4.27416	-2544.636066	-2530.488266	28.2956000000004	7.17e-07	-6.1444808443322	0.007955832	4.95073553204729e-06	2.88457	4.72007	-2518.334709	-2504.485383	27.698652	9.67e-07	-6.014573525917	0.010729832	6.68109090909091e-06	2.8293	4.25625	-2543.426495	-2530.485151	25.8826880000006	2.397e-06	-5.62033196596635	0.026597112	1.58693985680191e-05
ENSG00000158488	ENST00000368167	ENSP00000357149	913	CD1E	CD1e molecule [Source:HGNC Symbol;Acc:HGNC:1638]	1	4.09793	6.40039	-2678.652659	-2673.349661	10.6059959999993	0.004976652	-2.30306272689989	1	0.0173924190840945	3.9505	7.62128	-2726.111078	-2720.287063	11.6480299999994	0.002955714	-2.52933759132962	1	0.0111439356248726	4.09689	6.57857	-2678.605325	-2673.334581	10.5414879999998	0.005139785	-2.28905504739899	1	0.0182564008194622	3.95011	7.60776	-2726.076677	-2720.281257	11.5908399999998	0.003041453	-2.51691889036278	1	0.0117933808860936
ENSG00000159763	ENST00000291009	ENSP00000291009	5304	PIP	prolactin-induced protein [Source:HGNC Symbol;Acc:HGNC:8993]	14	2.77371	9.41053	-1414.866151	-1368.074426	93.5834500000001	0	-Inf	0	0	2.72714	9.37453	-1424.095046	-1376.56655	95.0569919999998	0	-Inf	0	0	2.77809	9.61185	-1403.059604	-1368.069527	69.9801539999999	0	-Inf	0	0	2.72162	9.90299	-1411.783355	-1376.343881	70.878948	0	-Inf	0	0
ENSG00000160051	ENST00000537469	ENSP00000442291	55721	IQCC	IQ motif containing C [Source:HGNC Symbol;Acc:HGNC:25545]	1	3.37353	3.38862	-3378.385865	-3372.599865	11.5720000000001	0.003070239	-2.51282781594265	1	0.0112359406147757	3.32068	3.72957	-3431.922429	-3426.091669	11.6615200000006	0.002935845	-2.5322668770331	1	0.0110727859007478	3.37344	3.38432	-3378.325071	-3372.597051	11.45604	0.003253513	-2.48764745362446	1	0.0120819880348059	3.33611	3.57548	-3431.878642	-3426.082811	11.5916619999998	0.003040203	-2.51709741677401	1	0.0117933808860936
ENSG00000160299	ENST00000359568	ENSP00000352572	5116	PCNT	pericentrin [Source:HGNC Symbol;Acc:HGNC:16068]	4	5.2667	7.5772	-23356.03941	-23310.951034	90.1767519999994	0	-Inf	0	0	5.10506	7.49591	-23692.496741	-23663.549304	57.8948739999978	0	-Inf	0	0	5.2658	7.73919	-23355.390126	-23310.924611	88.9310299999997	0	-Inf	0	0	5.10298	7.86773	-23691.301808	-23663.304785	55.9940459999998	0	-Inf	0	0
ENSG00000161010	ENST00000292586	ENSP00000292586	51149	C5orf45	chromosome 5 open reading frame 45 [Source:HGNC Symbol;Acc:HGNC:30817]	1	4.91975	5.39944	-2493.34417	-2483.482679	19.7229819999993	5.2145e-05	-4.28278732820607	0.57860092	0.000266636368663594	5.18331	5.57927	-2549.066089	-2539.759861	18.6124559999998	9.0857e-05	-4.04164160721934	1	0.000454941007220217	4.91006	5.15389	-2493.062644	-2483.474347	19.1765940000005	6.8526e-05	-4.16414461808233	0.760364496	0.000352183647985178	5.16701	5.0606	-2548.943896	-2539.726202	18.4353880000008	9.9267e-05	-4.00319510296317	1	0.000508648631578947
ENSG00000161048	ENST00000417955	ENSP00000407112	222236	NAPEPLD	N-acyl phosphatidylethanolamine phospholipase D [Source:HGNC Symbol;Acc:HGNC:21683]	1	2.39414	17.0763	-2533.174149	-2524.025606	18.2970859999996	0.000106375	-3.97316042690736	1	0.000517464708461201	2.67017	17.55499	-2571.566256	-2562.732184	17.6681440000002	0.000145684	-3.83658814276174	1	0.000699787733333333	2.38862	8.53758	-2532.822818	-2524.952745	15.7401460000001	0.000382006	-3.41792981576257	1	0.00171470007119741	2.58727	9.23886	-2571.4419	-2563.488847	15.9061059999995	0.000351587	-3.45396719142717	1	0.00163916359327731
ENSG00000161551	ENST00000301399	ENSP00000301399	84765	ZNF577	zinc finger protein 577 [Source:HGNC Symbol;Acc:HGNC:28673]	1	2.45793	8.94802	-3484.29561	-3472.462517	23.6661860000004	7.26e-06	-5.13906337929991	0.08055696	4.27357877984085e-05	3.09022	12.74843	-3524.697149	-3511.107246	27.1798060000001	1.253e-06	-5.90204892900585	0.013903288	8.40585731559855e-06	2.46266	9.50448	-3483.821331	-3472.557271	22.5281199999999	1.2826e-05	-4.89190876441878	0.142317296	7.48644376643872e-05	3.0947	13.22031	-3524.517367	-3511.236139	26.5624559999997	1.706e-06	-5.7680209731685	0.018929776	1.15425463414634e-05
ENSG00000161921	ENST00000293778	ENSP00000293778	58191	CXCL16	chemokine (C-X-C motif) ligand 16 [Source:HGNC Symbol;Acc:HGNC:16642]	2	4.31649	3.77756	-2192.733639	-2179.368279	26.7307200000005	1.569e-06	-5.80437705641306	0.017409624	1.02169154929577e-05	4.14397	3.69651	-2209.832615	-2201.780566	16.1040979999998	0.000318449	-3.49696011055651	1	0.00144756661368292	4.31649	3.77743	-2187.957151	-2179.368279	17.1777440000005	0.000186166	-3.7300996324883	1	0.000883154312099188	4.14367	3.54832	-2209.696223	-2201.777005	15.838436	0.000363687	-3.43927222253387	1	0.00168989570854271
ENSG00000162399	ENST00000371265	ENSP00000360312	7809	BSND	barttin CLCNK-type chloride channel accessory beta subunit [Source:HGNC Symbol;Acc:HGNC:16512]	1	5.51105	10.78311	-2240.478205	-2228.357582	24.2412459999996	5.446e-06	-5.26392236299605	0.060428816	3.27350032502709e-05	6.17251	11.91248	-2298.110646	-2288.572884	19.0755239999999	7.2078e-05	-4.14219727254251	0.799777488	0.000365377238921882	5.51992	11.01143	-2240.003502	-2228.390444	23.2261159999998	9.047e-06	-5.0434954096833	0.100385512	5.3883796027912e-05	6.17518	12.24944	-2298.079816	-2288.59351	18.9726119999996	7.5884e-05	-4.11984978463443	0.842008864	0.000396612747998116
ENSG00000162572	ENST00000379116	ENSP00000368411	6339	SCNN1D	sodium channel, non-voltage-gated 1, delta subunit [Source:HGNC Symbol;Acc:HGNC:10601]	1	5.43716	7.97787	-5750.402943	-5743.225945	14.3539959999998	0.000763958	-3.11693051690812	1	0.00316499421276596	5.22876	7.70288	-5847.612287	-5840.092822	15.0389300000006	0.000542423	-3.26566190365186	1	0.00236306462819003	5.17419	7.38075	-5749.307026	-5743.394599	11.8248540000004	0.002705612	-2.56773448354799	1	0.0102218150330269	5.22961	8.46068	-5846.916481	-5840.111682	13.6095980000009	0.001108443	-2.95528663491029	1	0.00469080226086957
ENSG00000162592	ENST00000294600	ENSP00000294600	148870	CCDC27	coiled-coil domain containing 27 [Source:HGNC Symbol;Acc:HGNC:26546]	2	5.73508	3.82375	-4901.720629	-4890.126906	23.1874459999999	9.224e-06	-5.03508070571336	0.102349504	5.36985855194124e-05	5.96303	2.94128	-4986.062858	-4977.715203	16.695310000001	0.000236952	-3.62533962127436	1	0.00109459591673605	5.73535	3.76727	-4901.691533	-4890.117333	23.1484	9.406e-06	-5.02659502558994	0.104368976	5.59019689341189e-05	5.9598	2.89473	-4985.443423	-4977.668731	15.5493839999999	0.000420237	-3.37650571254784	1	0.00193242840944882
ENSG00000162739	ENST00000368057	ENSP00000357036	114836	SLAMF6	SLAM family member 6 [Source:HGNC Symbol;Acc:HGNC:21392]	3	3.35085	6.44347	-2601.439082	-2577.988315	46.9015339999996	0	-Inf	0	0	3.17926	5.68889	-2636.145183	-2613.802072	44.6862220000003	0	-Inf	0	0	3.35336	6.55143	-2597.532683	-2577.982818	39.0997299999999	3e-09	-8.52287874528034	3.3288e-05	2.92513181019332e-08	3.17852	5.74118	-2631.421081	-2613.788409	35.2653440000004	2.2e-08	-7.65757731917779	0.000244112	1.90861610633307e-07
ENSG00000162779	ENST00000367618	ENSP00000356590	126859	AXDND1	axonemal dynein light chain domain containing 1 [Source:HGNC Symbol;Acc:HGNC:26564]	1	3.8815	16.45981	-5768.293187	-5757.486864	21.6126459999996	2.0271e-05	-4.69312482635536	0.224927016	0.000111460364717542	4.1993	15.14823	-5833.97786	-5823.714534	20.5266520000005	3.4889e-05	-4.45731147826487	0.387128344	0.000185762161228407	3.88719	16.57844	-5768.183869	-5757.551256	21.2652260000013	2.4117e-05	-4.61767671661802	0.267602232	0.000134069254509018	4.20433	15.26538	-5833.791259	-5823.81047	19.9615779999986	4.6281e-05	-4.33459726575767	0.513533976	0.000251239714285714
ENSG00000162851	ENST00000366514	ENSP00000355471	64216	TFB2M	transcription factor B2, mitochondrial [Source:HGNC Symbol;Acc:HGNC:18559]	3	2.50163	2.82146	-3315.017468	-3295.283098	39.4687400000003	3e-09	-8.52287874528034	3.3288e-05	2.76708229426434e-08	2.57295	2.67511	-3329.316248	-3309.720574	39.1913480000003	3e-09	-8.52287874528034	3.3288e-05	2.774e-08	2.502	2.99645	-3314.934596	-3295.25206	39.3650720000005	3e-09	-8.52287874528034	3.3288e-05	2.92513181019332e-08	2.57934	2.67813	-3329.295337	-3309.720835	39.1490039999999	3e-09	-8.52287874528034	3.3288e-05	2.9458407079646e-08
ENSG00000162877	ENST00000367136	ENSP00000356104	148811	PM20D1	peptidase M20 domain containing 1 [Source:HGNC Symbol;Acc:HGNC:26518]	2	3.71218	4.84483	-3676.153156	-3667.551948	17.2024160000001	0.000183884	-3.73545605767878	1	0.000853714169037657	3.57015	5.19329	-3724.114092	-3715.546445	17.1352939999997	0.00019016	-3.72088083127988	1	0.000892184084566596	3.72197	4.25804	-3675.981266	-3667.566195	16.8301419999998	0.000221504	-3.65461842672199	1	0.00103312668516183	3.57187	5.42496	-3723.943043	-3715.536969	16.812148	0.000223506	-3.65071081377627	1	0.00107313828472523
ENSG00000162896	ENST00000356495	ENSP00000348888	5284	PIGR	polymeric immunoglobulin receptor [Source:HGNC Symbol;Acc:HGNC:8968]	1	3.74761	9.54607	-5352.173407	-5340.813924	22.7189660000004	1.1658e-05	-4.93337594901657	0.129357168	6.67477647058823e-05	3.62914	10.36186	-5457.686042	-5446.6515	22.0690840000007	1.6135e-05	-4.79223103026008	0.17903396	9.14371603677222e-05	3.7506	10.05942	-5351.775805	-5340.769586	22.0124379999997	1.6598e-05	-4.77994423974866	0.184171408	9.46896699228792e-05	3.63812	11.26005	-5457.271781	-5446.575195	21.393172	2.2622e-05	-4.6454690019496	0.251013712	0.000128857141683778
ENSG00000162949	ENST00000295055	ENSP00000295055	92291	CAPN13	calpain 13 [Source:HGNC Symbol;Acc:HGNC:16663]	5	3.91776	4.76138	-4958.550108	-4932.38368	52.3328560000009	0	-Inf	0	0	3.79966	4.89621	-5029.857253	-5002.165389	55.3837280000007	0	-Inf	0	0	3.91763	4.74063	-4958.548737	-4932.383692	52.3300899999995	0	-Inf	0	0	3.79949	4.83967	-5029.779003	-5002.166428	55.2251499999984	0	-Inf	0	0
ENSG00000163071	ENST00000295213	ENSP00000295213	132671	SPATA18	spermatogenesis associated 18 [Source:HGNC Symbol;Acc:HGNC:29579]	1	2.77895	8.67076	-3454.007925	-3443.934636	20.1465779999999	4.2192e-05	-4.37476988755064	0.468162432	0.000218972138447147	2.9425	7.74903	-3508.422653	-3499.600307	17.6446919999998	0.000147402	-3.83149662378313	1	0.00070651083887689	2.78931	9.08377	-3454.002534	-3443.902678	20.1997120000005	4.1085e-05	-4.38631670869036	0.45587916	0.000219278095238095	2.94135	7.80177	-3508.413932	-3499.582189	17.6634859999995	0.000146023	-3.83557873334995	1	0.000724629341681574
ENSG00000163221	ENST00000368737	ENSP00000357726	6283	S100A12	S100 calcium binding protein A12 [Source:HGNC Symbol;Acc:HGNC:10489]	3	4.6298	6.03032	-669.25513	-658.715124	21.0800120000001	2.6457e-05	-4.57745940267727	0.293566872	0.000142615125789218	4.46838	3.99478	-685.493489	-677.452791	16.0813959999998	0.000322084	-3.49203084886644	1	0.0014628915530086	4.63439	6.37263	-669.210489	-658.706035	21.008908	2.7414e-05	-4.56202759156065	0.304185744	0.000151185757455268	4.46838	3.99478	-685.439427	-677.452791	15.973272	0.000339976	-3.46855174012085	1	0.00159037676897133
ENSG00000163464	ENST00000295683	ENSP00000295683	3577	CXCR1	chemokine (C-X-C motif) receptor 1 [Source:HGNC Symbol;Acc:HGNC:6026]	4	4.62549	8.78684	-2710.249925	-2692.789031	34.9217880000006	2.6e-08	-7.58502665202918	0.000288496	2.13859154929577e-07	4.47554	9.62102	-2763.280469	-2745.104226	36.3524859999998	1.3e-08	-7.88605664769316	0.000144248	1.112166538165e-07	4.62111	9.18946	-2709.707425	-2692.752904	33.9090420000002	4.3e-08	-7.36653154442041	0.000477128	3.5369014084507e-07	4.47368	9.81444	-2762.685143	-2744.962116	35.446054	2e-08	-7.69897000433602	0.00022192	1.74328358208955e-07
ENSG00000163518	ENST00000271532	ENSP00000271532	83417	FCRL4	Fc receptor-like 4 [Source:HGNC Symbol;Acc:HGNC:18507]	2	4.81265	3.89591	-3709.474727	-3696.279699	26.3900559999993	1.86e-06	-5.73048705578208	0.02063856	1.19782704585026e-05	4.71903	3.90809	-3752.629772	-3739.708177	25.8431899999996	2.445e-06	-5.61172113654036	0.02712972	1.57000694444444e-05	4.8134	4.00689	-3709.474735	-3696.278947	26.391576	1.858e-06	-5.73095429034238	0.020616368	1.22789565217391e-05	4.719	3.90472	-3752.624222	-3739.707911	25.8326219999999	2.458e-06	-5.60941812144956	0.027273968	1.62538545887962e-05
ENSG00000163535	ENST00000357799	ENSP00000350447	151246	SGOL2	shugoshin-like 2 (S. pombe) [Source:HGNC Symbol;Acc:HGNC:30812]	2	3.91814	25.9086	-7769.318388	-7754.767926	29.1009239999985	4.8e-07	-6.31875876262441	0.00532608	3.34552763819095e-06	4.30803	22.97452	-7852.989518	-7840.641431	24.6961740000006	4.338e-06	-5.36271045232183	0.048134448	2.69358970341354e-05	3.93298	26.22046	-7769.170475	-7754.752231	28.836487999999	5.47e-07	-6.26201267366657	0.006069512	3.89071282051282e-06	4.31061	23.06905	-7852.79094	-7840.640815	24.3002500000002	5.288e-06	-5.27670855352242	0.058675648	3.33573894258101e-05
ENSG00000163554	ENST00000368147	ENSP00000357129	6708	SPTA1	spectrin, alpha, erythrocytic 1 [Source:HGNC Symbol;Acc:HGNC:11272]	2	3.17322	7.08063	-15054.495803	-15025.032573	58.9264599999988	0	-Inf	0	0	3.3425	5.0097	-15353.716913	-15334.238046	38.9577339999996	3e-09	-8.52287874528034	3.3288e-05	2.774e-08	3.17314	7.169	-15052.885115	-15025.040293	55.6896439999982	0	-Inf	0	0	3.34191	5.18078	-15353.455369	-15334.213799	38.4831400000003	4e-09	-8.39794000867204	4.4384e-05	3.85277777777778e-08
ENSG00000163565	ENST00000368131	ENSP00000357113	3428	IFI16	interferon, gamma-inducible protein 16 [Source:HGNC Symbol;Acc:HGNC:5395]	6	4.03992	7.76143	-4904.501428	-4860.588404	87.826047999999	0	-Inf	0	0	4.31657	7.30759	-4979.001323	-4938.530913	80.9408200000016	0	-Inf	0	0	4.04	7.74327	-4895.622254	-4860.588302	70.0679039999995	0	-Inf	0	0	4.31129	7.20487	-4969.943748	-4938.524312	62.8388720000003	0	-Inf	0	0
ENSG00000163608	ENST00000314400	ENSP00000320251	25871	C3orf17	chromosome 3 open reading frame 17 [Source:HGNC Symbol;Acc:HGNC:24496]	1	4.38893	7.84094	-3672.437117	-3663.905105	17.0640240000002	0.000197058	-3.70540592930724	1	0.000912585796327212	4.62225	9.98221	-3715.908674	-3706.428557	18.9602339999992	7.6355e-05	-4.11716251851182	0.84723508	0.000385281982719418	4.38878	7.97771	-3672.29101	-3663.90109	16.7798400000001	0.000227145	-3.64369681859538	1	0.00105854721545569	4.61999	9.92754	-3713.820147	-3706.417791	14.8047120000001	0.000609814	-3.21480260940168	1	0.00272622729411765
ENSG00000163617	ENST00000295878	ENSP00000295878	57577	KIAA1407	KIAA1407 [Source:HGNC Symbol;Acc:HGNC:29272]	1	3.75413	8.07001	-5659.573536	-5645.396019	28.3550340000002	6.96e-07	-6.15739076038944	0.007722816	4.76717037037037e-06	4.29138	13.06381	-5751.824644	-5740.307331	23.0346260000006	9.956e-06	-5.00191511206344	0.110471776	5.81124544976328e-05	3.99858	8.53008	-5658.010961	-5645.240357	25.5412080000006	2.843e-06	-5.54622314030956	0.031545928	1.8329998837885e-05	4.24888	12.51769	-5751.679521	-5740.252205	22.8546320000005	1.0894e-05	-4.96281262906289	0.120879824	6.51292155172414e-05
ENSG00000164031	ENST00000442697	ENSP00000404381	79982	DNAJB14	DnaJ (Hsp40) homolog, subfamily B, member 14 [Source:HGNC Symbol;Acc:HGNC:25881]	1	2.9323	30.07381	-1810.032788	-1797.059783	25.9460100000001	2.322e-06	-5.63413778459744	0.025764912	1.46892314709236e-05	3.19126	34.13489	-1849.475146	-1835.568479	27.8133339999999	9.13e-07	-6.0395292224657	0.010130648	6.21512147239264e-06	2.92528	30.20162	-1812.631753	-1797.008861	31.2457839999997	1.64e-07	-6.7851561519523	0.001819744	1.24469493844049e-06	3.19053	34.141	-1849.472139	-1835.544465	27.855348	8.94e-07	-6.04866248120408	0.009919824	6.32641836734694e-06
ENSG00000164049	ENST00000296438	ENSP00000296438	285231	FBXW12	F-box and WD repeat domain containing 12 [Source:HGNC Symbol;Acc:HGNC:20729]	1	4.11733	3.69418	-3587.886018	-3575.700366	24.3713040000002	5.103e-06	-5.29217443166777	0.056622888	3.08571596730245e-05	3.64963	3.66419	-3628.320437	-3616.751532	23.1378099999993	9.456e-06	-5.02429253646282	0.104923776	5.54272456418384e-05	4.11728	3.69135	-3587.88598	-3575.696736	24.3784880000003	5.085e-06	-5.29370904274124	0.05642316	3.14335153203343e-05	3.64937	3.64865	-3628.312691	-3616.730716	23.1639500000001	9.333e-06	-5.02997873417163	0.103558968	5.65896e-05
ENSG00000164091	ENST00000296490	ENSP00000296490	80335	WDR82	WD repeat domain 82 [Source:HGNC Symbol;Acc:HGNC:28826]	1	3.16378	3.94776	-2167.695346	-2150.920611	33.5494699999999	5.2e-08	-7.2839966563652	0.000576992	4.13318051575931e-07	3.33546	3.97712	-2202.596415	-2185.574275	34.0442800000001	4e-08	-7.39794000867204	0.00044384	3.25873715124816e-07	3.16369	3.9485	-2167.565859	-2150.912039	33.30764	5.9e-08	-7.22914798835786	0.000654664	4.76119272727273e-07	3.33525	3.97777	-2202.52551	-2185.566334	33.9183519999997	4.3e-08	-7.36653154442041	0.000477128	3.59553880934439e-07
ENSG00000164185	ENST00000296600	ENSP00000296600	133923	ZNF474	zinc finger protein 474 [Source:HGNC Symbol;Acc:HGNC:23245]	2	3.48839	4.6254	-2590.58078	-2579.631557	21.8984459999992	1.7572e-05	-4.75517880540672	0.194978912	9.7489456e-05	3.64037	5.67989	-2628.191762	-2618.598068	19.1873880000003	6.8157e-05	-4.16648953373606	0.756270072	0.000347072084442405	3.48839	4.62102	-2590.551253	-2579.631437	21.8396320000002	1.8096e-05	-4.74241741241862	0.200793216	0.000102537461970393	3.63628	5.65357	-2628.178566	-2618.598214	19.1607039999999	6.9073e-05	-4.16069168117133	0.766434008	0.000362723146237577
ENSG00000164323	ENST00000458385	ENSP00000409964	57587	CFAP97	cilia and flagella associated protein 97 [Source:HGNC Symbol;Acc:HGNC:29276]	1	4.05607	9.94861	-3713.601233	-3705.63731	15.9278459999996	0.000347786	-3.45868790434918	1	0.00154299618392643	4.4793	46.45494	-3736.682054	-3728.843079	15.6779499999993	0.000394073	-3.40442331989894	1	0.00176387011214199	3.98954	21.59515	-3713.203792	-3705.496287	15.4150099999997	0.000449441	-3.34732731184222	1	0.0019947989344	4.407	46.35352	-3736.179144	-3728.547788	15.2627120000006	0.000485003	-3.31425557504842	1	0.00220271490343699
ENSG00000164399	ENST00000296870	ENSP00000296870	3562	IL3	interleukin 3 [Source:HGNC Symbol;Acc:HGNC:6011]	2	4.57771	11.77217	-1235.460518	-1222.381537	26.1579620000002	2.089e-06	-5.68006156001969	0.023179544	1.33126521239954e-05	4.45092	9.70691	-1265.444436	-1256.240336	18.4081999999999	0.000100626	-3.99728979067551	1	0.000499349774597495	4.58405	11.86814	-1233.095033	-1222.380352	21.4293620000003	2.2216e-05	-4.6533341332578	0.246508736	0.000123998358148893	4.45028	9.78548	-1265.442706	-1256.232467	18.420478	0.00010001	-3.99995657272314	1	0.000512095505306876
ENSG00000164825	ENST00000297439	ENSP00000297439	1672	DEFB1	defensin, beta 1 [Source:HGNC Symbol;Acc:HGNC:2766]	1	4.29963	41.40991	-493.148014	-479.642509	27.0110099999999	1.363e-06	-5.86550414416533	0.015123848	8.96493657379964e-06	4.54293	33.71021	-519.238116	-507.943548	22.5891359999999	1.244e-05	-4.9051796196452	0.13803424	7.14462939958592e-05	4.31915	41.60497	-493.148002	-479.652306	26.991392	1.377e-06	-5.86106605974308	0.015279192	9.31090310786106e-06	4.57545	34.04233	-519.219257	-507.973329	22.491856	1.306e-05	-4.88405682306094	0.14491376	7.71638764643237e-05
ENSG00000164893	ENST00000297524	ENSP00000297524	157724	SLC7A13	solute carrier family 7 (anionic amino acid transporter), member 13 [Source:HGNC Symbol;Acc:HGNC:23092]	1	5.40503	7.93724	-2788.702636	-2781.489708	14.4258559999998	0.000736996	-3.13253486924087	1	0.00306723478665167	5.21792	6.90104	-2828.068605	-2821.33547	13.4662699999999	0.001190794	-2.92416336227981	1	0.00485532343570904	5.40434	8.08126	-2788.502468	-2781.486917	14.0311019999999	0.000897811	-3.04681507791628	1	0.0037592871154717	5.2186	6.87627	-2827.84845	-2821.334463	13.0279739999996	0.001482557	-2.82898860028438	1	0.00612683513445065
ENSG00000165120	ENST00000297819	ENSP00000297819	136263	SSMEM1	serine-rich single-pass membrane protein 1 [Source:HGNC Symbol;Acc:HGNC:29580]	1	5.0071	27.20814	-1619.715865	-1610.006123	19.419484	6.0689e-05	-4.21689001851645	0.673405144	0.000307772003656307	5.02366	24.91266	-1658.154846	-1648.855275	18.599142	9.1463e-05	-4.03875455779813	1	0.000457562420198377	5.01643	27.45258	-1619.641658	-1610.01003	19.2632560000002	6.562e-05	-4.18296377394997	0.72811952	0.000338345501858736	5.02687	25.08189	-1658.081649	-1648.864191	18.4349160000002	9.9291e-05	-4.00309011532614	1	0.000508648631578947
ENSG00000165168	ENST00000378588	ENSP00000367851	1536	CYBB	cytochrome b-245, beta polypeptide [Source:HGNC Symbol;Acc:HGNC:2578]	6	2.20687	8.97299	-3093.029719	-3068.679626	48.700186	0	-Inf	0	0	2.38449	9.38856	-3174.555737	-3147.771961	53.5675520000004	0	-Inf	0	0	2.458	9.76729	-3091.182691	-3068.853227	44.6589279999998	0	-Inf	0	0	2.57164	9.8907	-3172.967115	-3147.835572	50.2630859999999	0	-Inf	0	0
ENSG00000166049	ENST00000370357	ENSP00000359382	139135	PASD1	PAS domain containing 1 [Source:HGNC Symbol;Acc:HGNC:20686]	33	4.3862	9.83326	-6314.609259	-6241.948426	145.321666	0	-Inf	0	0	4.12129	8.20229	-6407.39719	-6341.782928	131.228524	0	-Inf	0	0	4.38518	9.81537	-6307.522545	-6241.948308	131.148474	0	-Inf	0	0	4.12055	8.50164	-6398.66692	-6341.770893	113.792054	0	-Inf	0	0
ENSG00000166090	ENST00000329715	ENSP00000328111	64806	IL25	interleukin 25 [Source:HGNC Symbol;Acc:HGNC:13765]	1	5.87365	26.26564	-1112.506256	-1098.788213	27.4360859999997	1.102e-06	-5.95781840548423	0.012227792	7.33081055155875e-06	5.71832	28.92356	-1128.463866	-1116.205085	24.517562	4.743e-06	-5.32394687534813	0.052628328	2.91569684210526e-05	5.89968	26.73553	-1112.500506	-1098.779472	27.4420680000003	1.099e-06	-5.95900230757651	0.012194504	7.54143722943723e-06	5.70269	31.30305	-1128.46344	-1116.181167	24.5645460000001	4.633e-06	-5.33413769979684	0.051407768	2.94938427997705e-05
ENSG00000166825	ENST00000300060	ENSP00000300060	290	ANPEP	alanyl (membrane) aminopeptidase [Source:HGNC Symbol;Acc:HGNC:500]	1	3.97517	8.63895	-6332.607197	-6323.640073	17.9342480000014	0.000127534	-3.89437401880702	1	0.000611545922212619	4.02336	10.52077	-6472.045193	-6462.011491	20.0674039999994	4.3895e-05	-4.35758494663895	0.48705892	0.000230070344827586	3.97776	9.65988	-6331.207337	-6323.454722	15.5052299999988	0.000429618	-3.36691753099354	1	0.00191370587234043	4.1779	9.40354	-6470.869884	-6461.988496	17.7627759999996	0.000138951	-3.85713832335283	1	0.000692010904847397
ENSG00000166947	ENST00000300215	ENSP00000300215	2038	EPB42	erythrocyte membrane protein band 4.2 [Source:HGNC Symbol;Acc:HGNC:3381]	2	4.99674	4.42858	-4498.304977	-4488.207458	20.1950379999998	4.1182e-05	-4.38529256573469	0.456955472	0.000214212567681499	4.59738	4.16755	-4587.135006	-4577.996065	18.2778820000003	0.000107401	-3.96899167494503	1	0.000528714062111801	4.99651	4.41844	-4498.181021	-4488.204955	19.9521320000003	4.65e-05	-4.33254704711005	0.515964	0.00024593136320305	4.59692	4.15589	-4587.038698	-4577.993114	18.0911680000008	0.000117911	-3.9284456773777	1	0.000594430011812812
ENSG00000167098	ENST00000356173	ENSP00000348496	140732	SUN5	Sad1 and UNC84 domain containing 5 [Source:HGNC Symbol;Acc:HGNC:16252]	1	4.37266	11.95506	-2375.978171	-2365.717375	20.5215920000001	3.4978e-05	-4.45620502658392	0.388115888	0.000184203079259611	4.21045	11.79739	-2428.395546	-2418.544337	19.7024180000008	5.2683e-05	-4.27832950238244	0.584570568	0.00027316381682243	4.36876	11.82889	-2374.877817	-2365.727921	18.2997919999998	0.000106231	-3.97374873029444	1	0.000524817086375779	4.20995	11.77191	-2427.453888	-2418.543007	17.8217619999996	0.000134913	-3.869946200393	1	0.000673411897435897
ENSG00000167103	ENST00000388747	ENSP00000373399	138429	PIP5KL1	phosphatidylinositol-4-phosphate 5-kinase-like 1 [Source:HGNC Symbol;Acc:HGNC:28711]	2	6.50295	27.51204	-2033.26492	-2020.620452	25.2889360000004	3.225e-06	-5.49147028102871	0.0357846	2.00249580302182e-05	6.68584	25.93651	-2077.293772	-2062.619546	29.3484520000002	4.24e-07	-6.37263414340727	0.004704704	3.03138144329897e-06	6.50929	28.68808	-2032.855265	-2020.654117	24.4022959999998	5.025e-06	-5.29886393390747	0.0557574	3.10972671500279e-05	6.68573	26.89304	-2076.906414	-2062.720611	28.3716059999997	6.91e-07	-6.1605219526258	0.007667336	4.95946701164295e-06
ENSG00000167196	ENST00000308275	ENSP00000307833	26263	FBXO22	F-box protein 22 [Source:HGNC Symbol;Acc:HGNC:13593]	1	2.72265	29.87332	-2077.282426	-2067.85576	18.8533320000006	8.0547e-05	-4.09395063038702	0.893749512	0.000400978590134529	3.23581	77.3395	-2115.307823	-2103.619344	23.3769579999998	8.39e-06	-5.0762380391713	0.09309544	4.95188510638298e-05	2.70659	30.16027	-2077.18082	-2067.664382	19.0328760000002	7.3631e-05	-4.13293930122732	0.817009576	0.000375463959558824	3.1756	74.4191	-2115.256304	-2103.510461	23.4916860000003	7.922e-06	-5.10116516193173	0.087902512	4.86724872646733e-05
ENSG00000168356	ENST00000302328	ENSP00000307599	11280	SCN11A	sodium channel, voltage-gated, type XI, alpha subunit [Source:HGNC Symbol;Acc:HGNC:10583]	2	3.36243	3.20956	-11785.948607	-11762.115133	47.6669480000019	0	-Inf	0	0	3.51256	3.00691	-11908.161137	-11886.590165	43.1419439999991	0	-Inf	0	0	3.3623	3.20398	-11783.019356	-11762.108501	41.8217100000002	1e-09	-9	1.1096e-05	1.02740740740741e-08	3.51248	3.00164	-11905.457202	-11886.584585	37.7452339999982	6e-09	-8.22184874961636	6.6576e-05	5.66122448979592e-08
ENSG00000168461	ENST00000578921	ENSP00000461945	11031	RAB31	RAB31, member RAS oncogene family [Source:HGNC Symbol;Acc:HGNC:9771]	1	2.01604	10.22805	-1033.129796	-1026.598214	13.0631639999997	0.0014567	-2.83662987977412	1	0.00568738325123153	2.27633	10.2631	-1063.041567	-1056.202059	13.679016	0.00107063	-2.9703605914664	1	0.00440315436619718	2.01499	11.26031	-1033.10222	-1026.578988	13.046464	0.001468914	-2.83300362995431	1	0.0058714228184438	2.27749	10.05361	-1062.983674	-1056.206332	13.5546840000002	0.001139299	-2.94336228381465	1	0.00480854382046406
ENSG00000169026	ENST00000404286	ENSP00000384616	84179	MFSD7	major facilitator superfamily domain containing 7 [Source:HGNC Symbol;Acc:HGNC:26177]	2	3.95527	3.16959	-3497.105128	-3489.216376	15.7775040000006	0.000374937	-3.42604169987469	1	0.00165222436536934	3.75847	3.33701	-3560.082856	-3551.658164	16.8493840000001	0.000219383	-3.6587970289593	1	0.00101937762479062	3.95531	3.16058	-3496.632686	-3489.210525	14.8443219999999	0.000597856	-3.22340340787833	1	0.00260149418666667	3.75834	3.32587	-3559.711372	-3551.657479	16.1077860000005	0.000317862	-3.49776138833795	1	0.00149449014915254
ENSG00000169087	ENST00000306103	ENSP00000302562	79663	HSPBAP1	HSPB (heat shock 27kDa) associated protein 1 [Source:HGNC Symbol;Acc:HGNC:16389]	1	4.35195	6.54385	-2834.848684	-2827.82929	14.0387879999998	0.000894367	-3.04848423358813	1	0.00365341415384615	4.40502	9.4895	-2878.221832	-2871.859541	12.7245820000007	0.001725409	-2.76310794094509	1	0.00682536123493761	4.34317	6.951	-2834.757488	-2827.824632	13.8657120000007	0.000975212	-3.01090096335592	1	0.0040543096110903	4.40438	9.60507	-2878.210623	-2871.863265	12.694716	0.001751368	-2.75662258973762	1	0.00714800728797352
ENSG00000169194	ENST00000304506	ENSP00000304915	3596	IL13	interleukin 13 [Source:HGNC Symbol;Acc:HGNC:5973]	1	9.58759	11.71473	-930.63991	-923.81658	13.6466599999999	0.001088092	-2.96333438275994	1	0.00436022709714698	8.44549	12.3291	-955.564365	-949.905021	11.3186879999998	0.003484802	-2.45782189267366	1	0.0129149508991316	9.5878	11.71393	-930.618943	-923.816056	13.6057739999999	0.001110564	-2.95445640870854	1	0.00455557047837338	8.44875	12.31396	-955.460133	-949.915272	11.0897220000002	0.003907486	-2.40810256932506	1	0.0147927207969976
ENSG00000169551	ENST00000276241	ENSP00000276241	54967	CT55	cancer/testis antigen 55 [Source:HGNC Symbol;Acc:HGNC:26047]	1	3.0201	7.43295	-2035.761738	-2027.054862	17.4137519999999	0.000165444	-3.78134897836295	1	0.000774585073417722	3.04013	8.07415	-2061.591523	-2052.712745	17.7575560000005	0.000139314	-3.85600523808262	1	0.000670932354166667	3.02279	7.72355	-2034.00293	-2027.037486	13.9308880000003	0.000943944	-3.0250537696981	1	0.00393463659804658	3.04887	8.62387	-2059.71269	-2052.675992	14.0733959999998	0.000879024	-3.05599926721829	1	0.00379224350855365
ENSG00000169903	ENST00000305354	ENSP00000305852	7104	TM4SF4	transmembrane 4 L six family member 4 [Source:HGNC Symbol;Acc:HGNC:11856]	2	5.54266	11.07327	-1154.809004	-1139.918823	29.780362	3.41e-07	-6.4672456210075	0.003783736	2.42702758178319e-06	5.02661	7.94968	-1209.426554	-1198.275414	22.3022799999999	1.4359e-05	-4.84287580449513	0.159327464	8.20429783728115e-05	5.54451	11.07952	-1153.842346	-1139.917614	27.8494639999999	8.97e-07	-6.04720755695591	0.009953112	6.21292883895131e-06	5.02624	7.94294	-1209.371172	-1198.27155	22.1992439999999	1.5118e-05	-4.82050565899455	0.167749328	8.87093220518244e-05
ENSG00000169905	ENST00000367612	ENSP00000356584	163590	TOR1AIP2	torsin A interacting protein 2 [Source:HGNC Symbol;Acc:HGNC:24055]	1	3.44224	12.37837	-2917.833215	-2909.023509	17.619412	0.000149277	-3.82600710146827	1	0.000706043304347826	3.52273	11.96006	-2968.844981	-2961.233584	15.2227940000002	0.00049478	-3.30558786374216	1	0.00216999165217391	3.44594	12.46368	-2917.588727	-2909.023044	17.1313659999996	0.000190533	-3.7200297943888	1	0.00090194290443686	3.52055	12.00355	-2968.667195	-2961.223084	14.8882219999996	0.000584876	-3.23293619925801	1	0.00262319486499596
ENSG00000170776	ENST00000361243	ENSP00000354718	11214	AKAP13	A kinase (PRKA) anchor protein 13 [Source:HGNC Symbol;Acc:HGNC:371]	1	4.68265	5.26165	-17490.186446	-17475.957909	28.4570739999981	6.62e-07	-6.1791420105603	0.007345552	4.54551485148515e-06	4.82168	5.89409	-17743.289039	-17731.195718	24.1866420000006	5.597e-06	-5.25204469309327	0.062104312	3.39925079365079e-05	4.69239	6.3007	-17490.169731	-17475.878129	28.5832040000023	6.21e-07	-6.20690839982342	0.006890616	4.38892738853503e-06	4.82214	5.99463	-17743.279349	-17731.242357	24.0739840000024	5.921e-06	-5.227604938918	0.065699416	3.70973551665726e-05
ENSG00000170786	ENST00000303749	ENSP00000307607	195814	SDR16C5	short chain dehydrogenase/reductase family 16C, member 5 [Source:HGNC Symbol;Acc:HGNC:30311]	1	2.46056	5.59557	-1885.045893	-1880.038232	10.0153219999997	0.006686525	-2.17479952728701	1	0.022696139920465	2.5378	5.66409	-1921.830866	-1916.695884	10.2699640000001	0.005887157	-2.23009438217246	1	0.0208702536971246	2.46043	5.58266	-1885.012571	-1880.037788	9.94956599999978	0.006910018	-2.16052082132472	1	0.0238120952571429	2.53778	5.6512	-1921.765573	-1916.692726	10.1456939999998	0.00626456	-2.20310942686977	1	0.0226643487968699
ENSG00000171053	ENST00000305738	ENSP00000307164	160065	PATE1	prostate and testis expressed 1 [Source:HGNC Symbol;Acc:HGNC:24664]	4	2.39687	5.07064	-1074.23325	-1066.793242	14.8800160000001	0.00058728	-3.2311547889366	1	0.00249195368260038	2.42749	6.30054	-1104.356907	-1095.3764	17.961014	0.000125839	-3.90018474156251	1	0.000611076386870897	2.39677	5.14575	-1074.17434	-1066.793041	14.7625980000003	0.000622791	-3.20565767208108	1	0.002700007884375	2.42622	6.30532	-1104.155845	-1095.371598	17.5684940000001	0.000153126	-3.81495106209179	1	0.000757173436720143
ENSG00000171195	ENST00000413702	ENSP00000407422	4589	MUC7	mucin 7, secreted [Source:HGNC Symbol;Acc:HGNC:7518]	10	4.20896	6.40727	-1808.209711	-1788.367372	39.6846780000001	2e-09	-8.69897000433602	2.2192e-05	1.88868085106383e-08	4.27513	6.14399	-1828.138087	-1808.015523	40.245128	2e-09	-8.69897000433602	2.2192e-05	1.9e-08	4.20708	6.25568	-1806.094367	-1788.364773	35.4591879999998	2e-08	-7.69897000433602	0.00022192	1.72969602494154e-07	4.27528	6.17117	-1826.521205	-1808.012583	37.0172440000001	9e-09	-8.04575749056067	9.9864e-05	8.29435215946844e-08
ENSG00000171202	ENST00000304511	ENSP00000306887	84233	TMEM126A	transmembrane protein 126A [Source:HGNC Symbol;Acc:HGNC:25382]	1	2.29905	34.27539	-1338.080962	-1331.644986	12.871952	0.001602844	-2.79510874416864	1	0.00620124024546722	2.37214	24.63567	-1358.506632	-1352.696742	11.61978	0.00299776	-2.52320313961579	1	0.0112871207872413	2.27518	34.0961	-1337.977428	-1331.561301	12.8322539999999	0.001634976	-2.78648861801536	1	0.00646071712820513	2.35652	23.85399	-1358.398567	-1352.630387	11.5363600000001	0.003125441	-2.50508869500667	1	0.0120837179790941
ENSG00000171204	ENST00000358867	ENSP00000351737	55863	TMEM126B	transmembrane protein 126B [Source:HGNC Symbol;Acc:HGNC:30883]	1	3.31342	4.70622	-1759.563198	-1754.812257	9.50188200000002	0.008643558	-2.06330744945526	1	0.0285528191628461	3.3823	5.34828	-1774.561289	-1769.510022	10.1025340000001	0.006401218	-2.19373738221135	1	0.0224345909437776	3.31343	4.67988	-1759.553495	-1754.818616	9.46975800000018	0.008783512	-2.05633180103543	1	0.0295787099095599	3.38345	5.5262	-1774.355719	-1769.510209	9.69101999999975	0.007863606	-2.10437825462563	1	0.0278946841994885
ENSG00000171209	ENST00000304954	ENSP00000304822	1448	CSN3	casein kappa [Source:HGNC Symbol;Acc:HGNC:2446]	1	3.51261	4.95028	-1375.207271	-1364.0896	22.2353419999999	1.4848e-05	-4.82833204112521	0.164753408	8.36736455053327e-05	3.14783	4.49648	-1406.345015	-1395.289447	22.111136	1.5799e-05	-4.80137040090798	0.175305704	8.95787961165048e-05	3.5126	4.9472	-1372.168394	-1364.089067	16.1586540000003	0.00030988	-3.50880645270531	1	0.00141499114403292	3.14783	4.4938	-1402.94263	-1395.288978	15.3073039999999	0.000474309	-3.3239386345443	1	0.00216136865051335
ENSG00000171611	ENST00000616441	ENSP00000477815	171558	PTCRA	pre T-cell antigen receptor alpha [Source:HGNC Symbol;Acc:HGNC:21290]	1	7.4839	4.89676	-2016.234908	-2010.905159	10.659498	0.004845286	-2.31468058299795	1	0.0169958806725664	7.46082	5.57769	-2082.994507	-2076.647506	12.6940020000002	0.001751993	-2.75646763336625	1	0.00691819015231317	7.48375	4.88715	-2016.230454	-2010.904073	10.6527620000002	0.004861632	-2.31321791805911	1	0.0173455526276527	7.46081	5.56718	-2082.930618	-2076.647034	12.5671679999996	0.001866698	-2.72892593783156	1	0.00757603548207754
ENSG00000172139	ENST00000305815	ENSP00000306627	285335	SLC9C1	solute carrier family 9, subfamily C (Na+-transporting carboxylic acid decarboxylase), member 1 [Source:HGNC Symbol;Acc:HGNC:31401]	2	4.57708	5.72201	-7097.441429	-7074.943939	44.9949800000013	0	-Inf	0	0	4.60775	5.94773	-7164.559864	-7134.11353	60.8926680000004	0	-Inf	0	0	4.5645	5.75187	-7094.909497	-7074.930638	39.9577179999997	2e-09	-8.69897000433602	2.2192e-05	1.9974797479748e-08	4.60609	5.85583	-7154.706979	-7134.111971	41.1900159999986	1e-09	-9	1.1096e-05	1.04090056285178e-08
ENSG00000172301	ENST00000302362	ENSP00000304327	55352	COPRS	coordinator of PRMT5, differentiation stimulator [Source:HGNC Symbol;Acc:HGNC:28848]	2	8.42956	10.02598	-1222.399676	-1211.78202	21.2353119999998	2.448e-05	-4.61118858652648	0.27163008	0.000132567144948755	7.96978	8.95359	-1240.598468	-1230.891445	19.4140459999999	6.0855e-05	-4.21570373323999	0.67524708	0.000312325198889917	8.43074	9.97299	-1222.357627	-1211.776806	21.161642	2.5398e-05	-4.59520048114235	0.281816208	0.000140767336663337	7.97061	8.92345	-1240.5728	-1230.89082	19.3639599999997	6.2398e-05	-4.20482933023559	0.692368208	0.00033032834351145
ENSG00000172845	ENST00000310015	ENSP00000310301	6670	SP3	Sp3 transcription factor [Source:HGNC Symbol;Acc:HGNC:11208]	2	3.79809	165.15793	-3574.355943	-3495.108264	158.495358	0	-Inf	0	0	4.22858	124.59553	-3695.61405	-3622.445438	146.337224	0	-Inf	0	0	3.79374	164.78126	-3574.813708	-3495.318486	158.990444	0	-Inf	0	0	3.64611	139.08936	-3698.17008	-3619.555718	157.228724	0	-Inf	0	0
ENSG00000172938	ENST00000309106	ENSP00000310631	116512	MRGPRD	MAS-related GPR, member D [Source:HGNC Symbol;Acc:HGNC:29626]	1	4.92536	3.17843	-2497.979203	-2491.715558	12.52729	0.001904292	-2.72026645707259	1	0.00726867011764706	4.50687	3.04443	-2563.543379	-2557.863191	11.3603760000005	0.003412917	-2.46687427336224	1	0.0126781811288919	4.92538	3.16704	-2497.944918	-2491.70928	12.4712760000002	0.001958379	-2.70810325651626	1	0.00762997660955056	4.50679	3.03255	-2563.49571	-2557.8598	11.2718199999999	0.003567429	-2.44764466158124	1	0.0136356156334826
ENSG00000173193	ENST00000474629	ENSP00000418194	54625	PARP14	poly (ADP-ribose) polymerase family, member 14 [Source:HGNC Symbol;Acc:HGNC:29232]	1	3.41273	2.88566	-11416.516614	-11393.715934	45.6013600000006	0	-Inf	0	0	3.52516	2.77692	-11499.561317	-11471.290132	56.5423699999992	0	-Inf	0	0	3.41273	2.88274	-11415.456497	-11393.712287	43.4884199999979	0	-Inf	0	0	3.52508	2.77466	-11491.953764	-11471.287373	41.3327820000013	1e-09	-9	1.1096e-05	1.04090056285178e-08
ENSG00000173702	ENST00000616727	ENSP00000485028	56667	MUC13	mucin 13, cell surface associated [Source:HGNC Symbol;Acc:HGNC:7511]	38	4.05683	8.29249	-4670.490404	-4588.064777	164.851254000001	0	-Inf	0	0	3.95772	8.38449	-4738.890698	-4633.320392	211.140612000001	0	-Inf	0	0	4.05684	8.28602	-4666.055874	-4588.064307	155.983134	0	-Inf	0	0	3.95772	8.38086	-4713.834842	-4633.319959	161.029766	0	-Inf	0	0
ENSG00000173821	ENST00000582970	ENSP00000464087	57674	RNF213	ring finger protein 213 [Source:HGNC Symbol;Acc:HGNC:14539]	3	4.2025	4.19179	-34970.970543	-34938.961739	64.0176080000092	0	-Inf	0	0	4.27421	4.07176	-35346.636163	-35318.83137	55.6095860000059	0	-Inf	0	0	4.20928	4.64347	-34967.249116	-34938.708274	57.0816840000043	0	-Inf	0	0	4.27807	4.55396	-35343.931607	-35318.660379	50.5424559999956	0	-Inf	0	0
ENSG00000173988	ENST00000595396	ENSP00000469337	220416	LRRC63	leucine rich repeat containing 63 [Source:HGNC Symbol;Acc:HGNC:34296]	1	4.87271	3.79021	-3736.97003	-3729.454265	15.0315300000002	0.000544433	-3.26405555855403	1	0.00232079468613139	5.14548	3.51283	-3780.49021	-3774.170132	12.6401559999995	0.001799803	-2.74477502861619	1	0.00708177804539007	4.85939	3.73105	-3736.492876	-3729.453069	14.0796139999993	0.000876296	-3.05734917071223	1	0.00367474694482237	5.14544	3.50199	-3780.30731	-3774.169837	12.2749460000005	0.002160376	-2.66547065601844	1	0.00865398270613718
ENSG00000174059	ENST00000310833	ENSP00000310036	947	CD34	CD34 molecule [Source:HGNC Symbol;Acc:HGNC:1662]	1	3.64547	2.3255	-2651.233849	-2642.843431	16.7808360000008	0.000227032	-3.64391292499208	1	0.0010396810037144	3.46486	2.144	-2710.834483	-2703.989848	13.6892699999999	0.001065155	-2.97258718964626	1	0.00438714175204157	3.64547	2.3255	-2650.55047	-2642.843431	15.4140780000007	0.000449651	-3.34712443640153	1	0.00199493302518992	3.46768	2.33786	-2710.354485	-2703.982983	12.7430039999999	0.001709589	-2.76710828521382	1	0.00698953557258659
ENSG00000174125	ENST00000308979	ENSP00000354932	7096	TLR1	toll-like receptor 1 [Source:HGNC Symbol;Acc:HGNC:11847]	1	4.25554	7.83227	-4853.576942	-4844.865461	17.4229619999987	0.000164684	-3.78334859299329	1	0.000771352327564373	4.35319	7.08684	-4909.610847	-4901.770338	15.6810179999993	0.000393469	-3.40508947844921	1	0.00176258862494954	4.25806	7.84201	-4853.276138	-4844.894344	16.7635879999998	0.000228999	-3.64016641414671	1	0.00106629160889635	4.35554	7.0823	-4909.355898	-4901.807689	15.0964179999992	0.000527053	-3.27814571030892	1	0.00238118081758958
ENSG00000174173	ENST00000309922	ENSP00000312356	54931	TRMT10C	tRNA methyltransferase 10 homolog C (S. cerevisiae) [Source:HGNC Symbol;Acc:HGNC:26022]	4	3.02481	8.36894	-2726.252116	-2704.996572	42.5110880000002	1e-09	-9	1.1096e-05	9.68237347294939e-09	3.13846	8.0261	-2778.224184	-2758.459295	39.5297780000001	3e-09	-8.52287874528034	3.3288e-05	2.774e-08	3.02446	8.36288	-2726.067625	-2704.996564	42.1421220000002	1e-09	-9	1.1096e-05	1.02740740740741e-08	3.13775	8.00932	-2778.1126	-2758.459237	39.3067259999998	3e-09	-8.52287874528034	3.3288e-05	2.9458407079646e-08
ENSG00000174456	ENST00000309050	ENSP00000308368	400073	C12orf76	chromosome 12 open reading frame 76 [Source:HGNC Symbol;Acc:HGNC:33790]	4	5.01947	9.97386	-897.695247	-882.365107	30.6602800000001	2.2e-07	-6.65757731917779	0.00244112	1.61236459709379e-06	4.50957	6.81456	-938.603689	-922.748454	31.71047	1.3e-07	-6.88605664769316	0.00144248	9.88e-07	5.01932	9.94354	-895.835946	-882.36507	26.9417520000002	1.411e-06	-5.85047298624565	0.015656456	9.51182017010935e-06	4.52798	8.08587	-936.473982	-922.672763	27.6024379999999	1.014e-06	-5.99396204500268	0.011251344	7.07631698113208e-06
ENSG00000174837	ENST00000312053	ENSP00000311545	2015	EMR1	egf-like module containing, mucin-like, hormone receptor-like 1 [Source:HGNC Symbol;Acc:HGNC:3336]	5	4.01031	6.12438	-6025.123	-6002.116194	46.0136119999988	0	-Inf	0	0	3.84671	5.90008	-6097.784022	-6077.644093	40.2798579999999	2e-09	-8.69897000433602	2.2192e-05	1.9e-08	4.01158	6.24801	-6024.808251	-6002.13865	45.339202000001	0	-Inf	0	0	3.84831	6.07894	-6097.037581	-6077.656537	38.7620879999995	4e-09	-8.39794000867204	4.4384e-05	3.85277777777778e-08
ENSG00000175262	ENST00000377004	ENSP00000366203	148345	C1orf127	chromosome 1 open reading frame 127 [Source:HGNC Symbol;Acc:HGNC:26730]	7	5.77907	6.21527	-6317.783074	-6276.718125	82.1298979999992	0	-Inf	0	0	5.8435	5.73222	-6444.626865	-6405.515435	78.2228599999999	0	-Inf	0	0	5.80346	7.55461	-6316.362463	-6276.325431	80.0740640000004	0	-Inf	0	0	5.84609	5.97953	-6443.281913	-6405.489904	75.5840179999996	0	-Inf	0	0
ENSG00000175294	ENST00000312106	ENSP00000309052	117144	CATSPER1	cation channel, sperm associated 1 [Source:HGNC Symbol;Acc:HGNC:17116]	1	4.67082	4.17072	-5909.860222	-5899.170314	21.3798160000006	2.2774e-05	-4.6425606836861	0.252700304	0.000124055132056946	4.92768	3.78953	-6019.536101	-6010.66848	17.7352419999988	0.000140877	-3.85115990531817	1	0.000678165376138829	4.67071	4.25514	-5909.800145	-5899.169458	21.2613739999997	2.4163e-05	-4.61684914610383	0.268112648	0.000134257710565849	4.92072	3.76269	-6019.223399	-6010.675406	17.0959860000003	0.000193934	-3.71234604487725	1	0.000941393182852143
ENSG00000175664	ENST00000380473	ENSP00000369840	122046	TEX26	testis expressed 26 [Source:HGNC Symbol;Acc:HGNC:28622]	1	2.6217	7.16647	-2104.985199	-2094.467752	21.0348940000003	2.706e-05	-4.5676722077384	0.30025776	0.000145473720930233	2.87819	5.77894	-2125.97125	-2115.109955	21.7225900000003	1.9187e-05	-4.71699292444625	0.212898952	0.000107253880100756	2.61999	7.19661	-2104.887143	-2094.487509	20.7992679999998	3.0444e-05	-4.51649828673064	0.337806624	0.000166407203940887	2.87797	5.77058	-2125.969206	-2115.105991	21.7264300000006	1.915e-05	-4.71783122169536	0.2124884	0.000110326272066459
ENSG00000175857	ENST00000396776	ENSP00000379997	202309	GAPT	GRB2-binding adaptor protein, transmembrane [Source:HGNC Symbol;Acc:HGNC:26588]	1	5.60258	22.724	-991.294917	-984.350394	13.889046	0.0009639	-3.01596801972882	1	0.00390915	7.53956	16.02112	-1006.635405	-1001.004241	11.262328	0.003584401	-2.44558341018587	1	0.0132619251403801	5.58636	22.52328	-990.747667	-984.348363	12.7986080000001	0.001662714	-2.77918244645313	1	0.00655398740461812	7.37686	18.03257	-1005.59396	-1000.793491	9.60093800000004	0.008225888	-2.08481720794538	1	0.028985218560813
ENSG00000176155	ENST00000389641	ENSP00000374292	284001	CCDC57	coiled-coil domain containing 57 [Source:HGNC Symbol;Acc:HGNC:27564]	1	5.5981	12.22545	-5859.381676	-5851.295954	16.1714439999996	0.000307904	-3.51158466911355	1	0.0013809631301536	5.21973	11.87608	-5998.3743	-5992.409259	11.9300820000008	0.002566939	-2.59058445165507	1	0.00979462006327373	5.60003	13.65548	-5858.680173	-5851.057249	15.2458479999987	0.00048911	-3.31059345780758	1	0.00215706063593005	5.24031	12.62934	-5998.275644	-5992.368397	11.8144940000002	0.002719664	-2.56548474742152	1	0.0106633893088339
ENSG00000177054	ENST00000446113	ENSP00000400113	54503	ZDHHC13	zinc finger, DHHC-type containing 13 [Source:HGNC Symbol;Acc:HGNC:18413]	2	5.24068	79.43109	-3290.155401	-3265.6617	48.9874019999997	0	-Inf	0	0	4.81049	72.6574	-3357.032977	-3335.390957	43.2840399999995	0	-Inf	0	0	5.06026	74.15974	-3289.232881	-3265.381585	47.7025919999996	0	-Inf	0	0	4.67944	68.58959	-3356.586299	-3335.172365	42.8278680000003	1e-09	-9	1.1096e-05	1.04090056285178e-08
ENSG00000177414	ENST00000371076	ENSP00000360116	148581	UBE2U	ubiquitin-conjugating enzyme E2U (putative) [Source:HGNC Symbol;Acc:HGNC:28559]	1	6.50155	4.14961	-1820.56122	-1816.216484	8.68947200000002	0.012974933	-1.88689487608493	1	0.0407615675447339	6.32888	5.08642	-1843.423648	-1838.840373	9.16654999999992	0.010221366	-1.99049106050079	1	0.0343581572662829	6.51106	4.56013	-1820.556421	-1816.191143	8.73055599999998	0.012711121	-1.89581614711349	1	0.0411683008219498	6.31634	4.78067	-1843.181869	-1838.833243	8.69725199999993	0.012924559	-1.88858426658094	1	0.0437495139304454
ENSG00000177575	ENST00000359156	ENSP00000352071	9332	CD163	CD163 molecule [Source:HGNC Symbol;Acc:HGNC:1631]	1	5.00608	3.08559	-6551.577905	-6545.112821	12.9301680000008	0.00155686	-2.80775043943005	1	0.00604018131468531	4.93302	3.04608	-6688.219073	-6682.376858	11.6844300000012	0.002902407	-2.53724168719108	1	0.0109578455501871	5.00167	3.0213	-6551.14577	-6545.096158	12.0992239999996	0.002358777	-2.62731311559907	1	0.00905133946611342	4.93182	3.03163	-6687.986657	-6682.37122	11.2308740000008	0.003641218	-2.43875331904385	1	0.0138698781077927
ENSG00000177675	ENST00000416109	ENSP00000393474	283316	CD163L1	CD163 molecule-like 1 [Source:HGNC Symbol;Acc:HGNC:30375]	1	4.02647	3.04963	-9695.618116	-9667.426556	56.3831199999986	0	-Inf	0	0	3.83557	2.76035	-9841.079794	-9826.248337	29.6629139999968	3.62e-07	-6.44129142946683	0.004016752	2.60997530864198e-06	4.02642	3.045	-9682.886481	-9667.42528	30.9224020000001	1.93e-07	-6.71444269099223	0.002141528	1.44991740013541e-06	3.83556	2.7567	-9840.610828	-9826.246628	28.7284	5.78e-07	-6.23807216157947	0.006413488	4.21108864084045e-06
ENSG00000177689	ENST00000356790	ENSP00000368304	139422	MAGEB10	melanoma antigen family B, 10 [Source:HGNC Symbol;Acc:HGNC:25377]	1	4.48231	3.73306	-2397.822293	-2389.84947	15.9456460000001	0.000344705	-3.4625524170369	1	0.00153239049679487	4.46013	3.23011	-2446.054269	-2436.924618	18.2593020000004	0.000108403	-3.96495869874397	1	0.000532578528552457	4.48574	4.04687	-2397.82129	-2389.834784	15.9730119999995	0.00034002	-3.46849553697486	1	0.00154246194603434	4.4606	3.42062	-2442.830446	-2436.919949	11.8209939999997	0.002710839	-2.56689627492704	1	0.0106325449077413
ENSG00000178021	ENST00000317802	ENSP00000417919	388951	TSPYL6	TSPY-like 6 [Source:HGNC Symbol;Acc:HGNC:14521]	2	3.47314	6.46405	-2917.274794	-2906.484408	21.5807720000003	2.0597e-05	-4.68619603100585	0.228544312	0.000113140748514851	3.56649	5.52768	-2943.045724	-2934.338938	17.4135720000004	0.000165459	-3.7813096047868	1	0.000784586779487179	3.47306	6.45409	-2917.133399	-2906.481333	21.3041319999993	2.3652e-05	-4.62613212967293	0.262442592	0.000131550171428571	3.56652	5.51797	-2942.930084	-2934.337499	17.1851699999997	0.000185476	-3.7317122787276	1	0.000903839128678085
ENSG00000178397	ENST00000313324	ENSP00000317289	84792	FAM220A	family with sequence similarity 220, member A [Source:HGNC Symbol;Acc:HGNC:22422]	1	7.15278	2.92905	-1887.108252	-1882.006351	10.203802	0.006085168	-2.21572742721768	1	0.0208333922024067	7.0898	2.26739	-1926.749782	-1919.123208	15.2531480000002	0.000487328	-3.31217863500462	1	0.00214069338400633	7.15226	2.90233	-1886.993005	-1882.006246	9.97351800000024	0.006827757	-2.16572194383104	1	0.0235794558580766	7.09096	2.55399	-1924.382033	-1919.113467	10.5371320000004	0.005150992	-2.28810912462118	1	0.0190201022402662
ENSG00000179059	ENST00000326866	ENSP00000317686	132625	ZFP42	ZFP42 zinc finger protein [Source:HGNC Symbol;Acc:HGNC:30949]	1	2.46882	5.79305	-2762.381125	-2752.951967	18.8583159999998	8.0347e-05	-4.09503033430535	0.891530312	0.000400327935339021	2.95852	5.7544	-2766.739587	-2758.847643	15.7838879999999	0.000373742	-3.4274280947024	1	0.00167964407938437	2.47287	5.93857	-2762.380392	-2752.946044	18.8686960000005	7.9931e-05	-4.09728475362883	0.886914376	0.000404614222627737	2.95609	5.68625	-2766.7325	-2758.846314	15.7723720000004	0.000375901	-3.42492651894194	1	0.00174299937150021
ENSG00000179715	ENST00000546455	ENSP00000446688	91523	PCED1B	PC-esterase domain containing 1B [Source:HGNC Symbol;Acc:HGNC:28255]	2	4.4814	8.6834	-3038.209955	-3030.704545	15.0108199999995	0.0005501	-3.25955835505023	1	0.00234315147792706	4.42973	9.77598	-3106.80884	-3098.216451	17.1847780000007	0.000185512	-3.73162799243587	1	0.000872590568885121	4.47511	8.6164	-3038.116451	-3030.695327	14.8422479999999	0.000598476	-3.22295326092433	1	0.00260317118620149	4.37577	9.67941	-3106.748174	-3098.218645	17.0590579999998	0.000197548	-3.70432736281048	1	0.000956681434554974
ENSG00000179873	ENST00000589093	ENSP00000466285	204801	NLRP11	NLR family, pyrin domain containing 11 [Source:HGNC Symbol;Acc:HGNC:22945]	4	3.06177	3.13821	-8431.438724	-8405.153306	52.570835999999	0	-Inf	0	0	3.06061	2.72171	-8498.231553	-8470.156056	56.1509939999996	0	-Inf	0	0	3.06172	3.10564	-8431.371797	-8405.153683	52.4362279999987	0	-Inf	0	0	3.06077	2.72085	-8490.883771	-8470.155468	41.4566059999997	1e-09	-9	1.1096e-05	1.04090056285178e-08
ENSG00000179914	ENST00000326245	ENSP00000323587	55600	ITLN1	intelectin 1 (galactofuranose binding) [Source:HGNC Symbol;Acc:HGNC:18259]	3	3.14788	10.27643	-2284.487129	-2273.773213	21.4278320000003	2.2233e-05	-4.65300193201357	0.246697368	0.000121465961595273	3.19648	16.18849	-2327.232812	-2313.726456	27.0127120000006	1.362e-06	-5.86582289242323	0.015112752	9.10955515370705e-06	3.17329	10.61434	-2284.469274	-2273.728653	21.4812419999998	2.1647e-05	-4.66460228285441	0.240195112	0.000120944165156093	3.22542	16.6629	-2327.200697	-2313.667207	27.0669800000005	1.326e-06	-5.87745647593125	0.014713296	9.10476237623762e-06
ENSG00000180205	ENST00000326000	ENSP00000320532	259240	WFDC9	WAP four-disulfide core domain 9 [Source:HGNC Symbol;Acc:HGNC:20380]	2	2.93207	8.14836	-669.057909	-660.389419	17.33698	0.000171919	-3.76467612366683	1	0.000801855075241698	3.2275	6.89206	-687.761209	-680.507545	14.5073279999999	0.000707577	-3.15022629240367	1	0.00301739984319754	2.91075	7.724	-666.857463	-660.382438	12.9500500000001	0.00154146	-2.81206774048315	1	0.0061247377414966	3.22736	6.87996	-687.675485	-680.507513	14.3359439999999	0.000770885	-3.11301040481613	1	0.00337026791174153
ENSG00000180475	ENST00000316770	ENSP00000314324	219960	OR10Q1	olfactory receptor, family 10, subfamily Q, member 1 [Source:HGNC Symbol;Acc:HGNC:15134]	1	3.52936	7.03814	-2945.709837	-2938.606889	14.2058959999995	0.000822676	-3.08477117222049	1	0.00337839115321984	3.5468	7.17953	-2975.468526	-2968.877716	13.1816200000003	0.001372927	-2.86235255405241	1	0.00553762195274446	3.53119	7.46344	-2945.320307	-2938.82828	12.9840539999996	0.001515474	-2.8194515101399	1	0.0060379531432675	3.55071	7.60448	-2975.15963	-2969.068026	12.1832080000004	0.002261778	-2.64555002456815	1	0.00902433969363538
ENSG00000180871	ENST00000318507	ENSP00000319635	3579	CXCR2	chemokine (C-X-C motif) receptor 2 [Source:HGNC Symbol;Acc:HGNC:6027]	3	4.22805	4.92502	-2654.796837	-2645.500992	18.5916899999993	9.1805e-05	-4.03713366505937	1	0.000451337297297297	4.26381	5.40216	-2716.097717	-2706.723627	18.7481800000005	8.4895e-05	-4.07111788733383	0.94199492	0.000425856654611212	4.22736	5.41634	-2654.68415	-2645.453801	18.4606979999999	9.8019e-05	-4.00868973251812	1	0.000488159256732496	4.26504	6.0473	-2715.609372	-2706.635208	17.9483279999995	0.00012664	-3.8974290981457	1	0.000634973990058744
ENSG00000182634	ENST00000330487	ENSP00000329689	390265	OR10G7	olfactory receptor, family 10, subfamily G, member 7 [Source:HGNC Symbol;Acc:HGNC:14842]	3	5.48431	5.69456	-2349.310038	-2331.37644	35.8671960000001	1.6e-08	-7.79588001734407	0.000177536	1.35834736036725e-07	5.16481	5.31368	-2385.881713	-2369.497503	32.7684200000003	7.7e-08	-7.11350927482752	0.000854392	6.02533145275035e-07	5.48395	5.67774	-2348.600193	-2331.369401	34.4615840000006	3.3e-08	-7.48148606012211	0.000366168	2.76561933534743e-07	5.16439	5.29699	-2385.193317	-2369.491099	31.4044360000007	1.52e-07	-6.81815641205523	0.001686592	1.18607032348805e-06
ENSG00000182670	ENST00000399017	ENSP00000381981	7267	TTC3	tetratricopeptide repeat domain 3 [Source:HGNC Symbol;Acc:HGNC:12393]	2	3.9792	5.55178	-13085.30726	-13067.53006	35.5544000000009	1.9e-08	-7.72124639904717	0.000210824	1.59715151515152e-07	4.24355	5.17995	-13213.941616	-13198.0492	31.7848320000012	1.25e-07	-6.90308998699194	0.001387	9.55892487939352e-07	3.97854	5.73629	-13085.278077	-13067.523822	35.5085100000033	1.9e-08	-7.72124639904717	0.000210824	1.64835027365129e-07	4.24358	5.41282	-13213.932574	-13198.027752	31.8096440000008	1.24e-07	-6.90657831483777	0.001375904	9.79988603988604e-07
ENSG00000182685	ENST00000328540	ENSP00000332389	283870	BRICD5	BRICHOS domain containing 5 [Source:HGNC Symbol;Acc:HGNC:28309]	1	6.2067	11.68952	-1652.443247	-1648.019393	8.84770799999978	0.011987942	-1.92125536692266	1	0.0380486854782609	6.00966	5.35418	-1695.079321	-1689.599664	10.9593139999997	0.00417076	-2.37978480024635	1	0.0152332959052008	6.20145	11.79194	-1652.067836	-1647.872668	8.39033599999993	0.015068211	-1.82193830700513	1	0.0478661115329136	6.00449	5.83202	-1695.021619	-1689.531883	10.979472	0.004128934	-2.38416205916087	1	0.0155514771432451
ENSG00000182853	ENST00000328739	ENSP00000328397	284013	VMO1	vitelline membrane outer layer 1 homolog (chicken) [Source:HGNC Symbol;Acc:HGNC:30387]	2	3.15794	5.48148	-1486.671466	-1479.88669	13.5695519999999	0.001130861	-2.94659077318492	1	0.00452267362018018	3.4866	4.98556	-1520.752772	-1513.668223	14.1690980000003	0.000837953	-3.07678033985788	1	0.00351794418766553	3.15861	6.13671	-1486.524457	-1479.864617	13.3196800000001	0.001281351	-2.89233188783323	1	0.00518711079751915	3.48662	4.97601	-1520.627032	-1513.667629	13.9188060000001	0.000949663	-3.02243048229609	1	0.00406720004322655
ENSG00000183019	ENST00000333598	ENSP00000329920	199675	MCEMP1	mast cell-expressed membrane protein 1 [Source:HGNC Symbol;Acc:HGNC:27291]	2	4.11925	9.98738	-1567.24381	-1553.527873	27.4318739999999	1.105e-06	-5.95663772197887	0.01226108	7.34636309167166e-06	3.99669	8.87586	-1585.361079	-1572.293342	26.1354740000002	2.112e-06	-5.67530608613823	0.023434752	1.36950046728972e-05	4.12471	10.30594	-1566.882043	-1553.499583	26.7649200000001	1.542e-06	-5.81191562628506	0.017110032	1.03321449275362e-05	4.00128	9.17982	-1584.870052	-1572.26997	25.2001639999999	3.372e-06	-5.4721124340473	0.037415712	2.18486911850555e-05
ENSG00000183035	ENST00000329312	ENSP00000331556	1538	CYLC1	cylicin, basic protein of sperm head cytoskeleton 1 [Source:HGNC Symbol;Acc:HGNC:2582]	2	2.79995	5.99699	-4252.536425	-4233.583993	37.9048640000001	6e-09	-8.22184874961636	6.6576e-05	5.33461538461538e-08	3.53054	5.1225	-4359.90392	-4345.694959	28.4179219999987	6.75e-07	-6.17069622716897	0.0074898	4.68405253283302e-06	2.80118	6.06891	-4250.396622	-4233.580888	33.6314679999996	5e-08	-7.30102999566398	0.0005548	4.08541973490427e-07	3.53113	5.22372	-4356.651733	-4345.69024	21.9229859999996	1.7357e-05	-4.76052533653482	0.192593272	0.00010057089921671
ENSG00000184012	ENST00000398585	ENSP00000381588	7113	TMPRSS2	transmembrane protease, serine 2 [Source:HGNC Symbol;Acc:HGNC:11876]	2	4.13286	4.72926	-3893.192259	-3883.762795	18.8589279999997	8.0322e-05	-4.09516548622807	0.891252912	0.000400327935339021	4.06349	5.29749	-3940.384153	-3931.260505	18.2472959999996	0.000109056	-3.96235043558543	1	0.000535199193277311	4.13088	5.39284	-3892.686524	-3883.474809	18.4234300000007	9.9863e-05	-4.00059539137649	1	0.000496229219883565	4.06157	6.08209	-3939.650813	-3930.862887	17.5758520000009	0.000152564	-3.81654793326072	1	0.000755062508474576
ENSG00000184232	ENST00000328965	ENSP00000332613	220323	OAF	OAF homolog (Drosophila) [Source:HGNC Symbol;Acc:HGNC:28752]	1	5.11755	4.60074	-1635.465033	-1630.311596	10.3068739999999	0.005779506	-2.23810928106783	1	0.0199053940384854	5.02742	6.9806	-1670.908024	-1664.565129	12.68579	0.001759202	-2.75468428990666	1	0.00693842658990761	4.91271	8.3063	-1634.317689	-1630.163828	8.30772200000001	0.015703667	-1.80399892262836	1	0.04964327322849	5.04898	8.01181	-1670.212994	-1664.611139	11.2037099999998	0.003691011	-2.43285466051223	1	0.0140354551254284
ENSG00000184361	ENST00000331780	ENSP00000331532	124783	SPATA32	spermatogenesis associated 32 [Source:HGNC Symbol;Acc:HGNC:26349]	1	5.49908	8.58073	-2627.657868	-2620.970288	13.3751599999996	0.001246295	-2.90437914731711	1	0.0049371257836487	5.38036	9.55637	-2694.560228	-2686.816354	15.4877479999996	0.000433389	-3.36312211585867	1	0.00192432346698679	5.49915	8.74537	-2627.647166	-2620.96867	13.356992	0.001257668	-2.90043398909539	1	0.00510054244444444	5.37259	9.46073	-2693.459595	-2686.815042	13.2891059999993	0.00130109	-2.88569266104681	1	0.00542062924924925
ENSG00000184730	ENST00000564831	ENSP00000457539	55911	APOBR	apolipoprotein B receptor [Source:HGNC Symbol;Acc:HGNC:24087]	3	5.19523	7.64407	-7359.238579	-7337.000153	44.4768519999998	0	-Inf	0	0	5.62614	6.898	-7502.900943	-7484.91504	35.9718059999996	1.5e-08	-7.82390874094432	0.00016644	1.27638036809816e-07	5.19586	7.73652	-7359.238436	-7337.007393	44.4620859999995	0	-Inf	0	0	5.62674	7.02826	-7502.893857	-7484.92145	35.9448140000004	1.6e-08	-7.79588001734407	0.000177536	1.41915267785771e-07
ENSG00000184857	ENST00000333050	ENSP00000331640	25880	TMEM186	transmembrane protein 186 [Source:HGNC Symbol;Acc:HGNC:24530]	1	3.04329	6.23438	-1566.779579	-1561.813989	9.93118000000004	0.006973835	-2.15652833218763	1	0.0235522628947048	2.78446	8.45138	-1607.422397	-1600.508213	13.828368	0.000993592	-3.00279191391653	1	0.00411837759880463	3.03968	6.10234	-1566.678442	-1561.812114	9.73265599999968	0.007701594	-2.113419379534	1	0.0263025198596491	2.80554	9.6168	-1606.74441	-1600.398683	12.6914540000002	0.001754227	-2.75591420887842	1	0.0071562142617647
ENSG00000186143	ENST00000335524	ENSP00000335017	339779	PRR30	proline rich 30 [Source:HGNC Symbol;Acc:HGNC:28677]	1	3.63264	13.31699	-3032.183427	-3024.033329	16.3001960000001	0.000288707	-3.53954268607245	1	0.00130064672025985	3.83088	10.85771	-3112.178202	-3099.948312	24.4597800000001	4.882e-06	-5.31140222491883	0.054170672	2.99616548672566e-05	3.64417	16.00968	-3032.145924	-3023.878152	16.5355439999994	0.000256656	-3.59064857852407	1	0.00118413928316008	3.83087	10.84766	-3108.380899	-3099.948533	16.864732	0.000217706	-3.66212960159288	1	0.00104801118264642
ENSG00000186190	ENST00000375494	ENSP00000364643	359710	BPIFB3	BPI fold containing family B, member 3 [Source:HGNC Symbol;Acc:HGNC:16178]	1	6.77749	5.76636	-3347.052817	-3336.75864	20.5883539999995	3.383e-05	-4.47069800221202	0.37537768	0.000178655101807802	5.48287	5.16907	-3468.92061	-3460.399342	17.0425359999999	0.000199187	-3.70073900934856	1	0.000931385989043405	6.73136	5.61488	-3347.042255	-3336.721014	20.6424819999993	3.2926e-05	-4.48246102614942	0.365346896	0.000178653738875306	5.49612	4.91188	-3468.652032	-3460.363796	16.5764719999997	0.000251458	-3.59953454297967	1	0.00119904510872368
ENSG00000186318	ENST00000313005	ENSP00000318585	23621	BACE1	beta-site APP-cleaving enzyme 1 [Source:HGNC Symbol;Acc:HGNC:933]	1	5.18153	12.26157	-2384.296842	-2364.910327	38.7730300000003	4e-09	-8.39794000867204	4.4384e-05	3.6440065681445e-08	5.03926	11.49746	-2457.347787	-2438.495654	37.7042660000006	6e-09	-8.22184874961636	6.6576e-05	5.36038647342995e-08	5.18343	12.26243	-2383.683659	-2364.910086	37.5471459999999	7e-09	-8.15490195998574	7.7672e-05	6.4943143812709e-08	5.03806	11.46988	-2456.473719	-2438.496932	35.9535740000001	1.6e-08	-7.79588001734407	0.000177536	1.41915267785771e-07
ENSG00000186458	ENST00000382376	ENSP00000371813	400830	DEFB132	defensin, beta 132 [Source:HGNC Symbol;Acc:HGNC:33806]	2	5.15209	12.83854	-807.121791	-797.587132	19.0693180000001	7.2302e-05	-4.14084968919302	0.802262992	0.000363404050724638	4.55407	11.74795	-836.958914	-827.699471	18.5188860000001	9.5208e-05	-4.02132655781424	1	0.000474372684328693	5.15206	12.83251	-807.088012	-797.5865	19.0030240000001	7.4739e-05	-4.12645271726223	0.829303944	0.000380562260550459	4.55396	11.73986	-836.875738	-827.697623	18.3562299999999	0.000103275	-3.98600479635138	1	0.000526384657785944
ENSG00000186471	ENST00000371431	ENSP00000360485	158798	AKAP14	A kinase (PRKA) anchor protein 14 [Source:HGNC Symbol;Acc:HGNC:24061]	2	2.57271	11.47933	-1375.726831	-1365.020886	21.4118899999999	2.2411e-05	-4.64953876440236	0.248672456	0.000122317981308411	2.65364	9.34094	-1388.01621	-1378.746256	18.5399080000002	9.4213e-05	-4.02588916685971	1	0.000469837055280899	2.57386	11.50022	-1373.866357	-1365.020835	17.6910440000001	0.000144025	-3.84156211610144	1	0.000696037195121951	2.6481	9.55862	-1386.741993	-1378.730172	16.0236420000001	0.00033152	-3.47949026627088	1	0.00155409629066329
ENSG00000186652	ENST00000311862	ENSP00000312134	5553	PRG2	proteoglycan 2, bone marrow (natural killer cell activator, eosinophil granule major basic protein) [Source:HGNC Symbol;Acc:HGNC:9362]	3	3.87775	5.73733	-1727.430571	-1714.683153	25.4948360000003	2.91e-06	-5.53610701101409	0.03228936	1.81809459459459e-05	3.73473	5.29642	-1759.475871	-1746.568702	25.8143380000001	2.48e-06	-5.60554831917378	0.02751808	1.58852717830352e-05	3.8777	5.732	-1727.417664	-1714.682524	25.47028	2.946e-06	-5.53076725749339	0.032688816	1.89280926462073e-05	3.73474	5.29172	-1759.422867	-1746.568494	25.7087459999998	2.615e-06	-5.58252830679671	0.02901604	1.72202017804154e-05
ENSG00000186976	ENST00000262726	ENSP00000262726	64800	EFCAB6	EF-hand calcium binding domain 6 [Source:HGNC Symbol;Acc:HGNC:24204]	1	5.05734	6.57664	-9898.431918	-9885.014409	26.8350180000016	1.489e-06	-5.82710530224782	0.016521944	9.73023792697291e-06	5.28077	5.83179	-9981.470929	-9971.473404	19.9950499999977	4.5512e-05	-4.34187407924029	0.505001152	0.000237983577756833	5.05823	6.71971	-9898.122272	-9885.020186	26.2041720000016	2.041e-06	-5.69015699528393	0.022646936	1.33847139479905e-05	5.28151	6.01412	-9981.239581	-9971.48051	19.5181420000008	5.7768e-05	-4.23831266801336	0.640993728	0.000308170061538462
ENSG00000187135	ENST00000335523	ENSP00000335038	342865	VSTM2B	V-set and transmembrane domain containing 2B [Source:HGNC Symbol;Acc:HGNC:33595]	1	2.35217	4.4541	-1773.686271	-1766.561314	14.249914	0.000804768	-3.09432930080172	1	0.00331343440742115	2.29474	4.91936	-1819.439034	-1811.389765	16.0985380000002	0.000319335	-3.49575347897437	1	0.00145099965601966	2.3704	4.45223	-1773.050501	-1766.379952	13.3410979999999	0.001267703	-2.89698248191914	1	0.00513936152283522	2.29572	4.91463	-1818.889108	-1811.349653	15.0789100000002	0.000531687	-3.27434395826262	1	0.0023991862350549
ENSG00000187735	ENST00000521604	ENSP00000428426	6917	TCEA1	transcription elongation factor A (SII), 1 [Source:HGNC Symbol;Acc:HGNC:11612]	1	1.61232	41.23698	-1461.056754	-1442.412547	37.2884140000001	8e-09	-8.09691001300806	8.8768e-05	7.01723320158103e-08	1.93821	60.25123	-1505.027492	-1485.315386	39.4242119999999	3e-09	-8.52287874528034	3.3288e-05	2.774e-08	1.61697	41.40342	-1460.337833	-1442.291031	36.0936040000001	1.5e-08	-7.82390874094432	0.00016644	1.32515923566879e-07	1.93686	60.34109	-1504.285634	-1485.179876	38.2115160000003	5e-09	-8.30102999566398	5.548e-05	4.76632302405498e-08
ENSG00000187889	ENST00000343433	ENSP00000345972	199920	C1orf168	chromosome 1 open reading frame 168 [Source:HGNC Symbol;Acc:HGNC:27295]	1	3.81664	7.00362	-4736.956005	-4726.236871	21.4382679999999	2.2118e-05	-4.65525414627481	0.245421328	0.00012095679053721	4.39338	9.46335	-4802.04438	-4793.607542	16.8736760000011	0.000216734	-3.66407295368194	1	0.00100875858389262	3.81307	6.36211	-4736.149385	-4726.181792	19.9351859999988	4.6895e-05	-4.32887345980449	0.52034692	0.000247902296331586	4.41366	9.81811	-4802.006845	-4793.584055	16.8455799999992	0.000219801	-3.65797033605496	1	0.0010567209254766
ENSG00000188133	ENST00000342743	ENSP00000345468	401498	TMEM215	transmembrane protein 215 [Source:HGNC Symbol;Acc:HGNC:33816]	1	3.36658	33.86716	-1278.124879	-1270.068006	16.113746	0.000316916	-3.49905583421993	1	0.00141794352258065	4.27116	38.90424	-1310.126426	-1301.305672	17.6415080000002	0.000147637	-3.83080478829813	1	0.000707331671848014	3.39898	34.52486	-1278.052643	-1270.267789	15.569708	0.000415988	-3.38091919727939	1	0.00185821370692432	4.29114	39.53158	-1310.048597	-1301.48059	17.1360140000002	0.000190091	-3.72103844464358	1	0.000924298744960561
ENSG00000188257	ENST00000400520	ENSP00000383364	5320	PLA2G2A	phospholipase A2, group IIA (platelets, synovial fluid) [Source:HGNC Symbol;Acc:HGNC:9031]	2	2.53355	8.65595	-1040.355461	-1029.617234	21.4764540000001	2.1699e-05	-4.66356028018322	0.240772104	0.000118723917159763	2.69485	5.36174	-1072.657352	-1063.552621	18.2094619999998	0.000111139	-3.95413351520257	1	0.000544698915194346	2.54465	10.45911	-1039.699008	-1029.420845	20.5563259999999	3.4376e-05	-4.46374465932415	0.381436096	0.000185613672019465	2.69435	5.39176	-1071.199274	-1063.53884	15.3208680000002	0.000471103	-3.32688413015086	1	0.00214916704644472
ENSG00000188694	ENST00000340345	ENSP00000339238	643803	KRTAP24-1	keratin associated protein 24-1 [Source:HGNC Symbol;Acc:HGNC:33902]	1	4.20899	6.71869	-1827.994791	-1817.912071	20.1654400000002	4.1796e-05	-4.37886527949414	0.463768416	0.000217018444548432	4.11447	6.3713	-1859.628566	-1850.439107	18.3789180000003	0.00010211	-3.99093172380778	1	0.000505583471664435	4.20891	6.71522	-1827.842199	-1817.910434	19.8635300000001	4.8606e-05	-4.3133101174444	0.539332176	0.000256214810451306	4.11436	6.36576	-1859.281029	-1850.438009	17.68604	0.000144386	-3.84047491492087	1	0.000717147294538944
ENSG00000188820	ENST00000368605	ENSP00000357594	441168	FAM26F	family with sequence similarity 26, member F [Source:HGNC Symbol;Acc:HGNC:33391]	1	2.88299	6.31011	-2232.719362	-2223.934324	17.570076	0.000153005	-3.81529437678417	1	0.000722136741811995	2.75648	5.83792	-2274.9723	-2267.501291	14.9420179999997	0.000569354	-3.24461762386481	1	0.0024745601190756	2.88932	6.76178	-2232.518362	-2223.875068	17.2865879999999	0.000176305	-3.75373537095866	1	0.000839605270386266	2.75698	5.90307	-2274.896207	-2267.500931	14.7905519999995	0.000614147	-3.21172766526303	1	0.00274338772624799
ENSG00000188984	ENST00000359318	ENSP00000352268	126767	AADACL3	arylacetamide deacetylase-like 3 [Source:HGNC Symbol;Acc:HGNC:32037]	3	4.28415	4.34213	-2966.687051	-2952.894563	27.5849760000001	1.023e-06	-5.99012436628784	0.011351208	6.84219891500904e-06	4.14574	4.29519	-3013.852176	-2999.845393	28.0135659999996	8.26e-07	-6.08301995267962	0.009165296	5.66808658008658e-06	4.28392	4.33438	-2966.591938	-2952.890488	27.4029	1.121e-06	-5.95039438740503	0.012438616	7.66396549599507e-06	4.14552	4.28786	-3013.653153	-2999.842115	27.6220760000006	1.004e-06	-5.998266287191	0.011140384	7.0286334384858e-06
ENSG00000189058	ENST00000343267	ENSP00000345179	347	APOD	apolipoprotein D [Source:HGNC Symbol;Acc:HGNC:612]	1	4.24608	5.35019	-1442.194467	-1434.600689	15.1875559999999	0.000503575	-3.29793583859505	1	0.00216324746418893	3.93965	5.02982	-1471.725182	-1464.743749	13.9628659999998	0.000928971	-3.03199784331159	1	0.00386641493473368	4.2458	5.43731	-1441.926352	-1434.599552	14.6536000000001	0.000657675	-3.1819886665312	1	0.00283841376896149	3.9364	4.90963	-1471.579793	-1464.741253	13.6770800000004	0.001071667	-2.96994014237562	1	0.00454905012700842
ENSG00000189325	ENST00000437635	ENSP00000418983	389384	C6orf222	chromosome 6 open reading frame 222 [Source:HGNC Symbol;Acc:HGNC:33769]	3	5.30962	7.78713	-4389.442873	-4372.392465	34.1008160000001	3.9e-08	-7.4089353929735	0.000432744	3.14494186046512e-07	5.80498	6.29125	-4452.863587	-4439.91843	25.8903140000002	2.388e-06	-5.62196567754267	0.026497248	1.53696334106729e-05	5.30881	7.98019	-4389.433628	-4372.393654	34.0799479999987	4e-08	-7.39794000867204	0.00044384	3.31223880597015e-07	5.80655	6.32278	-4451.778556	-4439.91822	23.7206720000013	7.065e-06	-5.15088783381542	0.07839324	4.36002447163515e-05
ENSG00000189350	ENST00000379558	ENSP00000368876	165186	FAM179A	family with sequence similarity 179, member A [Source:HGNC Symbol;Acc:HGNC:33715]	1	5.20967	7.0808	-7162.82879	-7156.781597	12.0943859999988	0.00236449	-2.62626251838106	1	0.00886963524002704	5.27898	36.00171	-7265.665103	-7259.750712	11.8287820000005	0.002700304	-2.56858734025194	1	0.0102541318220397	5.21077	6.44815	-7162.770685	-7156.721556	12.098258	0.002359917	-2.62710327121459	1	0.00905137885655029	5.26784	35.7769	-7265.467713	-7259.672432	11.5905619999994	0.003041876	-2.51685849364047	1	0.0117933808860936
ENSG00000196352	ENST00000367063	ENSP00000356030	1604	CD55	CD55 molecule, decay accelerating factor for complement (Cromer blood group) [Source:HGNC Symbol;Acc:HGNC:2665]	9	3.44111	4.8754	-2858.08997	-2828.496686	59.1865680000001	0	-Inf	0	0	3.51699	4.36554	-2876.038481	-2844.502011	63.07294	0	-Inf	0	0	3.44145	4.93409	-2856.87643	-2828.497325	56.75821	0	-Inf	0	0	3.51707	4.32275	-2874.460461	-2844.50427	59.9123820000004	0	-Inf	0	0
ENSG00000196476	ENST00000360321	ENSP00000353470	140680	C20orf96	chromosome 20 open reading frame 96 [Source:HGNC Symbol;Acc:HGNC:16227]	2	6.12436	12.13871	-2608.506294	-2599.820199	17.37219	0.000168918	-3.77232406929133	1	0.000789517324347094	6.38046	13.93044	-2630.289269	-2621.573037	17.4324639999995	0.000163904	-3.78541044754768	1	0.000778210861788618	6.13431	12.21424	-2608.426771	-2599.819168	17.2152059999999	0.000182711	-3.73823530543623	1	0.000868620932305056	6.35082	13.77968	-2630.288866	-2621.532246	17.5132399999993	0.000157416	-3.80295112738636	1	0.000775616312611013
ENSG00000196684	ENST00000616645	ENSP00000482604	84941	HSH2D	hematopoietic SH2 domain containing [Source:HGNC Symbol;Acc:HGNC:24920]	1	4.19098	29.17011	-2397.806957	-2385.452216	24.7094819999993	4.309e-06	-5.36562350591163	0.047812664	2.62706945054945e-05	4.25758	24.80998	-2436.183811	-2423.472376	25.4228699999994	3.016e-06	-5.52056866280226	0.033465536	1.90904369652025e-05	4.18987	29.19731	-2396.61688	-2385.436208	22.3613439999999	1.3941e-05	-4.85570607280147	0.154689336	8.09044644351464e-05	4.25351	24.77969	-2434.960065	-2423.448673	23.0227840000007	1.0015e-05	-4.9993490463704	0.11112644	6.03619989136339e-05
ENSG00000197142	ENST00000356116	ENSP00000348429	51703	ACSL5	acyl-CoA synthetase long-chain family member 5 [Source:HGNC Symbol;Acc:HGNC:16526]	1	4.87493	5.37175	-4605.448386	-4597.467914	15.9609440000004	0.000342078	-3.4658748556186	1	0.00152192202324649	4.97326	5.73046	-4664.938958	-4659.206323	11.4652699999988	0.003238532	-2.48965180731635	1	0.012103317976423	4.87528	6.06646	-4604.638457	-4597.388883	14.4991480000008	0.000710477	-3.14844997675799	1	0.00304262940640679	4.97771	6.26158	-4664.473323	-4659.150735	10.645176	0.004880108	-2.31157056666839	1	0.0181405957681742
ENSG00000197249	ENST00000448921	ENSP00000416066	5265	SERPINA1	serpin peptidase inhibitor, clade A (alpha-1 antiproteinase, antitrypsin), member 1 [Source:HGNC Symbol;Acc:HGNC:8941]	1	4.05003	21.89642	-2831.225245	-2826.738765	8.97296000000006	0.01126021	-1.94845350992954	1	0.0359963382771536	4.39957	29.22565	-2894.101069	-2889.077172	10.0477940000001	0.006578839	-2.1818507417024	1	0.0230062393772455	4.08091	22.48291	-2831.225196	-2826.702955	9.04448199999933	0.010864649	-1.96398429970015	1	0.0358578659440809	4.41891	31.83306	-2894.098363	-2889.054716	10.0872939999999	0.006450182	-2.19042803102666	1	0.0232449559831114
ENSG00000197309	ENST00000318666	ENSP00000323895	26497	OR10D3	olfactory receptor, family 10, subfamily D, member 3 (non-functional) [Source:HGNC Symbol;Acc:HGNC:8168]	3	2.43082	16.16199	-3805.359838	-3787.654942	35.4097919999995	2e-08	-7.69897000433602	0.00022192	1.6761329305136e-07	2.43412	11.06255	-3851.438487	-3834.658472	33.5600299999996	5.2e-08	-7.2839966563652	0.000576992	4.16300144300144e-07	2.48974	17.82232	-3804.914703	-3786.756481	36.316444	1.3e-08	-7.88605664769316	0.000144248	1.16235294117647e-07	2.566	15.24671	-3850.979337	-3833.721417	34.51584	3.2e-08	-7.49485002168009	0.000355072	2.73132307692308e-07
ENSG00000197467	ENST00000398978	ENSP00000381949	1305	COL13A1	collagen, type XIII, alpha 1 [Source:HGNC Symbol;Acc:HGNC:2190]	3	5.53349	286.90648	-4023.477614	-3977.227117	92.500994	0	-Inf	0	0	5.09982	69.33151	-4208.985906	-4177.870237	62.2313379999996	0	-Inf	0	0	5.52526	288.39242	-4023.457808	-3977.212036	92.4915440000004	0	-Inf	0	0	5.19226	98.05811	-4208.845586	-4177.61395	62.4632720000009	0	-Inf	0	0
ENSG00000197471	ENST00000360121	ENSP00000353238	6693	SPN	sialophorin [Source:HGNC Symbol;Acc:HGNC:11249]	2	4.17842	5.0397	-2980.033571	-2968.940081	22.1869799999995	1.5211e-05	-4.81784223366522	0.168781256	8.54156153846154e-05	4.40758	4.67108	-3066.970399	-3056.396705	21.1473879999994	2.558e-05	-4.59209945985736	0.28383568	0.000140027469166256	4.17837	5.03239	-2979.976592	-2968.938203	22.0767779999996	1.6073e-05	-4.79390305529343	0.178346008	9.18835692941782e-05	4.40755	4.66417	-3066.879032	-3056.396146	20.9657719999996	2.8012e-05	-4.55265588232405	0.310821152	0.000156901136799596
ENSG00000197487	ENST00000357330	ENSP00000349884	85569	GALP	galanin-like peptide [Source:HGNC Symbol;Acc:HGNC:24840]	2	3.31817	6.18631	-1008.625474	-1003.011931	11.2270860000001	0.003648121	-2.4379307655298	1	0.0131469797388763	3.52779	6.6118	-1014.88489	-1010.101941	9.56589800000006	0.008371276	-2.07720833919639	1	0.0286248624024653	3.31794	6.34456	-1008.491976	-1003.034582	10.914788	0.004264655	-2.37011609642063	1	0.0154780491563113	3.53063	6.86028	-1014.784177	-1010.125056	9.31824200000005	0.009474787	-2.02343054450125	1	0.0328538239225
ENSG00000198523	ENST00000357525	ENSP00000350132	5350	PLN	phospholamban [Source:HGNC Symbol;Acc:HGNC:9080]	1	13.55923	333.56619	-224.472352	-212.311729	24.321246	5.232e-06	-5.28133226468379	0.058054272	3.15855669205658e-05	5.03861	999.001	-251.299947	-242.347169	17.905556	0.000129377	-3.88814292351978	1	0.000626611607158446	9.41587	999	-224.471085	-212.527279	23.887612	6.499e-06	-5.18715346303293	0.072112904	3.95572704333516e-05	5.03861	999	-250.585858	-242.347169	16.477378	0.00026423	-3.57801787523474	1	0.00125563001284797
ENSG00000198673	ENST00000416284	ENSP00000393987	338811	FAM19A2	family with sequence similarity 19 (chemokine (C-C motif)-like), member A2 [Source:HGNC Symbol;Acc:HGNC:21589]	1	5.76401	56.74644	-687.195574	-670.886876	32.6173959999999	8.3e-08	-7.08092190762393	0.000920968	6.42685275645499e-07	3.33878	19.09818	-719.667064	-708.742914	21.8482999999999	1.8018e-05	-4.74429341741738	0.199927728	0.000101178	5.76613	56.78619	-687.173499	-670.881947	32.583104	8.4e-08	-7.07572071393812	0.000932064	6.61977272727273e-07	3.33811	19.08758	-719.608497	-708.734712	21.7475700000002	1.8949e-05	-4.72241370421524	0.210258104	0.000109224989090909
ENSG00000198851	ENST00000361763	ENSP00000354566	916	CD3E	CD3e molecule, epsilon (CD3-TCR complex) [Source:HGNC Symbol;Acc:HGNC:1674]	5	3.02986	7.00695	-1544.662281	-1523.736522	41.8515179999999	1e-09	-9	1.1096e-05	9.68237347294939e-09	2.85493	7.3062	-1573.545433	-1551.979863	43.13114	0	-Inf	0	0	3.03197	7.07824	-1544.602644	-1523.735465	41.7343580000002	1e-09	-9	1.1096e-05	1.02740740740741e-08	2.85676	7.36207	-1573.504046	-1551.979275	43.0495420000002	0	-Inf	0	0
ENSG00000198930	ENST00000370287	ENSP00000359310	158511	CSAG1	chondrosarcoma associated gene 1 [Source:HGNC Symbol;Acc:HGNC:24294]	2	2.20581	6.90073	-982.624749	-971.732843	21.7838119999999	1.8608e-05	-4.73030030261563	0.206474368	0.000102979734663342	2.63282	6.61127	-1010.129316	-999.438554	21.3815240000001	2.2754e-05	-4.64294224624966	0.252478384	0.000125423936413313	2.20582	6.89083	-982.574343	-971.729482	21.6897220000001	1.9505e-05	-4.70985404535219	0.21642748	0.00010997331300813	2.6328	6.5959	-1010.127702	-999.43805	21.379304	2.2779e-05	-4.64246534540242	0.252755784	0.000129618350769231
ENSG00000203933	ENST00000370540	ENSP00000359571	347487	CXorf66	chromosome X open reading frame 66 [Source:HGNC Symbol;Acc:HGNC:33743]	4	3.95331	2.30017	-2809.341886	-2797.93472	22.8143319999999	1.1116e-05	-4.95405146189467	0.123343136	6.38752646297255e-05	4.29827	2.19808	-2855.805695	-2845.338897	20.9335959999999	2.8466e-05	-4.54567355498071	0.315858736	0.000154303241817294	3.9533	2.30017	-2807.088557	-2797.934719	18.3076760000004	0.000105813	-3.97546097236291	1	0.000523217935828877	4.29827	2.19808	-2853.599277	-2845.338897	16.5207599999994	0.000258561	-3.5874369812426	1	0.00123027137907376
ENSG00000204237	ENST00000374741	ENSP00000363873	339229	OXLD1	oxidoreductase-like domain containing 1 [Source:HGNC Symbol;Acc:HGNC:27901]	1	3.76175	36.10653	-1192.202877	-1182.488821	19.4281120000001	6.0428e-05	-4.21876177946224	0.670509088	0.000306588517604024	3.68408	28.80893	-1219.738032	-1210.072515	19.3310339999998	6.3434e-05	-4.19767790214258	0.703863664	0.000324361135483871	3.71819	33.73311	-1191.847747	-1182.109859	19.4757760000002	5.9005e-05	-4.22911118530017	0.65471948	0.000306516610486891	3.70776	30.52347	-1219.534669	-1209.785179	19.4989799999998	5.8324e-05	-4.23415269871003	0.647163104	0.000310986594906295
ENSG00000204300	ENST00000375026	ENSP00000364166	338661	TMEM225	transmembrane protein 225 [Source:HGNC Symbol;Acc:HGNC:32390]	3	4.3574	6.18209	-1718.360817	-1707.117882	22.48587	1.31e-05	-4.88272870434424	0.1453576	7.44278545826933e-05	4.01894	6.03879	-1748.215977	-1736.233666	23.964622	6.254e-06	-5.20384212309309	0.069394384	3.77553775843308e-05	4.35736	6.17671	-1718.262797	-1707.116771	22.2920520000002	1.4433e-05	-4.84064338837777	0.160148568	8.35848475991649e-05	4.01895	6.03522	-1748.190512	-1736.233163	23.9146979999996	6.412e-06	-5.19300648631789	0.071147552	3.99480920830994e-05
ENSG00000204518	ENST00000376221	ENSP00000365395	343066	AADACL4	arylacetamide deacetylase-like 4 [Source:HGNC Symbol;Acc:HGNC:32038]	1	3.96643	8.48422	-2825.102041	-2818.353187	13.4977079999999	0.001172222	-2.93099013213633	1	0.00467204572988506	4.01345	12.00372	-2831.287651	-2824.39181	13.791682	0.001011986	-2.99482549556421	1	0.00418679964802386	3.96574	8.82457	-2824.943941	-2818.357134	13.1736140000003	0.001378434	-2.86061402326296	1	0.00553568717480999	4.01447	12.29995	-2831.137168	-2824.375442	13.5234520000004	0.00115723	-2.93658031623942	1	0.00487310211764706
ENSG00000204711	ENST00000377197	ENSP00000366402	138255	C9orf135	chromosome 9 open reading frame 135 [Source:HGNC Symbol;Acc:HGNC:31422]	1	3.96092	3.33752	-1460.880826	-1455.799916	10.1618200000003	0.006214251	-2.20661120912523	1	0.0212360114246997	3.83108	3.04537	-1486.851899	-1482.492906	8.71798600000011	0.012791262	-1.89308660543548	1	0.0421412835961995	3.96184	3.44398	-1460.656626	-1455.798644	9.71596399999999	0.00776614	-2.10979478470429	1	0.0264740674162826	3.83107	3.04354	-1486.788201	-1482.49284	8.59072200000037	0.01363165	-1.86545157318037	1	0.0458770968759478
ENSG00000205081	ENST00000378657	ENSP00000367926	645090	CXorf30	chromosome X open reading frame 30 [Source:HGNC Symbol;Acc:HGNC:27298]	1	3.29605	3.07718	-5603.5011	-5598.065271	10.871658	0.004357621	-2.36075054480254	1	0.0154677423595649	3.42202	3.0465	-5677.086734	-5670.598431	12.9766060000002	0.001521128	-2.81783423936269	1	0.00608012834582133	3.29596	3.03021	-5603.374221	-5598.064823	10.6187960000007	0.004944903	-2.30584222317255	1	0.0176199883391137	3.42167	3.18513	-5677.083154	-5670.594881	12.9765459999999	0.001521174	-2.81782110618514	1	0.00626771136427776
ENSG00000205359	ENST00000506729	ENSP00000421339	133482	SLCO6A1	solute carrier organic anion transporter family, member 6A1 [Source:HGNC Symbol;Acc:HGNC:23613]	4	3.11511	5.28556	-5630.142323	-5607.267302	45.7500419999997	0	-Inf	0	0	3.15502	5.88479	-5658.936653	-5631.570613	54.7320799999998	0	-Inf	0	0	3.11391	5.39075	-5629.920382	-5607.209265	45.4222339999997	0	-Inf	0	0	3.15247	5.75059	-5656.858983	-5631.562422	50.5931220000002	0	-Inf	0	0
ENSG00000205403	ENST00000394634	ENSP00000378130	3426	CFI	complement factor I [Source:HGNC Symbol;Acc:HGNC:5394]	1	5.43208	3.60379	-3309.120169	-3303.407809	11.42472	0.003304864	-2.48084640766542	1	0.0120240912681967	5.41387	3.50797	-3351.91623	-3346.13962	11.5532199999998	0.003099204	-2.5087498361007	1	0.0116256820770791	5.43081	3.74741	-3308.988965	-3303.403786	11.1703580000003	0.003753078	-2.42561240957637	1	0.0137666623100826	5.41485	3.71342	-3351.787074	-3346.127076	11.3199959999993	0.003482524	-2.45810588193009	1	0.0133340532449965
ENSG00000205884	ENST00000382209	ENSP00000371644	613210	DEFB136	defensin, beta 136 [Source:HGNC Symbol;Acc:HGNC:34433]	1	5.46843	4.58801	-617.871101	-612.9555	9.83120199999985	0.00733131	-2.1348184162267	1	0.0246360435372502	4.68	4.82868	-633.411343	-628.316182	10.1903219999999	0.00612632	-2.21280032215488	1	0.0216145140604134	5.46856	4.58625	-617.865027	-612.953314	9.82342600000015	0.00735987	-2.13312985669256	1	0.0252208516121062	4.67982	4.82501	-633.386872	-628.315177	10.1433900000002	0.00627178	-2.20260918413448	1	0.0226830739504563
ENSG00000213231	ENST00000340722	ENSP00000343223	9623	TCL1B	T-cell leukemia/lymphoma 1B [Source:HGNC Symbol;Acc:HGNC:11649]	1	4.14184	59.57081	-1019.235303	-1012.582658	13.30529	0.001290604	-2.88920699320748	1	0.005096278286121	4.35467	52.31399	-1043.093526	-1037.904189	10.378674	0.005575702	-2.25370044567297	1	0.0198996427764555	4.24117	62.23745	-1018.997364	-1012.237137	13.520454	0.001158966	-2.93592930452732	1	0.00473486256848306	4.35471	51.2606	-1042.824221	-1037.817232	10.013978	0.00669102	-2.17450767197729	1	0.024050391292517
ENSG00000213741	ENST00000396020	ENSP00000379339	6235	RPS29	ribosomal protein S29 [Source:HGNC Symbol;Acc:HGNC:10419]	1	2.02639	81.14391	-393.020763	-377.679045	30.683436	2.17e-07	-6.66354026615147	0.002407832	1.59248148148148e-06	2.17007	61.65465	-417.736801	-402.837479	29.7986440000001	3.38e-07	-6.47108329972234	0.003750448	2.44647619047619e-06	2.02928	82.03094	-393.000921	-377.557393	30.887056	1.96e-07	-6.70774392864352	0.002174816	1.47046382691007e-06	2.16288	61.26531	-417.709852	-402.788714	29.842276	3.31e-07	-6.48017200622428	0.003672776	2.47158546433378e-06
ENSG00000213853	ENST00000359543	ENSP00000352540	2013	EMP2	epithelial membrane protein 2 [Source:HGNC Symbol;Acc:HGNC:3334]	4	3.738	9.94071	-1342.038055	-1325.957105	32.1619000000001	1.04e-07	-6.98296666070122	0.001153984	7.97501036627505e-07	3.72239	9.99413	-1366.689937	-1351.694471	29.9909320000002	3.07e-07	-6.51286162452281	0.003406472	2.23082645710544e-06	3.73933	10.1753	-1341.248787	-1325.856981	30.7836120000002	2.07e-07	-6.68402965454308	0.002296872	1.54880107889413e-06	3.72325	10.12619	-1366.511951	-1351.628757	29.766388	3.44e-07	-6.46344155742847	0.003817024	2.56520430107527e-06
ENSG00000214107	ENST00000378981	ENSP00000368264	4112	MAGEB1	melanoma antigen family B, 1 [Source:HGNC Symbol;Acc:HGNC:6808]	2	3.90375	3.12244	-2542.97854	-2526.434508	33.0880640000005	6.5e-08	-7.18708664335714	0.00072124	5.09710247349823e-07	4.1815	2.98174	-2577.770287	-2562.166302	31.2079699999995	1.67e-07	-6.77728352885242	0.001853032	1.25204864864865e-06	3.90375	3.12243	-2542.817419	-2526.434508	32.7658220000003	7.7e-08	-7.11350927482752	0.000854392	6.09844396859386e-07	4.18149	2.98174	-2577.76202	-2562.166302	31.1914360000001	1.69e-07	-6.77211329538633	0.001875224	1.31134545454545e-06
ENSG00000221855	ENST00000408916	ENSP00000386201	259287	TAS2R41	taste receptor, type 2, member 41 [Source:HGNC Symbol;Acc:HGNC:18883]	1	4.98481	5.91583	-2365.801418	-2349.854903	31.8930300000002	1.19e-07	-6.92445303860747	0.001320424	9.044e-07	4.40939	4.56323	-2411.097922	-2398.541131	25.113582	3.521e-06	-5.45333397492982	0.039069016	2.21103655913978e-05	4.98486	5.91138	-2365.689357	-2349.854726	31.6692620000003	1.33e-07	-6.87614835903291	0.001475768	1.022e-06	4.4094	4.55875	-2411.088095	-2398.540875	25.0944399999998	3.555e-06	-5.44916039493422	0.03944628	2.30007463556851e-05
ENSG00000221963	ENST00000409652	ENSP00000386280	80830	APOL6	apolipoprotein L, 6 [Source:HGNC Symbol;Acc:HGNC:14870]	24	3.08529	7.35899	-3283.913587	-3220.250502	127.32617	0	-Inf	0	0	3.1014	6.27124	-3321.792625	-3262.519382	118.546486	0	-Inf	0	0	3.08525	7.3433	-3270.195433	-3220.250028	99.8908099999999	0	-Inf	0	0	3.10138	6.26331	-3305.497331	-3262.518382	85.9578979999997	0	-Inf	0	0
ENSG00000231389	ENST00000419277	ENSP00000393566	3113	HLA-DPA1	major histocompatibility complex, class II, DP alpha 1 [Source:HGNC Symbol;Acc:HGNC:4938]	4	3.8962	7.231	-1952.1515	-1939.636962	25.0290759999998	3.673e-06	-5.43497907165471	0.040755608	2.25792842105263e-05	3.74435	9.78095	-1983.762012	-1971.396186	24.7316519999999	4.262e-06	-5.37038655462182	0.047291152	2.64788085106383e-05	3.8995	5.21645	-1951.723169	-1940.480662	22.4850140000003	1.3105e-05	-4.88256297471738	0.14541308	7.63323254593176e-05	3.75494	5.17664	-1983.470321	-1973.240391	20.4598599999999	3.6074e-05	-4.4428056990564	0.400277104	0.000198058933201385
ENSG00000235109	ENST00000414429	ENSP00000390076	64288	ZSCAN31	zinc finger and SCAN domain containing 31 [Source:HGNC Symbol;Acc:HGNC:14097]	2	3.86685	10.73278	-2410.074475	-2397.183083	25.782784	2.52e-06	-5.59859945921846	0.02796192	1.58784327086882e-05	4.39196	11.31533	-2443.556354	-2431.5086	24.0955079999994	5.858e-06	-5.23225063265442	0.065000368	3.54032505446623e-05	3.86594	10.70464	-2409.653945	-2397.171289	24.9653120000003	3.792e-06	-5.42113167133397	0.042076032	2.3947656232214e-05	4.3922	11.3801	-2443.540375	-2431.502699	24.0753519999998	5.917e-06	-5.22789843072299	0.065655032	3.70932384180791e-05
ENSG00000235568	ENST00000329021	ENSP00000333680	150372	NFAM1	NFAT activating protein with ITAM motif 1 [Source:HGNC Symbol;Acc:HGNC:29872]	1	5.32713	21.34327	-1992.973637	-1987.566217	10.81484	0.004483192	-2.34841266136732	1	0.0158576660605674	5.00612	21.49089	-2035.774726	-2030.4905	10.568452	0.005070956	-2.29491015775031	1	0.0182271874881762	5.34278	22.18319	-1992.938338	-1987.405602	11.0654719999998	0.003955153	-2.40283671171864	1	0.0144505688798156	4.97327	20.68073	-2035.567678	-2030.250874	10.6336079999996	0.004908416	-2.30905863688874	1	0.0182336069420824
ENSG00000255837	ENST00000538986	ENSP00000441624	259295	TAS2R20	taste receptor, type 2, member 20 [Source:HGNC Symbol;Acc:HGNC:19109]	1	5.05215	4.98882	-2337.493492	-2326.974613	21.0377580000004	2.7021e-05	-4.56829858253658	0.299825016	0.000145334472127969	4.57659	4.19976	-2360.161776	-2349.760461	20.8026300000001	3.0392e-05	-4.51724071945334	0.337229632	0.000163942456003889	5.05233	5.00557	-2335.377857	-2326.974589	16.8065360000001	0.000224134	-3.64949225817996	1	0.00104495414453782	4.57532	5.21973	-2355.991306	-2349.69967	12.5832719999999	0.001851728	-2.73242280640925	1	0.0075262908014652
ENSG00000261371	ENST00000563924	ENSP00000457421	5175	PECAM1	platelet/endothelial cell adhesion molecule 1 [Source:HGNC Symbol;Acc:HGNC:8823]	2	3.88953	3.22911	-4957.684116	-4941.570244	32.2277440000016	1e-07	-7	0.0011096	7.67889273356401e-07	3.92886	3.19835	-5018.08211	-5002.317591	31.5290380000006	1.42e-07	-6.84771165561694	0.001575632	1.07625136612022e-06	3.88952	3.22616	-4957.551846	-4941.568208	31.9672760000012	1.14e-07	-6.94309514866353	0.001264944	8.84576223776224e-07	3.92881	3.19523	-5018.030417	-5002.316169	31.4284960000005	1.5e-07	-6.82390874094432	0.0016644	1.17211267605634e-06
ENSG00000263639	ENST00000582163	ENSP00000463092	4477	MSMB	microseminoprotein, beta- [Source:HGNC Symbol;Acc:HGNC:7372]	1	2.37324	3.87477	-967.732743	-959.932863	15.5997600000001	0.000409784	-3.38744500261458	1	0.00178662603693517	2.4593	3.97734	-1011.682633	-1004.329536	14.7061940000001	0.000640605	-3.19340967593767	1	0.00276044779805825	2.37306	3.86327	-967.707441	-959.930176	15.5545300000001	0.000419157	-3.37762327664593	1	0.00187011100603136	2.45928	3.9743	-1011.574454	-1004.328592	14.491724	0.000713119	-3.1468379922645	1	0.0031374973925456
