# Supplementary material for: Genome-scale detection of positive selection in nine primates predicts human-virus evolutionary conflicts
Source: Nucleic Acids Res. 2017 Aug 11;45(18):10634–48. doi: 10.1093/nar/gkx704 (PMC5737536; doi:10.1093/nar/gkx704)
Supplement: Supplementary Data [file gkx704_supp.zip › nar-01319-n-2017-File012.txt]

Ensembl.Gene.ID	Ensembl.Transcript.ID	Ensembl.Protein.ID	EntrezGene.ID	HGNC.symbol	Description	amino.acid.human	alignment.position	alignment.length	alignment.position.relative	human.sequence.position	human.sequence.length	human.sequence.position.relative	Ensembl.Exon.ID	exon.number.in.transcript	M7vM8_F61__P.omega.gt.1	M7vM8_F61__P.omega.gt.1.significance	M7vM8_F61__omega.gt.1	M7vM8_F3X4__P.omega.gt.1	M7vM8_F3X4__P.omega.gt.1.significance	M7vM8_F3X4__omega.gt.1	M1avM2a_F61__P.omega.gt.1	M1avM2a_F61__P.omega.gt.1.significance	M1avM2a_F61__omega.gt.1	M1avM2a_F3X4__P.omega.gt.1	M1avM2a_F3X4__P.omega.gt.1.significance	M1avM2a_F3X4__omega.gt.1
ENSG00000000971	ENST00000367429	ENSP00000356399	3075	CFH	complement factor H [Source:HGNC Symbol;Acc:HGNC:4883]	D	426	1798	0.236929922135706	329	1231	0.267262388302193	ENSE00003520851	8	0.997	**	6.899	0.996	**	6.81	0.994	**	7.835	0.994	**	7.476
ENSG00000000971	ENST00000367429	ENSP00000356399	3075	CFH	complement factor H [Source:HGNC Symbol;Acc:HGNC:4883]	G	431	1798	0.239710789766407	334	1231	0.271324126726239	ENSE00003520851	8	0.997	**	6.903	0.996	**	6.811	0.995	**	7.84	0.994	**	7.476
ENSG00000000971	ENST00000367429	ENSP00000356399	3075	CFH	complement factor H [Source:HGNC Symbol;Acc:HGNC:4883]	Y	453	1798	0.251946607341491	356	1231	0.289195775792039	ENSE00003520851	8	0.997	**	6.9	0.997	**	6.818	0.995	**	7.836	0.996	**	7.49
ENSG00000000971	ENST00000367429	ENSP00000356399	3075	CFH	complement factor H [Source:HGNC Symbol;Acc:HGNC:4883]	H	457	1798	0.254171301446051	360	1231	0.292445166531275	ENSE00003520851	8	1	**	6.919	1	**	6.833	1	**	7.874	1	**	7.514
ENSG00000000971	ENST00000367429	ENSP00000356399	3075	CFH	complement factor H [Source:HGNC Symbol;Acc:HGNC:4883]	T	838	1798	0.466073414905451	645	1231	0.523964256701868	ENSE00003666146	13	0.998	**	6.906	0.998	**	6.821	0.996	**	7.849	0.997	**	7.496
ENSG00000000971	ENST00000367429	ENSP00000356399	3075	CFH	complement factor H [Source:HGNC Symbol;Acc:HGNC:4883]	W	980	1798	0.545050055617353	787	1231	0.63931762794476	ENSE00003635567	15	1	**	6.919	1	**	6.833	1	**	7.874	1	**	7.514
ENSG00000000971	ENST00000367429	ENSP00000356399	3075	CFH	complement factor H [Source:HGNC Symbol;Acc:HGNC:4883]	H	1014	1798	0.563959955506118	821	1231	0.66693744922827	ENSE00003611998	16	1	**	6.919	1	**	6.832	1	**	7.873	1	**	7.513
ENSG00000000971	ENST00000367429	ENSP00000356399	3075	CFH	complement factor H [Source:HGNC Symbol;Acc:HGNC:4883]	T	1045	1798	0.581201334816463	852	1231	0.692120227457352	ENSE00003611998	16	0.997	**	6.901	0.997	**	6.815	0.995	**	7.837	0.995	**	7.484
ENSG00000000971	ENST00000367429	ENSP00000356399	3075	CFH	complement factor H [Source:HGNC Symbol;Acc:HGNC:4883]	Q	1068	1798	0.593993325917686	875	1231	0.710804224207961	ENSE00003631361	17	0.995	**	6.89	0.995	**	6.806	0.992	**	7.817	0.993	**	7.47
ENSG00000000971	ENST00000367429	ENSP00000356399	3075	CFH	complement factor H [Source:HGNC Symbol;Acc:HGNC:4883]	H	1173	1798	0.652391546162403	980	1231	0.796100731112916	ENSE00000791028	18	0.997	**	6.9	0.997	**	6.816	0.995	**	7.836	0.996	**	7.487
ENSG00000000971	ENST00000367429	ENSP00000356399	3075	CFH	complement factor H [Source:HGNC Symbol;Acc:HGNC:4883]	T	1747	1798	0.971635150166852	1184	1231	0.961819658813972	ENSE00003570710	22	0.999	**	6.913	0.999	**	6.827	0.998	**	7.859	0.998	**	7.503
ENSG00000000971	ENST00000367429	ENSP00000356399	3075	CFH	complement factor H [Source:HGNC Symbol;Acc:HGNC:4883]	R	1766	1798	0.982202447163515	1203	1231	0.977254264825345	ENSE00003570710	22	1	**	6.919	1	**	6.832	1	**	7.872	1	**	7.512
ENSG00000000971	ENST00000367429	ENSP00000356399	3075	CFH	complement factor H [Source:HGNC Symbol;Acc:HGNC:4883]	T	1776	1798	0.987764182424917	1213	1231	0.985377741673436	ENSE00003570710	22	0.999	**	6.911	0.998	**	6.824	0.998	**	7.857	0.998	**	7.499
ENSG00000003400	ENST00000286186	ENSP00000286186	843	CASP10	caspase 10, apoptosis-related cysteine peptidase [Source:HGNC Symbol;Acc:HGNC:1500]	E	74	543	0.136279926335175	74	522	0.14176245210728	ENSE00003514687	2	0.999	**	8.736	0.998	**	8.107	0.998	**	8.966	0.998	**	8.422
ENSG00000003400	ENST00000286186	ENSP00000286186	843	CASP10	caspase 10, apoptosis-related cysteine peptidase [Source:HGNC Symbol;Acc:HGNC:1500]	R	280	543	0.515653775322284	272	522	0.521072796934866	ENSE00003547008	8	1	**	8.746	1	**	8.117	1	**	8.982	1	**	8.436
ENSG00000003400	ENST00000286186	ENSP00000286186	843	CASP10	caspase 10, apoptosis-related cysteine peptidase [Source:HGNC Symbol;Acc:HGNC:1500]	A	289	543	0.532228360957643	274	522	0.524904214559387	ENSE00003547008	8	1	**	8.746	1	**	8.117	1	**	8.982	1	**	8.437
ENSG00000003400	ENST00000286186	ENSP00000286186	843	CASP10	caspase 10, apoptosis-related cysteine peptidase [Source:HGNC Symbol;Acc:HGNC:1500]	M	350	543	0.644567219152855	334	522	0.639846743295019	ENSE00003682151	9	0.998	**	8.73	0.997	**	8.1	0.997	**	8.958	0.996	**	8.409
ENSG00000003400	ENST00000286186	ENSP00000286186	843	CASP10	caspase 10, apoptosis-related cysteine peptidase [Source:HGNC Symbol;Acc:HGNC:1500]	K	488	543	0.898710865561694	468	522	0.896551724137931	ENSE00003682151	9	0.997	**	8.721	0.995	**	8.08	0.995	**	8.945	0.992	**	8.382
ENSG00000003400	ENST00000286186	ENSP00000286186	843	CASP10	caspase 10, apoptosis-related cysteine peptidase [Source:HGNC Symbol;Acc:HGNC:1500]	H	494	543	0.9097605893186	473	522	0.906130268199234	ENSE00001616411	10	0.999	**	8.739	0.999	**	8.108	0.998	**	8.972	0.998	**	8.423
ENSG00000008438	ENST00000008938	ENSP00000008938	8993	PGLYRP1	peptidoglycan recognition protein 1 [Source:HGNC Symbol;Acc:HGNC:8904]	G	119	196	0.607142857142857	119	196	0.607142857142857	ENSE00000713801	2	0.997	**	5.996	0.997	**	5.972	0.995	**	6.991	0.995	**	7.217
ENSG00000008438	ENST00000008938	ENSP00000008938	8993	PGLYRP1	peptidoglycan recognition protein 1 [Source:HGNC Symbol;Acc:HGNC:8904]	L	121	196	0.61734693877551	121	196	0.61734693877551	ENSE00000713801	2	0.999	**	6.005	0.999	**	5.981	0.998	**	7.008	0.998	**	7.235
ENSG00000009709	ENST00000375375	ENSP00000364524	5081	PAX7	paired box 7 [Source:HGNC Symbol;Acc:HGNC:8621]	P	481	568	0.846830985915493	481	520	0.925	ENSE00001903630	8	0.999	**	5.348	0.999	**	5.439	0.996	**	6.779	0.997	**	6.97
ENSG00000009709	ENST00000375375	ENSP00000364524	5081	PAX7	paired box 7 [Source:HGNC Symbol;Acc:HGNC:8621]	M	526	568	0.926056338028169	516	520	0.992307692307692	ENSE00001903630	8	0.998	**	5.348	0.999	**	5.439	0.996	**	6.775	0.996	**	6.966
ENSG00000010610	ENST00000011653	ENSP00000011653	920	CD4	CD4 molecule [Source:HGNC Symbol;Acc:HGNC:1678]	N	179	560	0.319642857142857	77	458	0.168122270742358	ENSE00003497892	4	0.997	**	5.156	0.995	**	5.098	0.993	**	5.747	0.991	**	5.753
ENSG00000010610	ENST00000011653	ENSP00000011653	920	CD4	CD4 molecule [Source:HGNC Symbol;Acc:HGNC:1678]	A	182	560	0.325	80	458	0.174672489082969	ENSE00003497892	4	1	**	5.169	0.999	**	5.117	0.999	**	5.777	0.999	**	5.792
ENSG00000012124	ENST00000085219	ENSP00000085219	933	CD22	CD22 molecule [Source:HGNC Symbol;Acc:HGNC:1643]	V	25	950	0.0263157894736842	25	847	0.0295159386068477	ENSE00003751072	3	1	**	6.315	1	**	6.175	1	**	6.97	1	**	6.687
ENSG00000012124	ENST00000085219	ENSP00000085219	933	CD22	CD22 molecule [Source:HGNC Symbol;Acc:HGNC:1643]	N	102	950	0.107368421052632	99	847	0.116883116883117	ENSE00003751072	3	1	**	6.312	0.999	**	6.172	0.999	**	6.966	0.999	**	6.683
ENSG00000012124	ENST00000085219	ENSP00000085219	933	CD22	CD22 molecule [Source:HGNC Symbol;Acc:HGNC:1643]	R	136	950	0.143157894736842	131	847	0.154663518299882	ENSE00003751072	3	0.997	**	6.3	0.997	**	6.157	0.996	**	6.949	0.995	**	6.662
ENSG00000012124	ENST00000085219	ENSP00000085219	933	CD22	CD22 molecule [Source:HGNC Symbol;Acc:HGNC:1643]	R	302	950	0.317894736842105	297	847	0.350649350649351	ENSE00003529118	5	1	**	6.314	1	**	6.174	1	**	6.969	1	**	6.685
ENSG00000012124	ENST00000085219	ENSP00000085219	933	CD22	CD22 molecule [Source:HGNC Symbol;Acc:HGNC:1643]	E	326	950	0.343157894736842	321	847	0.378984651711924	ENSE00003529118	5	0.993	**	6.278	0.994	**	6.141	0.991	**	6.914	0.991	**	6.637
ENSG00000012223	ENST00000231751	ENSP00000231751	4057	LTF	lactotransferrin [Source:HGNC Symbol;Acc:HGNC:6720]	E	298	796	0.374371859296482	245	710	0.345070422535211	ENSE00000825946	7	0.998	**	3.826	0.998	**	3.75	0.991	**	4.068	0.991	**	4.015
ENSG00000012223	ENST00000231751	ENSP00000231751	4057	LTF	lactotransferrin [Source:HGNC Symbol;Acc:HGNC:6720]	Q	345	796	0.433417085427136	292	710	0.411267605633803	ENSE00000825946	7	0.998	**	3.828	0.999	**	3.753	0.994	**	4.078	0.994	**	4.025
ENSG00000012223	ENST00000231751	ENSP00000231751	4057	LTF	lactotransferrin [Source:HGNC Symbol;Acc:HGNC:6720]	P	384	796	0.482412060301508	331	710	0.466197183098592	ENSE00000767141	8	0.999	**	3.829	0.999	**	3.754	0.995	**	4.082	0.995	**	4.028
ENSG00000012223	ENST00000231751	ENSP00000231751	4057	LTF	lactotransferrin [Source:HGNC Symbol;Acc:HGNC:6720]	G	459	796	0.576633165829146	382	710	0.538028169014084	ENSE00000767140	9	0.998	**	3.827	0.998	**	3.751	0.993	**	4.074	0.992	**	4.018
ENSG00000012223	ENST00000231751	ENSP00000231751	4057	LTF	lactotransferrin [Source:HGNC Symbol;Acc:HGNC:6720]	M	708	796	0.889447236180904	622	710	0.876056338028169	ENSE00003507305	15	0.998	**	3.828	0.999	**	3.753	0.995	**	4.081	0.995	**	4.028
ENSG00000016490	ENST00000234701	ENSP00000234701	1179	CLCA1	chloride channel accessory 1 [Source:HGNC Symbol;Acc:HGNC:2015]	A	248	1017	0.24385447394297	145	914	0.158643326039387	ENSE00000775996	4	0.999	**	5.652	0.999	**	5.431	0.999	**	6.686	0.998	**	6.574
ENSG00000016602	ENST00000370563	ENSP00000359594	22802	CLCA4	chloride channel accessory 4 [Source:HGNC Symbol;Acc:HGNC:2018]	G	318	934	0.340471092077088	318	919	0.346028291621328	ENSE00003470195	6	0.997	**	8.12	0.997	**	8.473	0.993	**	8.532	0.994	**	8.568
ENSG00000016602	ENST00000370563	ENSP00000359594	22802	CLCA4	chloride channel accessory 4 [Source:HGNC Symbol;Acc:HGNC:2018]	G	374	934	0.400428265524625	374	919	0.4069640914037	ENSE00000776089	7	1	**	8.143	1	**	8.496	1	**	8.579	1	**	8.612
ENSG00000016602	ENST00000370563	ENSP00000359594	22802	CLCA4	chloride channel accessory 4 [Source:HGNC Symbol;Acc:HGNC:2018]	L	380	934	0.406852248394004	380	919	0.413492927094668	ENSE00000776089	7	1	**	8.143	1	**	8.496	1	**	8.581	1	**	8.612
ENSG00000016602	ENST00000370563	ENSP00000359594	22802	CLCA4	chloride channel accessory 4 [Source:HGNC Symbol;Acc:HGNC:2018]	R	693	934	0.741970021413276	692	919	0.752992383025027	ENSE00000776094	12	1	**	8.141	1	**	8.494	0.999	**	8.574	0.999	**	8.609
ENSG00000019169	ENST00000327097	ENSP00000318916	8685	MARCO	macrophage receptor with collagenous structure [Source:HGNC Symbol;Acc:HGNC:6895]	H	680	695	0.97841726618705	505	520	0.971153846153846	ENSE00000857064	17	0.997	**	4.939	0.997	**	4.555	0.995	**	5.717	0.994	**	5.071
ENSG00000021852	ENST00000371237	ENSP00000360281	732	C8B	complement component 8, beta polypeptide [Source:HGNC Symbol;Acc:HGNC:1353]	M	248	594	0.417508417508417	248	591	0.419627749576988	ENSE00000773016	6	0.997	**	6.732	0.997	**	7.131	0.993	**	6.492	0.994	**	6.849
ENSG00000026103	ENST00000355740	ENSP00000347979	355	FAS	Fas cell surface death receptor [Source:HGNC Symbol;Acc:HGNC:11920]	G	648	815	0.795092024539877	175	335	0.522388059701492	ENSE00003500194	6	0.997	**	8.501	0.998	**	8.298	0.996	**	9.162	0.998	**	8.839
ENSG00000026103	ENST00000355740	ENSP00000347979	355	FAS	Fas cell surface death receptor [Source:HGNC Symbol;Acc:HGNC:11920]	L	650	815	0.797546012269939	177	335	0.528358208955224	ENSE00003500194	6	0.996	**	8.491	0.994	**	8.27	0.994	**	9.147	0.992	**	8.796
ENSG00000026103	ENST00000355740	ENSP00000347979	355	FAS	Fas cell surface death receptor [Source:HGNC Symbol;Acc:HGNC:11920]	V	717	815	0.879754601226994	239	335	0.713432835820896	ENSE00001716028	9	1	**	8.52	1	**	8.309	1	**	9.191	1	**	8.855
ENSG00000026751	ENST00000368043	ENSP00000357022	57823	SLAMF7	SLAM family member 7 [Source:HGNC Symbol;Acc:HGNC:21394]	P	59	371	0.159029649595687	59	335	0.176119402985075	ENSE00003305488	2	0.995	**	6.591	0.996	**	6.539	0.993	**	7.935	0.994	**	7.727
ENSG00000043514	ENST00000316891	ENSP00000321810	54802	TRIT1	tRNA isopentenyltransferase 1 [Source:HGNC Symbol;Acc:HGNC:20286]	E	107	476	0.224789915966387	107	467	0.229122055674518	ENSE00003585490	3	0.998	**	4.573	0.997	**	4.184	0.998	**	6.389	0.996	**	5.945
ENSG00000046774	ENST00000247452	ENSP00000354660	51438	MAGEC2	melanoma antigen family C, 2 [Source:HGNC Symbol;Acc:HGNC:13574]	V	17	394	0.0431472081218274	12	373	0.032171581769437	ENSE00000869404	3	0.999	**	6.746	0.999	**	6.707	0.998	**	7.5	0.997	**	7.521
ENSG00000046774	ENST00000247452	ENSP00000354660	51438	MAGEC2	melanoma antigen family C, 2 [Source:HGNC Symbol;Acc:HGNC:13574]	D	18	394	0.0456852791878173	13	373	0.0348525469168901	ENSE00000869404	3	1	**	6.75	1	**	6.714	0.999	**	7.508	0.999	**	7.533
ENSG00000046774	ENST00000247452	ENSP00000354660	51438	MAGEC2	melanoma antigen family C, 2 [Source:HGNC Symbol;Acc:HGNC:13574]	T	23	394	0.0583756345177665	18	373	0.0482573726541555	ENSE00000869404	3	0.999	**	6.745	0.999	**	6.707	0.998	**	7.498	0.997	**	7.52
ENSG00000046774	ENST00000247452	ENSP00000354660	51438	MAGEC2	melanoma antigen family C, 2 [Source:HGNC Symbol;Acc:HGNC:13574]	H	35	394	0.0888324873096447	30	373	0.0804289544235925	ENSE00000869404	3	0.999	**	6.746	0.998	**	6.706	0.998	**	7.5	0.997	**	7.518
ENSG00000046774	ENST00000247452	ENSP00000354660	51438	MAGEC2	melanoma antigen family C, 2 [Source:HGNC Symbol;Acc:HGNC:13574]	L	53	394	0.134517766497462	46	373	0.123324396782842	ENSE00000869404	3	0.999	**	6.744	0.999	**	6.708	0.997	**	7.495	0.997	**	7.521
ENSG00000049883	ENST00000380639	ENSP00000370013	79810	PTCD2	pentatricopeptide repeat domain 2 [Source:HGNC Symbol;Acc:HGNC:25734]	H	346	426	0.812206572769953	308	388	0.793814432989691	ENSE00003466048	9	0.999	**	6.023	0.999	**	5.634	0.999	**	6.994	0.998	**	6.602
ENSG00000050344	ENST00000056233	ENSP00000056233	9603	NFE2L3	nuclear factor, erythroid 2-like 3 [Source:HGNC Symbol;Acc:HGNC:7783]	G	54	707	0.0763790664780764	51	694	0.0734870317002882	ENSE00000674098	1	0.999	**	6.569	0.999	**	6.795	0.998	**	7.056	0.998	**	7.074
ENSG00000055955	ENST00000266041	ENSP00000266041	3700	ITIH4	inter-alpha-trypsin inhibitor heavy chain family, member 4 [Source:HGNC Symbol;Acc:HGNC:6169]	R	8	971	0.0082389289392379	8	930	0.00860215053763441	ENSE00001888557	1	0.996	**	6.348	0.996	**	6.436	0.991	**	6.89	0.991	**	6.762
ENSG00000055955	ENST00000266041	ENSP00000266041	3700	ITIH4	inter-alpha-trypsin inhibitor heavy chain family, member 4 [Source:HGNC Symbol;Acc:HGNC:6169]	S	729	971	0.750772399588054	696	930	0.748387096774194	ENSE00003518435	18	1	**	6.366	1	**	6.455	1	**	6.934	0.999	**	6.806
ENSG00000062096	ENST00000381127	ENSP00000370519	416	ARSF	arylsulfatase F [Source:HGNC Symbol;Acc:HGNC:721]	Q	120	604	0.198675496688742	106	590	0.179661016949153	ENSE00001248055	5	1	**	6.682	1	**	6.825	0.999	**	7.26	0.999	**	7.536
ENSG00000063127	ENST00000335875	ENSP00000338627	28968	SLC6A16	solute carrier family 6, member 16 [Source:HGNC Symbol;Acc:HGNC:13622]	T	105	781	0.134443021766965	85	736	0.115489130434783	ENSE00001410954	2	0.999	**	5.868	0.999	**	5.706	0.999	**	6.973	0.998	**	6.758
ENSG00000068985	ENST00000376150	ENSP00000365320	8712	PAGE1	P antigen family, member 1 (prostate associated) [Source:HGNC Symbol;Acc:HGNC:4107]	L	4	178	0.0224719101123595	4	146	0.0273972602739726	ENSE00001469566	2	1	**	9.93	1	**	9.087	1	**	9.999	1	**	9.319
ENSG00000068985	ENST00000376150	ENSP00000365320	8712	PAGE1	P antigen family, member 1 (prostate associated) [Source:HGNC Symbol;Acc:HGNC:4107]	M	14	178	0.0786516853932584	14	146	0.0958904109589041	ENSE00001469566	2	1	**	9.93	1	**	9.087	1	**	9.999	1	**	9.319
ENSG00000068985	ENST00000376150	ENSP00000365320	8712	PAGE1	P antigen family, member 1 (prostate associated) [Source:HGNC Symbol;Acc:HGNC:4107]	I	15	178	0.0842696629213483	15	146	0.102739726027397	ENSE00001469566	2	1	**	9.928	0.999	**	9.083	0.999	**	9.993	0.998	**	9.309
ENSG00000068985	ENST00000376150	ENSP00000365320	8712	PAGE1	P antigen family, member 1 (prostate associated) [Source:HGNC Symbol;Acc:HGNC:4107]	V	17	178	0.0955056179775281	17	146	0.116438356164384	ENSE00001469566	2	1	**	9.93	1	**	9.085	1	**	9.999	0.999	**	9.315
ENSG00000068985	ENST00000376150	ENSP00000365320	8712	PAGE1	P antigen family, member 1 (prostate associated) [Source:HGNC Symbol;Acc:HGNC:4107]	E	54	178	0.303370786516854	47	146	0.321917808219178	ENSE00000669978	3	0.999	**	9.923	0.998	**	9.074	0.998	**	9.982	0.996	**	9.288
ENSG00000068985	ENST00000376150	ENSP00000365320	8712	PAGE1	P antigen family, member 1 (prostate associated) [Source:HGNC Symbol;Acc:HGNC:4107]	E	141	178	0.792134831460674	133	146	0.910958904109589	ENSE00001603667	5	0.999	**	9.924	0.999	**	9.077	0.998	**	9.985	0.997	**	9.296
ENSG00000069974	ENST00000396307	ENSP00000379601	5873	RAB27A	RAB27A, member RAS oncogene family [Source:HGNC Symbol;Acc:HGNC:9766]	T	207	221	0.936651583710407	207	221	0.936651583710407	ENSE00001868044	6	0.999	**	7.258	0.998	**	6.484	0.997	**	7.814	0.995	**	7.164
ENSG00000071203	ENST00000016913	ENSP00000016913	54860	MS4A12	membrane-spanning 4-domains, subfamily A, member 12 [Source:HGNC Symbol;Acc:HGNC:13370]	R	49	269	0.182156133828996	48	267	0.179775280898876	ENSE00001107923	2	1	**	9.822	1	**	9.83	1	**	10.041	0.999	**	10.048
ENSG00000071203	ENST00000016913	ENSP00000016913	54860	MS4A12	membrane-spanning 4-domains, subfamily A, member 12 [Source:HGNC Symbol;Acc:HGNC:13370]	G	54	269	0.200743494423792	53	267	0.198501872659176	ENSE00001107923	2	0.997	**	9.799	0.997	**	9.802	0.996	**	10.007	0.995	**	10.007
ENSG00000071203	ENST00000016913	ENSP00000016913	54860	MS4A12	membrane-spanning 4-domains, subfamily A, member 12 [Source:HGNC Symbol;Acc:HGNC:13370]	I	71	269	0.263940520446097	70	267	0.262172284644195	ENSE00001107923	2	1	**	9.822	1	**	9.83	1	**	10.041	0.999	**	10.048
ENSG00000071203	ENST00000016913	ENSP00000016913	54860	MS4A12	membrane-spanning 4-domains, subfamily A, member 12 [Source:HGNC Symbol;Acc:HGNC:13370]	S	114	269	0.423791821561338	113	267	0.423220973782772	ENSE00000720002	3	1	**	9.824	1	**	9.833	1	**	10.044	1	**	10.052
ENSG00000071203	ENST00000016913	ENSP00000016913	54860	MS4A12	membrane-spanning 4-domains, subfamily A, member 12 [Source:HGNC Symbol;Acc:HGNC:13370]	S	116	269	0.431226765799257	115	267	0.430711610486891	ENSE00000720002	3	1	**	9.82	1	**	9.829	0.999	**	10.038	0.999	**	10.047
ENSG00000071203	ENST00000016913	ENSP00000016913	54860	MS4A12	membrane-spanning 4-domains, subfamily A, member 12 [Source:HGNC Symbol;Acc:HGNC:13370]	R	118	269	0.438661710037175	117	267	0.438202247191011	ENSE00000720002	3	0.999	**	9.819	1	**	9.83	0.999	**	10.037	0.999	**	10.048
ENSG00000071203	ENST00000016913	ENSP00000016913	54860	MS4A12	membrane-spanning 4-domains, subfamily A, member 12 [Source:HGNC Symbol;Acc:HGNC:13370]	E	119	269	0.442379182156134	118	267	0.441947565543071	ENSE00000720002	3	1	**	9.824	1	**	9.833	1	**	10.045	1	**	10.053
ENSG00000071203	ENST00000016913	ENSP00000016913	54860	MS4A12	membrane-spanning 4-domains, subfamily A, member 12 [Source:HGNC Symbol;Acc:HGNC:13370]	L	121	269	0.449814126394052	120	267	0.449438202247191	ENSE00000720002	3	1	**	9.824	1	**	9.833	1	**	10.045	1	**	10.052
ENSG00000071203	ENST00000016913	ENSP00000016913	54860	MS4A12	membrane-spanning 4-domains, subfamily A, member 12 [Source:HGNC Symbol;Acc:HGNC:13370]	V	189	269	0.702602230483271	188	267	0.704119850187266	ENSE00000720012	5	1	**	9.821	1	**	9.83	0.999	**	10.041	0.999	**	10.048
ENSG00000071203	ENST00000016913	ENSP00000016913	54860	MS4A12	membrane-spanning 4-domains, subfamily A, member 12 [Source:HGNC Symbol;Acc:HGNC:13370]	A	190	269	0.706319702602231	189	267	0.707865168539326	ENSE00000720012	5	1	**	9.824	1	**	9.833	1	**	10.045	1	**	10.053
ENSG00000071203	ENST00000016913	ENSP00000016913	54860	MS4A12	membrane-spanning 4-domains, subfamily A, member 12 [Source:HGNC Symbol;Acc:HGNC:13370]	G	191	269	0.71003717472119	190	267	0.711610486891386	ENSE00000720012	5	1	**	9.824	1	**	9.833	1	**	10.045	1	**	10.053
ENSG00000071203	ENST00000016913	ENSP00000016913	54860	MS4A12	membrane-spanning 4-domains, subfamily A, member 12 [Source:HGNC Symbol;Acc:HGNC:13370]	V	217	269	0.806691449814126	216	267	0.808988764044944	ENSE00000720020	6	0.999	**	9.814	0.999	**	9.821	0.998	**	10.029	0.998	**	10.034
ENSG00000071203	ENST00000016913	ENSP00000016913	54860	MS4A12	membrane-spanning 4-domains, subfamily A, member 12 [Source:HGNC Symbol;Acc:HGNC:13370]	T	231	269	0.858736059479554	230	267	0.861423220973783	ENSE00000720020	6	1	**	9.82	0.999	**	9.828	0.999	**	10.039	0.999	**	10.045
ENSG00000071203	ENST00000016913	ENSP00000016913	54860	MS4A12	membrane-spanning 4-domains, subfamily A, member 12 [Source:HGNC Symbol;Acc:HGNC:13370]	E	244	269	0.907063197026022	243	267	0.910112359550562	ENSE00001107922	7	0.998	**	9.809	0.998	**	9.815	0.997	**	10.022	0.997	**	10.026
ENSG00000071203	ENST00000016913	ENSP00000016913	54860	MS4A12	membrane-spanning 4-domains, subfamily A, member 12 [Source:HGNC Symbol;Acc:HGNC:13370]	C	259	269	0.962825278810409	258	267	0.966292134831461	ENSE00001107922	7	0.998	**	9.806	0.998	**	9.813	0.997	**	10.018	0.997	**	10.022
ENSG00000075218	ENST00000454366	ENSP00000415430	51512	GTSE1	G-2 and S-phase expressed 1 [Source:HGNC Symbol;Acc:HGNC:13698]	A	667	752	0.886968085106383	654	739	0.884979702300406	ENSE00000657300	11	0.999	**	4.266	0.998	**	3.869	0.999	**	4.939	0.996	**	4.765
ENSG00000077238	ENST00000395762	ENSP00000379111	3566	IL4R	interleukin 4 receptor [Source:HGNC Symbol;Acc:HGNC:6015]	V	313	905	0.34585635359116	239	825	0.28969696969697	ENSE00003540849	8	0.999	**	5.48	0.999	**	4.659	0.999	**	6	0.998	**	5.296
ENSG00000077238	ENST00000395762	ENSP00000379111	3566	IL4R	interleukin 4 receptor [Source:HGNC Symbol;Acc:HGNC:6015]	I	316	905	0.349171270718232	242	825	0.293333333333333	ENSE00003540849	8	0.997	**	5.471	0.995	**	4.644	0.995	**	5.983	0.991	**	5.265
ENSG00000077238	ENST00000395762	ENSP00000379111	3566	IL4R	interleukin 4 receptor [Source:HGNC Symbol;Acc:HGNC:6015]	C	856	905	0.94585635359116	776	825	0.940606060606061	ENSE00001522736	11	0.998	**	5.472	0.996	**	4.647	0.996	**	5.985	0.992	**	5.273
ENSG00000079263	ENST00000392045	ENSP00000375899	11262	SP140	SP140 nuclear body protein [Source:HGNC Symbol;Acc:HGNC:17133]	D	314	1074	0.292364990689013	296	867	0.341407151095732	ENSE00000922452	8	0.999	**	5.065	0.999	**	4.415	0.999	**	5.845	0.998	**	5.157
ENSG00000079263	ENST00000392045	ENSP00000375899	11262	SP140	SP140 nuclear body protein [Source:HGNC Symbol;Acc:HGNC:17133]	R	704	1074	0.655493482309125	558	867	0.643598615916955	ENSE00002454437	18	0.998	**	5.058	0.997	**	4.407	0.996	**	5.831	0.994	**	5.139
ENSG00000081237	ENST00000442510	ENSP00000411355	5788	PTPRC	protein tyrosine phosphatase, receptor type, C [Source:HGNC Symbol;Acc:HGNC:9666]	L	76	1447	0.0525224602626123	35	1306	0.0267993874425727	ENSE00003024062	4	0.994	**	7.912	0.994	**	8.473	0.991	**	8.085	0.991	**	8.314
ENSG00000081237	ENST00000442510	ENSP00000411355	5788	PTPRC	protein tyrosine phosphatase, receptor type, C [Source:HGNC Symbol;Acc:HGNC:9666]	T	278	1447	0.192121630960608	236	1306	0.180704441041348	ENSE00003204115	9	0.997	**	7.936	0.998	**	8.501	0.995	**	8.118	0.996	**	8.354
ENSG00000081237	ENST00000442510	ENSP00000411355	5788	PTPRC	protein tyrosine phosphatase, receptor type, C [Source:HGNC Symbol;Acc:HGNC:9666]	T	291	1447	0.201105736005529	249	1306	0.190658499234303	ENSE00003204115	9	0.996	**	7.928	0.996	**	8.483	0.994	**	8.111	0.993	**	8.328
ENSG00000081237	ENST00000442510	ENSP00000411355	5788	PTPRC	protein tyrosine phosphatase, receptor type, C [Source:HGNC Symbol;Acc:HGNC:9666]	T	321	1447	0.221838286109191	274	1306	0.209800918836141	ENSE00003204115	9	0.998	**	7.941	0.999	**	8.504	0.997	**	8.128	0.997	**	8.361
ENSG00000081237	ENST00000442510	ENSP00000411355	5788	PTPRC	protein tyrosine phosphatase, receptor type, C [Source:HGNC Symbol;Acc:HGNC:9666]	N	325	1447	0.224602626123013	278	1306	0.212863705972435	ENSE00003204115	9	1	**	7.951	1	**	8.513	0.999	**	8.145	0.999	**	8.378
ENSG00000081237	ENST00000442510	ENSP00000411355	5788	PTPRC	protein tyrosine phosphatase, receptor type, C [Source:HGNC Symbol;Acc:HGNC:9666]	A	326	1447	0.225293711126469	279	1306	0.213629402756508	ENSE00003204115	9	1	**	7.952	1	**	8.514	1	**	8.148	0.999	**	8.379
ENSG00000081237	ENST00000442510	ENSP00000411355	5788	PTPRC	protein tyrosine phosphatase, receptor type, C [Source:HGNC Symbol;Acc:HGNC:9666]	S	327	1447	0.225984796129924	280	1306	0.214395099540582	ENSE00003204115	9	0.998	**	7.936	0.998	**	8.502	0.995	**	8.119	0.996	**	8.356
ENSG00000081237	ENST00000442510	ENSP00000411355	5788	PTPRC	protein tyrosine phosphatase, receptor type, C [Source:HGNC Symbol;Acc:HGNC:9666]	T	341	1447	0.2356599861783	294	1306	0.225114854517611	ENSE00003204115	9	0.999	**	7.949	1	**	8.513	0.999	**	8.142	0.999	**	8.376
ENSG00000081237	ENST00000442510	ENSP00000411355	5788	PTPRC	protein tyrosine phosphatase, receptor type, C [Source:HGNC Symbol;Acc:HGNC:9666]	H	356	1447	0.246026261230131	309	1306	0.236600306278714	ENSE00003005163	10	0.997	**	7.932	0.998	**	8.497	0.994	**	8.111	0.995	**	8.347
ENSG00000081237	ENST00000442510	ENSP00000411355	5788	PTPRC	protein tyrosine phosphatase, receptor type, C [Source:HGNC Symbol;Acc:HGNC:9666]	T	377	1447	0.260539046302695	330	1306	0.252679938744257	ENSE00003005163	10	0.998	**	7.941	0.998	**	8.501	0.997	**	8.128	0.996	**	8.356
ENSG00000081237	ENST00000442510	ENSP00000411355	5788	PTPRC	protein tyrosine phosphatase, receptor type, C [Source:HGNC Symbol;Acc:HGNC:9666]	Q	383	1447	0.264685556323428	336	1306	0.257274119448698	ENSE00003005163	10	0.998	**	7.938	0.998	**	8.501	0.996	**	8.122	0.996	**	8.354
ENSG00000081237	ENST00000442510	ENSP00000411355	5788	PTPRC	protein tyrosine phosphatase, receptor type, C [Source:HGNC Symbol;Acc:HGNC:9666]	M	394	1447	0.272287491361437	347	1306	0.265696784073507	ENSE00003105184	11	1	**	7.954	1	**	8.516	1	**	8.152	1	**	8.383
ENSG00000081237	ENST00000442510	ENSP00000411355	5788	PTPRC	protein tyrosine phosphatase, receptor type, C [Source:HGNC Symbol;Acc:HGNC:9666]	K	402	1447	0.277816171389081	355	1306	0.271822358346095	ENSE00003105184	11	0.997	**	7.93	0.998	**	8.497	0.994	**	8.107	0.995	**	8.346
ENSG00000081237	ENST00000442510	ENSP00000411355	5788	PTPRC	protein tyrosine phosphatase, receptor type, C [Source:HGNC Symbol;Acc:HGNC:9666]	F	446	1447	0.30822391154112	399	1306	0.305513016845329	ENSE00003033137	12	1	**	7.954	1	**	8.516	1	**	8.152	1	**	8.383
ENSG00000081237	ENST00000442510	ENSP00000411355	5788	PTPRC	protein tyrosine phosphatase, receptor type, C [Source:HGNC Symbol;Acc:HGNC:9666]	I	474	1447	0.327574291637871	427	1306	0.326952526799387	ENSE00003033137	12	1	**	7.952	1	**	8.515	1	**	8.149	1	**	8.38
ENSG00000081237	ENST00000442510	ENSP00000411355	5788	PTPRC	protein tyrosine phosphatase, receptor type, C [Source:HGNC Symbol;Acc:HGNC:9666]	D	484	1447	0.334485141672426	433	1306	0.331546707503828	ENSE00003657407	13	0.999	**	7.949	1	**	8.513	0.999	**	8.143	0.999	**	8.377
ENSG00000081237	ENST00000442510	ENSP00000411355	5788	PTPRC	protein tyrosine phosphatase, receptor type, C [Source:HGNC Symbol;Acc:HGNC:9666]	I	493	1447	0.340704906703525	442	1306	0.33843797856049	ENSE00003657407	13	0.995	**	7.922	0.996	**	8.486	0.993	**	8.102	0.993	**	8.334
ENSG00000081237	ENST00000442510	ENSP00000411355	5788	PTPRC	protein tyrosine phosphatase, receptor type, C [Source:HGNC Symbol;Acc:HGNC:9666]	K	494	1447	0.34139599170698	443	1306	0.339203675344564	ENSE00003657407	13	0.997	**	7.93	0.998	**	8.499	0.994	**	8.108	0.996	**	8.35
ENSG00000081237	ENST00000442510	ENSP00000411355	5788	PTPRC	protein tyrosine phosphatase, receptor type, C [Source:HGNC Symbol;Acc:HGNC:9666]	V	507	1447	0.3503800967519	456	1306	0.349157733537519	ENSE00003657407	13	1	**	7.951	1	**	8.513	0.999	**	8.145	0.999	**	8.377
ENSG00000081237	ENST00000442510	ENSP00000411355	5788	PTPRC	protein tyrosine phosphatase, receptor type, C [Source:HGNC Symbol;Acc:HGNC:9666]	R	558	1447	0.385625431928127	506	1306	0.387442572741194	ENSE00003101654	14	0.998	**	7.943	0.999	**	8.506	0.997	**	8.131	0.997	**	8.365
ENSG00000081237	ENST00000442510	ENSP00000411355	5788	PTPRC	protein tyrosine phosphatase, receptor type, C [Source:HGNC Symbol;Acc:HGNC:9666]	H	567	1447	0.391845196959226	515	1306	0.394333843797856	ENSE00003101654	14	1	**	7.952	1	**	8.514	1	**	8.149	1	**	8.38
ENSG00000081237	ENST00000442510	ENSP00000411355	5788	PTPRC	protein tyrosine phosphatase, receptor type, C [Source:HGNC Symbol;Acc:HGNC:9666]	K	587	1447	0.405666897028334	535	1306	0.409647779479326	ENSE00003101654	14	1	**	7.953	1	**	8.515	1	**	8.151	1	**	8.382
ENSG00000081237	ENST00000442510	ENSP00000411355	5788	PTPRC	protein tyrosine phosphatase, receptor type, C [Source:HGNC Symbol;Acc:HGNC:9666]	R	592	1447	0.409122322045612	540	1306	0.413476263399694	ENSE00003101654	14	1	**	7.954	1	**	8.516	1	**	8.152	1	**	8.383
ENSG00000081237	ENST00000442510	ENSP00000411355	5788	PTPRC	protein tyrosine phosphatase, receptor type, C [Source:HGNC Symbol;Acc:HGNC:9666]	D	601	1447	0.41534208707671	549	1306	0.420367534456355	ENSE00003101654	14	0.999	**	7.948	0.999	**	8.51	0.998	**	8.14	0.998	**	8.372
ENSG00000081237	ENST00000442510	ENSP00000411355	5788	PTPRC	protein tyrosine phosphatase, receptor type, C [Source:HGNC Symbol;Acc:HGNC:9666]	D	612	1447	0.42294402211472	560	1306	0.428790199081164	ENSE00003220965	15	0.997	**	7.934	0.998	**	8.503	0.995	**	8.115	0.997	**	8.357
ENSG00000081237	ENST00000442510	ENSP00000411355	5788	PTPRC	protein tyrosine phosphatase, receptor type, C [Source:HGNC Symbol;Acc:HGNC:9666]	H	622	1447	0.429854872149274	570	1306	0.436447166921899	ENSE00003220965	15	0.998	**	7.936	0.998	**	8.502	0.995	**	8.119	0.996	**	8.355
ENSG00000085063	ENST00000395850	ENSP00000379191	966	CD59	CD59 molecule, complement regulatory protein [Source:HGNC Symbol;Acc:HGNC:1689]	N	30	128	0.234375	30	128	0.234375	ENSE00000710249	3	0.999	**	10.209	0.998	**	10.032	0.997	**	10.244	0.995	**	10.091
ENSG00000085063	ENST00000395850	ENSP00000379191	966	CD59	CD59 molecule, complement regulatory protein [Source:HGNC Symbol;Acc:HGNC:1689]	D	37	128	0.2890625	37	128	0.2890625	ENSE00000710249	3	0.999	**	10.21	0.996	**	10.02	0.998	**	10.247	0.992	**	10.069
ENSG00000085063	ENST00000395850	ENSP00000379191	966	CD59	CD59 molecule, complement regulatory protein [Source:HGNC Symbol;Acc:HGNC:1689]	D	47	128	0.3671875	47	128	0.3671875	ENSE00000710249	3	0.999	**	10.214	0.998	**	10.036	0.998	**	10.254	0.996	**	10.099
ENSG00000085063	ENST00000395850	ENSP00000379191	966	CD59	CD59 molecule, complement regulatory protein [Source:HGNC Symbol;Acc:HGNC:1689]	A	50	128	0.390625	50	128	0.390625	ENSE00000710249	3	1	**	10.22	1	**	10.054	1	**	10.269	1	**	10.138
ENSG00000085063	ENST00000395850	ENSP00000379191	966	CD59	CD59 molecule, complement regulatory protein [Source:HGNC Symbol;Acc:HGNC:1689]	K	63	128	0.4921875	63	128	0.4921875	ENSE00002144344	4	0.999	**	10.212	0.999	**	10.043	0.998	**	10.252	0.997	**	10.114
ENSG00000085063	ENST00000395850	ENSP00000379191	966	CD59	CD59 molecule, complement regulatory protein [Source:HGNC Symbol;Acc:HGNC:1689]	F	67	128	0.5234375	67	128	0.5234375	ENSE00002144344	4	0.999	**	10.208	0.998	**	10.032	0.997	**	10.241	0.995	**	10.091
ENSG00000085063	ENST00000395850	ENSP00000379191	966	CD59	CD59 molecule, complement regulatory protein [Source:HGNC Symbol;Acc:HGNC:1689]	N	71	128	0.5546875	71	128	0.5546875	ENSE00002144344	4	0.999	**	10.213	0.998	**	10.037	0.998	**	10.254	0.996	**	10.102
ENSG00000085063	ENST00000395850	ENSP00000379191	966	CD59	CD59 molecule, complement regulatory protein [Source:HGNC Symbol;Acc:HGNC:1689]	N	73	128	0.5703125	73	128	0.5703125	ENSE00002144344	4	0.999	**	10.212	0.998	**	10.038	0.998	**	10.252	0.996	**	10.104
ENSG00000085063	ENST00000395850	ENSP00000379191	966	CD59	CD59 molecule, complement regulatory protein [Source:HGNC Symbol;Acc:HGNC:1689]	D	74	128	0.578125	74	128	0.578125	ENSE00002144344	4	1	**	10.22	1	**	10.053	1	**	10.268	1	**	10.137
ENSG00000085063	ENST00000395850	ENSP00000379191	966	CD59	CD59 molecule, complement regulatory protein [Source:HGNC Symbol;Acc:HGNC:1689]	V	75	128	0.5859375	75	128	0.5859375	ENSE00002144344	4	1	**	10.22	1	**	10.053	1	**	10.268	1	**	10.138
ENSG00000085063	ENST00000395850	ENSP00000379191	966	CD59	CD59 molecule, complement regulatory protein [Source:HGNC Symbol;Acc:HGNC:1689]	R	78	128	0.609375	78	128	0.609375	ENSE00002144344	4	1	**	10.22	1	**	10.054	1	**	10.268	1	**	10.138
ENSG00000085063	ENST00000395850	ENSP00000379191	966	CD59	CD59 molecule, complement regulatory protein [Source:HGNC Symbol;Acc:HGNC:1689]	R	80	128	0.625	80	128	0.625	ENSE00002144344	4	0.999	**	10.215	0.999	**	10.045	0.999	**	10.258	0.998	**	10.12
ENSG00000085063	ENST00000395850	ENSP00000379191	966	CD59	CD59 molecule, complement regulatory protein [Source:HGNC Symbol;Acc:HGNC:1689]	T	85	128	0.6640625	85	128	0.6640625	ENSE00002144344	4	0.999	**	10.215	0.999	**	10.042	0.999	**	10.258	0.997	**	10.114
ENSG00000085063	ENST00000395850	ENSP00000379191	966	CD59	CD59 molecule, complement regulatory protein [Source:HGNC Symbol;Acc:HGNC:1689]	Y	87	128	0.6796875	87	128	0.6796875	ENSE00002144344	4	1	**	10.22	1	**	10.054	1	**	10.27	1	**	10.14
ENSG00000085063	ENST00000395850	ENSP00000379191	966	CD59	CD59 molecule, complement regulatory protein [Source:HGNC Symbol;Acc:HGNC:1689]	Q	99	128	0.7734375	99	128	0.7734375	ENSE00002144344	4	1	**	10.219	1	**	10.052	1	**	10.266	0.999	**	10.135
ENSG00000085563	ENST00000622132	ENSP00000478255	5243	ABCB1	ATP-binding cassette, sub-family B (MDR/TAP), member 1 [Source:HGNC Symbol;Acc:HGNC:40]	R	98	1293	0.0757927300850735	95	1280	0.07421875	ENSE00003398270	4	0.998	**	6.169	0.997	**	5.69	0.995	**	7.618	0.993	**	7.032
ENSG00000085563	ENST00000622132	ENSP00000478255	5243	ABCB1	ATP-binding cassette, sub-family B (MDR/TAP), member 1 [Source:HGNC Symbol;Acc:HGNC:40]	D	113	1293	0.0873936581593194	110	1280	0.0859375	ENSE00003233570	5	1	**	6.178	1	**	5.701	0.999	**	7.643	0.999	**	7.065
ENSG00000085563	ENST00000622132	ENSP00000478255	5243	ABCB1	ATP-binding cassette, sub-family B (MDR/TAP), member 1 [Source:HGNC Symbol;Acc:HGNC:40]	K	980	1293	0.757927300850735	967	1280	0.75546875	ENSE00003675090	23	1	**	6.18	1	**	5.703	1	**	7.647	1	**	7.07
ENSG00000087074	ENST00000200453	ENSP00000200453	23645	PPP1R15A	protein phosphatase 1, regulatory subunit 15A [Source:HGNC Symbol;Acc:HGNC:14375]	R	78	731	0.106703146374829	78	674	0.115727002967359	ENSE00000389459	2	1	**	8.725	1	**	7.042	1	**	9.143	1	**	7.863
ENSG00000087074	ENST00000200453	ENSP00000200453	23645	PPP1R15A	protein phosphatase 1, regulatory subunit 15A [Source:HGNC Symbol;Acc:HGNC:14375]	H	204	731	0.27906976744186	204	674	0.302670623145401	ENSE00000389459	2	0.998	**	8.713	0.997	**	7.025	0.998	**	9.126	0.996	**	7.833
ENSG00000087460	ENST00000371100	ENSP00000360141	2778	GNAS	GNAS complex locus [Source:HGNC Symbol;Acc:HGNC:4392]	F	442	1136	0.389084507042254	425	1037	0.409836065573771	ENSE00003612164	1	1	**	7.374	1	**	5.867	1	**	8.332	1	**	7.076
ENSG00000088888	ENST00000428216	ENSP00000401980	57506	MAVS	mitochondrial antiviral signaling protein [Source:HGNC Symbol;Acc:HGNC:29233]	S	242	762	0.31758530183727	100	540	0.185185185185185	ENSE00003506892	4	0.998	**	4.905	0.997	**	4.843	0.995	**	5.672	0.994	**	5.676
ENSG00000089127	ENST00000445409	ENSP00000388001	4938	OAS1	2-5-oligoadenylate synthetase 1, 40/46kDa [Source:HGNC Symbol;Acc:HGNC:8086]	C	113	781	0.144686299615877	25	414	0.0603864734299517	ENSE00002357283	1	0.998	**	8.093	0.997	**	7.737	0.995	**	8.299	0.994	**	8.056
ENSG00000089127	ENST00000445409	ENSP00000388001	4938	OAS1	2-5-oligoadenylate synthetase 1, 40/46kDa [Source:HGNC Symbol;Acc:HGNC:8086]	H	120	781	0.153649167733675	32	414	0.0772946859903382	ENSE00002357283	1	0.998	**	8.095	0.997	**	7.737	0.996	**	8.303	0.995	**	8.057
ENSG00000089127	ENST00000445409	ENSP00000388001	4938	OAS1	2-5-oligoadenylate synthetase 1, 40/46kDa [Source:HGNC Symbol;Acc:HGNC:8086]	C	142	781	0.181818181818182	54	414	0.130434782608696	ENSE00002357283	1	0.999	**	8.1	0.998	**	7.742	0.997	**	8.314	0.996	**	8.065
ENSG00000089127	ENST00000445409	ENSP00000388001	4938	OAS1	2-5-oligoadenylate synthetase 1, 40/46kDa [Source:HGNC Symbol;Acc:HGNC:8086]	T	157	781	0.201024327784891	69	414	0.166666666666667	ENSE00003541038	2	0.999	**	8.102	0.998	**	7.741	0.997	**	8.317	0.995	**	8.064
ENSG00000089127	ENST00000445409	ENSP00000388001	4938	OAS1	2-5-oligoadenylate synthetase 1, 40/46kDa [Source:HGNC Symbol;Acc:HGNC:8086]	Q	188	781	0.240717029449424	100	414	0.241545893719807	ENSE00003541038	2	0.998	**	8.097	0.997	**	7.733	0.996	**	8.308	0.993	**	8.048
ENSG00000089127	ENST00000445409	ENSP00000388001	4938	OAS1	2-5-oligoadenylate synthetase 1, 40/46kDa [Source:HGNC Symbol;Acc:HGNC:8086]	Q	229	781	0.293213828425096	140	414	0.338164251207729	ENSE00003541038	2	0.998	**	8.095	0.996	**	7.724	0.996	**	8.304	0.992	**	8.034
ENSG00000089127	ENST00000445409	ENSP00000388001	4938	OAS1	2-5-oligoadenylate synthetase 1, 40/46kDa [Source:HGNC Symbol;Acc:HGNC:8086]	D	268	781	0.34314980793854	179	414	0.432367149758454	ENSE00000755368	3	1	**	8.109	1	**	7.754	1	**	8.333	0.999	**	8.09
ENSG00000089127	ENST00000445409	ENSP00000388001	4938	OAS1	2-5-oligoadenylate synthetase 1, 40/46kDa [Source:HGNC Symbol;Acc:HGNC:8086]	R	332	781	0.425096030729834	242	414	0.584541062801932	ENSE00000755369	4	1	**	8.11	1	**	7.755	1	**	8.334	0.999	**	8.093
ENSG00000089127	ENST00000445409	ENSP00000388001	4938	OAS1	2-5-oligoadenylate synthetase 1, 40/46kDa [Source:HGNC Symbol;Acc:HGNC:8086]	H	338	781	0.432778489116517	248	414	0.599033816425121	ENSE00000755369	4	0.999	**	8.1	0.998	**	7.742	0.997	**	8.313	0.996	**	8.067
ENSG00000089127	ENST00000445409	ENSP00000388001	4938	OAS1	2-5-oligoadenylate synthetase 1, 40/46kDa [Source:HGNC Symbol;Acc:HGNC:8086]	K	369	781	0.47247119078105	279	414	0.673913043478261	ENSE00000755369	4	0.998	**	8.093	0.997	**	7.738	0.995	**	8.299	0.995	**	8.057
ENSG00000089127	ENST00000445409	ENSP00000388001	4938	OAS1	2-5-oligoadenylate synthetase 1, 40/46kDa [Source:HGNC Symbol;Acc:HGNC:8086]	E	374	781	0.47887323943662	284	414	0.685990338164251	ENSE00000755369	4	1	**	8.109	1	**	7.756	1	**	8.334	1	**	8.094
ENSG00000089127	ENST00000445409	ENSP00000388001	4938	OAS1	2-5-oligoadenylate synthetase 1, 40/46kDa [Source:HGNC Symbol;Acc:HGNC:8086]	K	404	781	0.517285531370038	314	414	0.758454106280193	ENSE00001000320	5	1	**	8.107	0.999	**	7.753	0.999	**	8.328	0.998	**	8.086
ENSG00000090402	ENST00000264382	ENSP00000264382	6476	SI	sucrase-isomaltase (alpha-glucosidase) [Source:HGNC Symbol;Acc:HGNC:10856]	M	148	2176	0.0680147058823529	119	1827	0.0651340996168582	ENSE00003626978	4	1	**	6.158	1	**	6.46	1	**	8.143	1	**	8.096
ENSG00000090402	ENST00000264382	ENSP00000264382	6476	SI	sucrase-isomaltase (alpha-glucosidase) [Source:HGNC Symbol;Acc:HGNC:10856]	W	1305	2176	0.599724264705882	1089	1827	0.596059113300493	ENSE00000999840	28	1	**	6.155	0.999	**	6.457	0.999	**	8.138	0.999	**	8.09
ENSG00000090402	ENST00000264382	ENSP00000264382	6476	SI	sucrase-isomaltase (alpha-glucosidase) [Source:HGNC Symbol;Acc:HGNC:10856]	R	1456	2176	0.669117647058823	1240	1827	0.678708264915161	ENSE00000968045	31	1	**	6.156	1	**	6.457	0.999	**	8.139	0.999	**	8.09
ENSG00000090402	ENST00000264382	ENSP00000264382	6476	SI	sucrase-isomaltase (alpha-glucosidase) [Source:HGNC Symbol;Acc:HGNC:10856]	D	1629	2176	0.748621323529412	1413	1827	0.773399014778325	ENSE00001074436	36	1	**	6.157	1	**	6.459	1	**	8.141	1	**	8.094
ENSG00000090402	ENST00000264382	ENSP00000264382	6476	SI	sucrase-isomaltase (alpha-glucosidase) [Source:HGNC Symbol;Acc:HGNC:10856]	T	2128	2176	0.977941176470588	1779	1827	0.973727422003284	ENSE00001074404	47	0.999	**	6.154	0.999	**	6.456	0.998	**	8.132	0.999	**	8.086
ENSG00000090402	ENST00000264382	ENSP00000264382	6476	SI	sucrase-isomaltase (alpha-glucosidase) [Source:HGNC Symbol;Acc:HGNC:10856]	N	2148	2176	0.987132352941177	1799	1827	0.984674329501916	ENSE00001074404	47	0.997	**	6.144	0.997	**	6.445	0.992	**	8.089	0.993	**	8.044
ENSG00000090402	ENST00000264382	ENSP00000264382	6476	SI	sucrase-isomaltase (alpha-glucosidase) [Source:HGNC Symbol;Acc:HGNC:10856]	M	2154	2176	0.989889705882353	1805	1827	0.987958401751505	ENSE00001074404	47	1	**	6.157	1	**	6.459	1	**	8.142	1	**	8.094
ENSG00000090402	ENST00000264382	ENSP00000264382	6476	SI	sucrase-isomaltase (alpha-glucosidase) [Source:HGNC Symbol;Acc:HGNC:10856]	R	2157	2176	0.991268382352941	1808	1827	0.9896004378763	ENSE00001156230	48	0.998	**	6.149	0.998	**	6.451	0.996	**	8.115	0.996	**	8.069
ENSG00000090512	ENST00000265029	ENSP00000265029	26998	FETUB	fetuin B [Source:HGNC Symbol;Acc:HGNC:3658]	K	152	389	0.390745501285347	145	382	0.379581151832461	ENSE00003622550	4	0.997	**	7.24	0.997	**	6.949	0.995	**	8.137	0.996	**	7.922
ENSG00000090512	ENST00000265029	ENSP00000265029	26998	FETUB	fetuin B [Source:HGNC Symbol;Acc:HGNC:3658]	H	172	389	0.442159383033419	165	382	0.431937172774869	ENSE00003622550	4	0.998	**	7.246	0.998	**	6.953	0.997	**	8.146	0.997	**	7.93
ENSG00000091128	ENST00000388781	ENSP00000373433	22798	LAMB4	laminin, beta 4 [Source:HGNC Symbol;Acc:HGNC:6491]	V	561	1819	0.308411214953271	517	1761	0.293583191368541	ENSE00003561949	14	1	**	7.458	1	**	6.639	1	**	8.996	1	**	8.086
ENSG00000091128	ENST00000388781	ENSP00000373433	22798	LAMB4	laminin, beta 4 [Source:HGNC Symbol;Acc:HGNC:6491]	M	1086	1819	0.597031335898845	1032	1761	0.58603066439523	ENSE00001503941	23	0.994	**	7.422	0.994	**	6.609	0.991	**	8.928	0.993	**	8.038
ENSG00000091128	ENST00000388781	ENSP00000373433	22798	LAMB4	laminin, beta 4 [Source:HGNC Symbol;Acc:HGNC:6491]	I	1535	1819	0.843870258383727	1478	1761	0.839295854628052	ENSE00003633117	29	0.997	**	7.441	0.996	**	6.618	0.994	**	8.954	0.994	**	8.046
ENSG00000091138	ENST00000340010	ENSP00000345873	1811	SLC26A3	solute carrier family 26 (anion exchanger), member 3 [Source:HGNC Symbol;Acc:HGNC:3018]	L	168	807	0.20817843866171	157	764	0.205497382198953	ENSE00003627510	5	0.995	**	9.608	0.995	**	9.632	0.992	**	9.85	0.993	**	9.9
ENSG00000091138	ENST00000340010	ENSP00000345873	1811	SLC26A3	solute carrier family 26 (anion exchanger), member 3 [Source:HGNC Symbol;Acc:HGNC:3018]	E	188	807	0.232961586121437	172	764	0.225130890052356	ENSE00003627510	5	1	**	9.656	1	**	9.677	1	**	9.924	1	**	9.967
ENSG00000091138	ENST00000340010	ENSP00000345873	1811	SLC26A3	solute carrier family 26 (anion exchanger), member 3 [Source:HGNC Symbol;Acc:HGNC:3018]	R	191	807	0.236679058240397	175	764	0.229057591623037	ENSE00003627510	5	1	**	9.656	1	**	9.677	1	**	9.924	1	**	9.966
ENSG00000091138	ENST00000340010	ENSP00000345873	1811	SLC26A3	solute carrier family 26 (anion exchanger), member 3 [Source:HGNC Symbol;Acc:HGNC:3018]	T	254	807	0.314745972738538	238	764	0.31151832460733	ENSE00003652935	6	0.998	**	9.642	0.999	**	9.664	0.997	**	9.9	0.998	**	9.946
ENSG00000091138	ENST00000340010	ENSP00000345873	1811	SLC26A3	solute carrier family 26 (anion exchanger), member 3 [Source:HGNC Symbol;Acc:HGNC:3018]	Y	264	807	0.327137546468401	248	764	0.324607329842932	ENSE00003690558	7	1	**	9.656	1	**	9.677	1	**	9.924	1	**	9.967
ENSG00000091138	ENST00000340010	ENSP00000345873	1811	SLC26A3	solute carrier family 26 (anion exchanger), member 3 [Source:HGNC Symbol;Acc:HGNC:3018]	K	326	807	0.403965303593556	310	764	0.405759162303665	ENSE00003527364	8	0.999	**	9.648	0.999	**	9.669	0.998	**	9.909	0.999	**	9.954
ENSG00000091138	ENST00000340010	ENSP00000345873	1811	SLC26A3	solute carrier family 26 (anion exchanger), member 3 [Source:HGNC Symbol;Acc:HGNC:3018]	N	327	807	0.405204460966543	311	764	0.407068062827225	ENSE00003527364	8	1	**	9.655	1	**	9.676	1	**	9.923	1	**	9.966
ENSG00000091138	ENST00000340010	ENSP00000345873	1811	SLC26A3	solute carrier family 26 (anion exchanger), member 3 [Source:HGNC Symbol;Acc:HGNC:3018]	I	345	807	0.427509293680297	329	764	0.430628272251309	ENSE00003636036	9	1	**	9.655	1	**	9.676	1	**	9.922	1	**	9.965
ENSG00000091138	ENST00000340010	ENSP00000345873	1811	SLC26A3	solute carrier family 26 (anion exchanger), member 3 [Source:HGNC Symbol;Acc:HGNC:3018]	E	350	807	0.433705080545229	334	764	0.43717277486911	ENSE00003636036	9	1	**	9.656	1	**	9.677	1	**	9.924	1	**	9.967
ENSG00000091138	ENST00000340010	ENSP00000345873	1811	SLC26A3	solute carrier family 26 (anion exchanger), member 3 [Source:HGNC Symbol;Acc:HGNC:3018]	G	475	807	0.588599752168525	459	764	0.600785340314136	ENSE00003512863	12	0.994	**	9.607	0.994	**	9.621	0.992	**	9.848	0.991	**	9.883
ENSG00000091138	ENST00000340010	ENSP00000345873	1811	SLC26A3	solute carrier family 26 (anion exchanger), member 3 [Source:HGNC Symbol;Acc:HGNC:3018]	M	490	807	0.607187112763321	474	764	0.620418848167539	ENSE00003568278	13	0.998	**	9.641	0.998	**	9.662	0.997	**	9.898	0.997	**	9.94
ENSG00000091317	ENST00000205636	ENSP00000205636	54918	CMTM6	CKLF-like MARVEL transmembrane domain containing 6 [Source:HGNC Symbol;Acc:HGNC:19177]	I	154	184	0.83695652173913	153	183	0.836065573770492	ENSE00001328818	4	0.996	**	6.926	0.997	**	7.766	0.991	**	7.132	0.993	**	7.794
ENSG00000091513	ENST00000402696	ENSP00000385834	7018	TF	transferrin [Source:HGNC Symbol;Acc:HGNC:11740]	V	589	934	0.630620985010707	382	698	0.547277936962751	ENSE00000885878	9	0.998	**	9.657	0.998	**	9.462	0.996	**	9.305	0.995	**	9.177
ENSG00000091513	ENST00000402696	ENSP00000385834	7018	TF	transferrin [Source:HGNC Symbol;Acc:HGNC:11740]	K	797	934	0.853319057815846	564	698	0.808022922636103	ENSE00003685626	15	0.999	**	9.671	0.999	**	9.475	0.998	**	9.327	0.998	**	9.202
ENSG00000091513	ENST00000402696	ENSP00000385834	7018	TF	transferrin [Source:HGNC Symbol;Acc:HGNC:11740]	K	809	934	0.866167023554604	576	698	0.825214899713467	ENSE00003685626	15	0.999	**	9.674	1	**	9.479	0.999	**	9.334	0.999	**	9.21
ENSG00000091513	ENST00000402696	ENSP00000385834	7018	TF	transferrin [Source:HGNC Symbol;Acc:HGNC:11740]	E	824	934	0.882226980728051	591	698	0.846704871060172	ENSE00003685626	15	1	**	9.679	1	**	9.481	1	**	9.343	1	**	9.218
ENSG00000091513	ENST00000402696	ENSP00000385834	7018	TF	transferrin [Source:HGNC Symbol;Acc:HGNC:11740]	H	858	934	0.918629550321199	625	698	0.89541547277937	ENSE00003575359	16	1	**	9.675	1	**	9.478	0.999	**	9.335	0.999	**	9.208
ENSG00000099330	ENST00000215061	ENSP00000215061	79629	OCEL1	occludin/ELL domain containing 1 [Source:HGNC Symbol;Acc:HGNC:26221]	R	295	336	0.87797619047619	223	264	0.84469696969697	ENSE00003646568	5	0.998	**	8.772	0.998	**	8.786	0.996	**	8.756	0.996	**	8.896
ENSG00000099338	ENST00000409235	ENSP00000386962	57828	CATSPERG	catsper channel auxiliary subunit gamma [Source:HGNC Symbol;Acc:HGNC:25243]	S	374	1341	0.27889634601044	334	1159	0.288179465056083	ENSE00003501343	9	0.999	**	5.149	0.999	**	5.321	0.998	**	6.039	0.999	**	6.183
ENSG00000099812	ENST00000215582	ENSP00000215582	126353	MISP	mitotic spindle positioning [Source:HGNC Symbol;Acc:HGNC:27000]	S	400	701	0.570613409415121	400	679	0.589101620029455	ENSE00000655143	2	0.997	**	4.581	0.996	**	4.281	0.995	**	5.351	0.994	**	5.008
ENSG00000100368	ENST00000403662	ENSP00000384053	1439	CSF2RB	colony stimulating factor 2 receptor, beta, low-affinity (granulocyte-macrophage) [Source:HGNC Symbol;Acc:HGNC:2436]	S	177	981	0.180428134556575	158	897	0.176142697881828	ENSE00000653699	5	0.996	**	4.508	0.997	**	4.468	0.993	**	4.979	0.994	**	4.84
ENSG00000100453	ENST00000216341	ENSP00000216341	3002	GZMB	granzyme B (granzyme 2, cytotoxic T-lymphocyte-associated serine esterase 1) [Source:HGNC Symbol;Acc:HGNC:4709]	T	184	303	0.607260726072607	141	247	0.57085020242915	ENSE00003686744	4	0.999	**	8.669	0.996	**	8.562	0.999	**	9.377	0.993	**	9.301
ENSG00000100453	ENST00000216341	ENSP00000216341	3002	GZMB	granzyme B (granzyme 2, cytotoxic T-lymphocyte-associated serine esterase 1) [Source:HGNC Symbol;Acc:HGNC:4709]	L	196	303	0.646864686468647	153	247	0.619433198380567	ENSE00003686744	4	1	**	8.675	1	**	8.594	1	**	9.386	1	**	9.356
ENSG00000100453	ENST00000216341	ENSP00000216341	3002	GZMB	granzyme B (granzyme 2, cytotoxic T-lymphocyte-associated serine esterase 1) [Source:HGNC Symbol;Acc:HGNC:4709]	D	222	303	0.732673267326733	176	247	0.712550607287449	ENSE00003686744	4	0.999	**	8.668	0.999	**	8.588	0.998	**	9.375	0.999	**	9.344
ENSG00000100453	ENST00000216341	ENSP00000216341	3002	GZMB	granzyme B (granzyme 2, cytotoxic T-lymphocyte-associated serine esterase 1) [Source:HGNC Symbol;Acc:HGNC:4709]	R	267	303	0.881188118811881	221	247	0.894736842105263	ENSE00001735218	5	1	**	8.674	1	**	8.593	1	**	9.384	1	**	9.354
ENSG00000100453	ENST00000216341	ENSP00000216341	3002	GZMB	granzyme B (granzyme 2, cytotoxic T-lymphocyte-associated serine esterase 1) [Source:HGNC Symbol;Acc:HGNC:4709]	N	268	303	0.884488448844885	222	247	0.898785425101215	ENSE00001735218	5	1	**	8.676	1	**	8.594	1	**	9.388	1	**	9.357
ENSG00000100473	ENST00000396618	ENSP00000379862	1690	COCH	cochlin [Source:HGNC Symbol;Acc:HGNC:2180]	L	16	568	0.028169014084507	16	550	0.0290909090909091	ENSE00000654637	3	0.996	**	6.069	0.995	**	5.447	0.995	**	7.894	0.993	**	7.445
ENSG00000100578	ENST00000354386	ENSP00000346359	9786	KIAA0586	KIAA0586 [Source:HGNC Symbol;Acc:HGNC:19960]	L	916	1757	0.521343198634035	885	1644	0.538321167883212	ENSE00003488855	19	0.999	**	6.15	0.998	**	5.401	0.997	**	7.461	0.996	**	6.822
ENSG00000100593	ENST00000342219	ENSP00000341490	145501	ISM2	isthmin 2 [Source:HGNC Symbol;Acc:HGNC:23176]	T	689	903	0.763012181616833	358	571	0.626970227670753	ENSE00003506522	5	0.999	**	6.648	0.999	**	5.986	0.999	**	7.176	0.999	**	7.248
ENSG00000100593	ENST00000342219	ENSP00000341490	145501	ISM2	isthmin 2 [Source:HGNC Symbol;Acc:HGNC:23176]	A	690	903	0.764119601328904	359	571	0.628721541155867	ENSE00003506522	5	0.998	**	6.64	0.996	**	5.972	0.997	**	7.165	0.995	**	7.224
ENSG00000100721	ENST00000402399	ENSP00000385036	8115	TCL1A	T-cell leukemia/lymphoma 1A [Source:HGNC Symbol;Acc:HGNC:11648]	A	10	135	0.0740740740740741	10	114	0.087719298245614	ENSE00000870302	1	0.995	**	6.67	0.995	**	7.407	0.991	**	7.373	0.991	**	8.066
ENSG00000100721	ENST00000402399	ENSP00000385036	8115	TCL1A	T-cell leukemia/lymphoma 1A [Source:HGNC Symbol;Acc:HGNC:11648]	V	78	135	0.577777777777778	57	114	0.5	ENSE00003581016	2	0.998	**	6.683	0.997	**	7.42	0.995	**	7.397	0.995	**	8.088
ENSG00000100867	ENST00000344777	ENSP00000344674	10202	DHRS2	dehydrogenase/reductase (SDR family) member 2 [Source:HGNC Symbol;Acc:HGNC:18349]	Q	26	450	0.0577777777777778	10	300	0.0333333333333333	ENSE00003512286	2	1	**	5.923	1	**	6.847	1	**	6.441	1	**	7.413
ENSG00000100867	ENST00000344777	ENSP00000344674	10202	DHRS2	dehydrogenase/reductase (SDR family) member 2 [Source:HGNC Symbol;Acc:HGNC:18349]	V	195	450	0.433333333333333	179	300	0.596666666666667	ENSE00003617974	6	0.998	**	5.916	0.999	**	6.84	0.997	**	6.426	0.997	**	7.396
ENSG00000100918	ENST00000620473	ENSP00000482546	9985	REC8	REC8 meiotic recombination protein [Source:HGNC Symbol;Acc:HGNC:16879]	I	163	722	0.225761772853186	163	547	0.297989031078611	ENSE00003610799	7	1	**	7.283	1	**	8.301	1	**	8.788	0.999	**	8.624
ENSG00000100918	ENST00000620473	ENSP00000482546	9985	REC8	REC8 meiotic recombination protein [Source:HGNC Symbol;Acc:HGNC:16879]	L	197	722	0.272853185595568	197	547	0.360146252285192	ENSE00003717857	8	1	**	7.283	1	**	8.3	1	**	8.788	0.999	**	8.624
ENSG00000100918	ENST00000620473	ENSP00000482546	9985	REC8	REC8 meiotic recombination protein [Source:HGNC Symbol;Acc:HGNC:16879]	G	265	722	0.367036011080332	251	547	0.458866544789762	ENSE00003719373	11	0.999	**	7.278	0.999	**	8.294	0.997	**	8.766	0.998	**	8.612
ENSG00000100918	ENST00000620473	ENSP00000482546	9985	REC8	REC8 meiotic recombination protein [Source:HGNC Symbol;Acc:HGNC:16879]	H	444	722	0.614958448753463	368	547	0.672760511882998	ENSE00003650760	15	0.999	**	7.279	0.998	**	8.289	0.998	**	8.77	0.997	**	8.602
ENSG00000100918	ENST00000620473	ENSP00000482546	9985	REC8	REC8 meiotic recombination protein [Source:HGNC Symbol;Acc:HGNC:16879]	A	568	722	0.786703601108033	450	547	0.822669104204753	ENSE00003684061	18	1	**	7.284	1	**	8.302	1	**	8.789	1	**	8.627
ENSG00000101203	ENST00000358894	ENSP00000351767	57642	COL20A1	collagen, type XX, alpha 1 [Source:HGNC Symbol;Acc:HGNC:14670]	T	588	1639	0.35875533862111	556	1284	0.433021806853583	ENSE00003588427	14	0.999	**	5.941	0.999	**	5.872	0.998	**	6.915	0.998	**	7.003
ENSG00000101203	ENST00000358894	ENSP00000351767	57642	COL20A1	collagen, type XX, alpha 1 [Source:HGNC Symbol;Acc:HGNC:14670]	S	1545	1639	0.942647956070775	1205	1284	0.938473520249221	ENSE00003603583	34	0.996	**	5.926	0.996	**	5.857	0.992	**	6.884	0.992	**	6.972
ENSG00000101347	ENST00000262878	ENSP00000262878	25939	SAMHD1	SAM domain and HD domain 1 [Source:HGNC Symbol;Acc:HGNC:15925]	S	284	627	0.452950558213716	283	626	0.452076677316294	ENSE00001752622	7	0.996	**	5.235	0.996	**	5.266	0.991	**	5.754	0.992	**	5.665
ENSG00000101347	ENST00000262878	ENSP00000262878	25939	SAMHD1	SAM domain and HD domain 1 [Source:HGNC Symbol;Acc:HGNC:15925]	N	294	627	0.4688995215311	293	626	0.468051118210863	ENSE00001667406	8	0.999	**	5.247	0.999	**	5.277	0.996	**	5.779	0.997	**	5.688
ENSG00000101347	ENST00000262878	ENSP00000262878	25939	SAMHD1	SAM domain and HD domain 1 [Source:HGNC Symbol;Acc:HGNC:15925]	M	627	627	1	626	626	1	ENSE00000800455	16	0.998	**	5.244	0.998	**	5.273	0.995	**	5.771	0.995	**	5.676
ENSG00000101751	ENST00000579534	ENSP00000462664	11201	POLI	polymerase (DNA directed) iota [Source:HGNC Symbol;Acc:HGNC:9182]	A	22	741	0.0296896086369771	21	740	0.0283783783783784	ENSE00002726927	1	0.996	**	6.131	0.995	**	5.86	0.994	**	7.751	0.991	**	7.166
ENSG00000101888	ENST00000218004	ENSP00000218004	55916	NXT2	nuclear transport factor 2-like export factor 2 [Source:HGNC Symbol;Acc:HGNC:18151]	Y	4	198	0.0202020202020202	4	197	0.0203045685279188	ENSE00001033718	1	0.998	**	8.767	0.998	**	8.748	0.996	**	8.966	0.996	**	8.927
ENSG00000101888	ENST00000218004	ENSP00000218004	55916	NXT2	nuclear transport factor 2-like export factor 2 [Source:HGNC Symbol;Acc:HGNC:18151]	N	21	198	0.106060606060606	21	197	0.106598984771574	ENSE00001033718	1	0.997	**	8.761	0.997	**	8.739	0.994	**	8.953	0.994	**	8.908
ENSG00000101888	ENST00000218004	ENSP00000218004	55916	NXT2	nuclear transport factor 2-like export factor 2 [Source:HGNC Symbol;Acc:HGNC:18151]	T	53	198	0.267676767676768	52	197	0.263959390862944	ENSE00003538596	2	0.998	**	8.768	0.998	**	8.746	0.996	**	8.966	0.996	**	8.923
ENSG00000101888	ENST00000218004	ENSP00000218004	55916	NXT2	nuclear transport factor 2-like export factor 2 [Source:HGNC Symbol;Acc:HGNC:18151]	R	54	198	0.272727272727273	53	197	0.269035532994924	ENSE00003538596	2	0.997	**	8.763	0.997	**	8.741	0.995	**	8.957	0.995	**	8.913
ENSG00000101916	ENST00000311912	ENSP00000312082	51311	TLR8	toll-like receptor 8 [Source:HGNC Symbol;Acc:HGNC:15632]	M	785	1060	0.740566037735849	784	1059	0.740321057601511	ENSE00001207104	3	0.999	**	4.996	0.998	**	4.581	0.995	**	5.868	0.994	**	5.47
ENSG00000102021	ENST00000371920	ENSP00000360988	51213	LUZP4	leucine zipper protein 4 [Source:HGNC Symbol;Acc:HGNC:24971]	P	22	421	0.0522565320665083	14	313	0.0447284345047923	ENSE00001951050	1	0.999	**	7.985	0.999	**	7.362	0.998	**	8.589	0.997	**	8.143
ENSG00000102021	ENST00000371920	ENSP00000360988	51213	LUZP4	leucine zipper protein 4 [Source:HGNC Symbol;Acc:HGNC:24971]	G	70	421	0.166270783847981	41	313	0.130990415335463	ENSE00003680383	2	1	**	7.99	1	**	7.369	1	**	8.6	0.999	**	8.157
ENSG00000102021	ENST00000371920	ENSP00000360988	51213	LUZP4	leucine zipper protein 4 [Source:HGNC Symbol;Acc:HGNC:24971]	K	167	421	0.39667458432304	116	313	0.370607028753994	ENSE00001901510	4	0.998	**	7.979	0.998	**	7.358	0.996	**	8.576	0.996	**	8.132
ENSG00000102021	ENST00000371920	ENSP00000360988	51213	LUZP4	leucine zipper protein 4 [Source:HGNC Symbol;Acc:HGNC:24971]	Q	188	421	0.446555819477435	129	313	0.412140575079872	ENSE00001901510	4	0.999	**	7.984	0.998	**	7.361	0.998	**	8.587	0.997	**	8.139
ENSG00000102387	ENST00000372907	ENSP00000361998	54457	TAF7L	TAF7-like RNA polymerase II, TATA box binding protein (TBP)-associated factor, 50kDa [Source:HGNC Symbol;Acc:HGNC:11548]	G	211	468	0.450854700854701	211	462	0.456709956709957	ENSE00000868937	5	0.997	**	5.889	0.997	**	5.667	0.995	**	7.066	0.994	**	6.851
ENSG00000102445	ENST00000429979	ENSP00000396935	80183	KIAA0226L	KIAA0226-like [Source:HGNC Symbol;Acc:HGNC:20420]	C	448	859	0.521536670547148	379	662	0.572507552870091	ENSE00003510950	9	1	**	7.029	1	**	6.84	1	**	7.988	1	**	8.022
ENSG00000102837	ENST00000219022	ENSP00000219022	10562	OLFM4	olfactomedin 4 [Source:HGNC Symbol;Acc:HGNC:17190]	L	288	528	0.545454545454545	270	510	0.529411764705882	ENSE00001315467	5	0.998	**	5.861	0.995	**	4.924	0.997	**	7.028	0.993	**	6.113
ENSG00000102893	ENST00000323584	ENSP00000313504	5257	PHKB	phosphorylase kinase, beta [Source:HGNC Symbol;Acc:HGNC:8927]	H	828	1122	0.737967914438503	799	1093	0.731015553522415	ENSE00000945151	25	0.996	**	2.016	0.996	**	1.99	0.992	**	3.149	0.992	**	3.216
ENSG00000102901	ENST00000562787	ENSP00000457810	80152	CENPT	centromere protein T [Source:HGNC Symbol;Acc:HGNC:25787]	N	315	623	0.50561797752809	253	561	0.450980392156863	ENSE00003555720	11	0.999	**	7.539	0.999	**	5.986	0.999	**	7.998	0.998	**	6.557
ENSG00000102977	ENST00000620338	ENSP00000483117	65057	ACD	adrenocortical dysplasia homolog (mouse) [Source:HGNC Symbol;Acc:HGNC:25070]	W	69	550	0.125454545454545	69	544	0.126838235294118	ENSE00003713652	1	0.998	**	6.446	0.998	**	7.061	0.996	**	7.364	0.997	**	7.606
ENSG00000103168	ENST00000567759	ENSP00000455265	9013	TAF1C	TATA box binding protein (TBP)-associated factor, RNA polymerase I, C, 110kDa [Source:HGNC Symbol;Acc:HGNC:11534]	T	830	908	0.914096916299559	791	869	0.9102416570771	ENSE00002610350	14	0.999	**	6.325	0.998	**	5.984	0.997	**	6.891	0.995	**	6.713
ENSG00000103494	ENST00000379925	ENSP00000369257	23322	RPGRIP1L	RPGRIP1-like [Source:HGNC Symbol;Acc:HGNC:29168]	H	983	1369	0.718042366691015	983	1315	0.747528517110266	ENSE00001108328	19	0.999	**	4.821	0.997	**	4.073	0.997	**	5.999	0.992	**	4.993
ENSG00000104689	ENST00000221132	ENSP00000221132	8797	TNFRSF10A	tumor necrosis factor receptor superfamily, member 10a [Source:HGNC Symbol;Acc:HGNC:11904]	P	211	600	0.351666666666667	142	468	0.303418803418803	ENSE00003546909	3	0.999	**	4.585	0.999	**	4.429	0.998	**	4.95	0.998	**	4.783
ENSG00000104689	ENST00000221132	ENSP00000221132	8797	TNFRSF10A	tumor necrosis factor receptor superfamily, member 10a [Source:HGNC Symbol;Acc:HGNC:11904]	K	288	600	0.48	219	468	0.467948717948718	ENSE00001633650	5	0.999	**	4.586	1	**	4.43	0.999	**	4.952	0.999	**	4.785
ENSG00000104689	ENST00000221132	ENSP00000221132	8797	TNFRSF10A	tumor necrosis factor receptor superfamily, member 10a [Source:HGNC Symbol;Acc:HGNC:11904]	C	365	600	0.608333333333333	262	468	0.55982905982906	ENSE00000684374	6	0.997	**	4.575	0.996	**	4.418	0.993	**	4.927	0.991	**	4.756
ENSG00000104689	ENST00000221132	ENSP00000221132	8797	TNFRSF10A	tumor necrosis factor receptor superfamily, member 10a [Source:HGNC Symbol;Acc:HGNC:11904]	G	420	600	0.7	288	468	0.615384615384615	ENSE00000684381	8	0.998	**	4.58	0.998	**	4.423	0.995	**	4.937	0.994	**	4.768
ENSG00000105053	ENST00000599538	ENSP00000469880	51231	VRK3	vaccinia related kinase 3 [Source:HGNC Symbol;Acc:HGNC:18996]	H	42	496	0.0846774193548387	41	474	0.0864978902953586	ENSE00003540871	3	1	**	7.851	1	**	7.072	0.999	**	8.067	0.999	**	7.555
ENSG00000105339	ENST00000262585	ENSP00000262585	22898	DENND3	DENN/MADD domain containing 3 [Source:HGNC Symbol;Acc:HGNC:29134]	K	735	1453	0.505849965588438	528	1198	0.440734557595993	ENSE00003515786	13	0.998	**	4.394	0.999	**	4.592	0.994	**	5.129	0.995	**	5.473
ENSG00000105374	ENST00000221978	ENSP00000221978	4818	NKG7	natural killer cell granule protein 7 [Source:HGNC Symbol;Acc:HGNC:7830]	M	64	165	0.387878787878788	64	165	0.387878787878788	ENSE00000722337	2	0.998	**	8.651	0.998	**	8.679	0.997	**	8.97	0.996	**	9.037
ENSG00000105374	ENST00000221978	ENSP00000221978	4818	NKG7	natural killer cell granule protein 7 [Source:HGNC Symbol;Acc:HGNC:7830]	P	86	165	0.521212121212121	86	165	0.521212121212121	ENSE00000722337	2	0.999	**	8.657	0.999	**	8.692	0.999	**	8.98	0.999	**	9.06
ENSG00000105383	ENST00000262262	ENSP00000262262	945	CD33	CD33 molecule [Source:HGNC Symbol;Acc:HGNC:1659]	D	56	461	0.121475054229935	51	364	0.14010989010989	ENSE00000954679	2	0.999	**	7.025	0.999	**	7.234	0.999	**	7.984	0.999	**	8.23
ENSG00000105492	ENST00000425629	ENSP00000401502	946	SIGLEC6	sialic acid binding Ig-like lectin 6 [Source:HGNC Symbol;Acc:HGNC:10875]	D	148	558	0.265232974910394	82	453	0.181015452538631	ENSE00003542454	2	1	**	8.455	1	**	9.055	1	**	9.37	1	**	9.409
ENSG00000105492	ENST00000425629	ENSP00000401502	946	SIGLEC6	sialic acid binding Ig-like lectin 6 [Source:HGNC Symbol;Acc:HGNC:10875]	P	165	558	0.295698924731183	99	453	0.218543046357616	ENSE00003542454	2	1	**	8.456	1	**	9.055	1	**	9.372	1	**	9.41
ENSG00000105492	ENST00000425629	ENSP00000401502	946	SIGLEC6	sialic acid binding Ig-like lectin 6 [Source:HGNC Symbol;Acc:HGNC:10875]	S	191	558	0.342293906810036	125	453	0.275938189845475	ENSE00003542454	2	1	**	8.457	1	**	9.056	1	**	9.373	1	**	9.411
ENSG00000105492	ENST00000425629	ENSP00000401502	946	SIGLEC6	sialic acid binding Ig-like lectin 6 [Source:HGNC Symbol;Acc:HGNC:10875]	H	233	558	0.417562724014337	160	453	0.353200883002208	ENSE00003584502	3	0.998	**	8.44	0.998	**	9.04	0.998	**	9.353	0.997	**	9.386
ENSG00000105492	ENST00000425629	ENSP00000401502	946	SIGLEC6	sialic acid binding Ig-like lectin 6 [Source:HGNC Symbol;Acc:HGNC:10875]	M	299	558	0.53584229390681	226	453	0.498896247240618	ENSE00003584502	3	1	**	8.454	1	**	9.054	1	**	9.37	1	**	9.408
ENSG00000105612	ENST00000222219	ENSP00000222219	1777	DNASE2	deoxyribonuclease II, lysosomal [Source:HGNC Symbol;Acc:HGNC:2960]	W	272	452	0.601769911504425	180	360	0.5	ENSE00000682697	5	0.999	**	8.788	0.999	**	8.591	0.998	**	8.624	0.998	**	8.565
ENSG00000105612	ENST00000222219	ENSP00000222219	1777	DNASE2	deoxyribonuclease II, lysosomal [Source:HGNC Symbol;Acc:HGNC:2960]	K	395	452	0.873893805309734	303	360	0.841666666666667	ENSE00001184279	6	0.999	**	8.791	0.999	**	8.594	0.998	**	8.631	0.999	**	8.573
ENSG00000105939	ENST00000242351	ENSP00000242351	56829	ZC3HAV1	zinc finger CCCH-type, antiviral 1 [Source:HGNC Symbol;Acc:HGNC:23721]	Y	1071	1181	0.906858594411516	793	902	0.879157427937916	ENSE00000833436	12	0.999	**	4.189	1	**	4.353	0.999	**	4.519	0.999	**	4.695
ENSG00000105939	ENST00000242351	ENSP00000242351	56829	ZC3HAV1	zinc finger CCCH-type, antiviral 1 [Source:HGNC Symbol;Acc:HGNC:23721]	S	1082	1181	0.916172734970364	804	902	0.891352549889135	ENSE00000833436	12	0.997	**	4.182	0.998	**	4.346	0.995	**	4.504	0.995	**	4.681
ENSG00000105939	ENST00000242351	ENSP00000242351	56829	ZC3HAV1	zinc finger CCCH-type, antiviral 1 [Source:HGNC Symbol;Acc:HGNC:23721]	F	1083	1181	0.917019475021169	805	902	0.892461197339246	ENSE00000833436	12	0.997	**	4.181	0.998	**	4.346	0.994	**	4.502	0.995	**	4.681
ENSG00000106066	ENST00000409850	ENSP00000387164	54504	CPVL	carboxypeptidase, vitellogenic-like [Source:HGNC Symbol;Acc:HGNC:14399]	S	39	476	0.0819327731092437	39	476	0.0819327731092437	ENSE00003533477	6	0.996	**	7.165	0.996	**	6.567	0.993	**	7.145	0.993	**	6.705
ENSG00000106603	ENST00000395879	ENSP00000379218	55744	COA1	cytochrome c oxidase assembly factor 1 homolog (S. cerevisiae) [Source:HGNC Symbol;Acc:HGNC:21868]	A	17	172	0.0988372093023256	17	146	0.116438356164384	ENSE00001176880	2	0.995	**	6.5	0.995	**	5.937	0.992	**	7.465	0.992	**	6.979
ENSG00000106603	ENST00000395879	ENSP00000379218	55744	COA1	cytochrome c oxidase assembly factor 1 homolog (S. cerevisiae) [Source:HGNC Symbol;Acc:HGNC:21868]	H	22	172	0.127906976744186	22	146	0.150684931506849	ENSE00001176880	2	0.999	**	6.523	0.999	**	5.955	0.998	**	7.507	0.998	**	7.016
ENSG00000106603	ENST00000395879	ENSP00000379218	55744	COA1	cytochrome c oxidase assembly factor 1 homolog (S. cerevisiae) [Source:HGNC Symbol;Acc:HGNC:21868]	Y	26	172	0.151162790697674	26	146	0.178082191780822	ENSE00001176880	2	0.999	**	6.521	0.999	**	5.956	0.998	**	7.504	0.998	**	7.016
ENSG00000106603	ENST00000395879	ENSP00000379218	55744	COA1	cytochrome c oxidase assembly factor 1 homolog (S. cerevisiae) [Source:HGNC Symbol;Acc:HGNC:21868]	E	146	172	0.848837209302326	146	146	1	ENSE00003479589	5	0.998	**	6.515	0.999	**	5.954	0.996	**	7.492	0.997	**	7.012
ENSG00000106804	ENST00000223642	ENSP00000223642	727	C5	complement component 5 [Source:HGNC Symbol;Acc:HGNC:1331]	I	793	1849	0.428880475932937	742	1676	0.44272076372315	ENSE00000724343	17	0.998	**	4.636	0.998	**	4.514	0.995	**	5.286	0.994	**	5.041
ENSG00000108622	ENST00000412356	ENSP00000415283	3384	ICAM2	intercellular adhesion molecule 2 [Source:HGNC Symbol;Acc:HGNC:5345]	H	251	322	0.779503105590062	205	275	0.745454545454545	ENSE00003534425	5	0.998	**	5.667	0.998	**	5.21	0.997	**	7.111	0.997	**	6.638
ENSG00000109072	ENST00000226218	ENSP00000226218	7448	VTN	vitronectin [Source:HGNC Symbol;Acc:HGNC:12724]	T	76	561	0.135472370766488	76	478	0.158995815899582	ENSE00003468231	3	0.999	**	4.903	0.999	**	4.729	0.996	**	5.175	0.997	**	4.925
ENSG00000110074	ENST00000263578	ENSP00000263578	55572	FOXRED1	FAD-dependent oxidoreductase domain containing 1 [Source:HGNC Symbol;Acc:HGNC:26927]	V	263	570	0.46140350877193	262	486	0.539094650205761	ENSE00003475777	7	0.995	**	5.115	0.996	**	5.347	0.991	**	6.171	0.992	**	6.321
ENSG00000110448	ENST00000347785	ENSP00000342681	921	CD5	CD5 molecule [Source:HGNC Symbol;Acc:HGNC:1685]	S	75	508	0.147637795275591	75	495	0.151515151515152	ENSE00001145399	3	0.995	**	6.923	0.995	**	8.048	0.991	**	7.221	0.993	**	8.137
ENSG00000110448	ENST00000347785	ENSP00000342681	921	CD5	CD5 molecule [Source:HGNC Symbol;Acc:HGNC:1685]	W	367	508	0.72244094488189	354	495	0.715151515151515	ENSE00001145387	6	0.998	**	6.945	0.999	**	8.075	0.997	**	7.257	0.998	**	8.172
ENSG00000111729	ENST00000229332	ENSP00000229332	50856	CLEC4A	C-type lectin domain family 4, member A [Source:HGNC Symbol;Acc:HGNC:13257]	R	194	239	0.811715481171548	194	237	0.818565400843882	ENSE00000936956	6	0.999	**	8.373	0.999	**	7.763	0.999	**	9.084	0.999	**	8.594
ENSG00000111729	ENST00000229332	ENSP00000229332	50856	CLEC4A	C-type lectin domain family 4, member A [Source:HGNC Symbol;Acc:HGNC:13257]	S	211	239	0.882845188284519	211	237	0.890295358649789	ENSE00000936956	6	1	**	8.376	1	**	7.767	1	**	9.089	1	**	8.601
ENSG00000111729	ENST00000229332	ENSP00000229332	50856	CLEC4A	C-type lectin domain family 4, member A [Source:HGNC Symbol;Acc:HGNC:13257]	L	225	239	0.941422594142259	223	237	0.940928270042194	ENSE00000936956	6	0.998	**	8.365	0.998	**	7.755	0.998	**	9.071	0.997	**	8.579
ENSG00000112077	ENST00000371175	ENSP00000360217	6005	RHAG	Rh-associated glycoprotein [Source:HGNC Symbol;Acc:HGNC:10006]	K	440	461	0.954446854663774	407	409	0.995110024449878	ENSE00001835201	10	0.995	**	7.329	0.994	**	7.447	0.992	**	8.419	0.991	**	8.438
ENSG00000112077	ENST00000371175	ENSP00000360217	6005	RHAG	Rh-associated glycoprotein [Source:HGNC Symbol;Acc:HGNC:10006]	T	441	461	0.956616052060738	408	409	0.997555012224939	ENSE00001835201	10	0.998	**	7.348	0.997	**	7.473	0.997	**	8.453	0.996	**	8.477
ENSG00000112787	ENST00000434748	ENSP00000396160	57666	FBRSL1	fibrosin-like 1 [Source:HGNC Symbol;Acc:HGNC:29308]	S	315	1310	0.240458015267176	194	1045	0.185645933014354	ENSE00001788931	4	0.999	**	5.769	0.999	**	5.639	0.999	**	7.323	0.999	**	7.215
ENSG00000112787	ENST00000434748	ENSP00000396160	57666	FBRSL1	fibrosin-like 1 [Source:HGNC Symbol;Acc:HGNC:29308]	S	321	1310	0.245038167938931	200	1045	0.191387559808612	ENSE00001788931	4	0.997	**	5.758	0.995	**	5.622	0.996	**	7.305	0.994	**	7.187
ENSG00000112787	ENST00000434748	ENSP00000396160	57666	FBRSL1	fibrosin-like 1 [Source:HGNC Symbol;Acc:HGNC:29308]	Y	326	1310	0.248854961832061	204	1045	0.195215311004785	ENSE00001788931	4	0.996	**	5.755	0.995	**	5.622	0.994	**	7.297	0.994	**	7.184
ENSG00000112996	ENST00000507110	ENSP00000424328	10884	MRPS30	mitochondrial ribosomal protein S30 [Source:HGNC Symbol;Acc:HGNC:8769]	D	249	469	0.53091684434968	228	439	0.519362186788155	ENSE00003462143	2	0.998	**	5.037	0.998	**	5.15	0.993	**	5.298	0.992	**	5.389
ENSG00000113088	ENST00000231009	ENSP00000231009	3003	GZMK	granzyme K (granzyme 3; tryptase II) [Source:HGNC Symbol;Acc:HGNC:4711]	G	189	264	0.715909090909091	189	264	0.715909090909091	ENSE00000743511	4	0.998	**	4.656	0.998	**	4.707	0.995	**	4.904	0.995	**	4.903
ENSG00000113600	ENST00000263408	ENSP00000263408	735	C9	complement component 9 [Source:HGNC Symbol;Acc:HGNC:1358]	Q	285	591	0.482233502538071	253	559	0.452593917710197	ENSE00000802119	6	0.997	**	5.164	0.997	**	5.334	0.993	**	5.401	0.994	**	5.636
ENSG00000113600	ENST00000263408	ENSP00000263408	735	C9	complement component 9 [Source:HGNC Symbol;Acc:HGNC:1358]	E	425	591	0.71912013536379	393	559	0.70304114490161	ENSE00000802117	8	0.999	**	5.174	0.999	**	5.343	0.998	**	5.421	0.998	**	5.654
ENSG00000113600	ENST00000263408	ENSP00000263408	735	C9	complement component 9 [Source:HGNC Symbol;Acc:HGNC:1358]	N	589	591	0.996615905245347	557	559	0.996422182468694	ENSE00001143265	11	0.998	**	5.168	0.998	**	5.336	0.995	**	5.408	0.995	**	5.641
ENSG00000113905	ENST00000232003	ENSP00000232003	3273	HRG	histidine-rich glycoprotein [Source:HGNC Symbol;Acc:HGNC:5181]	N	253	541	0.467652495378928	253	525	0.481904761904762	ENSE00001833446	7	1	**	4.841	1	**	4.051	1	**	5.649	0.999	**	4.962
ENSG00000114023	ENST00000477892	ENSP00000419088	26355	FAM162A	family with sequence similarity 162, member A [Source:HGNC Symbol;Acc:HGNC:17865]	F	210	375	0.56	117	154	0.75974025974026	ENSE00001363323	4	0.999	**	7.309	0.999	**	7.111	0.998	**	7.987	0.997	**	7.85
ENSG00000114113	ENST00000232217	ENSP00000232217	5948	RBP2	retinol binding protein 2, cellular [Source:HGNC Symbol;Acc:HGNC:9920]	A	85	146	0.582191780821918	85	134	0.634328358208955	ENSE00000778975	3	0.998	**	8.167	0.998	**	8.32	0.995	**	8.213	0.996	**	8.37
ENSG00000114455	ENST00000357759	ENSP00000350402	11148	HHLA2	HERV-H LTR-associating 2 [Source:HGNC Symbol;Acc:HGNC:4905]	H	353	525	0.672380952380952	343	414	0.828502415458937	ENSE00000774924	7	0.998	**	8.55	0.998	**	8.567	0.997	**	8.956	0.998	**	9.009
ENSG00000114455	ENST00000357759	ENSP00000350402	11148	HHLA2	HERV-H LTR-associating 2 [Source:HGNC Symbol;Acc:HGNC:4905]	F	376	525	0.716190476190476	359	414	0.867149758454106	ENSE00000774924	7	0.999	**	8.561	0.999	**	8.575	0.999	**	8.972	0.999	**	9.02
ENSG00000114487	ENST00000232603	ENSP00000232603	27136	MORC1	MORC family CW-type zinc finger 1 [Source:HGNC Symbol;Acc:HGNC:7198]	H	654	1097	0.596171376481313	588	984	0.597560975609756	ENSE00000775183	18	0.998	**	6.161	0.997	**	6.066	0.997	**	6.482	0.995	**	6.593
ENSG00000115425	ENST00000265322	ENSP00000265322	55825	PECR	peroxisomal trans-2-enoyl-CoA reductase [Source:HGNC Symbol;Acc:HGNC:18281]	P	179	322	0.555900621118012	160	303	0.528052805280528	ENSE00003472690	4	0.998	**	7.246	0.998	**	7.354	0.994	**	7.561	0.995	**	7.628
ENSG00000115425	ENST00000265322	ENSP00000265322	55825	PECR	peroxisomal trans-2-enoyl-CoA reductase [Source:HGNC Symbol;Acc:HGNC:18281]	W	235	322	0.729813664596273	216	303	0.712871287128713	ENSE00003634143	6	1	**	7.263	1	**	7.369	1	**	7.6	1	**	7.661
ENSG00000115425	ENST00000265322	ENSP00000265322	55825	PECR	peroxisomal trans-2-enoyl-CoA reductase [Source:HGNC Symbol;Acc:HGNC:18281]	G	242	322	0.751552795031056	223	303	0.735973597359736	ENSE00003634143	6	1	**	7.263	1	**	7.369	1	**	7.599	1	**	7.661
ENSG00000115425	ENST00000265322	ENSP00000265322	55825	PECR	peroxisomal trans-2-enoyl-CoA reductase [Source:HGNC Symbol;Acc:HGNC:18281]	S	285	322	0.885093167701863	266	303	0.877887788778878	ENSE00003539617	7	1	**	7.261	1	**	7.367	0.999	**	7.595	0.999	**	7.654
ENSG00000116478	ENST00000373548	ENSP00000362649	3065	HDAC1	histone deacetylase 1 [Source:HGNC Symbol;Acc:HGNC:4852]	K	69	543	0.12707182320442	66	482	0.136929460580913	ENSE00003469455	3	0.999	**	4.51	0.999	**	4.039	0.995	**	5.541	0.996	**	4.879
ENSG00000116478	ENST00000373548	ENSP00000362649	3065	HDAC1	histone deacetylase 1 [Source:HGNC Symbol;Acc:HGNC:4852]	R	359	543	0.661141804788214	306	482	0.634854771784232	ENSE00003578115	9	0.998	**	4.507	0.998	**	4.035	0.993	**	5.528	0.991	**	4.861
ENSG00000116815	ENST00000369489	ENSP00000358501	965	CD58	CD58 molecule [Source:HGNC Symbol;Acc:HGNC:1688]	V	64	313	0.204472843450479	49	250	0.196	ENSE00001158370	2	0.998	**	6.231	0.999	**	6.513	0.996	**	6.82	0.997	**	7.146
ENSG00000116815	ENST00000369489	ENSP00000358501	965	CD58	CD58 molecule [Source:HGNC Symbol;Acc:HGNC:1688]	I	171	313	0.546325878594249	155	250	0.62	ENSE00000957938	3	0.998	**	6.229	0.999	**	6.515	0.995	**	6.815	0.997	**	7.15
ENSG00000116815	ENST00000369489	ENSP00000358501	965	CD58	CD58 molecule [Source:HGNC Symbol;Acc:HGNC:1688]	M	172	313	0.549520766773163	156	250	0.624	ENSE00000957938	3	0.999	**	6.233	0.999	**	6.515	0.997	**	6.825	0.998	**	7.15
ENSG00000116815	ENST00000369489	ENSP00000358501	965	CD58	CD58 molecule [Source:HGNC Symbol;Acc:HGNC:1688]	S	188	313	0.600638977635783	172	250	0.688	ENSE00000957938	3	1	**	6.24	1	**	6.52	1	**	6.84	1	**	7.164
ENSG00000116815	ENST00000369489	ENSP00000358501	965	CD58	CD58 molecule [Source:HGNC Symbol;Acc:HGNC:1688]	I	217	313	0.693290734824281	201	250	0.804	ENSE00000957938	3	0.998	**	6.231	0.999	**	6.513	0.996	**	6.818	0.997	**	7.145
ENSG00000116815	ENST00000369489	ENSP00000358501	965	CD58	CD58 molecule [Source:HGNC Symbol;Acc:HGNC:1688]	H	231	313	0.738019169329074	214	250	0.856	ENSE00000913430	4	1	**	6.24	1	**	6.521	1	**	6.841	1	**	7.165
ENSG00000117091	ENST00000613788	ENSP00000484431	962	CD48	CD48 molecule [Source:HGNC Symbol;Acc:HGNC:1683]	H	29	314	0.0923566878980892	29	252	0.115079365079365	ENSE00001166183	2	0.998	**	4.056	0.996	**	3.739	0.994	**	4.537	0.992	**	4.212
ENSG00000117322	ENST00000367057	ENSP00000356024	1380	CR2	complement component (3d/Epstein Barr virus) receptor 2 [Source:HGNC Symbol;Acc:HGNC:2336]	Y	36	1118	0.0322003577817531	36	1092	0.032967032967033	ENSE00001069650	2	0.999	**	8.202	0.999	**	7.964	0.999	**	7.524	0.999	**	7.379
ENSG00000117322	ENST00000367057	ENSP00000356024	1380	CR2	complement component (3d/Epstein Barr virus) receptor 2 [Source:HGNC Symbol;Acc:HGNC:2336]	R	111	1118	0.0992844364937388	109	1092	0.0998168498168498	ENSE00001069650	2	0.998	**	8.195	0.999	**	7.961	0.997	**	7.514	0.998	**	7.374
ENSG00000117335	ENST00000322875	ENSP00000313875	4179	CD46	CD46 molecule, complement regulatory protein [Source:HGNC Symbol;Acc:HGNC:6953]	R	217	529	0.410207939508507	103	399	0.258145363408521	ENSE00003504276	3	0.997	**	5.451	0.997	**	4.726	0.996	**	6.4	0.994	**	5.514
ENSG00000118094	ENST00000264029	ENSP00000264029	11181	TREH	trehalase (brush-border membrane glycoprotein) [Source:HGNC Symbol;Acc:HGNC:12266]	W	593	593	1	583	583	1	ENSE00001302378	15	0.999	**	5.028	0.998	**	4.084	0.998	**	6.554	0.997	**	5.52
ENSG00000119608	ENST00000556489	ENSP00000451223	283571	PROX2	prospero homeobox 2 [Source:HGNC Symbol;Acc:HGNC:26715]	Q	454	668	0.679640718562874	437	592	0.738175675675676	ENSE00002435005	2	1	**	8.543	0.999	**	7.267	1	**	8.936	0.999	**	8.166
ENSG00000120498	ENST00000395889	ENSP00000379226	56159	TEX11	testis expressed 11 [Source:HGNC Symbol;Acc:HGNC:11733]	R	376	1061	0.354382657869934	364	940	0.387234042553191	ENSE00001161771	15	0.998	**	4.413	0.997	**	4.324	0.995	**	4.823	0.993	**	4.793
ENSG00000121270	ENST00000394747	ENSP00000378230	85320	ABCC11	ATP-binding cassette, sub-family C (CFTR/MRP), member 11 [Source:HGNC Symbol;Acc:HGNC:14639]	V	268	1393	0.192390524048816	268	1382	0.193921852387844	ENSE00003579789	6	0.997	**	4.151	0.995	**	3.78	0.994	**	4.737	0.991	**	4.453
ENSG00000121318	ENST00000240619	ENSP00000240619	50839	TAS2R10	taste receptor, type 2, member 10 [Source:HGNC Symbol;Acc:HGNC:14918]	C	249	320	0.778125	249	307	0.811074918566775	ENSE00000821987	1	0.999	**	5.98	0.998	**	5.518	0.998	**	7.144	0.997	**	6.687
ENSG00000121797	ENST00000357392	ENSP00000349967	9034	CCRL2	chemokine (C-C motif) receptor-like 2 [Source:HGNC Symbol;Acc:HGNC:1612]	V	84	357	0.235294117647059	84	356	0.235955056179775	ENSE00003633823	2	0.997	**	4.783	0.996	**	4.448	0.995	**	5.893	0.992	**	5.586
ENSG00000122033	ENST00000381116	ENSP00000370508	219402	MTIF3	mitochondrial translational initiation factor 3 [Source:HGNC Symbol;Acc:HGNC:29788]	V	87	289	0.301038062283737	78	278	0.280575539568345	ENSE00003664514	5	0.997	**	5.412	0.996	**	5.086	0.994	**	6.716	0.994	**	6.341
ENSG00000122194	ENST00000308192	ENSP00000308938	5340	PLG	plasminogen [Source:HGNC Symbol;Acc:HGNC:9071]	P	414	1089	0.380165289256198	159	810	0.196296296296296	ENSE00002160428	5	0.999	**	8.617	0.999	**	8.751	0.999	**	7.825	0.999	**	8.077
ENSG00000122194	ENST00000308192	ENSP00000308938	5340	PLG	plasminogen [Source:HGNC Symbol;Acc:HGNC:9071]	K	426	1089	0.391184573002755	171	810	0.211111111111111	ENSE00002160428	5	0.995	**	8.584	0.995	**	8.716	0.994	**	7.789	0.993	**	8.032
ENSG00000122194	ENST00000308192	ENSP00000308938	5340	PLG	plasminogen [Source:HGNC Symbol;Acc:HGNC:9071]	T	648	1089	0.59504132231405	393	810	0.485185185185185	ENSE00003519274	10	0.999	**	8.617	0.999	**	8.749	0.999	**	7.826	0.999	**	8.074
ENSG00000122194	ENST00000308192	ENSP00000308938	5340	PLG	plasminogen [Source:HGNC Symbol;Acc:HGNC:9071]	A	821	1089	0.753902662993572	562	810	0.693827160493827	ENSE00002152595	14	0.994	**	8.576	0.995	**	8.714	0.992	**	7.779	0.992	**	8.03
ENSG00000122194	ENST00000308192	ENSP00000308938	5340	PLG	plasminogen [Source:HGNC Symbol;Acc:HGNC:9071]	F	861	1089	0.790633608815427	602	810	0.74320987654321	ENSE00002437917	15	0.993	**	8.571	0.994	**	8.707	0.992	**	7.775	0.991	**	8.022
ENSG00000122194	ENST00000308192	ENSP00000308938	5340	PLG	plasminogen [Source:HGNC Symbol;Acc:HGNC:9071]	R	922	1089	0.846648301193756	663	810	0.818518518518519	ENSE00003521678	16	0.996	**	8.594	0.997	**	8.732	0.995	**	7.8	0.996	**	8.052
ENSG00000122223	ENST00000368033	ENSP00000357012	51744	CD244	CD244 molecule, natural killer cell receptor 2B4 [Source:HGNC Symbol;Acc:HGNC:18171]	V	53	392	0.135204081632653	35	370	0.0945945945945946	ENSE00001224356	2	0.999	**	9.218	0.998	**	7.51	0.998	**	9.582	0.997	**	8.286
ENSG00000122223	ENST00000368033	ENSP00000357012	51744	CD244	CD244 molecule, natural killer cell receptor 2B4 [Source:HGNC Symbol;Acc:HGNC:18171]	S	68	392	0.173469387755102	50	370	0.135135135135135	ENSE00001224356	2	0.999	**	9.217	0.998	**	7.51	0.998	**	9.58	0.997	**	8.288
ENSG00000122223	ENST00000368033	ENSP00000357012	51744	CD244	CD244 molecule, natural killer cell receptor 2B4 [Source:HGNC Symbol;Acc:HGNC:18171]	L	74	392	0.188775510204082	56	370	0.151351351351351	ENSE00001224356	2	1	**	9.223	0.999	**	7.515	0.999	**	9.589	0.999	**	8.296
ENSG00000122223	ENST00000368033	ENSP00000357012	51744	CD244	CD244 molecule, natural killer cell receptor 2B4 [Source:HGNC Symbol;Acc:HGNC:18171]	I	104	392	0.26530612244898	86	370	0.232432432432432	ENSE00001224356	2	1	**	9.226	1	**	7.52	1	**	9.594	1	**	8.305
ENSG00000122223	ENST00000368033	ENSP00000357012	51744	CD244	CD244 molecule, natural killer cell receptor 2B4 [Source:HGNC Symbol;Acc:HGNC:18171]	S	131	392	0.334183673469388	113	370	0.305405405405405	ENSE00001224356	2	0.999	**	9.215	0.998	**	7.508	0.998	**	9.577	0.997	**	8.285
ENSG00000122223	ENST00000368033	ENSP00000357012	51744	CD244	CD244 molecule, natural killer cell receptor 2B4 [Source:HGNC Symbol;Acc:HGNC:18171]	T	138	392	0.352040816326531	120	370	0.324324324324324	ENSE00001224356	2	1	**	9.226	1	**	7.519	1	**	9.594	1	**	8.303
ENSG00000122223	ENST00000368033	ENSP00000357012	51744	CD244	CD244 molecule, natural killer cell receptor 2B4 [Source:HGNC Symbol;Acc:HGNC:18171]	Y	202	392	0.51530612244898	184	370	0.497297297297297	ENSE00001446175	3	0.999	**	9.218	0.998	**	7.51	0.998	**	9.581	0.997	**	8.287
ENSG00000123838	ENST00000367070	ENSP00000356037	722	C4BPA	complement component 4 binding protein, alpha [Source:HGNC Symbol;Acc:HGNC:1325]	R	81	695	0.116546762589928	70	597	0.117252931323283	ENSE00002279742	3	0.998	**	5.6	0.998	**	5.758	0.997	**	6.216	0.997	**	6.449
ENSG00000123838	ENST00000367070	ENSP00000356037	722	C4BPA	complement component 4 binding protein, alpha [Source:HGNC Symbol;Acc:HGNC:1325]	I	120	695	0.172661870503597	109	597	0.182579564489112	ENSE00002279742	3	0.998	**	5.599	0.998	**	5.758	0.997	**	6.215	0.997	**	6.449
ENSG00000123838	ENST00000367070	ENSP00000356037	722	C4BPA	complement component 4 binding protein, alpha [Source:HGNC Symbol;Acc:HGNC:1325]	N	462	695	0.664748201438849	427	597	0.715242881072027	ENSE00000925454	10	0.997	**	5.59	0.996	**	5.747	0.993	**	6.194	0.993	**	6.425
ENSG00000123838	ENST00000367070	ENSP00000356037	722	C4BPA	complement component 4 binding protein, alpha [Source:HGNC Symbol;Acc:HGNC:1325]	H	566	695	0.814388489208633	472	597	0.790619765494137	ENSE00000925454	10	0.998	**	5.599	0.998	**	5.754	0.997	**	6.214	0.996	**	6.442
ENSG00000124731	ENST00000244709	ENSP00000244709	54210	TREM1	triggering receptor expressed on myeloid cells 1 [Source:HGNC Symbol;Acc:HGNC:17760]	R	19	371	0.0512129380053908	19	234	0.0811965811965812	ENSE00000849881	2	0.999	**	7.209	1	**	7.183	0.999	**	8.018	0.999	**	7.925
ENSG00000124731	ENST00000244709	ENSP00000244709	54210	TREM1	triggering receptor expressed on myeloid cells 1 [Source:HGNC Symbol;Acc:HGNC:17760]	T	44	371	0.118598382749326	44	234	0.188034188034188	ENSE00000849881	2	0.999	**	7.207	0.999	**	7.18	0.998	**	8.014	0.998	**	7.917
ENSG00000124731	ENST00000244709	ENSP00000244709	54210	TREM1	triggering receptor expressed on myeloid cells 1 [Source:HGNC Symbol;Acc:HGNC:17760]	C	70	371	0.188679245283019	69	234	0.294871794871795	ENSE00000849881	2	0.999	**	7.207	0.999	**	7.182	0.998	**	8.014	0.999	**	7.921
ENSG00000124731	ENST00000244709	ENSP00000244709	54210	TREM1	triggering receptor expressed on myeloid cells 1 [Source:HGNC Symbol;Acc:HGNC:17760]	D	128	371	0.345013477088949	127	234	0.542735042735043	ENSE00000849881	2	0.999	**	7.206	0.999	**	7.181	0.998	**	8.011	0.999	**	7.92
ENSG00000124731	ENST00000244709	ENSP00000244709	54210	TREM1	triggering receptor expressed on myeloid cells 1 [Source:HGNC Symbol;Acc:HGNC:17760]	R	131	371	0.353099730458221	130	234	0.555555555555556	ENSE00000849881	2	0.999	**	7.207	0.999	**	7.179	0.998	**	8.013	0.998	**	7.915
ENSG00000124935	ENST00000244926	ENSP00000244926	10647	SCGB1D2	secretoglobin, family 1D, member 2 [Source:HGNC Symbol;Acc:HGNC:18396]	T	11	116	0.0948275862068965	11	90	0.122222222222222	ENSE00001315540	1	0.998	**	10.375	0.997	**	10.357	0.997	**	10.403	0.995	**	10.367
ENSG00000124935	ENST00000244926	ENSP00000244926	10647	SCGB1D2	secretoglobin, family 1D, member 2 [Source:HGNC Symbol;Acc:HGNC:18396]	V	28	116	0.241379310344828	28	90	0.311111111111111	ENSE00000851583	2	1	**	10.394	1	**	10.379	1	**	10.43	1	**	10.41
ENSG00000124935	ENST00000244926	ENSP00000244926	10647	SCGB1D2	secretoglobin, family 1D, member 2 [Source:HGNC Symbol;Acc:HGNC:18396]	L	31	116	0.267241379310345	31	90	0.344444444444444	ENSE00000851583	2	1	**	10.396	1	**	10.381	1	**	10.434	1	**	10.414
ENSG00000124935	ENST00000244926	ENSP00000244926	10647	SCGB1D2	secretoglobin, family 1D, member 2 [Source:HGNC Symbol;Acc:HGNC:18396]	L	32	116	0.275862068965517	32	90	0.355555555555556	ENSE00000851583	2	1	**	10.395	1	**	10.38	1	**	10.433	1	**	10.412
ENSG00000124935	ENST00000244926	ENSP00000244926	10647	SCGB1D2	secretoglobin, family 1D, member 2 [Source:HGNC Symbol;Acc:HGNC:18396]	F	35	116	0.301724137931034	35	90	0.388888888888889	ENSE00000851583	2	1	**	10.396	1	**	10.38	1	**	10.434	1	**	10.413
ENSG00000124935	ENST00000244926	ENSP00000244926	10647	SCGB1D2	secretoglobin, family 1D, member 2 [Source:HGNC Symbol;Acc:HGNC:18396]	S	38	116	0.327586206896552	38	90	0.422222222222222	ENSE00000851583	2	1	**	10.396	1	**	10.38	1	**	10.433	1	**	10.412
ENSG00000124935	ENST00000244926	ENSP00000244926	10647	SCGB1D2	secretoglobin, family 1D, member 2 [Source:HGNC Symbol;Acc:HGNC:18396]	S	45	116	0.387931034482759	45	90	0.5	ENSE00000851583	2	1	**	10.396	1	**	10.381	1	**	10.434	1	**	10.414
ENSG00000124935	ENST00000244926	ENSP00000244926	10647	SCGB1D2	secretoglobin, family 1D, member 2 [Source:HGNC Symbol;Acc:HGNC:18396]	K	59	116	0.508620689655172	59	90	0.655555555555556	ENSE00000851583	2	1	**	10.395	1	**	10.379	1	**	10.432	1	**	10.41
ENSG00000124935	ENST00000244926	ENSP00000244926	10647	SCGB1D2	secretoglobin, family 1D, member 2 [Source:HGNC Symbol;Acc:HGNC:18396]	G	61	116	0.525862068965517	61	90	0.677777777777778	ENSE00000851583	2	0.999	**	10.388	0.999	**	10.375	0.999	**	10.422	0.999	**	10.402
ENSG00000124935	ENST00000244926	ENSP00000244926	10647	SCGB1D2	secretoglobin, family 1D, member 2 [Source:HGNC Symbol;Acc:HGNC:18396]	R	64	116	0.551724137931034	64	90	0.711111111111111	ENSE00000851583	2	0.999	**	10.391	0.999	**	10.375	0.999	**	10.425	0.999	**	10.403
ENSG00000124935	ENST00000244926	ENSP00000244926	10647	SCGB1D2	secretoglobin, family 1D, member 2 [Source:HGNC Symbol;Acc:HGNC:18396]	R	74	116	0.637931034482759	74	90	0.822222222222222	ENSE00000851583	2	1	**	10.395	1	**	10.38	1	**	10.433	1	**	10.411
ENSG00000124935	ENST00000244926	ENSP00000244926	10647	SCGB1D2	secretoglobin, family 1D, member 2 [Source:HGNC Symbol;Acc:HGNC:18396]	S	75	116	0.646551724137931	75	90	0.833333333333333	ENSE00000851583	2	1	**	10.396	1	**	10.381	1	**	10.434	1	**	10.414
ENSG00000124935	ENST00000244926	ENSP00000244926	10647	SCGB1D2	secretoglobin, family 1D, member 2 [Source:HGNC Symbol;Acc:HGNC:18396]	L	76	116	0.655172413793103	76	90	0.844444444444444	ENSE00000851583	2	1	**	10.396	0.999	**	10.374	1	**	10.434	0.999	**	10.403
ENSG00000124935	ENST00000244926	ENSP00000244926	10647	SCGB1D2	secretoglobin, family 1D, member 2 [Source:HGNC Symbol;Acc:HGNC:18396]	E	79	116	0.681034482758621	79	90	0.877777777777778	ENSE00000851583	2	1	**	10.395	1	**	10.38	1	**	10.432	1	**	10.412
ENSG00000124935	ENST00000244926	ENSP00000244926	10647	SCGB1D2	secretoglobin, family 1D, member 2 [Source:HGNC Symbol;Acc:HGNC:18396]	V	80	116	0.689655172413793	80	90	0.888888888888889	ENSE00000851583	2	0.994	**	10.336	0.997	**	10.355	0.991	**	10.351	0.995	**	10.364
ENSG00000125864	ENST00000377873	ENSP00000367104	631	BFSP1	beaded filament structural protein 1, filensin [Source:HGNC Symbol;Acc:HGNC:1040]	M	694	784	0.885204081632653	575	665	0.864661654135338	ENSE00001475394	8	1	**	6.275	0.999	**	5.785	0.999	**	6.65	0.998	**	6.433
ENSG00000125877	ENST00000380113	ENSP00000369456	3704	ITPA	inosine triphosphatase (nucleoside triphosphate pyrophosphatase) [Source:HGNC Symbol;Acc:HGNC:6176]	V	28	239	0.117154811715481	24	194	0.123711340206186	ENSE00003490728	2	0.999	**	8.014	0.998	**	7.664	0.995	**	8.163	0.992	**	7.809
ENSG00000125877	ENST00000380113	ENSP00000369456	3704	ITPA	inosine triphosphatase (nucleoside triphosphate pyrophosphatase) [Source:HGNC Symbol;Acc:HGNC:6176]	I	45	239	0.188284518828452	40	194	0.206185567010309	ENSE00003490728	2	0.999	**	8.019	0.999	**	7.668	0.997	**	8.179	0.994	**	7.819
ENSG00000126001	ENST00000397527	ENSP00000380661	11190	CEP250	centrosomal protein 250kDa [Source:HGNC Symbol;Acc:HGNC:1859]	A	2097	2728	0.768695014662757	1813	2442	0.742424242424242	ENSE00000860243	30	0.997	**	6.481	0.994	**	4.698	0.994	**	7.778	0.993	**	5.925
ENSG00000126001	ENST00000397527	ENSP00000380661	11190	CEP250	centrosomal protein 250kDa [Source:HGNC Symbol;Acc:HGNC:1859]	S	2617	2728	0.959310850439883	2332	2442	0.954954954954955	ENSE00000860246	33	0.999	**	6.493	0.999	**	4.714	0.999	**	7.808	0.998	**	5.949
ENSG00000127324	ENST00000393330	ENSP00000377003	7103	TSPAN8	tetraspanin 8 [Source:HGNC Symbol;Acc:HGNC:11855]	V	48	237	0.20253164556962	48	237	0.20253164556962	ENSE00000871916	7	0.998	**	9.417	0.997	**	9.113	0.995	**	9.641	0.994	**	9.433
ENSG00000127324	ENST00000393330	ENSP00000377003	7103	TSPAN8	tetraspanin 8 [Source:HGNC Symbol;Acc:HGNC:11855]	V	117	237	0.493670886075949	117	237	0.493670886075949	ENSE00003750927	9	0.998	**	9.416	0.995	**	9.097	0.995	**	9.642	0.991	**	9.403
ENSG00000127324	ENST00000393330	ENSP00000377003	7103	TSPAN8	tetraspanin 8 [Source:HGNC Symbol;Acc:HGNC:11855]	E	135	237	0.569620253164557	135	237	0.569620253164557	ENSE00003750927	9	0.997	**	9.408	0.997	**	9.107	0.992	**	9.622	0.993	**	9.419
ENSG00000127324	ENST00000393330	ENSP00000377003	7103	TSPAN8	tetraspanin 8 [Source:HGNC Symbol;Acc:HGNC:11855]	V	144	237	0.607594936708861	144	237	0.607594936708861	ENSE00003750927	9	1	**	9.437	1	**	9.133	1	**	9.686	0.999	**	9.476
ENSG00000127324	ENST00000393330	ENSP00000377003	7103	TSPAN8	tetraspanin 8 [Source:HGNC Symbol;Acc:HGNC:11855]	L	175	237	0.738396624472574	175	237	0.738396624472574	ENSE00003740413	10	0.999	**	9.429	0.999	**	9.123	0.998	**	9.669	0.997	**	9.454
ENSG00000127324	ENST00000393330	ENSP00000377003	7103	TSPAN8	tetraspanin 8 [Source:HGNC Symbol;Acc:HGNC:11855]	K	177	237	0.746835443037975	177	237	0.746835443037975	ENSE00003740413	10	1	**	9.438	1	**	9.135	1	**	9.688	1	**	9.479
ENSG00000127324	ENST00000393330	ENSP00000377003	7103	TSPAN8	tetraspanin 8 [Source:HGNC Symbol;Acc:HGNC:11855]	P	180	237	0.759493670886076	180	237	0.759493670886076	ENSE00003740413	10	0.999	**	9.428	0.998	**	9.12	0.997	**	9.666	0.996	**	9.449
ENSG00000127324	ENST00000393330	ENSP00000377003	7103	TSPAN8	tetraspanin 8 [Source:HGNC Symbol;Acc:HGNC:11855]	Q	182	237	0.767932489451477	182	237	0.767932489451477	ENSE00003740413	10	0.998	**	9.424	0.998	**	9.119	0.996	**	9.657	0.996	**	9.447
ENSG00000127324	ENST00000393330	ENSP00000377003	7103	TSPAN8	tetraspanin 8 [Source:HGNC Symbol;Acc:HGNC:11855]	S	183	237	0.772151898734177	183	237	0.772151898734177	ENSE00003740413	10	0.999	**	9.427	0.998	**	9.117	0.997	**	9.664	0.996	**	9.443
ENSG00000127324	ENST00000393330	ENSP00000377003	7103	TSPAN8	tetraspanin 8 [Source:HGNC Symbol;Acc:HGNC:11855]	Q	188	237	0.793248945147679	188	237	0.793248945147679	ENSE00003740413	10	1	**	9.438	1	**	9.135	1	**	9.688	1	**	9.48
ENSG00000127324	ENST00000393330	ENSP00000377003	7103	TSPAN8	tetraspanin 8 [Source:HGNC Symbol;Acc:HGNC:11855]	F	197	237	0.831223628691983	197	237	0.831223628691983	ENSE00003720745	11	1	**	9.437	1	**	9.133	1	**	9.686	1	**	9.477
ENSG00000127324	ENST00000393330	ENSP00000377003	7103	TSPAN8	tetraspanin 8 [Source:HGNC Symbol;Acc:HGNC:11855]	L	206	237	0.869198312236287	206	237	0.869198312236287	ENSE00003720745	11	0.999	**	9.427	0.998	**	9.118	0.997	**	9.663	0.996	**	9.443
ENSG00000129214	ENST00000380450	ENSP00000369816	6462	SHBG	sex hormone-binding globulin [Source:HGNC Symbol;Acc:HGNC:10839]	Q	473	498	0.949799196787149	377	402	0.937810945273632	ENSE00001828732	8	0.999	**	7.882	0.999	**	6.395	0.999	**	7.883	0.997	**	6.616
ENSG00000129353	ENST00000335757	ENSP00000336888	57153	SLC44A2	solute carrier family 44 (choline transporter), member 2 [Source:HGNC Symbol;Acc:HGNC:17292]	A	805	877	0.917901938426454	682	706	0.96600566572238	ENSE00001133348	22	0.996	**	2.909	0.992	**	2.434	0.995	**	5.233	0.994	**	5.463
ENSG00000129465	ENST00000216274	ENSP00000216274	11035	RIPK3	receptor-interacting serine-threonine kinase 3 [Source:HGNC Symbol;Acc:HGNC:10021]	K	29	518	0.055984555984556	29	518	0.055984555984556	ENSE00003690870	2	0.998	**	5.325	0.998	**	5.235	0.995	**	5.97	0.995	**	5.899
ENSG00000130303	ENST00000252593	ENSP00000252593	684	BST2	bone marrow stromal cell antigen 2 [Source:HGNC Symbol;Acc:HGNC:1119]	K	86	377	0.228116710875332	79	180	0.438888888888889	ENSE00001728588	1	0.998	**	5.886	0.998	**	5.731	0.995	**	6.383	0.995	**	6.206
ENSG00000130414	ENST00000252711	ENSP00000252711	4705	NDUFA10	NADH dehydrogenase (ubiquinone) 1 alpha subcomplex, 10, 42kDa [Source:HGNC Symbol;Acc:HGNC:7684]	T	106	680	0.155882352941176	106	355	0.298591549295775	ENSE00003605999	3	1	**	4.149	1	**	4.425	0.999	**	4.433	0.999	**	4.76
ENSG00000130545	ENST00000356762	ENSP00000349204	92359	CRB3	crumbs family member 3 [Source:HGNC Symbol;Acc:HGNC:20237]	Q	29	131	0.221374045801527	29	123	0.235772357723577	ENSE00000895400	3	0.999	**	8.013	0.999	**	6.526	0.999	**	8.383	0.997	**	7.109
ENSG00000131016	ENST00000402676	ENSP00000384537	9590	AKAP12	A kinase (PRKA) anchor protein 12 [Source:HGNC Symbol;Acc:HGNC:370]	S	1089	1788	0.609060402684564	1084	1782	0.608305274971942	ENSE00001128610	4	0.999	**	5.472	0.998	**	4.735	0.999	**	6.068	0.997	**	5.183
ENSG00000131068	ENST00000253381	ENSP00000253381	117285	DEFB118	defensin, beta 118 [Source:HGNC Symbol;Acc:HGNC:16196]	R	110	123	0.894308943089431	110	123	0.894308943089431	ENSE00001301255	2	1	**	6.109	0.996	**	4.346	1	**	7.403	0.994	**	5.808
ENSG00000131355	ENST00000253673	ENSP00000253673	84658	EMR3	egf-like module containing, mucin-like, hormone receptor-like 3 [Source:HGNC Symbol;Acc:HGNC:23647]	H	54	1024	0.052734375	47	652	0.0720858895705521	ENSE00003573909	3	0.999	**	7.65	0.997	**	7.186	0.998	**	8.005	0.995	**	8.075
ENSG00000131355	ENST00000253673	ENSP00000253673	84658	EMR3	egf-like module containing, mucin-like, hormone receptor-like 3 [Source:HGNC Symbol;Acc:HGNC:23647]	K	185	1024	0.1806640625	138	652	0.211656441717791	ENSE00001603254	6	0.998	**	7.647	0.998	**	7.193	0.997	**	7.998	0.997	**	8.088
ENSG00000131355	ENST00000253673	ENSP00000253673	84658	EMR3	egf-like module containing, mucin-like, hormone receptor-like 3 [Source:HGNC Symbol;Acc:HGNC:23647]	R	213	1024	0.2080078125	166	652	0.254601226993865	ENSE00001603254	6	0.998	**	7.644	0.999	**	7.197	0.996	**	7.992	0.998	**	8.096
ENSG00000131355	ENST00000253673	ENSP00000253673	84658	EMR3	egf-like module containing, mucin-like, hormone receptor-like 3 [Source:HGNC Symbol;Acc:HGNC:23647]	D	226	1024	0.220703125	179	652	0.274539877300614	ENSE00001603254	6	1	**	7.656	0.999	**	7.201	0.999	**	8.015	0.999	**	8.105
ENSG00000131400	ENST00000253719	ENSP00000253719	9476	NAPSA	napsin A aspartic peptidase [Source:HGNC Symbol;Acc:HGNC:13395]	H	46	487	0.0944558521560575	32	420	0.0761904761904762	ENSE00000900326	2	1	**	10.377	1	**	10.314	0.999	**	10.384	0.999	**	10.361
ENSG00000131400	ENST00000253719	ENSP00000253719	9476	NAPSA	napsin A aspartic peptidase [Source:HGNC Symbol;Acc:HGNC:13395]	Q	49	487	0.100616016427105	35	420	0.0833333333333333	ENSE00000900326	2	1	**	10.376	1	**	10.313	0.999	**	10.383	0.999	**	10.36
ENSG00000131400	ENST00000253719	ENSP00000253719	9476	NAPSA	napsin A aspartic peptidase [Source:HGNC Symbol;Acc:HGNC:13395]	R	62	487	0.127310061601643	48	420	0.114285714285714	ENSE00000900326	2	1	**	10.376	1	**	10.316	0.999	**	10.382	0.999	**	10.365
ENSG00000131400	ENST00000253719	ENSP00000253719	9476	NAPSA	napsin A aspartic peptidase [Source:HGNC Symbol;Acc:HGNC:13395]	E	63	487	0.129363449691992	49	420	0.116666666666667	ENSE00000900326	2	1	**	10.376	1	**	10.315	0.999	**	10.382	0.999	**	10.363
ENSG00000131400	ENST00000253719	ENSP00000253719	9476	NAPSA	napsin A aspartic peptidase [Source:HGNC Symbol;Acc:HGNC:13395]	I	80	487	0.164271047227926	66	420	0.157142857142857	ENSE00000900326	2	1	**	10.379	1	**	10.317	1	**	10.387	1	**	10.367
ENSG00000131400	ENST00000253719	ENSP00000253719	9476	NAPSA	napsin A aspartic peptidase [Source:HGNC Symbol;Acc:HGNC:13395]	Y	87	487	0.17864476386037	73	420	0.173809523809524	ENSE00000900326	2	0.999	**	10.372	0.999	**	10.308	0.998	**	10.375	0.998	**	10.348
ENSG00000131400	ENST00000253719	ENSP00000253719	9476	NAPSA	napsin A aspartic peptidase [Source:HGNC Symbol;Acc:HGNC:13395]	R	88	487	0.180698151950719	74	420	0.176190476190476	ENSE00000900326	2	1	**	10.38	1	**	10.318	1	**	10.391	1	**	10.371
ENSG00000131400	ENST00000253719	ENSP00000253719	9476	NAPSA	napsin A aspartic peptidase [Source:HGNC Symbol;Acc:HGNC:13395]	L	132	487	0.271047227926078	118	420	0.280952380952381	ENSE00003522483	4	1	**	10.38	1	**	10.318	1	**	10.39	1	**	10.369
ENSG00000131400	ENST00000253719	ENSP00000253719	9476	NAPSA	napsin A aspartic peptidase [Source:HGNC Symbol;Acc:HGNC:13395]	D	137	487	0.281314168377823	123	420	0.292857142857143	ENSE00003522483	4	0.999	**	10.375	0.999	**	10.312	0.999	**	10.379	0.999	**	10.358
ENSG00000131400	ENST00000253719	ENSP00000253719	9476	NAPSA	napsin A aspartic peptidase [Source:HGNC Symbol;Acc:HGNC:13395]	K	139	487	0.285420944558522	125	420	0.297619047619048	ENSE00003522483	4	1	**	10.38	1	**	10.318	1	**	10.39	1	**	10.37
ENSG00000131400	ENST00000253719	ENSP00000253719	9476	NAPSA	napsin A aspartic peptidase [Source:HGNC Symbol;Acc:HGNC:13395]	A	146	487	0.299794661190965	132	420	0.314285714285714	ENSE00003522483	4	0.998	**	10.365	0.998	**	10.297	0.997	**	10.36	0.995	**	10.324
ENSG00000131400	ENST00000253719	ENSP00000253719	9476	NAPSA	napsin A aspartic peptidase [Source:HGNC Symbol;Acc:HGNC:13395]	F	194	487	0.398357289527721	180	420	0.428571428571429	ENSE00003640226	5	1	**	10.378	1	**	10.315	0.999	**	10.386	0.999	**	10.364
ENSG00000131400	ENST00000253719	ENSP00000253719	9476	NAPSA	napsin A aspartic peptidase [Source:HGNC Symbol;Acc:HGNC:13395]	F	197	487	0.404517453798768	183	420	0.435714285714286	ENSE00003640226	5	1	**	10.38	1	**	10.318	1	**	10.391	1	**	10.371
ENSG00000131400	ENST00000253719	ENSP00000253719	9476	NAPSA	napsin A aspartic peptidase [Source:HGNC Symbol;Acc:HGNC:13395]	S	209	487	0.429158110882957	195	420	0.464285714285714	ENSE00003640226	5	0.995	**	10.335	0.997	**	10.286	0.992	**	10.315	0.994	**	10.312
ENSG00000131400	ENST00000253719	ENSP00000253719	9476	NAPSA	napsin A aspartic peptidase [Source:HGNC Symbol;Acc:HGNC:13395]	P	283	487	0.581108829568789	269	420	0.64047619047619	ENSE00002469465	7	0.998	**	10.358	0.998	**	10.297	0.996	**	10.352	0.996	**	10.331
ENSG00000131400	ENST00000253719	ENSP00000253719	9476	NAPSA	napsin A aspartic peptidase [Source:HGNC Symbol;Acc:HGNC:13395]	K	290	487	0.595482546201232	276	420	0.657142857142857	ENSE00002469465	7	0.999	**	10.374	1	**	10.314	0.999	**	10.378	0.999	**	10.362
ENSG00000131400	ENST00000253719	ENSP00000253719	9476	NAPSA	napsin A aspartic peptidase [Source:HGNC Symbol;Acc:HGNC:13395]	S	301	487	0.618069815195072	287	420	0.683333333333333	ENSE00002469465	7	1	**	10.378	0.999	**	10.313	1	**	10.386	0.999	**	10.36
ENSG00000131400	ENST00000253719	ENSP00000253719	9476	NAPSA	napsin A aspartic peptidase [Source:HGNC Symbol;Acc:HGNC:13395]	T	304	487	0.624229979466119	290	420	0.69047619047619	ENSE00002469465	7	1	**	10.38	1	**	10.318	1	**	10.39	1	**	10.37
ENSG00000131400	ENST00000253719	ENSP00000253719	9476	NAPSA	napsin A aspartic peptidase [Source:HGNC Symbol;Acc:HGNC:13395]	A	315	487	0.646817248459959	301	420	0.716666666666667	ENSE00002469465	7	0.996	**	10.338	0.996	**	10.284	0.992	**	10.32	0.993	**	10.308
ENSG00000131400	ENST00000253719	ENSP00000253719	9476	NAPSA	napsin A aspartic peptidase [Source:HGNC Symbol;Acc:HGNC:13395]	I	320	487	0.657084188911704	306	420	0.728571428571429	ENSE00002469465	7	0.999	**	10.374	0.999	**	10.305	0.999	**	10.377	0.997	**	10.342
ENSG00000131400	ENST00000253719	ENSP00000253719	9476	NAPSA	napsin A aspartic peptidase [Source:HGNC Symbol;Acc:HGNC:13395]	T	360	487	0.739219712525667	346	420	0.823809523809524	ENSE00002981188	9	1	**	10.38	1	**	10.318	1	**	10.391	1	**	10.371
ENSG00000131400	ENST00000253719	ENSP00000253719	9476	NAPSA	napsin A aspartic peptidase [Source:HGNC Symbol;Acc:HGNC:13395]	T	361	487	0.741273100616016	347	420	0.826190476190476	ENSE00002981188	9	1	**	10.376	1	**	10.315	0.999	**	10.383	0.999	**	10.363
ENSG00000131400	ENST00000253719	ENSP00000253719	9476	NAPSA	napsin A aspartic peptidase [Source:HGNC Symbol;Acc:HGNC:13395]	R	362	487	0.743326488706366	348	420	0.828571428571429	ENSE00002981188	9	0.995	**	10.335	0.996	**	10.278	0.992	**	10.314	0.992	**	10.299
ENSG00000131400	ENST00000253719	ENSP00000253719	9476	NAPSA	napsin A aspartic peptidase [Source:HGNC Symbol;Acc:HGNC:13395]	N	363	487	0.745379876796715	349	420	0.830952380952381	ENSE00002981188	9	1	**	10.38	1	**	10.318	1	**	10.391	1	**	10.371
ENSG00000131400	ENST00000253719	ENSP00000253719	9476	NAPSA	napsin A aspartic peptidase [Source:HGNC Symbol;Acc:HGNC:13395]	Q	373	487	0.765913757700205	359	420	0.854761904761905	ENSE00002981188	9	0.999	**	10.375	1	**	10.315	0.999	**	10.379	0.999	**	10.363
ENSG00000131400	ENST00000253719	ENSP00000253719	9476	NAPSA	napsin A aspartic peptidase [Source:HGNC Symbol;Acc:HGNC:13395]	V	377	487	0.774127310061602	363	420	0.864285714285714	ENSE00002981188	9	0.999	**	10.37	0.998	**	10.298	0.998	**	10.37	0.995	**	10.326
ENSG00000131400	ENST00000253719	ENSP00000253719	9476	NAPSA	napsin A aspartic peptidase [Source:HGNC Symbol;Acc:HGNC:13395]	P	378	487	0.776180698151951	364	420	0.866666666666667	ENSE00002981188	9	1	**	10.379	1	**	10.316	1	**	10.388	0.999	**	10.365
ENSG00000131400	ENST00000253719	ENSP00000253719	9476	NAPSA	napsin A aspartic peptidase [Source:HGNC Symbol;Acc:HGNC:13395]	A	381	487	0.782340862422998	367	420	0.873809523809524	ENSE00002981188	9	1	**	10.378	1	**	10.316	1	**	10.387	0.999	**	10.365
ENSG00000131400	ENST00000253719	ENSP00000253719	9476	NAPSA	napsin A aspartic peptidase [Source:HGNC Symbol;Acc:HGNC:13395]	G	382	487	0.784394250513347	368	420	0.876190476190476	ENSE00002981188	9	0.998	**	10.362	0.997	**	10.294	0.997	**	10.361	0.995	**	10.326
ENSG00000131400	ENST00000253719	ENSP00000253719	9476	NAPSA	napsin A aspartic peptidase [Source:HGNC Symbol;Acc:HGNC:13395]	F	384	487	0.788501026694045	370	420	0.880952380952381	ENSE00002981188	9	1	**	10.38	1	**	10.318	1	**	10.39	1	**	10.37
ENSG00000131400	ENST00000253719	ENSP00000253719	9476	NAPSA	napsin A aspartic peptidase [Source:HGNC Symbol;Acc:HGNC:13395]	T	417	487	0.856262833675565	403	420	0.95952380952381	ENSE00002981188	9	0.999	**	10.368	0.998	**	10.299	0.998	**	10.37	0.996	**	10.335
ENSG00000131400	ENST00000253719	ENSP00000253719	9476	NAPSA	napsin A aspartic peptidase [Source:HGNC Symbol;Acc:HGNC:13395]	W	429	487	0.880903490759754	410	420	0.976190476190476	ENSE00002981188	9	1	**	10.38	1	**	10.318	1	**	10.39	1	**	10.37
ENSG00000132016	ENST00000346736	ENSP00000254336	79173	C19orf57	chromosome 19 open reading frame 57 [Source:HGNC Symbol;Acc:HGNC:28153]	G	279	779	0.358151476251605	231	637	0.362637362637363	ENSE00001055366	6	1	**	6.125	0.999	**	4.625	1	**	7.29	0.999	**	5.559
ENSG00000132256	ENST00000380034	ENSP00000369373	85363	TRIM5	tripartite motif containing 5 [Source:HGNC Symbol;Acc:HGNC:16276]	T	195	545	0.357798165137615	172	493	0.348884381338742	ENSE00003496416	4	0.995	**	7.185	0.996	**	7.189	0.991	**	7.765	0.992	**	7.767
ENSG00000132256	ENST00000380034	ENSP00000369373	85363	TRIM5	tripartite motif containing 5 [Source:HGNC Symbol;Acc:HGNC:16276]	Q	198	545	0.363302752293578	175	493	0.354969574036511	ENSE00003496416	4	0.996	**	7.188	0.997	**	7.194	0.992	**	7.772	0.994	**	7.778
ENSG00000132256	ENST00000380034	ENSP00000369373	85363	TRIM5	tripartite motif containing 5 [Source:HGNC Symbol;Acc:HGNC:16276]	T	238	545	0.436697247706422	215	493	0.436105476673428	ENSE00003496416	4	0.998	**	7.203	0.998	**	7.199	0.996	**	7.801	0.995	**	7.787
ENSG00000132256	ENST00000380034	ENSP00000369373	85363	TRIM5	tripartite motif containing 5 [Source:HGNC Symbol;Acc:HGNC:16276]	Q	295	545	0.541284403669725	272	493	0.551724137931034	ENSE00003613146	6	0.996	**	7.189	0.996	**	7.188	0.993	**	7.774	0.992	**	7.765
ENSG00000132256	ENST00000380034	ENSP00000369373	85363	TRIM5	tripartite motif containing 5 [Source:HGNC Symbol;Acc:HGNC:16276]	K	347	545	0.636697247706422	324	493	0.657200811359026	ENSE00001811417	8	0.996	**	7.19	0.997	**	7.192	0.993	**	7.775	0.993	**	7.775
ENSG00000132256	ENST00000380034	ENSP00000369373	85363	TRIM5	tripartite motif containing 5 [Source:HGNC Symbol;Acc:HGNC:16276]	R	358	545	0.656880733944954	335	493	0.679513184584179	ENSE00001811417	8	0.997	**	7.197	0.997	**	7.199	0.995	**	7.789	0.995	**	7.787
ENSG00000132256	ENST00000380034	ENSP00000369373	85363	TRIM5	tripartite motif containing 5 [Source:HGNC Symbol;Acc:HGNC:16276]	Q	362	545	0.664220183486239	337	493	0.683569979716024	ENSE00001811417	8	0.996	**	7.192	0.997	**	7.195	0.993	**	7.78	0.994	**	7.781
ENSG00000132256	ENST00000380034	ENSP00000369373	85363	TRIM5	tripartite motif containing 5 [Source:HGNC Symbol;Acc:HGNC:16276]	P	433	545	0.794495412844037	381	493	0.772819472616633	ENSE00001811417	8	0.997	**	7.195	0.997	**	7.195	0.994	**	7.785	0.994	**	7.78
ENSG00000132256	ENST00000380034	ENSP00000369373	85363	TRIM5	tripartite motif containing 5 [Source:HGNC Symbol;Acc:HGNC:16276]	C	437	545	0.801834862385321	385	493	0.780933062880324	ENSE00001811417	8	0.995	**	7.186	0.996	**	7.189	0.991	**	7.766	0.992	**	7.767
ENSG00000132256	ENST00000380034	ENSP00000369373	85363	TRIM5	tripartite motif containing 5 [Source:HGNC Symbol;Acc:HGNC:16276]	G	459	545	0.842201834862385	407	493	0.825557809330629	ENSE00001811417	8	0.996	**	7.188	0.997	**	7.194	0.992	**	7.771	0.994	**	7.777
ENSG00000132256	ENST00000380034	ENSP00000369373	85363	TRIM5	tripartite motif containing 5 [Source:HGNC Symbol;Acc:HGNC:16276]	A	464	545	0.851376146788991	412	493	0.835699797160243	ENSE00001811417	8	0.999	**	7.212	0.999	**	7.207	0.999	**	7.818	0.998	**	7.804
ENSG00000132256	ENST00000380034	ENSP00000369373	85363	TRIM5	tripartite motif containing 5 [Source:HGNC Symbol;Acc:HGNC:16276]	G	535	545	0.981651376146789	483	493	0.979716024340771	ENSE00001811417	8	1	**	7.214	1	**	7.213	0.999	**	7.822	0.999	**	7.816
ENSG00000133321	ENST00000255688	ENSP00000255688	5920	RARRES3	retinoic acid receptor responder (tazarotene induced) 3 [Source:HGNC Symbol;Acc:HGNC:9869]	H	8	168	0.0476190476190476	5	164	0.0304878048780488	ENSE00000908980	2	0.999	**	9.491	0.999	**	9.221	0.998	**	9.685	0.998	**	9.45
ENSG00000133321	ENST00000255688	ENSP00000255688	5920	RARRES3	retinoic acid receptor responder (tazarotene induced) 3 [Source:HGNC Symbol;Acc:HGNC:9869]	E	62	168	0.369047619047619	59	164	0.359756097560976	ENSE00003474706	3	0.999	**	9.489	0.998	**	9.21	0.998	**	9.68	0.996	**	9.427
ENSG00000133321	ENST00000255688	ENSP00000255688	5920	RARRES3	retinoic acid receptor responder (tazarotene induced) 3 [Source:HGNC Symbol;Acc:HGNC:9869]	C	76	168	0.452380952380952	73	164	0.445121951219512	ENSE00003474706	3	1	**	9.497	1	**	9.225	0.999	**	9.697	0.999	**	9.46
ENSG00000133321	ENST00000255688	ENSP00000255688	5920	RARRES3	retinoic acid receptor responder (tazarotene induced) 3 [Source:HGNC Symbol;Acc:HGNC:9869]	R	78	168	0.464285714285714	75	164	0.457317073170732	ENSE00003474706	3	0.999	**	9.488	0.999	**	9.216	0.997	**	9.679	0.997	**	9.44
ENSG00000133321	ENST00000255688	ENSP00000255688	5920	RARRES3	retinoic acid receptor responder (tazarotene induced) 3 [Source:HGNC Symbol;Acc:HGNC:9869]	E	86	168	0.511904761904762	83	164	0.50609756097561	ENSE00003474706	3	0.999	**	9.49	0.999	**	9.217	0.998	**	9.681	0.997	**	9.44
ENSG00000133321	ENST00000255688	ENSP00000255688	5920	RARRES3	retinoic acid receptor responder (tazarotene induced) 3 [Source:HGNC Symbol;Acc:HGNC:9869]	Q	88	168	0.523809523809524	85	164	0.518292682926829	ENSE00003474706	3	1	**	9.498	1	**	9.227	1	**	9.701	1	**	9.464
ENSG00000133321	ENST00000255688	ENSP00000255688	5920	RARRES3	retinoic acid receptor responder (tazarotene induced) 3 [Source:HGNC Symbol;Acc:HGNC:9869]	S	128	168	0.761904761904762	125	164	0.76219512195122	ENSE00003474706	3	0.999	**	9.493	0.999	**	9.222	0.998	**	9.688	0.998	**	9.452
ENSG00000133321	ENST00000255688	ENSP00000255688	5920	RARRES3	retinoic acid receptor responder (tazarotene induced) 3 [Source:HGNC Symbol;Acc:HGNC:9869]	R	129	168	0.767857142857143	126	164	0.768292682926829	ENSE00003474706	3	0.999	**	9.49	0.999	**	9.219	0.998	**	9.682	0.998	**	9.446
ENSG00000133321	ENST00000255688	ENSP00000255688	5920	RARRES3	retinoic acid receptor responder (tazarotene induced) 3 [Source:HGNC Symbol;Acc:HGNC:9869]	V	140	168	0.833333333333333	137	164	0.835365853658537	ENSE00003552581	4	0.999	**	9.489	0.999	**	9.216	0.997	**	9.68	0.997	**	9.44
ENSG00000133321	ENST00000255688	ENSP00000255688	5920	RARRES3	retinoic acid receptor responder (tazarotene induced) 3 [Source:HGNC Symbol;Acc:HGNC:9869]	T	144	168	0.857142857142857	141	164	0.859756097560976	ENSE00003552581	4	0.999	**	9.49	0.999	**	9.219	0.998	**	9.682	0.998	**	9.446
ENSG00000133321	ENST00000255688	ENSP00000255688	5920	RARRES3	retinoic acid receptor responder (tazarotene induced) 3 [Source:HGNC Symbol;Acc:HGNC:9869]	A	145	168	0.863095238095238	142	164	0.865853658536585	ENSE00003552581	4	1	**	9.498	1	**	9.227	1	**	9.701	1	**	9.465
ENSG00000133321	ENST00000255688	ENSP00000255688	5920	RARRES3	retinoic acid receptor responder (tazarotene induced) 3 [Source:HGNC Symbol;Acc:HGNC:9869]	I	148	168	0.880952380952381	145	164	0.884146341463415	ENSE00003552581	4	0.999	**	9.493	0.999	**	9.219	0.998	**	9.689	0.998	**	9.446
ENSG00000133321	ENST00000255688	ENSP00000255688	5920	RARRES3	retinoic acid receptor responder (tazarotene induced) 3 [Source:HGNC Symbol;Acc:HGNC:9869]	R	160	168	0.952380952380952	156	164	0.951219512195122	ENSE00003552581	4	0.999	**	9.488	0.999	**	9.218	0.997	**	9.678	0.997	**	9.443
ENSG00000133328	ENST00000255695	ENSP00000255695	54979	HRASLS2	HRAS-like suppressor 2 [Source:HGNC Symbol;Acc:HGNC:17824]	L	132	291	0.45360824742268	3	162	0.0185185185185185	ENSE00001326482	1	0.996	**	7.292	0.997	**	7.573	0.993	**	8.241	0.996	**	8.416
ENSG00000133328	ENST00000255695	ENSP00000255695	54979	HRASLS2	HRAS-like suppressor 2 [Source:HGNC Symbol;Acc:HGNC:17824]	T	214	291	0.735395189003436	85	162	0.524691358024691	ENSE00002495333	3	1	**	7.314	1	**	7.589	1	**	8.287	1	**	8.444
ENSG00000133328	ENST00000255695	ENSP00000255695	54979	HRASLS2	HRAS-like suppressor 2 [Source:HGNC Symbol;Acc:HGNC:17824]	H	248	291	0.852233676975945	119	162	0.734567901234568	ENSE00002495333	3	1	**	7.314	1	**	7.588	1	**	8.287	1	**	8.444
ENSG00000133328	ENST00000255695	ENSP00000255695	54979	HRASLS2	HRAS-like suppressor 2 [Source:HGNC Symbol;Acc:HGNC:17824]	L	272	291	0.934707903780069	143	162	0.882716049382716	ENSE00001289854	4	0.996	**	7.289	0.997	**	7.572	0.992	**	8.234	0.996	**	8.414
ENSG00000134531	ENST00000256951	ENSP00000256951	2012	EMP1	epithelial membrane protein 1 [Source:HGNC Symbol;Acc:HGNC:3333]	T	33	163	0.202453987730061	33	157	0.210191082802548	ENSE00003508750	3	1	**	10.234	0.999	**	10.19	0.999	**	10.259	0.999	**	10.254
ENSG00000134531	ENST00000256951	ENSP00000256951	2012	EMP1	epithelial membrane protein 1 [Source:HGNC Symbol;Acc:HGNC:3333]	D	35	163	0.214723926380368	35	157	0.222929936305732	ENSE00003508750	3	1	**	10.234	1	**	10.193	0.999	**	10.258	0.999	**	10.258
ENSG00000134531	ENST00000256951	ENSP00000256951	2012	EMP1	epithelial membrane protein 1 [Source:HGNC Symbol;Acc:HGNC:3333]	A	36	163	0.220858895705521	36	157	0.229299363057325	ENSE00003508750	3	0.997	**	10.21	0.998	**	10.177	0.996	**	10.223	0.997	**	10.235
ENSG00000134531	ENST00000256951	ENSP00000256951	2012	EMP1	epithelial membrane protein 1 [Source:HGNC Symbol;Acc:HGNC:3333]	I	47	163	0.288343558282209	47	157	0.299363057324841	ENSE00003508750	3	1	**	10.237	1	**	10.196	1	**	10.264	1	**	10.262
ENSG00000134531	ENST00000256951	ENSP00000256951	2012	EMP1	epithelial membrane protein 1 [Source:HGNC Symbol;Acc:HGNC:3333]	S	48	163	0.294478527607362	48	157	0.305732484076433	ENSE00003508750	3	0.999	**	10.226	0.998	**	10.179	0.998	**	10.245	0.997	**	10.238
ENSG00000134531	ENST00000256951	ENSP00000256951	2012	EMP1	epithelial membrane protein 1 [Source:HGNC Symbol;Acc:HGNC:3333]	D	51	163	0.312883435582822	51	157	0.32484076433121	ENSE00003508750	3	0.999	**	10.232	1	**	10.192	0.999	**	10.256	0.999	**	10.257
ENSG00000134531	ENST00000256951	ENSP00000256951	2012	EMP1	epithelial membrane protein 1 [Source:HGNC Symbol;Acc:HGNC:3333]	S	54	163	0.331288343558282	54	157	0.343949044585987	ENSE00003508750	3	0.999	**	10.224	0.999	**	10.187	0.998	**	10.245	0.999	**	10.25
ENSG00000134531	ENST00000256951	ENSP00000256951	2012	EMP1	epithelial membrane protein 1 [Source:HGNC Symbol;Acc:HGNC:3333]	S	57	163	0.349693251533742	57	157	0.363057324840764	ENSE00003508750	3	1	**	10.237	1	**	10.196	1	**	10.264	1	**	10.262
ENSG00000134531	ENST00000256951	ENSP00000256951	2012	EMP1	epithelial membrane protein 1 [Source:HGNC Symbol;Acc:HGNC:3333]	S	118	163	0.723926380368098	118	157	0.751592356687898	ENSE00001146234	5	0.995	**	10.191	0.994	**	10.142	0.993	**	10.197	0.993	**	10.195
ENSG00000134531	ENST00000256951	ENSP00000256951	2012	EMP1	epithelial membrane protein 1 [Source:HGNC Symbol;Acc:HGNC:3333]	H	119	163	0.730061349693252	119	157	0.75796178343949	ENSE00001146234	5	0.998	**	10.217	0.997	**	10.169	0.997	**	10.235	0.996	**	10.227
ENSG00000134757	ENST00000257189	ENSP00000257189	1830	DSG3	desmoglein 3 [Source:HGNC Symbol;Acc:HGNC:3050]	N	417	1003	0.415752741774676	417	999	0.417417417417417	ENSE00000916033	9	0.998	**	4.873	0.998	**	4.861	0.997	**	6.05	0.996	**	6.054
ENSG00000134760	ENST00000257192	ENSP00000257192	1828	DSG1	desmoglein 1 [Source:HGNC Symbol;Acc:HGNC:3048]	T	275	1128	0.243794326241135	275	1049	0.262154432793136	ENSE00000916015	8	1	**	6.861	1	**	7.082	1	**	8.042	1	**	8.206
ENSG00000134760	ENST00000257192	ENSP00000257192	1828	DSG1	desmoglein 1 [Source:HGNC Symbol;Acc:HGNC:3048]	E	277	1128	0.245567375886525	277	1049	0.264061010486177	ENSE00000916015	8	0.998	**	6.852	0.998	**	7.073	0.994	**	8.002	0.994	**	8.167
ENSG00000134760	ENST00000257192	ENSP00000257192	1828	DSG1	desmoglein 1 [Source:HGNC Symbol;Acc:HGNC:3048]	N	476	1128	0.421985815602837	470	1049	0.448045757864633	ENSE00000916018	11	0.999	**	6.857	0.999	**	7.078	0.997	**	8.025	0.998	**	8.19
ENSG00000134760	ENST00000257192	ENSP00000257192	1828	DSG1	desmoglein 1 [Source:HGNC Symbol;Acc:HGNC:3048]	N	497	1128	0.440602836879433	488	1049	0.465204957102002	ENSE00000916018	11	0.998	**	6.85	0.998	**	7.07	0.995	**	8.006	0.994	**	8.168
ENSG00000134827	ENST00000257264	ENSP00000257264	6947	TCN1	transcobalamin I (vitamin B12 binding protein, R binder family) [Source:HGNC Symbol;Acc:HGNC:11652]	R	111	498	0.22289156626506	106	433	0.244803695150115	ENSE00003531465	3	0.998	**	5.605	0.996	**	5.367	0.996	**	6.661	0.994	**	6.328
ENSG00000134827	ENST00000257264	ENSP00000257264	6947	TCN1	transcobalamin I (vitamin B12 binding protein, R binder family) [Source:HGNC Symbol;Acc:HGNC:11652]	A	324	498	0.650602409638554	319	433	0.736720554272517	ENSE00000916278	7	0.997	**	5.6	0.995	**	5.362	0.994	**	6.65	0.992	**	6.318
ENSG00000134827	ENST00000257264	ENSP00000257264	6947	TCN1	transcobalamin I (vitamin B12 binding protein, R binder family) [Source:HGNC Symbol;Acc:HGNC:11652]	S	365	498	0.732931726907631	360	433	0.831408775981524	ENSE00000916278	7	0.997	**	5.605	0.997	**	5.37	0.996	**	6.659	0.995	**	6.334
ENSG00000135346	ENST00000610310	ENSP00000482232	1081	CGA	glycoprotein hormones, alpha polypeptide [Source:HGNC Symbol;Acc:HGNC:1885]	A	40	166	0.240963855421687	25	147	0.170068027210884	ENSE00000798150	2	1	**	9.243	1	**	9.195	0.999	**	9.491	0.999	**	9.436
ENSG00000135346	ENST00000610310	ENSP00000482232	1081	CGA	glycoprotein hormones, alpha polypeptide [Source:HGNC Symbol;Acc:HGNC:1885]	Q	87	166	0.524096385542169	68	147	0.462585034013605	ENSE00000798149	4	0.996	**	9.213	0.996	**	9.165	0.992	**	9.43	0.992	**	9.376
ENSG00000135346	ENST00000610310	ENSP00000482232	1081	CGA	glycoprotein hormones, alpha polypeptide [Source:HGNC Symbol;Acc:HGNC:1885]	P	90	166	0.542168674698795	71	147	0.482993197278912	ENSE00000798149	4	0.999	**	9.233	0.997	**	9.173	0.997	**	9.471	0.994	**	9.393
ENSG00000135346	ENST00000610310	ENSP00000482232	1081	CGA	glycoprotein hormones, alpha polypeptide [Source:HGNC Symbol;Acc:HGNC:1885]	L	115	166	0.692771084337349	96	147	0.653061224489796	ENSE00000798149	4	0.999	**	9.235	0.999	**	9.189	0.997	**	9.475	0.998	**	9.425
ENSG00000135346	ENST00000610310	ENSP00000482232	1081	CGA	glycoprotein hormones, alpha polypeptide [Source:HGNC Symbol;Acc:HGNC:1885]	Q	124	166	0.746987951807229	105	147	0.714285714285714	ENSE00000798149	4	1	**	9.245	1	**	9.198	1	**	9.496	1	**	9.443
ENSG00000135451	ENST00000257909	ENSP00000257909	10024	TROAP	trophinin associated protein [Source:HGNC Symbol;Acc:HGNC:12327]	R	571	779	0.732991014120667	571	778	0.733933161953727	ENSE00000919622	13	0.999	**	7.217	0.998	**	6.039	0.998	**	7.611	0.998	**	6.84
ENSG00000135828	ENST00000367559	ENSP00000356530	6041	RNASEL	ribonuclease L (2,5-oligoisoadenylate synthetase-dependent) [Source:HGNC Symbol;Acc:HGNC:10050]	H	316	744	0.424731182795699	314	741	0.423751686909582	ENSE00001445028	2	0.999	**	6.735	0.999	**	6.264	0.999	**	7.529	0.999	**	6.967
ENSG00000135828	ENST00000367559	ENSP00000356530	6041	RNASEL	ribonuclease L (2,5-oligoisoadenylate synthetase-dependent) [Source:HGNC Symbol;Acc:HGNC:10050]	V	321	744	0.431451612903226	319	741	0.430499325236167	ENSE00001445028	2	0.999	**	6.735	0.999	**	6.265	0.999	**	7.529	0.999	**	6.968
ENSG00000136546	ENST00000409855	ENSP00000386796	6332	SCN7A	sodium channel, voltage-gated, type VII, alpha subunit [Source:HGNC Symbol;Acc:HGNC:10594]	M	850	2238	0.379803395889187	503	1682	0.299048751486326	ENSE00001071491	12	0.999	**	4.585	0.998	**	4.322	0.996	**	4.923	0.993	**	4.568
ENSG00000136861	ENST00000349780	ENSP00000343818	55755	CDK5RAP2	CDK5 regulatory subunit associated protein 2 [Source:HGNC Symbol;Acc:HGNC:18672]	C	539	1978	0.272497472194136	508	1893	0.268357105124142	ENSE00003684307	14	1	**	4.469	0.999	**	4.25	0.999	**	4.988	0.997	**	4.486
ENSG00000136943	ENST00000538255	ENSP00000445052	1515	CTSV	cathepsin V [Source:HGNC Symbol;Acc:HGNC:2538]	T	226	391	0.578005115089514	226	334	0.676646706586826	ENSE00000926438	6	1	**	8.035	0.999	**	7.511	0.999	**	7.888	0.998	**	7.557
ENSG00000137101	ENST00000396757	ENSP00000379980	971	CD72	CD72 molecule [Source:HGNC Symbol;Acc:HGNC:1696]	T	533	619	0.861066235864297	331	359	0.922005571030641	ENSE00003497440	9	1	**	8.418	1	**	8.342	1	**	8.962	1	**	9.021
ENSG00000137101	ENST00000396757	ENSP00000379980	971	CD72	CD72 molecule [Source:HGNC Symbol;Acc:HGNC:1696]	T	540	619	0.872374798061389	336	359	0.935933147632312	ENSE00003497440	9	1	**	8.417	1	**	8.341	1	**	8.96	1	**	9.018
ENSG00000137101	ENST00000396757	ENSP00000379980	971	CD72	CD72 molecule [Source:HGNC Symbol;Acc:HGNC:1696]	L	541	619	0.873990306946688	337	359	0.938718662952646	ENSE00003497440	9	1	**	8.415	0.999	**	8.336	0.999	**	8.957	0.998	**	9.007
ENSG00000137337	ENST00000376406	ENSP00000365588	9656	MDC1	mediator of DNA-damage checkpoint 1 [Source:HGNC Symbol;Acc:HGNC:21163]	V	1549	2395	0.646764091858038	1243	2089	0.595021541407372	ENSE00001757825	10	0.996	**	5.82	0.994	**	5.41	0.994	**	7.25	0.993	**	6.456
ENSG00000137337	ENST00000376406	ENSP00000365588	9656	MDC1	mediator of DNA-damage checkpoint 1 [Source:HGNC Symbol;Acc:HGNC:21163]	S	1568	2395	0.654697286012526	1262	2089	0.60411680229775	ENSE00001757825	10	0.994	**	5.81	0.995	**	5.413	0.991	**	7.229	0.993	**	6.461
ENSG00000137337	ENST00000376406	ENSP00000365588	9656	MDC1	mediator of DNA-damage checkpoint 1 [Source:HGNC Symbol;Acc:HGNC:21163]	Q	1573	2395	0.65678496868476	1267	2089	0.606510292005744	ENSE00001757825	10	0.995	**	5.818	0.995	**	5.415	0.994	**	7.247	0.994	**	6.464
ENSG00000137337	ENST00000376406	ENSP00000365588	9656	MDC1	mediator of DNA-damage checkpoint 1 [Source:HGNC Symbol;Acc:HGNC:21163]	V	1590	2395	0.663883089770355	1284	2089	0.614648157012925	ENSE00001757825	10	0.999	**	5.837	0.999	**	5.432	0.999	**	7.279	0.999	**	6.489
ENSG00000137337	ENST00000376406	ENSP00000365588	9656	MDC1	mediator of DNA-damage checkpoint 1 [Source:HGNC Symbol;Acc:HGNC:21163]	R	1598	2395	0.667223382045929	1292	2089	0.618477740545716	ENSE00001757825	10	0.999	**	5.838	0.999	**	5.434	0.999	**	7.281	0.999	**	6.492
ENSG00000137752	ENST00000533400	ENSP00000433138	834	CASP1	caspase 1, apoptosis-related cysteine peptidase [Source:HGNC Symbol;Acc:HGNC:1499]	S	139	462	0.300865800865801	81	404	0.200495049504951	ENSE00003488628	2	1	**	5.946	1	**	6.26	0.999	**	6.629	0.999	**	7.133
ENSG00000137752	ENST00000533400	ENSP00000433138	834	CASP1	caspase 1, apoptosis-related cysteine peptidase [Source:HGNC Symbol;Acc:HGNC:1499]	G	143	462	0.30952380952381	85	404	0.21039603960396	ENSE00003488628	2	0.999	**	5.94	0.998	**	6.252	0.997	**	6.616	0.997	**	7.116
ENSG00000137752	ENST00000533400	ENSP00000433138	834	CASP1	caspase 1, apoptosis-related cysteine peptidase [Source:HGNC Symbol;Acc:HGNC:1499]	P	348	462	0.753246753246753	290	404	0.717821782178218	ENSE00003494153	7	1	**	5.947	1	**	6.261	1	**	6.63	1	**	7.134
ENSG00000137752	ENST00000533400	ENSP00000433138	834	CASP1	caspase 1, apoptosis-related cysteine peptidase [Source:HGNC Symbol;Acc:HGNC:1499]	G	409	462	0.885281385281385	351	404	0.868811881188119	ENSE00000795390	8	0.997	**	5.934	0.995	**	6.233	0.995	**	6.603	0.991	**	7.079
ENSG00000138028	ENST00000402394	ENSP00000385452	10669	CGREF1	cell growth regulator with EF-hand domain 1 [Source:HGNC Symbol;Acc:HGNC:16962]	T	138	440	0.313636363636364	16	318	0.050314465408805	ENSE00002299799	2	1	**	8.977	1	**	8.885	1	**	9.112	1	**	8.999
ENSG00000138092	ENST00000380834	ENSP00000370214	79172	CENPO	centromere protein O [Source:HGNC Symbol;Acc:HGNC:28152]	V	41	301	0.136212624584718	41	300	0.136666666666667	ENSE00003535777	3	0.998	**	7.817	0.995	**	7.69	0.997	**	8.32	0.992	**	7.839
ENSG00000138095	ENST00000260665	ENSP00000260665	10128	LRPPRC	leucine-rich pentatricopeptide repeat containing [Source:HGNC Symbol;Acc:HGNC:15714]	T	547	1494	0.366131191432396	478	1394	0.342898134863702	ENSE00001159345	12	1	**	5.401	0.999	**	5.07	0.999	**	5.579	0.999	**	5.136
ENSG00000138095	ENST00000260665	ENSP00000260665	10128	LRPPRC	leucine-rich pentatricopeptide repeat containing [Source:HGNC Symbol;Acc:HGNC:15714]	V	958	1494	0.641231593038822	889	1394	0.637733142037303	ENSE00000962633	25	0.997	**	5.388	0.995	**	5.053	0.994	**	5.557	0.992	**	5.106
ENSG00000138095	ENST00000260665	ENSP00000260665	10128	LRPPRC	leucine-rich pentatricopeptide repeat containing [Source:HGNC Symbol;Acc:HGNC:15714]	R	1222	1494	0.817938420348059	1139	1394	0.817073170731707	ENSE00002695342	32	0.998	**	5.393	0.997	**	5.062	0.996	**	5.565	0.995	**	5.122
ENSG00000138496	ENST00000360356	ENSP00000353512	83666	PARP9	poly (ADP-ribose) polymerase family, member 9 [Source:HGNC Symbol;Acc:HGNC:24118]	M	5	993	0.00503524672708963	5	854	0.00585480093676815	ENSE00002687963	2	1	**	7.67	0.999	**	7.437	0.999	**	8.102	0.999	**	7.945
ENSG00000138496	ENST00000360356	ENSP00000353512	83666	PARP9	poly (ADP-ribose) polymerase family, member 9 [Source:HGNC Symbol;Acc:HGNC:24118]	K	228	993	0.229607250755287	227	854	0.265807962529274	ENSE00001049979	4	1	**	7.671	1	**	7.441	1	**	8.104	1	**	7.952
ENSG00000138496	ENST00000360356	ENSP00000353512	83666	PARP9	poly (ADP-ribose) polymerase family, member 9 [Source:HGNC Symbol;Acc:HGNC:24118]	K	254	993	0.255790533736153	253	854	0.296252927400468	ENSE00001049979	4	1	**	7.67	1	**	7.44	0.999	**	8.102	0.999	**	7.95
ENSG00000138496	ENST00000360356	ENSP00000353512	83666	PARP9	poly (ADP-ribose) polymerase family, member 9 [Source:HGNC Symbol;Acc:HGNC:24118]	P	402	993	0.404833836858006	401	854	0.469555035128806	ENSE00001049975	5	1	**	7.671	1	**	7.441	1	**	8.104	1	**	7.951
ENSG00000138496	ENST00000360356	ENSP00000353512	83666	PARP9	poly (ADP-ribose) polymerase family, member 9 [Source:HGNC Symbol;Acc:HGNC:24118]	Q	405	993	0.40785498489426	404	854	0.473067915690867	ENSE00001049975	5	0.996	**	7.643	0.997	**	7.422	0.994	**	8.067	0.996	**	7.925
ENSG00000138496	ENST00000360356	ENSP00000353512	83666	PARP9	poly (ADP-ribose) polymerase family, member 9 [Source:HGNC Symbol;Acc:HGNC:24118]	I	406	993	0.408862034239678	405	854	0.47423887587822	ENSE00001049982	6	0.997	**	7.655	0.997	**	7.421	0.996	**	8.081	0.995	**	7.923
ENSG00000139547	ENST00000398138	ENSP00000381206	8608	RDH16	retinol dehydrogenase 16 (all-trans) [Source:HGNC Symbol;Acc:HGNC:29674]	M	176	327	0.53822629969419	166	317	0.523659305993691	ENSE00001142229	2	0.999	**	7.668	1	**	8.215	0.999	**	7.775	0.999	**	8.091
ENSG00000140093	ENST00000261994	ENSP00000261994	51156	SERPINA10	serpin peptidase inhibitor, clade A (alpha-1 antiproteinase, antitrypsin), member 10 [Source:HGNC Symbol;Acc:HGNC:15996]	R	243	473	0.513742071881607	214	444	0.481981981981982	ENSE00003661726	2	0.999	**	7.512	0.999	**	7.165	0.997	**	7.348	0.998	**	7.074
ENSG00000140332	ENST00000558939	ENSP00000452871	7090	TLE3	transducin-like enhancer of split 3 [Source:HGNC Symbol;Acc:HGNC:11839]	R	204	782	0.260869565217391	194	772	0.251295336787565	ENSE00002478914	8	0.998	**	5.17	0.999	**	6.974	0.999	**	8.039	1	**	8.652
ENSG00000140332	ENST00000558939	ENSP00000452871	7090	TLE3	transducin-like enhancer of split 3 [Source:HGNC Symbol;Acc:HGNC:11839]	E	205	782	0.262148337595908	195	772	0.25259067357513	ENSE00002478914	8	0.996	**	5.167	0.999	**	6.973	0.998	**	8.035	0.999	**	8.65
ENSG00000140497	ENST00000268099	ENSP00000268099	10066	SCAMP2	secretory carrier membrane protein 2 [Source:HGNC Symbol;Acc:HGNC:10564]	H	263	335	0.785074626865672	257	329	0.781155015197568	ENSE00003529342	8	0.998	**	5.776	0.998	**	6.045	0.993	**	6.861	0.994	**	7.277
ENSG00000141504	ENST00000269298	ENSP00000269298	112483	SAT2	spermidine/spermine N1-acetyltransferase family member 2 [Source:HGNC Symbol;Acc:HGNC:23160]	Q	331	355	0.932394366197183	146	170	0.858823529411765	ENSE00001061697	6	0.999	**	8.158	0.998	**	7.709	0.999	**	8.483	0.995	**	8.034
ENSG00000143199	ENST00000367851	ENSP00000356825	55811	ADCY10	adenylate cyclase 10 (soluble) [Source:HGNC Symbol;Acc:HGNC:21285]	N	225	1697	0.132586918090748	223	1610	0.138509316770186	ENSE00000958614	7	0.995	**	5.421	0.994	**	5.343	0.993	**	6.166	0.992	**	6.215
ENSG00000143199	ENST00000367851	ENSP00000356825	55811	ADCY10	adenylate cyclase 10 (soluble) [Source:HGNC Symbol;Acc:HGNC:21285]	R	1082	1697	0.637595757218621	1025	1610	0.636645962732919	ENSE00001157282	22	0.995	**	5.424	0.995	**	5.348	0.994	**	6.172	0.993	**	6.223
ENSG00000143382	ENST00000369039	ENSP00000358035	54507	ADAMTSL4	ADAMTS-like 4 [Source:HGNC Symbol;Acc:HGNC:19706]	Q	310	1203	0.257689110556941	227	1097	0.206927985414768	ENSE00001381959	6	0.999	**	4.575	0.999	**	4.458	0.997	**	5.708	0.997	**	5.509
ENSG00000144820	ENST00000273352	ENSP00000273352	84873	GPR128	G protein-coupled receptor 128 [Source:HGNC Symbol;Acc:HGNC:19241]	I	530	806	0.657568238213399	521	797	0.653701380175659	ENSE00000967323	12	0.998	**	6.078	0.998	**	5.963	0.997	**	6.871	0.997	**	6.796
ENSG00000144820	ENST00000273352	ENSP00000273352	84873	GPR128	G protein-coupled receptor 128 [Source:HGNC Symbol;Acc:HGNC:19241]	P	789	806	0.978908188585608	780	797	0.978670012547051	ENSE00001225265	16	0.996	**	6.069	0.995	**	5.953	0.995	**	6.86	0.994	**	6.782
ENSG00000145649	ENST00000274306	ENSP00000274306	3001	GZMA	granzyme A (granzyme 1, cytotoxic T-lymphocyte-associated serine esterase 3) [Source:HGNC Symbol;Acc:HGNC:4708]	S	47	262	0.179389312977099	47	262	0.179389312977099	ENSE00000971463	2	0.999	**	7.844	0.999	**	7.753	0.997	**	8.422	0.997	**	8.422
ENSG00000145649	ENST00000274306	ENSP00000274306	3001	GZMA	granzyme A (granzyme 1, cytotoxic T-lymphocyte-associated serine esterase 3) [Source:HGNC Symbol;Acc:HGNC:4708]	W	162	262	0.618320610687023	162	262	0.618320610687023	ENSE00000971465	4	0.999	**	7.85	1	**	7.76	0.999	**	8.436	0.999	**	8.438
ENSG00000145649	ENST00000274306	ENSP00000274306	3001	GZMA	granzyme A (granzyme 1, cytotoxic T-lymphocyte-associated serine esterase 3) [Source:HGNC Symbol;Acc:HGNC:4708]	R	182	262	0.694656488549618	182	262	0.694656488549618	ENSE00000971465	4	0.996	**	7.823	0.996	**	7.733	0.992	**	8.381	0.992	**	8.381
ENSG00000145649	ENST00000274306	ENSP00000274306	3001	GZMA	granzyme A (granzyme 1, cytotoxic T-lymphocyte-associated serine esterase 3) [Source:HGNC Symbol;Acc:HGNC:4708]	E	219	262	0.83587786259542	219	262	0.83587786259542	ENSE00001127864	5	0.999	**	7.847	0.999	**	7.757	0.998	**	8.429	0.998	**	8.432
ENSG00000145649	ENST00000274306	ENSP00000274306	3001	GZMA	granzyme A (granzyme 1, cytotoxic T-lymphocyte-associated serine esterase 3) [Source:HGNC Symbol;Acc:HGNC:4708]	R	238	262	0.908396946564885	238	262	0.908396946564885	ENSE00001127864	5	0.999	**	7.848	0.999	**	7.757	0.998	**	8.431	0.999	**	8.433
ENSG00000145649	ENST00000274306	ENSP00000274306	3001	GZMA	granzyme A (granzyme 1, cytotoxic T-lymphocyte-associated serine esterase 3) [Source:HGNC Symbol;Acc:HGNC:4708]	G	239	262	0.912213740458015	239	262	0.912213740458015	ENSE00001127864	5	0.995	**	7.82	0.995	**	7.729	0.991	**	8.376	0.991	**	8.372
ENSG00000145982	ENST00000324331	ENSP00000316335	10667	FARS2	phenylalanyl-tRNA synthetase 2, mitochondrial [Source:HGNC Symbol;Acc:HGNC:21062]	A	252	560	0.45	252	451	0.558758314855876	ENSE00000973358	3	0.998	**	5.269	0.998	**	5.227	0.996	**	6.429	0.996	**	6.562
ENSG00000146587	ENST00000396912	ENSP00000380120	57786	RBAK	RB-associated KRAB zinc finger [Source:HGNC Symbol;Acc:HGNC:17680]	N	229	960	0.238541666666667	2	714	0.00280112044817927	ENSE00003708182	2	0.996	**	2.896	0.994	**	2.778	0.991	**	4.071	0.994	**	4.188
ENSG00000146678	ENST00000275525	ENSP00000275525	3484	IGFBP1	insulin-like growth factor binding protein 1 [Source:HGNC Symbol;Acc:HGNC:5469]	I	289	295	0.979661016949153	253	259	0.976833976833977	ENSE00001907318	4	0.999	**	4.237	0.999	**	4.505	0.999	**	4.605	0.998	**	4.855
ENSG00000147160	ENST00000276101	ENSP00000421172	158835	AWAT2	acyl-CoA wax alcohol acyltransferase 2 [Source:HGNC Symbol;Acc:HGNC:23251]	S	30	341	0.0879765395894428	22	333	0.0660660660660661	ENSE00001463789	1	0.997	**	7.185	0.997	**	6.499	0.995	**	7.858	0.995	**	7.29
ENSG00000147160	ENST00000276101	ENSP00000421172	158835	AWAT2	acyl-CoA wax alcohol acyltransferase 2 [Source:HGNC Symbol;Acc:HGNC:23251]	H	122	341	0.357771260997067	114	333	0.342342342342342	ENSE00003642001	4	0.997	**	7.184	0.997	**	6.499	0.995	**	7.857	0.995	**	7.291
ENSG00000147183	ENST00000276127	ENSP00000276127	53336	CPXCR1	CPX chromosome region, candidate 1 [Source:HGNC Symbol;Acc:HGNC:2332]	I	271	325	0.833846153846154	247	301	0.820598006644518	ENSE00001280817	3	0.999	**	5.237	0.999	**	5.485	0.997	**	5.881	0.998	**	6.111
ENSG00000147183	ENST00000276127	ENSP00000276127	53336	CPXCR1	CPX chromosome region, candidate 1 [Source:HGNC Symbol;Acc:HGNC:2332]	S	321	325	0.987692307692308	297	301	0.98671096345515	ENSE00001280817	3	0.999	**	5.238	0.999	**	5.486	0.998	**	5.884	0.998	**	6.113
ENSG00000147381	ENST00000360243	ENSP00000353379	4103	MAGEA4	melanoma antigen family A, 4 [Source:HGNC Symbol;Acc:HGNC:6802]	L	451	457	0.986870897155361	311	317	0.981072555205047	ENSE00003652014	3	0.998	**	6.634	0.997	**	6.24	0.997	**	7.687	0.996	**	7.291
ENSG00000148459	ENST00000376215	ENSP00000365388	23590	PDSS1	prenyl (decaprenyl) diphosphate synthase, subunit 1 [Source:HGNC Symbol;Acc:HGNC:17759]	H	59	439	0.134396355353075	45	415	0.108433734939759	ENSE00001605478	2	0.999	**	6.597	0.999	**	6.815	0.999	**	7.88	0.999	**	8.05
ENSG00000148735	ENST00000369310	ENSP00000358316	79949	PLEKHS1	pleckstrin homology domain containing, family S member 1 [Source:HGNC Symbol;Acc:HGNC:26285]	S	176	579	0.303972366148532	163	465	0.350537634408602	ENSE00001407879	6	0.997	**	7.028	0.996	**	6.877	0.995	**	7.589	0.993	**	7.415
ENSG00000149021	ENST00000278282	ENSP00000278282	7356	SCGB1A1	secretoglobin, family 1A, member 1 (uteroglobin) [Source:HGNC Symbol;Acc:HGNC:12523]	E	47	92	0.510869565217391	47	91	0.516483516483517	ENSE00003630769	2	0.999	**	7.232	0.998	**	6.165	0.998	**	7.929	0.996	**	7.181
ENSG00000149516	ENST00000278865	ENSP00000278865	932	MS4A3	membrane-spanning 4-domains, subfamily A, member 3 (hematopoietic cell-specific) [Source:HGNC Symbol;Acc:HGNC:7317]	F	78	236	0.330508474576271	78	214	0.364485981308411	ENSE00001681601	3	0.996	**	8.402	0.996	**	8.359	0.992	**	8.943	0.992	**	8.905
ENSG00000149516	ENST00000278865	ENSP00000278865	932	MS4A3	membrane-spanning 4-domains, subfamily A, member 3 (hematopoietic cell-specific) [Source:HGNC Symbol;Acc:HGNC:7317]	Q	79	236	0.334745762711864	79	214	0.369158878504673	ENSE00001681601	3	0.998	**	8.418	0.997	**	8.371	0.996	**	8.974	0.995	**	8.928
ENSG00000149516	ENST00000278865	ENSP00000278865	932	MS4A3	membrane-spanning 4-domains, subfamily A, member 3 (hematopoietic cell-specific) [Source:HGNC Symbol;Acc:HGNC:7317]	V	97	236	0.411016949152542	97	214	0.453271028037383	ENSE00001681601	3	0.999	**	8.429	0.999	**	8.385	0.999	**	8.994	0.998	**	8.953
ENSG00000149516	ENST00000278865	ENSP00000278865	932	MS4A3	membrane-spanning 4-domains, subfamily A, member 3 (hematopoietic cell-specific) [Source:HGNC Symbol;Acc:HGNC:7317]	N	120	236	0.508474576271186	120	214	0.560747663551402	ENSE00003528677	5	0.997	**	8.412	0.996	**	8.358	0.995	**	8.962	0.992	**	8.904
ENSG00000149516	ENST00000278865	ENSP00000278865	932	MS4A3	membrane-spanning 4-domains, subfamily A, member 3 (hematopoietic cell-specific) [Source:HGNC Symbol;Acc:HGNC:7317]	L	141	236	0.597457627118644	141	214	0.658878504672897	ENSE00003528677	5	0.996	**	8.402	0.996	**	8.362	0.993	**	8.944	0.993	**	8.912
ENSG00000149516	ENST00000278865	ENSP00000278865	932	MS4A3	membrane-spanning 4-domains, subfamily A, member 3 (hematopoietic cell-specific) [Source:HGNC Symbol;Acc:HGNC:7317]	R	151	236	0.639830508474576	151	214	0.705607476635514	ENSE00003528677	5	0.996	**	8.4	0.997	**	8.366	0.992	**	8.939	0.994	**	8.919
ENSG00000149516	ENST00000278865	ENSP00000278865	932	MS4A3	membrane-spanning 4-domains, subfamily A, member 3 (hematopoietic cell-specific) [Source:HGNC Symbol;Acc:HGNC:7317]	E	164	236	0.694915254237288	158	214	0.738317757009346	ENSE00003528677	5	1	**	8.434	1	**	8.391	1	**	9.004	1	**	8.965
ENSG00000149516	ENST00000278865	ENSP00000278865	932	MS4A3	membrane-spanning 4-domains, subfamily A, member 3 (hematopoietic cell-specific) [Source:HGNC Symbol;Acc:HGNC:7317]	I	198	236	0.838983050847458	192	214	0.897196261682243	ENSE00003537274	6	0.999	**	8.428	0.999	**	8.386	0.999	**	8.993	0.999	**	8.957
ENSG00000149516	ENST00000278865	ENSP00000278865	932	MS4A3	membrane-spanning 4-domains, subfamily A, member 3 (hematopoietic cell-specific) [Source:HGNC Symbol;Acc:HGNC:7317]	N	203	236	0.860169491525424	197	214	0.920560747663551	ENSE00003537274	6	0.997	**	8.414	0.997	**	8.372	0.995	**	8.967	0.996	**	8.93
ENSG00000150048	ENST00000315330	ENSP00000326407	51267	CLEC1A	C-type lectin domain family 1, member A [Source:HGNC Symbol;Acc:HGNC:24355]	T	96	328	0.292682926829268	96	280	0.342857142857143	ENSE00000993563	3	0.996	**	6.616	0.994	**	6.564	0.995	**	7.8	0.991	**	7.669
ENSG00000150477	ENST00000280020	ENSP00000280020	57536	KIAA1328	KIAA1328 [Source:HGNC Symbol;Acc:HGNC:29248]	S	11	617	0.0178282009724473	11	577	0.0190641247833622	ENSE00003458646	1	0.997	**	5.785	0.996	**	5.937	0.994	**	6.331	0.992	**	6.207
ENSG00000150477	ENST00000280020	ENSP00000280020	57536	KIAA1328	KIAA1328 [Source:HGNC Symbol;Acc:HGNC:29248]	T	328	617	0.53160453808752	324	577	0.561525129982669	ENSE00003636218	7	0.998	**	5.789	0.997	**	5.943	0.996	**	6.339	0.994	**	6.218
ENSG00000150477	ENST00000280020	ENSP00000280020	57536	KIAA1328	KIAA1328 [Source:HGNC Symbol;Acc:HGNC:29248]	V	514	617	0.833063209076175	474	577	0.821490467937608	ENSE00003665864	9	0.998	**	5.786	0.997	**	5.939	0.995	**	6.334	0.993	**	6.212
ENSG00000151418	ENST00000281087	ENSP00000281087	127124	ATP6V1G3	ATPase, H+ transporting, lysosomal 13kDa, V1 subunit G3 [Source:HGNC Symbol;Acc:HGNC:18265]	R	28	136	0.205882352941176	28	118	0.23728813559322	ENSE00002203447	2	1	**	8.058	1	**	7.705	0.999	**	8.479	0.999	**	8.31
ENSG00000151806	ENST00000281543	ENSP00000281543	60558	GUF1	GUF1 GTPase homolog (S. cerevisiae) [Source:HGNC Symbol;Acc:HGNC:25799]	Q	671	674	0.995548961424332	666	669	0.995515695067265	ENSE00001326320	17	0.999	**	4.4	0.999	**	4.652	0.993	**	5.65	0.994	**	6.385
ENSG00000152291	ENST00000409232	ENSP00000386443	10618	TGOLN2	trans-golgi network protein 2 [Source:HGNC Symbol;Acc:HGNC:15450]	E	24	580	0.0413793103448276	24	453	0.0529801324503311	ENSE00001004544	2	0.998	**	9.767	0.998	**	9.296	0.997	**	9.894	0.997	**	9.514
ENSG00000152291	ENST00000409232	ENSP00000386443	10618	TGOLN2	trans-golgi network protein 2 [Source:HGNC Symbol;Acc:HGNC:15450]	S	71	580	0.122413793103448	71	453	0.15673289183223	ENSE00001004544	2	1	**	9.785	1	**	9.311	1	**	9.92	1	**	9.536
ENSG00000152291	ENST00000409232	ENSP00000386443	10618	TGOLN2	trans-golgi network protein 2 [Source:HGNC Symbol;Acc:HGNC:15450]	A	72	580	0.124137931034483	72	453	0.158940397350993	ENSE00001004544	2	0.996	**	9.755	0.996	**	9.278	0.995	**	9.877	0.994	**	9.489
ENSG00000152291	ENST00000409232	ENSP00000386443	10618	TGOLN2	trans-golgi network protein 2 [Source:HGNC Symbol;Acc:HGNC:15450]	A	74	580	0.127586206896552	74	453	0.163355408388521	ENSE00001004544	2	1	**	9.784	1	**	9.309	1	**	9.918	0.999	**	9.535
ENSG00000152291	ENST00000409232	ENSP00000386443	10618	TGOLN2	trans-golgi network protein 2 [Source:HGNC Symbol;Acc:HGNC:15450]	L	453	580	0.781034482758621	370	453	0.816777041942605	ENSE00001004544	2	1	**	9.786	1	**	9.312	1	**	9.921	1	**	9.539
ENSG00000152291	ENST00000409232	ENSP00000386443	10618	TGOLN2	trans-golgi network protein 2 [Source:HGNC Symbol;Acc:HGNC:15450]	P	455	580	0.78448275862069	372	453	0.821192052980132	ENSE00001004544	2	1	**	9.786	1	**	9.312	1	**	9.921	1	**	9.539
ENSG00000152705	ENST00000282611	ENSP00000282611	347732	CATSPER3	cation channel, sperm associated 3 [Source:HGNC Symbol;Acc:HGNC:20819]	T	140	398	0.351758793969849	140	398	0.351758793969849	ENSE00003659626	3	0.998	**	6.042	0.998	**	6.31	0.996	**	6.67	0.996	**	7.107
ENSG00000153002	ENST00000491148	ENSP00000417222	1360	CPB1	carboxypeptidase B1 (tissue) [Source:HGNC Symbol;Acc:HGNC:2299]	R	215	433	0.496535796766744	199	417	0.477218225419664	ENSE00001008268	8	0.999	**	8.043	0.999	**	7.568	0.999	**	8.271	0.998	**	7.892
ENSG00000153237	ENST00000283233	ENSP00000283233	130940	CCDC148	coiled-coil domain containing 148 [Source:HGNC Symbol;Acc:HGNC:25191]	R	432	612	0.705882352941177	411	591	0.695431472081218	ENSE00003639045	10	0.999	**	8.531	0.999	**	8.415	0.999	**	8.185	0.998	**	8.447
ENSG00000153237	ENST00000283233	ENSP00000283233	130940	CCDC148	coiled-coil domain containing 148 [Source:HGNC Symbol;Acc:HGNC:25191]	E	434	612	0.709150326797386	413	591	0.698815566835871	ENSE00003639045	10	0.999	**	8.529	0.999	**	8.414	0.998	**	8.182	0.997	**	8.442
ENSG00000153495	ENST00000283547	ENSP00000283547	121793	TEX29	testis expressed 29 [Source:HGNC Symbol;Acc:HGNC:20370]	A	96	159	0.60377358490566	96	151	0.635761589403974	ENSE00003503466	5	0.998	**	6.527	0.995	**	6.178	0.998	**	7.562	0.993	**	7.245
ENSG00000153498	ENST00000283550	ENSP00000283550	122258	SPACA7	sperm acrosome associated 7 [Source:HGNC Symbol;Acc:HGNC:29575]	H	253	269	0.940520446096654	179	195	0.917948717948718	ENSE00001192675	7	0.997	**	5.526	0.996	**	5.708	0.995	**	6.519	0.992	**	6.742
ENSG00000154548	ENST00000452027	ENSP00000414302	135295	SRSF12	serine/arginine-rich splicing factor 12 [Source:HGNC Symbol;Acc:HGNC:21220]	Q	58	265	0.218867924528302	57	261	0.218390804597701	ENSE00001624187	3	1	**	7.112	1	**	7.034	1	**	8.189	1	**	8.141
ENSG00000155833	ENST00000374798	ENSP00000420256	1539	CYLC2	cylicin, basic protein of sperm head cytoskeleton 2 [Source:HGNC Symbol;Acc:HGNC:2583]	N	245	457	0.536105032822757	189	348	0.543103448275862	ENSE00001657203	5	0.999	**	6.598	0.998	**	6.678	0.997	**	7.405	0.996	**	7.443
ENSG00000156575	ENST00000287143	ENSP00000287143	10394	PRG3	proteoglycan 3 [Source:HGNC Symbol;Acc:HGNC:9363]	A	66	225	0.293333333333333	66	225	0.293333333333333	ENSE00001027250	3	0.997	**	6.984	0.997	**	6.808	0.996	**	7.663	0.995	**	7.492
ENSG00000156575	ENST00000287143	ENSP00000287143	10394	PRG3	proteoglycan 3 [Source:HGNC Symbol;Acc:HGNC:9363]	N	72	225	0.32	72	225	0.32	ENSE00001027250	3	0.996	**	6.974	0.995	**	6.794	0.993	**	7.643	0.991	**	7.462
ENSG00000156575	ENST00000287143	ENSP00000287143	10394	PRG3	proteoglycan 3 [Source:HGNC Symbol;Acc:HGNC:9363]	E	123	225	0.546666666666667	123	225	0.546666666666667	ENSE00001027250	3	0.997	**	6.979	0.997	**	6.804	0.994	**	7.653	0.994	**	7.485
ENSG00000156575	ENST00000287143	ENSP00000287143	10394	PRG3	proteoglycan 3 [Source:HGNC Symbol;Acc:HGNC:9363]	G	194	225	0.862222222222222	194	225	0.862222222222222	ENSE00001027251	5	0.999	**	6.993	0.999	**	6.82	0.998	**	7.677	0.999	**	7.513
ENSG00000156858	ENST00000542965	ENSP00000441641	78994	PRR14	proline rich 14 [Source:HGNC Symbol;Acc:HGNC:28458]	H	82	586	0.139931740614334	82	585	0.14017094017094	ENSE00003609472	3	0.998	**	7.556	0.997	**	7.033	0.996	**	7.861	0.995	**	7.6
ENSG00000158481	ENST00000368170	ENSP00000357152	911	CD1C	CD1c molecule [Source:HGNC Symbol;Acc:HGNC:1636]	G	48	391	0.122762148337596	44	333	0.132132132132132	ENSE00002329986	2	0.998	**	6.485	0.998	**	6.005	0.996	**	7.458	0.995	**	6.961
ENSG00000158481	ENST00000368170	ENSP00000357152	911	CD1C	CD1c molecule [Source:HGNC Symbol;Acc:HGNC:1636]	L	96	391	0.245524296675192	92	333	0.276276276276276	ENSE00002329986	2	0.998	**	6.485	0.998	**	6.005	0.996	**	7.458	0.995	**	6.961
ENSG00000158488	ENST00000368167	ENSP00000357149	913	CD1E	CD1e molecule [Source:HGNC Symbol;Acc:HGNC:1638]	I	367	417	0.880095923261391	338	388	0.871134020618557	ENSE00001957211	6	0.998	**	6.993	0.998	**	7.081	0.997	**	7.582	0.998	**	7.692
ENSG00000159763	ENST00000291009	ENSP00000291009	5304	PIP	prolactin-induced protein [Source:HGNC Symbol;Acc:HGNC:8993]	K	40	148	0.27027027027027	38	146	0.26027397260274	ENSE00001047639	2	1	**	9.839	1	**	9.904	1	**	10	1	**	10.011
ENSG00000159763	ENST00000291009	ENSP00000291009	5304	PIP	prolactin-induced protein [Source:HGNC Symbol;Acc:HGNC:8993]	R	49	148	0.331081081081081	47	146	0.321917808219178	ENSE00001047639	2	0.999	**	9.832	0.999	**	9.898	0.998	**	9.987	0.998	**	9.996
ENSG00000159763	ENST00000291009	ENSP00000291009	5304	PIP	prolactin-induced protein [Source:HGNC Symbol;Acc:HGNC:8993]	P	50	148	0.337837837837838	48	146	0.328767123287671	ENSE00001047639	2	0.999	**	9.834	0.999	**	9.9	0.999	**	9.99	0.999	**	10.001
ENSG00000159763	ENST00000291009	ENSP00000291009	5304	PIP	prolactin-induced protein [Source:HGNC Symbol;Acc:HGNC:8993]	D	52	148	0.351351351351351	50	146	0.342465753424658	ENSE00001047639	2	0.998	**	9.817	0.998	**	9.884	0.995	**	9.957	0.995	**	9.968
ENSG00000159763	ENST00000291009	ENSP00000291009	5304	PIP	prolactin-induced protein [Source:HGNC Symbol;Acc:HGNC:8993]	V	57	148	0.385135135135135	55	146	0.376712328767123	ENSE00001047639	2	1	**	9.839	1	**	9.905	1	**	10.002	1	**	10.013
ENSG00000159763	ENST00000291009	ENSP00000291009	5304	PIP	prolactin-induced protein [Source:HGNC Symbol;Acc:HGNC:8993]	A	59	148	0.398648648648649	57	146	0.39041095890411	ENSE00001047639	2	0.999	**	9.833	0.999	**	9.899	0.999	**	9.988	0.998	**	9.998
ENSG00000159763	ENST00000291009	ENSP00000291009	5304	PIP	prolactin-induced protein [Source:HGNC Symbol;Acc:HGNC:8993]	L	80	148	0.540540540540541	78	146	0.534246575342466	ENSE00001047640	3	0.999	**	9.826	0.998	**	9.89	0.997	**	9.975	0.997	**	9.982
ENSG00000159763	ENST00000291009	ENSP00000291009	5304	PIP	prolactin-induced protein [Source:HGNC Symbol;Acc:HGNC:8993]	A	83	148	0.560810810810811	81	146	0.554794520547945	ENSE00001047640	3	0.999	**	9.832	0.999	**	9.898	0.998	**	9.986	0.998	**	9.997
ENSG00000159763	ENST00000291009	ENSP00000291009	5304	PIP	prolactin-induced protein [Source:HGNC Symbol;Acc:HGNC:8993]	D	95	148	0.641891891891892	93	146	0.636986301369863	ENSE00001047640	3	0.999	**	9.828	0.999	**	9.893	0.997	**	9.978	0.997	**	9.987
ENSG00000159763	ENST00000291009	ENSP00000291009	5304	PIP	prolactin-induced protein [Source:HGNC Symbol;Acc:HGNC:8993]	Y	105	148	0.709459459459459	103	146	0.705479452054795	ENSE00001047640	3	0.999	**	9.831	0.999	**	9.897	0.998	**	9.983	0.998	**	9.994
ENSG00000159763	ENST00000291009	ENSP00000291009	5304	PIP	prolactin-induced protein [Source:HGNC Symbol;Acc:HGNC:8993]	Q	111	148	0.75	109	146	0.746575342465753	ENSE00001047636	4	1	**	9.839	1	**	9.905	1	**	10.001	1	**	10.012
ENSG00000159763	ENST00000291009	ENSP00000291009	5304	PIP	prolactin-induced protein [Source:HGNC Symbol;Acc:HGNC:8993]	N	136	148	0.918918918918919	134	146	0.917808219178082	ENSE00001047636	4	1	**	9.839	1	**	9.905	1	**	10.001	1	**	10.013
ENSG00000159763	ENST00000291009	ENSP00000291009	5304	PIP	prolactin-induced protein [Source:HGNC Symbol;Acc:HGNC:8993]	I	142	148	0.959459459459459	140	146	0.958904109589041	ENSE00001047636	4	0.999	**	9.83	0.999	**	9.896	0.998	**	9.981	0.998	**	9.992
ENSG00000159763	ENST00000291009	ENSP00000291009	5304	PIP	prolactin-induced protein [Source:HGNC Symbol;Acc:HGNC:8993]	K	146	148	0.986486486486487	144	146	0.986301369863014	ENSE00001047636	4	1	**	9.839	1	**	9.905	1	**	10.001	1	**	10.012
ENSG00000160051	ENST00000537469	ENSP00000442291	55721	IQCC	IQ motif containing C [Source:HGNC Symbol;Acc:HGNC:25545]	R	365	636	0.573899371069182	287	546	0.525641025641026	ENSE00003747330	5	0.996	**	4.944	0.996	**	5.305	0.993	**	5.586	0.993	**	6.122
ENSG00000160299	ENST00000359568	ENSP00000352572	5116	PCNT	pericentrin [Source:HGNC Symbol;Acc:HGNC:16068]	R	1350	3674	0.367446924333152	1074	3336	0.321942446043165	ENSE00003464323	16	0.999	**	5.681	0.997	**	6.488	0.997	**	7.772	0.994	**	6.449
ENSG00000160299	ENST00000359568	ENSP00000352572	5116	PCNT	pericentrin [Source:HGNC Symbol;Acc:HGNC:16068]	R	2527	3674	0.687806205770278	2201	3336	0.659772182254197	ENSE00003605610	30	0.999	**	5.685	0.998	**	6.496	0.999	**	7.784	0.996	**	6.464
ENSG00000160299	ENST00000359568	ENSP00000352572	5116	PCNT	pericentrin [Source:HGNC Symbol;Acc:HGNC:16068]	Q	2687	3674	0.731355470876429	2361	3336	0.70773381294964	ENSE00003634727	32	1	**	5.687	1	**	6.504	1	**	7.79	0.999	**	6.479
ENSG00000160299	ENST00000359568	ENSP00000352572	5116	PCNT	pericentrin [Source:HGNC Symbol;Acc:HGNC:16068]	H	2765	3674	0.752585737615678	2435	3336	0.729916067146283	ENSE00003668725	33	1	**	5.687	1	**	6.505	1	**	7.79	1	**	6.48
ENSG00000161010	ENST00000292586	ENSP00000292586	51149	C5orf45	chromosome 5 open reading frame 45 [Source:HGNC Symbol;Acc:HGNC:30817]	R	171	422	0.40521327014218	141	343	0.411078717201166	ENSE00003595863	5	1	**	6.353	1	**	6.025	0.999	**	7.051	0.999	**	6.743
ENSG00000161048	ENST00000417955	ENSP00000407112	222236	NAPEPLD	N-acyl phosphatidylethanolamine phospholipase D [Source:HGNC Symbol;Acc:HGNC:21683]	P	182	500	0.364	75	393	0.190839694656489	ENSE00003496286	2	1	**	7.883	1	**	8.073	0.998	**	8.531	0.998	**	8.655
ENSG00000161551	ENST00000301399	ENSP00000301399	84765	ZNF577	zinc finger protein 577 [Source:HGNC Symbol;Acc:HGNC:28673]	Q	42	486	0.0864197530864197	42	485	0.0865979381443299	ENSE00003495001	5	1	**	7.413	1	**	7.824	1	**	8.381	1	**	8.885
ENSG00000161921	ENST00000293778	ENSP00000293778	58191	CXCL16	chemokine (C-X-C motif) ligand 16 [Source:HGNC Symbol;Acc:HGNC:16642]	S	18	284	0.0633802816901408	14	273	0.0512820512820513	ENSE00002632290	1	0.999	**	5.027	0.999	**	4.833	0.998	**	5.571	0.998	**	5.368
ENSG00000161921	ENST00000293778	ENSP00000293778	58191	CXCL16	chemokine (C-X-C motif) ligand 16 [Source:HGNC Symbol;Acc:HGNC:16642]	P	30	284	0.105633802816901	26	273	0.0952380952380952	ENSE00002632290	1	0.999	**	5.024	0.999	**	4.831	0.997	**	5.564	0.997	**	5.364
ENSG00000162399	ENST00000371265	ENSP00000360312	7809	BSND	barttin CLCNK-type chloride channel accessory beta subunit [Source:HGNC Symbol;Acc:HGNC:16512]	R	269	320	0.840625	269	320	0.840625	ENSE00001454811	4	1	**	8.511	1	**	8.416	1	**	8.641	1	**	8.557
ENSG00000162572	ENST00000379116	ENSP00000368411	6339	SCNN1D	sodium channel, non-voltage-gated 1, delta subunit [Source:HGNC Symbol;Acc:HGNC:10601]	S	618	959	0.644421272158498	529	802	0.659600997506234	ENSE00003559189	12	1	**	6.564	1	**	7.043	0.999	**	7.542	0.999	**	7.604
ENSG00000162592	ENST00000294600	ENSP00000294600	148870	CCDC27	coiled-coil domain containing 27 [Source:HGNC Symbol;Acc:HGNC:26546]	T	459	794	0.57808564231738	353	656	0.538109756097561	ENSE00001066637	7	0.998	**	5.365	0.995	**	4.256	0.998	**	6.095	0.991	**	4.71
ENSG00000162592	ENST00000294600	ENSP00000294600	148870	CCDC27	coiled-coil domain containing 27 [Source:HGNC Symbol;Acc:HGNC:26546]	C	641	794	0.807304785894207	524	656	0.798780487804878	ENSE00003482332	10	0.998	**	5.363	0.995	**	4.259	0.997	**	6.093	0.993	**	4.716
ENSG00000162739	ENST00000368057	ENSP00000357036	114836	SLAMF6	SLAM family member 6 [Source:HGNC Symbol;Acc:HGNC:21392]	N	64	346	0.184971098265896	51	332	0.153614457831325	ENSE00001068151	2	1	**	6.228	1	**	5.81	1	**	6.97	1	**	6.467
ENSG00000162739	ENST00000368057	ENSP00000357036	114836	SLAMF6	SLAM family member 6 [Source:HGNC Symbol;Acc:HGNC:21392]	H	81	346	0.234104046242775	68	332	0.204819277108434	ENSE00001068151	2	0.996	**	6.209	0.995	**	5.788	0.993	**	6.932	0.991	**	6.418
ENSG00000162739	ENST00000368057	ENSP00000357036	114836	SLAMF6	SLAM family member 6 [Source:HGNC Symbol;Acc:HGNC:21392]	M	243	346	0.702312138728324	230	332	0.692771084337349	ENSE00001068155	4	1	**	6.228	1	**	5.81	1	**	6.97	1	**	6.467
ENSG00000162779	ENST00000367618	ENSP00000356590	126859	AXDND1	axonemal dynein light chain domain containing 1 [Source:HGNC Symbol;Acc:HGNC:26564]	R	877	1071	0.818860877684407	828	1012	0.818181818181818	ENSE00003597150	21	0.994	**	6.107	0.992	**	5.38	0.994	**	7.882	0.992	**	7.196
ENSG00000162851	ENST00000366514	ENSP00000355471	64216	TFB2M	transcription factor B2, mitochondrial [Source:HGNC Symbol;Acc:HGNC:18559]	R	62	414	0.14975845410628	62	396	0.156565656565657	ENSE00001441896	1	1	**	5.252	1	**	5.038	0.999	**	5.764	0.999	**	5.504
ENSG00000162851	ENST00000366514	ENSP00000355471	64216	TFB2M	transcription factor B2, mitochondrial [Source:HGNC Symbol;Acc:HGNC:18559]	S	69	414	0.166666666666667	68	396	0.171717171717172	ENSE00001441896	1	0.999	**	5.25	0.999	**	5.036	0.998	**	5.759	0.998	**	5.5
ENSG00000162851	ENST00000366514	ENSP00000355471	64216	TFB2M	transcription factor B2, mitochondrial [Source:HGNC Symbol;Acc:HGNC:18559]	L	90	414	0.217391304347826	89	396	0.224747474747475	ENSE00001441896	1	0.996	**	5.235	0.996	**	5.022	0.991	**	5.724	0.991	**	5.465
ENSG00000162877	ENST00000367136	ENSP00000356104	148811	PM20D1	peptidase M20 domain containing 1 [Source:HGNC Symbol;Acc:HGNC:26518]	G	31	545	0.0568807339449541	31	502	0.0617529880478088	ENSE00001916668	1	0.999	**	4.278	0.999	**	4.156	0.998	**	5.18	0.998	**	5.003
ENSG00000162877	ENST00000367136	ENSP00000356104	148811	PM20D1	peptidase M20 domain containing 1 [Source:HGNC Symbol;Acc:HGNC:26518]	W	314	545	0.576146788990826	314	502	0.625498007968127	ENSE00001373429	8	0.996	**	4.268	0.996	**	4.148	0.994	**	5.161	0.994	**	4.985
ENSG00000162896	ENST00000356495	ENSP00000348888	5284	PIGR	polymeric immunoglobulin receptor [Source:HGNC Symbol;Acc:HGNC:8968]	G	181	826	0.219128329297821	181	764	0.236910994764398	ENSE00001069604	4	1	**	7.155	1	**	6.989	0.999	**	7.269	0.999	**	7.342
ENSG00000162949	ENST00000295055	ENSP00000295055	92291	CAPN13	calpain 13 [Source:HGNC Symbol;Acc:HGNC:16663]	M	31	725	0.0427586206896552	31	669	0.0463378176382661	ENSE00003597570	2	0.999	**	6.78	0.998	**	6.933	0.998	**	7.068	0.998	**	7.244
ENSG00000162949	ENST00000295055	ENSP00000295055	92291	CAPN13	calpain 13 [Source:HGNC Symbol;Acc:HGNC:16663]	Q	162	725	0.223448275862069	160	669	0.239162929745889	ENSE00003584015	5	0.999	**	6.784	0.999	**	6.94	0.999	**	7.072	0.999	**	7.254
ENSG00000162949	ENST00000295055	ENSP00000295055	92291	CAPN13	calpain 13 [Source:HGNC Symbol;Acc:HGNC:16663]	A	242	725	0.333793103448276	240	669	0.358744394618834	ENSE00003638801	7	0.997	**	6.769	0.996	**	6.921	0.996	**	7.052	0.995	**	7.228
ENSG00000162949	ENST00000295055	ENSP00000295055	92291	CAPN13	calpain 13 [Source:HGNC Symbol;Acc:HGNC:16663]	M	381	725	0.52551724137931	379	669	0.566517189835576	ENSE00001191562	11	0.996	**	6.763	0.996	**	6.918	0.994	**	7.043	0.994	**	7.223
ENSG00000162949	ENST00000295055	ENSP00000295055	92291	CAPN13	calpain 13 [Source:HGNC Symbol;Acc:HGNC:16663]	M	455	725	0.627586206896552	447	669	0.668161434977579	ENSE00001662606	13	0.998	**	6.774	0.998	**	6.932	0.997	**	7.059	0.997	**	7.243
ENSG00000163071	ENST00000295213	ENSP00000295213	132671	SPATA18	spermatogenesis associated 18 [Source:HGNC Symbol;Acc:HGNC:29579]	R	209	610	0.342622950819672	208	538	0.386617100371747	ENSE00003622459	6	1	**	7.913	1	**	7.537	1	**	7.852	1	**	7.789
ENSG00000163221	ENST00000368737	ENSP00000357726	6283	S100A12	S100 calcium binding protein A12 [Source:HGNC Symbol;Acc:HGNC:10489]	K	25	115	0.217391304347826	22	92	0.239130434782609	ENSE00001072568	2	1	**	8.742	0.999	**	7.546	0.999	**	8.98	0.997	**	7.996
ENSG00000163221	ENST00000368737	ENSP00000357726	6283	S100A12	S100 calcium binding protein A12 [Source:HGNC Symbol;Acc:HGNC:10489]	T	41	115	0.356521739130435	38	92	0.41304347826087	ENSE00001072568	2	0.998	**	8.726	0.996	**	7.527	0.994	**	8.941	0.991	**	7.953
ENSG00000163221	ENST00000368737	ENSP00000357726	6283	S100A12	S100 calcium binding protein A12 [Source:HGNC Symbol;Acc:HGNC:10489]	V	84	115	0.730434782608696	78	92	0.847826086956522	ENSE00001447874	3	1	**	8.745	0.998	**	7.537	1	**	8.988	0.994	**	7.976
ENSG00000163464	ENST00000295683	ENSP00000295683	3577	CXCR1	chemokine (C-X-C motif) receptor 1 [Source:HGNC Symbol;Acc:HGNC:6026]	D	18	358	0.0502793296089385	11	350	0.0314285714285714	ENSE00001074911	2	0.998	**	7.38	0.998	**	7.669	0.997	**	8.37	0.996	**	8.679
ENSG00000163464	ENST00000295683	ENSP00000295683	3577	CXCR1	chemokine (C-X-C motif) receptor 1 [Source:HGNC Symbol;Acc:HGNC:6026]	A	31	358	0.0865921787709497	23	350	0.0657142857142857	ENSE00001074911	2	1	**	7.39	1	**	7.681	1	**	8.394	1	**	8.705
ENSG00000163464	ENST00000295683	ENSP00000295683	3577	CXCR1	chemokine (C-X-C motif) receptor 1 [Source:HGNC Symbol;Acc:HGNC:6026]	F	116	358	0.324022346368715	108	350	0.308571428571429	ENSE00001074911	2	0.999	**	7.383	0.997	**	7.661	0.997	**	8.373	0.993	**	8.655
ENSG00000163464	ENST00000295683	ENSP00000295683	3577	CXCR1	chemokine (C-X-C motif) receptor 1 [Source:HGNC Symbol;Acc:HGNC:6026]	R	235	358	0.656424581005587	227	350	0.648571428571429	ENSE00001074911	2	0.998	**	7.376	0.998	**	7.665	0.995	**	8.36	0.995	**	8.67
ENSG00000163518	ENST00000271532	ENSP00000271532	83417	FCRL4	Fc receptor-like 4 [Source:HGNC Symbol;Acc:HGNC:18507]	E	235	553	0.4249547920434	234	515	0.454368932038835	ENSE00003615895	5	0.997	**	5.322	0.997	**	5.087	0.994	**	6.338	0.993	**	6.073
ENSG00000163518	ENST00000271532	ENSP00000271532	83417	FCRL4	Fc receptor-like 4 [Source:HGNC Symbol;Acc:HGNC:18507]	M	329	553	0.594936708860759	328	515	0.636893203883495	ENSE00003611917	6	0.999	**	5.331	0.999	**	5.097	0.998	**	6.359	0.997	**	6.095
ENSG00000163535	ENST00000357799	ENSP00000350447	151246	SGOL2	shugoshin-like 2 (S. pombe) [Source:HGNC Symbol;Acc:HGNC:30812]	M	1267	1269	0.998423955870764	1263	1265	0.998418972332016	ENSE00001180723	9	1	**	7.9	0.999	**	7.326	1	**	8.756	0.999	**	8.405
ENSG00000163535	ENST00000357799	ENSP00000350447	151246	SGOL2	shugoshin-like 2 (S. pombe) [Source:HGNC Symbol;Acc:HGNC:30812]	R	1269	1269	1	1265	1265	1	ENSE00001180723	9	1	**	7.899	0.999	**	7.327	1	**	8.755	0.999	**	8.407
ENSG00000163554	ENST00000368147	ENSP00000357129	6708	SPTA1	spectrin, alpha, erythrocytic 1 [Source:HGNC Symbol;Acc:HGNC:11272]	D	431	2477	0.174000807428341	430	2419	0.177759404712691	ENSE00001075972	10	1	**	6.892	1	**	5.599	1	**	7.776	0.999	**	6.018
ENSG00000163554	ENST00000368147	ENSP00000357129	6708	SPTA1	spectrin, alpha, erythrocytic 1 [Source:HGNC Symbol;Acc:HGNC:11272]	T	460	2477	0.185708518368995	459	2419	0.189747829681687	ENSE00001075927	11	1	**	6.89	0.999	**	5.595	0.999	**	7.771	0.997	**	6.005
ENSG00000163565	ENST00000368131	ENSP00000357113	3428	IFI16	interferon, gamma-inducible protein 16 [Source:HGNC Symbol;Acc:HGNC:5395]	L	41	959	0.0427528675703858	37	729	0.0507544581618656	ENSE00003629945	2	0.999	**	7.798	0.997	**	7.087	0.999	**	8.484	0.996	**	7.832
ENSG00000163565	ENST00000368131	ENSP00000357113	3428	IFI16	interferon, gamma-inducible protein 16 [Source:HGNC Symbol;Acc:HGNC:5395]	P	96	959	0.100104275286757	92	729	0.126200274348422	ENSE00003590004	3	1	**	7.802	1	**	7.102	1	**	8.491	1	**	7.856
ENSG00000163565	ENST00000368131	ENSP00000357113	3428	IFI16	interferon, gamma-inducible protein 16 [Source:HGNC Symbol;Acc:HGNC:5395]	R	169	959	0.176225234619395	165	729	0.226337448559671	ENSE00003619957	4	0.999	**	7.796	0.998	**	7.09	0.998	**	8.481	0.997	**	7.836
ENSG00000163565	ENST00000368131	ENSP00000357113	3428	IFI16	interferon, gamma-inducible protein 16 [Source:HGNC Symbol;Acc:HGNC:5395]	R	433	959	0.451511991657977	427	729	0.585733882030178	ENSE00003524485	7	0.996	**	7.778	0.996	**	7.076	0.995	**	8.454	0.993	**	7.812
ENSG00000163565	ENST00000368131	ENSP00000357113	3428	IFI16	interferon, gamma-inducible protein 16 [Source:HGNC Symbol;Acc:HGNC:5395]	F	821	959	0.856100104275287	591	729	0.810699588477366	ENSE00003571328	9	0.995	**	7.772	0.995	**	7.073	0.993	**	8.444	0.993	**	7.808
ENSG00000163565	ENST00000368131	ENSP00000357113	3428	IFI16	interferon, gamma-inducible protein 16 [Source:HGNC Symbol;Acc:HGNC:5395]	V	845	959	0.881126173096976	615	729	0.843621399176955	ENSE00003571328	9	0.999	**	7.797	0.999	**	7.096	0.999	**	8.481	0.998	**	7.845
ENSG00000163608	ENST00000314400	ENSP00000320251	25871	C3orf17	chromosome 3 open reading frame 17 [Source:HGNC Symbol;Acc:HGNC:24496]	R	483	573	0.842931937172775	477	567	0.841269841269841	ENSE00001902100	9	0.998	**	4.935	0.998	**	4.812	0.998	**	6.37	0.997	**	6.682
ENSG00000163617	ENST00000295878	ENSP00000295878	57577	KIAA1407	KIAA1407 [Source:HGNC Symbol;Acc:HGNC:29272]	V	942	944	0.997881355932203	934	936	0.997863247863248	ENSE00001241569	17	1	**	6.633	1	**	7.424	1	**	7.527	1	**	7.94
ENSG00000164031	ENST00000442697	ENSP00000404381	79982	DNAJB14	DnaJ (Hsp40) homolog, subfamily B, member 14 [Source:HGNC Symbol;Acc:HGNC:25881]	D	277	425	0.651764705882353	244	379	0.643799472295514	ENSE00003491208	5	0.997	**	3.631	0.997	**	3.835	0.995	**	5.544	0.996	**	5.887
ENSG00000164049	ENST00000296438	ENSP00000296438	285231	FBXW12	F-box and WD repeat domain containing 12 [Source:HGNC Symbol;Acc:HGNC:20729]	R	456	473	0.964059196617336	447	464	0.963362068965517	ENSE00001409694	11	0.997	**	4.513	0.997	**	4.352	0.994	**	5.159	0.993	**	5.004
ENSG00000164091	ENST00000296490	ENSP00000296490	80335	WDR82	WD repeat domain 82 [Source:HGNC Symbol;Acc:HGNC:28826]	R	219	313	0.699680511182109	219	313	0.699680511182109	ENSE00003528540	6	1	**	6.35	1	**	6.445	1	**	6.295	1	**	6.371
ENSG00000164185	ENST00000296600	ENSP00000296600	133923	ZNF474	zinc finger protein 474 [Source:HGNC Symbol;Acc:HGNC:23245]	R	173	463	0.373650107991361	173	364	0.475274725274725	ENSE00001082206	2	0.997	**	6.159	0.995	**	5.65	0.994	**	6.983	0.991	**	6.769
ENSG00000164185	ENST00000296600	ENSP00000296600	133923	ZNF474	zinc finger protein 474 [Source:HGNC Symbol;Acc:HGNC:23245]	R	298	463	0.643628509719222	298	364	0.818681318681319	ENSE00001082206	2	1	**	6.175	0.999	**	5.67	0.999	**	7.016	0.999	**	6.813
ENSG00000164323	ENST00000458385	ENSP00000409964	57587	CFAP97	cilia and flagella associated protein 97 [Source:HGNC Symbol;Acc:HGNC:29276]	S	323	547	0.590493601462523	323	532	0.607142857142857	ENSE00001309457	2	1	**	7.854	1	**	7.063	0.999	**	7.587	0.999	**	7.074
ENSG00000164399	ENST00000296870	ENSP00000296870	3562	IL3	interleukin 3 [Source:HGNC Symbol;Acc:HGNC:6011]	R	3	152	0.0197368421052632	3	152	0.0197368421052632	ENSE00001124369	1	1	**	5.776	1	**	5.29	1	**	6.719	1	**	6.298
ENSG00000164399	ENST00000296870	ENSP00000296870	3562	IL3	interleukin 3 [Source:HGNC Symbol;Acc:HGNC:6011]	D	65	152	0.427631578947368	65	152	0.427631578947368	ENSE00001084064	2	1	**	5.774	0.999	**	5.286	0.999	**	6.716	0.998	**	6.289
ENSG00000164825	ENST00000297439	ENSP00000297439	1672	DEFB1	defensin, beta 1 [Source:HGNC Symbol;Acc:HGNC:2766]	R	61	68	0.897058823529412	61	68	0.897058823529412	ENSE00001087807	2	1	**	8.81	1	**	8.784	1	**	9.046	1	**	8.91
ENSG00000164893	ENST00000297524	ENSP00000297524	157724	SLC7A13	solute carrier family 7 (anionic amino acid transporter), member 13 [Source:HGNC Symbol;Acc:HGNC:23092]	G	440	557	0.789946140035907	367	470	0.780851063829787	ENSE00001088325	3	0.999	**	6.787	0.999	**	6.402	0.998	**	7.786	0.998	**	7.385
ENSG00000165120	ENST00000297819	ENSP00000297819	136263	SSMEM1	serine-rich single-pass membrane protein 1 [Source:HGNC Symbol;Acc:HGNC:29580]	K	239	244	0.979508196721312	239	244	0.979508196721312	ENSE00001090524	3	0.999	**	6.955	1	**	7.698	0.999	**	8.235	0.999	**	8.525
ENSG00000165168	ENST00000378588	ENSP00000367851	1536	CYBB	cytochrome b-245, beta polypeptide [Source:HGNC Symbol;Acc:HGNC:2578]	P	37	622	0.0594855305466238	37	570	0.0649122807017544	ENSE00003634819	2	0.999	**	7.553	0.999	**	7.879	0.997	**	8.5	0.998	**	8.662
ENSG00000165168	ENST00000378588	ENSP00000367851	1536	CYBB	cytochrome b-245, beta polypeptide [Source:HGNC Symbol;Acc:HGNC:2578]	A	286	622	0.459807073954984	237	570	0.415789473684211	ENSE00003479256	7	1	**	7.559	1	**	7.884	1	**	8.519	1	**	8.68
ENSG00000165168	ENST00000378588	ENSP00000367851	1536	CYBB	cytochrome b-245, beta polypeptide [Source:HGNC Symbol;Acc:HGNC:2578]	I	290	622	0.466237942122186	241	570	0.42280701754386	ENSE00003479256	7	0.997	**	7.538	0.997	**	7.863	0.991	**	8.457	0.991	**	8.616
ENSG00000165168	ENST00000378588	ENSP00000367851	1536	CYBB	cytochrome b-245, beta polypeptide [Source:HGNC Symbol;Acc:HGNC:2578]	T	291	622	0.467845659163987	242	570	0.424561403508772	ENSE00003479256	7	1	**	7.558	1	**	7.883	0.999	**	8.515	1	**	8.677
ENSG00000165168	ENST00000378588	ENSP00000367851	1536	CYBB	cytochrome b-245, beta polypeptide [Source:HGNC Symbol;Acc:HGNC:2578]	V	292	622	0.469453376205788	243	570	0.426315789473684	ENSE00003479256	7	0.997	**	7.542	0.998	**	7.872	0.993	**	8.465	0.995	**	8.639
ENSG00000165168	ENST00000378588	ENSP00000367851	1536	CYBB	cytochrome b-245, beta polypeptide [Source:HGNC Symbol;Acc:HGNC:2578]	E	305	622	0.490353697749196	256	570	0.449122807017544	ENSE00003479256	7	0.998	**	7.543	0.999	**	7.877	0.993	**	8.466	0.996	**	8.653
ENSG00000166049	ENST00000370357	ENSP00000359382	139135	PASD1	PAS domain containing 1 [Source:HGNC Symbol;Acc:HGNC:20686]	T	42	1006	0.0417495029821074	37	773	0.0478654592496766	ENSE00003601468	3	0.998	**	7.896	0.998	**	6.798	0.997	**	8.274	0.996	**	7.199
ENSG00000166049	ENST00000370357	ENSP00000359382	139135	PASD1	PAS domain containing 1 [Source:HGNC Symbol;Acc:HGNC:20686]	P	154	1006	0.153081510934394	142	773	0.183699870633894	ENSE00003475474	7	0.998	**	7.893	0.998	**	6.798	0.997	**	8.268	0.996	**	7.199
ENSG00000166049	ENST00000370357	ENSP00000359382	139135	PASD1	PAS domain containing 1 [Source:HGNC Symbol;Acc:HGNC:20686]	L	160	1006	0.159045725646123	148	773	0.191461836998706	ENSE00003475474	7	0.999	**	7.896	0.998	**	6.801	0.997	**	8.274	0.997	**	7.204
ENSG00000166049	ENST00000370357	ENSP00000359382	139135	PASD1	PAS domain containing 1 [Source:HGNC Symbol;Acc:HGNC:20686]	S	163	1006	0.162027833001988	151	773	0.195342820181113	ENSE00003475474	7	0.998	**	7.893	0.998	**	6.801	0.997	**	8.27	0.997	**	7.205
ENSG00000166049	ENST00000370357	ENSP00000359382	139135	PASD1	PAS domain containing 1 [Source:HGNC Symbol;Acc:HGNC:20686]	C	166	1006	0.165009940357853	154	773	0.199223803363519	ENSE00003475474	7	1	**	7.905	1	**	6.81	1	**	8.29	0.999	**	7.221
ENSG00000166049	ENST00000370357	ENSP00000359382	139135	PASD1	PAS domain containing 1 [Source:HGNC Symbol;Acc:HGNC:20686]	F	169	1006	0.167992047713718	157	773	0.203104786545925	ENSE00003475474	7	0.996	**	7.881	0.995	**	6.784	0.994	**	8.251	0.992	**	7.176
ENSG00000166049	ENST00000370357	ENSP00000359382	139135	PASD1	PAS domain containing 1 [Source:HGNC Symbol;Acc:HGNC:20686]	C	173	1006	0.171968190854871	160	773	0.206985769728331	ENSE00003475474	7	0.998	**	7.895	0.998	**	6.798	0.997	**	8.274	0.996	**	7.199
ENSG00000166049	ENST00000370357	ENSP00000359382	139135	PASD1	PAS domain containing 1 [Source:HGNC Symbol;Acc:HGNC:20686]	Q	196	1006	0.194831013916501	183	773	0.236739974126779	ENSE00003476128	8	1	**	7.905	0.999	**	6.808	1	**	8.29	0.999	**	7.218
ENSG00000166049	ENST00000370357	ENSP00000359382	139135	PASD1	PAS domain containing 1 [Source:HGNC Symbol;Acc:HGNC:20686]	S	200	1006	0.198807157057654	187	773	0.241914618369987	ENSE00003476128	8	1	**	7.904	1	**	6.809	0.999	**	8.289	0.999	**	7.22
ENSG00000166049	ENST00000370357	ENSP00000359382	139135	PASD1	PAS domain containing 1 [Source:HGNC Symbol;Acc:HGNC:20686]	V	247	1006	0.245526838966203	224	773	0.289780077619664	ENSE00003539799	9	1	**	7.906	1	**	6.81	1	**	8.292	1	**	7.221
ENSG00000166049	ENST00000370357	ENSP00000359382	139135	PASD1	PAS domain containing 1 [Source:HGNC Symbol;Acc:HGNC:20686]	S	279	1006	0.277335984095427	238	773	0.307891332470893	ENSE00003539799	9	1	**	7.906	1	**	6.811	1	**	8.292	1	**	7.224
ENSG00000166049	ENST00000370357	ENSP00000359382	139135	PASD1	PAS domain containing 1 [Source:HGNC Symbol;Acc:HGNC:20686]	D	280	1006	0.278330019880716	239	773	0.309184993531695	ENSE00003539799	9	0.998	**	7.89	0.997	**	6.792	0.996	**	8.264	0.994	**	7.187
ENSG00000166049	ENST00000370357	ENSP00000359382	139135	PASD1	PAS domain containing 1 [Source:HGNC Symbol;Acc:HGNC:20686]	Y	291	1006	0.289264413518887	250	773	0.323415265200517	ENSE00003602117	10	0.998	**	7.891	0.997	**	6.794	0.996	**	8.266	0.995	**	7.19
ENSG00000166049	ENST00000370357	ENSP00000359382	139135	PASD1	PAS domain containing 1 [Source:HGNC Symbol;Acc:HGNC:20686]	S	326	1006	0.324055666003976	283	773	0.366106080206986	ENSE00003479675	11	0.999	**	7.896	0.998	**	6.801	0.998	**	8.274	0.997	**	7.204
ENSG00000166049	ENST00000370357	ENSP00000359382	139135	PASD1	PAS domain containing 1 [Source:HGNC Symbol;Acc:HGNC:20686]	P	401	1006	0.398608349900596	358	773	0.463130659767141	ENSE00003630099	12	1	**	7.905	1	**	6.81	1	**	8.291	1	**	7.222
ENSG00000166049	ENST00000370357	ENSP00000359382	139135	PASD1	PAS domain containing 1 [Source:HGNC Symbol;Acc:HGNC:20686]	L	402	1006	0.399602385685885	359	773	0.464424320827943	ENSE00003630099	12	0.996	**	7.876	0.994	**	6.776	0.994	**	8.247	0.991	**	7.169
ENSG00000166049	ENST00000370357	ENSP00000359382	139135	PASD1	PAS domain containing 1 [Source:HGNC Symbol;Acc:HGNC:20686]	D	411	1006	0.408548707753479	368	773	0.476067270375162	ENSE00003630099	12	0.997	**	7.888	0.997	**	6.795	0.996	**	8.26	0.995	**	7.193
ENSG00000166049	ENST00000370357	ENSP00000359382	139135	PASD1	PAS domain containing 1 [Source:HGNC Symbol;Acc:HGNC:20686]	R	460	1006	0.457256461232604	417	773	0.539456662354463	ENSE00003610357	13	0.998	**	7.896	0.998	**	6.8	0.997	**	8.274	0.996	**	7.202
ENSG00000166049	ENST00000370357	ENSP00000359382	139135	PASD1	PAS domain containing 1 [Source:HGNC Symbol;Acc:HGNC:20686]	R	487	1006	0.484095427435388	444	773	0.574385510996119	ENSE00003610357	13	0.997	**	7.883	0.998	**	6.797	0.994	**	8.251	0.996	**	7.197
ENSG00000166049	ENST00000370357	ENSP00000359382	139135	PASD1	PAS domain containing 1 [Source:HGNC Symbol;Acc:HGNC:20686]	Q	524	1006	0.520874751491054	481	773	0.622250970245796	ENSE00001241606	14	0.997	**	7.887	0.997	**	6.795	0.996	**	8.261	0.995	**	7.195
ENSG00000166049	ENST00000370357	ENSP00000359382	139135	PASD1	PAS domain containing 1 [Source:HGNC Symbol;Acc:HGNC:20686]	K	570	1006	0.566600397614314	520	773	0.672703751617076	ENSE00001241606	14	0.998	**	7.893	0.998	**	6.799	0.997	**	8.268	0.996	**	7.201
ENSG00000166049	ENST00000370357	ENSP00000359382	139135	PASD1	PAS domain containing 1 [Source:HGNC Symbol;Acc:HGNC:20686]	V	674	1006	0.669980119284294	583	773	0.754204398447607	ENSE00001241606	14	0.998	**	7.895	0.998	**	6.797	0.997	**	8.272	0.996	**	7.197
ENSG00000166049	ENST00000370357	ENSP00000359382	139135	PASD1	PAS domain containing 1 [Source:HGNC Symbol;Acc:HGNC:20686]	D	683	1006	0.678926441351889	592	773	0.765847347994825	ENSE00001241606	14	0.999	**	7.896	0.998	**	6.801	0.997	**	8.274	0.997	**	7.204
ENSG00000166049	ENST00000370357	ENSP00000359382	139135	PASD1	PAS domain containing 1 [Source:HGNC Symbol;Acc:HGNC:20686]	A	866	1006	0.860834990059642	644	773	0.833117723156533	ENSE00001241600	15	0.998	**	7.893	0.997	**	6.795	0.997	**	8.269	0.995	**	7.194
ENSG00000166049	ENST00000370357	ENSP00000359382	139135	PASD1	PAS domain containing 1 [Source:HGNC Symbol;Acc:HGNC:20686]	I	878	1006	0.872763419483101	656	773	0.848641655886158	ENSE00001241600	15	1	**	7.905	1	**	6.809	1	**	8.29	0.999	**	7.22
ENSG00000166049	ENST00000370357	ENSP00000359382	139135	PASD1	PAS domain containing 1 [Source:HGNC Symbol;Acc:HGNC:20686]	A	885	1006	0.879721669980119	663	773	0.857697283311772	ENSE00001241600	15	0.999	**	7.897	0.998	**	6.8	0.998	**	8.277	0.997	**	7.203
ENSG00000166049	ENST00000370357	ENSP00000359382	139135	PASD1	PAS domain containing 1 [Source:HGNC Symbol;Acc:HGNC:20686]	R	913	1006	0.907554671968191	691	773	0.89391979301423	ENSE00001241600	15	0.998	**	7.894	0.998	**	6.798	0.997	**	8.27	0.996	**	7.199
ENSG00000166049	ENST00000370357	ENSP00000359382	139135	PASD1	PAS domain containing 1 [Source:HGNC Symbol;Acc:HGNC:20686]	S	933	1006	0.927435387673956	710	773	0.91849935316947	ENSE00001241600	15	0.998	**	7.892	0.998	**	6.799	0.997	**	8.267	0.996	**	7.2
ENSG00000166049	ENST00000370357	ENSP00000359382	139135	PASD1	PAS domain containing 1 [Source:HGNC Symbol;Acc:HGNC:20686]	L	940	1006	0.934393638170974	717	773	0.927554980595084	ENSE00001241600	15	0.998	**	7.894	0.995	**	6.781	0.997	**	8.272	0.992	**	7.171
ENSG00000166049	ENST00000370357	ENSP00000359382	139135	PASD1	PAS domain containing 1 [Source:HGNC Symbol;Acc:HGNC:20686]	G	942	1006	0.936381709741551	719	773	0.930142302716688	ENSE00001241600	15	0.998	**	7.889	0.997	**	6.792	0.996	**	8.263	0.994	**	7.189
ENSG00000166049	ENST00000370357	ENSP00000359382	139135	PASD1	PAS domain containing 1 [Source:HGNC Symbol;Acc:HGNC:20686]	H	947	1006	0.941351888667992	724	773	0.936610608020699	ENSE00001241600	15	0.997	**	7.887	0.996	**	6.786	0.995	**	8.259	0.993	**	7.178
ENSG00000166049	ENST00000370357	ENSP00000359382	139135	PASD1	PAS domain containing 1 [Source:HGNC Symbol;Acc:HGNC:20686]	Q	953	1006	0.947316103379722	727	773	0.940491591203105	ENSE00001452459	16	0.997	**	7.887	0.997	**	6.795	0.996	**	8.261	0.995	**	7.195
ENSG00000166049	ENST00000370357	ENSP00000359382	139135	PASD1	PAS domain containing 1 [Source:HGNC Symbol;Acc:HGNC:20686]	V	959	1006	0.953280318091451	733	773	0.948253557567917	ENSE00001452459	16	0.999	**	7.896	0.998	**	6.8	0.997	**	8.274	0.996	**	7.202
ENSG00000166090	ENST00000329715	ENSP00000328111	64806	IL25	interleukin 25 [Source:HGNC Symbol;Acc:HGNC:13765]	T	170	301	0.564784053156146	47	177	0.265536723163842	ENSE00001315425	1	1	**	9.115	1	**	8.939	1	**	9.405	1	**	9.18
ENSG00000166825	ENST00000300060	ENSP00000300060	290	ANPEP	alanyl (membrane) aminopeptidase [Source:HGNC Symbol;Acc:HGNC:500]	R	608	1097	0.554238833181404	595	967	0.615305067218201	ENSE00003659192	12	0.998	**	4.837	0.999	**	5.238	0.997	**	6.059	0.998	**	6.644
ENSG00000166947	ENST00000300215	ENSP00000300215	2038	EPB42	erythrocyte membrane protein band 4.2 [Source:HGNC Symbol;Acc:HGNC:3381]	F	312	782	0.398976982097187	251	721	0.348127600554785	ENSE00001108085	6	0.998	**	8.032	0.998	**	7.461	0.996	**	7.388	0.995	**	7.004
ENSG00000166947	ENST00000300215	ENSP00000300215	2038	EPB42	erythrocyte membrane protein band 4.2 [Source:HGNC Symbol;Acc:HGNC:3381]	G	449	782	0.574168797953964	388	721	0.538141470180305	ENSE00003490180	8	0.995	**	8.014	0.996	**	7.453	0.992	**	7.361	0.993	**	6.992
ENSG00000167098	ENST00000356173	ENSP00000348496	140732	SUN5	Sad1 and UNC84 domain containing 5 [Source:HGNC Symbol;Acc:HGNC:16252]	L	249	392	0.635204081632653	242	379	0.638522427440633	ENSE00001109610	10	1	**	7.109	1	**	7.315	1	**	8.31	1	**	8.448
ENSG00000167103	ENST00000388747	ENSP00000373399	138429	PIP5KL1	phosphatidylinositol-4-phosphate 5-kinase-like 1 [Source:HGNC Symbol;Acc:HGNC:28711]	A	212	471	0.450106157112527	162	394	0.411167512690355	ENSE00003692337	5	1	**	7.558	1	**	8.202	1	**	8.393	1	**	8.841
ENSG00000167103	ENST00000388747	ENSP00000373399	138429	PIP5KL1	phosphatidylinositol-4-phosphate 5-kinase-like 1 [Source:HGNC Symbol;Acc:HGNC:28711]	R	381	471	0.808917197452229	318	394	0.807106598984772	ENSE00001843550	10	0.999	**	7.556	1	**	8.201	0.998	**	8.387	0.999	**	8.837
ENSG00000167196	ENST00000308275	ENSP00000307833	26263	FBXO22	F-box protein 22 [Source:HGNC Symbol;Acc:HGNC:13593]	P	3	442	0.00678733031674208	3	403	0.00744416873449132	ENSE00001110836	1	0.998	**	4.162	0.999	**	4.828	0.995	**	5.29	0.997	**	5.92
ENSG00000168356	ENST00000302328	ENSP00000307599	11280	SCN11A	sodium channel, voltage-gated, type XI, alpha subunit [Source:HGNC Symbol;Acc:HGNC:10583]	R	806	1898	0.424657534246575	725	1791	0.404801786711334	ENSE00001138549	14	0.996	**	3.961	0.995	**	3.69	0.993	**	4.686	0.991	**	4.385
ENSG00000168356	ENST00000302328	ENSP00000307599	11280	SCN11A	sodium channel, voltage-gated, type XI, alpha subunit [Source:HGNC Symbol;Acc:HGNC:10583]	P	814	1898	0.428872497365648	733	1791	0.40926856504746	ENSE00001138549	14	0.996	**	3.962	0.995	**	3.691	0.993	**	4.688	0.992	**	4.388
ENSG00000168461	ENST00000578921	ENSP00000461945	11031	RAB31	RAB31, member RAS oncogene family [Source:HGNC Symbol;Acc:HGNC:9771]	M	188	195	0.964102564102564	188	195	0.964102564102564	ENSE00002712380	7	0.999	**	7.014	0.999	**	7.226	0.997	**	7.578	0.997	**	7.728
ENSG00000169026	ENST00000404286	ENSP00000384616	84179	MFSD7	major facilitator superfamily domain containing 7 [Source:HGNC Symbol;Acc:HGNC:26177]	M	301	613	0.491027732463295	259	560	0.4625	ENSE00003619517	6	0.996	**	5.849	0.996	**	6.401	0.994	**	6.311	0.994	**	7.045
ENSG00000169026	ENST00000404286	ENSP00000384616	84179	MFSD7	major facilitator superfamily domain containing 7 [Source:HGNC Symbol;Acc:HGNC:26177]	R	537	613	0.876019575856444	495	560	0.883928571428571	ENSE00002080860	10	0.996	**	5.852	0.997	**	6.406	0.995	**	6.315	0.996	**	7.056
ENSG00000169087	ENST00000306103	ENSP00000302562	79663	HSPBAP1	HSPB (heat shock 27kDa) associated protein 1 [Source:HGNC Symbol;Acc:HGNC:16389]	T	462	497	0.929577464788732	454	488	0.930327868852459	ENSE00003632554	8	0.999	**	6.719	0.999	**	6.239	0.999	**	7.615	0.997	**	7.282
ENSG00000169194	ENST00000304506	ENSP00000304915	3596	IL13	interleukin 13 [Source:HGNC Symbol;Acc:HGNC:5973]	Q	186	188	0.98936170212766	144	146	0.986301369863014	ENSE00001124031	4	0.996	**	9.015	0.996	**	8.905	0.994	**	8.958	0.994	**	8.85
ENSG00000169551	ENST00000276241	ENSP00000276241	54967	CT55	cancer/testis antigen 55 [Source:HGNC Symbol;Acc:HGNC:26047]	T	177	264	0.670454545454545	177	264	0.670454545454545	ENSE00001663689	4	1	**	4.075	1	**	3.926	0.999	**	4.759	0.999	**	4.626
ENSG00000169903	ENST00000305354	ENSP00000305852	7104	TM4SF4	transmembrane 4 L six family member 4 [Source:HGNC Symbol;Acc:HGNC:11856]	R	158	220	0.718181818181818	147	202	0.727722772277228	ENSE00003606998	4	1	**	9.368	1	**	8.767	0.999	**	9.259	0.999	**	8.671
ENSG00000169903	ENST00000305354	ENSP00000305852	7104	TM4SF4	transmembrane 4 L six family member 4 [Source:HGNC Symbol;Acc:HGNC:11856]	L	161	220	0.731818181818182	150	202	0.742574257425743	ENSE00003606998	4	0.998	**	9.356	0.998	**	8.755	0.996	**	9.235	0.994	**	8.635
ENSG00000169905	ENST00000367612	ENSP00000356584	163590	TOR1AIP2	torsin A interacting protein 2 [Source:HGNC Symbol;Acc:HGNC:24055]	V	229	478	0.47907949790795	224	470	0.476595744680851	ENSE00001445158	6	1	**	7.667	0.999	**	7.136	0.999	**	8.25	0.999	**	7.959
ENSG00000170776	ENST00000361243	ENSP00000354718	11214	AKAP13	A kinase (PRKA) anchor protein 13 [Source:HGNC Symbol;Acc:HGNC:371]	D	1212	3020	0.401324503311258	1181	2817	0.419240326588569	ENSE00002519641	7	0.997	**	5.778	0.996	**	5.184	0.996	**	6.874	0.994	**	6.169
ENSG00000170786	ENST00000303749	ENSP00000307607	195814	SDR16C5	short chain dehydrogenase/reductase family 16C, member 5 [Source:HGNC Symbol;Acc:HGNC:30311]	S	182	309	0.588996763754045	182	309	0.588996763754045	ENSE00001122729	4	0.999	**	7.238	0.999	**	6.996	0.997	**	7.326	0.997	**	7.278
ENSG00000171053	ENST00000305738	ENSP00000307164	160065	PATE1	prostate and testis expressed 1 [Source:HGNC Symbol;Acc:HGNC:24664]	S	25	130	0.192307692307692	24	126	0.19047619047619	ENSE00001168149	2	0.996	**	5.485	0.997	**	5.768	0.991	**	6.115	0.993	**	6.465
ENSG00000171053	ENST00000305738	ENSP00000307164	160065	PATE1	prostate and testis expressed 1 [Source:HGNC Symbol;Acc:HGNC:24664]	M	26	130	0.2	25	126	0.198412698412698	ENSE00001168149	2	0.999	**	5.5	0.999	**	5.78	0.998	**	6.151	0.998	**	6.493
ENSG00000171053	ENST00000305738	ENSP00000307164	160065	PATE1	prostate and testis expressed 1 [Source:HGNC Symbol;Acc:HGNC:24664]	T	71	130	0.546153846153846	68	126	0.53968253968254	ENSE00001124784	4	0.999	**	5.499	0.999	**	5.779	0.997	**	6.147	0.998	**	6.491
ENSG00000171053	ENST00000305738	ENSP00000307164	160065	PATE1	prostate and testis expressed 1 [Source:HGNC Symbol;Acc:HGNC:24664]	T	73	130	0.561538461538462	70	126	0.555555555555556	ENSE00001124784	4	0.999	**	5.499	0.997	**	5.771	0.997	**	6.147	0.995	**	6.472
ENSG00000171195	ENST00000413702	ENSP00000407422	4589	MUC7	mucin 7, secreted [Source:HGNC Symbol;Acc:HGNC:7518]	R	23	474	0.0485232067510548	23	377	0.0610079575596817	ENSE00001267731	4	0.998	**	7.446	0.998	**	7.57	0.996	**	7.911	0.996	**	8.03
ENSG00000171195	ENST00000413702	ENSP00000407422	4589	MUC7	mucin 7, secreted [Source:HGNC Symbol;Acc:HGNC:7518]	A	53	474	0.111814345991561	53	377	0.140583554376658	ENSE00001267731	4	0.997	**	7.44	0.998	**	7.568	0.994	**	7.895	0.995	**	8.023
ENSG00000171195	ENST00000413702	ENSP00000407422	4589	MUC7	mucin 7, secreted [Source:HGNC Symbol;Acc:HGNC:7518]	R	60	474	0.126582278481013	60	377	0.159151193633952	ENSE00001267731	4	0.999	**	7.451	0.999	**	7.576	0.998	**	7.922	0.998	**	8.043
ENSG00000171195	ENST00000413702	ENSP00000407422	4589	MUC7	mucin 7, secreted [Source:HGNC Symbol;Acc:HGNC:7518]	P	83	474	0.175105485232068	82	377	0.217506631299735	ENSE00001267731	4	0.999	**	7.45	0.999	**	7.575	0.997	**	7.92	0.997	**	8.04
ENSG00000171195	ENST00000413702	ENSP00000407422	4589	MUC7	mucin 7, secreted [Source:HGNC Symbol;Acc:HGNC:7518]	V	115	474	0.242616033755274	114	377	0.302387267904509	ENSE00001267731	4	0.999	**	7.452	0.999	**	7.577	0.998	**	7.924	0.998	**	8.045
ENSG00000171195	ENST00000413702	ENSP00000407422	4589	MUC7	mucin 7, secreted [Source:HGNC Symbol;Acc:HGNC:7518]	T	139	474	0.293248945147679	138	377	0.36604774535809	ENSE00001267731	4	0.999	**	7.451	0.999	**	7.575	0.998	**	7.921	0.997	**	8.04
ENSG00000171195	ENST00000413702	ENSP00000407422	4589	MUC7	mucin 7, secreted [Source:HGNC Symbol;Acc:HGNC:7518]	V	158	474	0.333333333333333	157	377	0.416445623342175	ENSE00001267731	4	1	**	7.457	1	**	7.582	1	**	7.936	1	**	8.057
ENSG00000171195	ENST00000413702	ENSP00000407422	4589	MUC7	mucin 7, secreted [Source:HGNC Symbol;Acc:HGNC:7518]	T	431	474	0.909282700421941	335	377	0.888594164456233	ENSE00001267731	4	0.998	**	7.446	0.999	**	7.573	0.996	**	7.91	0.997	**	8.035
ENSG00000171195	ENST00000413702	ENSP00000407422	4589	MUC7	mucin 7, secreted [Source:HGNC Symbol;Acc:HGNC:7518]	K	442	474	0.932489451476793	345	377	0.915119363395225	ENSE00001267731	4	0.998	**	7.444	0.998	**	7.57	0.996	**	7.907	0.996	**	8.031
ENSG00000171195	ENST00000413702	ENSP00000407422	4589	MUC7	mucin 7, secreted [Source:HGNC Symbol;Acc:HGNC:7518]	M	471	474	0.993670886075949	374	377	0.992042440318302	ENSE00001267731	4	0.997	**	7.44	0.997	**	7.563	0.994	**	7.898	0.994	**	8.016
ENSG00000171202	ENST00000304511	ENSP00000306887	84233	TMEM126A	transmembrane protein 126A [Source:HGNC Symbol;Acc:HGNC:25382]	G	76	198	0.383838383838384	73	195	0.374358974358974	ENSE00003688823	3	0.998	**	5.896	0.998	**	5.653	0.996	**	7.424	0.996	**	7.12
ENSG00000171204	ENST00000358867	ENSP00000351737	55863	TMEM126B	transmembrane protein 126B [Source:HGNC Symbol;Acc:HGNC:30883]	T	190	232	0.818965517241379	188	230	0.817391304347826	ENSE00002194853	5	0.995	**	5.655	0.996	**	5.022	0.993	**	6.869	0.994	**	6.26
ENSG00000171209	ENST00000304954	ENSP00000304822	1448	CSN3	casein kappa [Source:HGNC Symbol;Acc:HGNC:2446]	R	97	183	0.530054644808743	96	182	0.527472527472527	ENSE00001138964	4	0.996	**	6.471	0.996	**	6.309	0.993	**	7.369	0.993	**	7.175
ENSG00000171611	ENST00000616441	ENSP00000477815	171558	PTCRA	pre T-cell antigen receptor alpha [Source:HGNC Symbol;Acc:HGNC:21290]	R	262	325	0.806153846153846	233	296	0.787162162162162	ENSE00003719536	4	0.995	**	5.824	0.996	**	6.354	0.992	**	7.059	0.993	**	7.563
ENSG00000172139	ENST00000305815	ENSP00000306627	285335	SLC9C1	solute carrier family 9, subfamily C (Na+-transporting carboxylic acid decarboxylase), member 1 [Source:HGNC Symbol;Acc:HGNC:31401]	W	170	1233	0.137875101378751	139	1177	0.118096856414613	ENSE00001498087	5	0.999	**	6.818	0.999	**	6.81	0.998	**	7.65	0.998	**	7.731
ENSG00000172139	ENST00000305815	ENSP00000306627	285335	SLC9C1	solute carrier family 9, subfamily C (Na+-transporting carboxylic acid decarboxylase), member 1 [Source:HGNC Symbol;Acc:HGNC:31401]	V	459	1233	0.372262773722628	421	1177	0.357689039932031	ENSE00001175621	11	0.997	**	6.806	0.995	**	6.789	0.995	**	7.631	0.993	**	7.698
ENSG00000172301	ENST00000302362	ENSP00000304327	55352	COPRS	coordinator of PRMT5, differentiation stimulator [Source:HGNC Symbol;Acc:HGNC:28848]	S	43	184	0.233695652173913	43	184	0.233695652173913	ENSE00003609489	2	0.999	**	8.332	0.998	**	7.95	0.998	**	8.803	0.996	**	8.505
ENSG00000172301	ENST00000302362	ENSP00000304327	55352	COPRS	coordinator of PRMT5, differentiation stimulator [Source:HGNC Symbol;Acc:HGNC:28848]	R	57	184	0.309782608695652	57	184	0.309782608695652	ENSE00003496990	3	0.999	**	8.331	0.998	**	7.951	0.997	**	8.802	0.996	**	8.508
ENSG00000172845	ENST00000310015	ENSP00000310301	6670	SP3	Sp3 transcription factor [Source:HGNC Symbol;Acc:HGNC:11208]	M	1	782	0.00127877237851662	1	781	0.00128040973111396	ENSE00003574266	1	0.998	**	8.105	0.996	**	6.922	0.997	**	9.342	0.995	**	8.845
ENSG00000172845	ENST00000310015	ENSP00000310301	6670	SP3	Sp3 transcription factor [Source:HGNC Symbol;Acc:HGNC:11208]	A	93	782	0.118925831202046	93	781	0.119078104993598	ENSE00003654507	3	1	**	8.115	1	**	6.941	1	**	9.365	1	**	8.881
ENSG00000172938	ENST00000309106	ENSP00000310631	116512	MRGPRD	MAS-related GPR, member D [Source:HGNC Symbol;Acc:HGNC:29626]	K	169	361	0.46814404432133	169	321	0.526479750778816	ENSE00001200401	1	0.997	**	5.589	0.997	**	5.562	0.996	**	6.11	0.996	**	6.218
ENSG00000173193	ENST00000474629	ENSP00000418194	54625	PARP14	poly (ADP-ribose) polymerase family, member 14 [Source:HGNC Symbol;Acc:HGNC:29232]	Y	1487	1847	0.805089334055225	1441	1801	0.800111049416991	ENSE00003519859	14	0.998	**	4.116	0.997	**	4.043	0.995	**	4.372	0.994	**	4.241
ENSG00000173702	ENST00000616727	ENSP00000485028	56667	MUC13	mucin 13, cell surface associated [Source:HGNC Symbol;Acc:HGNC:7511]	I	4	516	0.00775193798449612	4	512	0.0078125	ENSE00003748553	1	0.997	**	8.827	0.997	**	8.804	0.996	**	9.211	0.996	**	9.193
ENSG00000173702	ENST00000616727	ENSP00000485028	56667	MUC13	mucin 13, cell surface associated [Source:HGNC Symbol;Acc:HGNC:7511]	T	19	516	0.0368217054263566	19	512	0.037109375	ENSE00003743892	2	0.996	**	8.822	0.996	**	8.797	0.995	**	9.204	0.995	**	9.182
ENSG00000173702	ENST00000616727	ENSP00000485028	56667	MUC13	mucin 13, cell surface associated [Source:HGNC Symbol;Acc:HGNC:7511]	N	20	516	0.0387596899224806	20	512	0.0390625	ENSE00003743892	2	1	**	8.851	1	**	8.827	1	**	9.246	1	**	9.227
ENSG00000173702	ENST00000616727	ENSP00000485028	56667	MUC13	mucin 13, cell surface associated [Source:HGNC Symbol;Acc:HGNC:7511]	G	22	516	0.0426356589147287	22	512	0.04296875	ENSE00003743892	2	0.995	**	8.815	0.997	**	8.803	0.994	**	9.193	0.996	**	9.192
ENSG00000173702	ENST00000616727	ENSP00000485028	56667	MUC13	mucin 13, cell surface associated [Source:HGNC Symbol;Acc:HGNC:7511]	N	23	516	0.0445736434108527	23	512	0.044921875	ENSE00003743892	2	0.994	**	8.805	0.996	**	8.796	0.992	**	9.179	0.994	**	9.18
ENSG00000173702	ENST00000616727	ENSP00000485028	56667	MUC13	mucin 13, cell surface associated [Source:HGNC Symbol;Acc:HGNC:7511]	A	25	516	0.0484496124031008	25	512	0.048828125	ENSE00003743892	2	0.994	**	8.802	0.994	**	8.777	0.991	**	9.173	0.991	**	9.151
ENSG00000173702	ENST00000616727	ENSP00000485028	56667	MUC13	mucin 13, cell surface associated [Source:HGNC Symbol;Acc:HGNC:7511]	A	27	516	0.0523255813953488	27	512	0.052734375	ENSE00003743892	2	0.994	**	8.801	0.994	**	8.776	0.991	**	9.172	0.991	**	9.151
ENSG00000173702	ENST00000616727	ENSP00000485028	56667	MUC13	mucin 13, cell surface associated [Source:HGNC Symbol;Acc:HGNC:7511]	T	29	516	0.0562015503875969	29	512	0.056640625	ENSE00003743892	2	1	**	8.851	1	**	8.827	1	**	9.247	1	**	9.228
ENSG00000173702	ENST00000616727	ENSP00000485028	56667	MUC13	mucin 13, cell surface associated [Source:HGNC Symbol;Acc:HGNC:7511]	T	30	516	0.0581395348837209	30	512	0.05859375	ENSE00003743892	2	1	**	8.848	1	**	8.824	0.999	**	9.242	0.999	**	9.223
ENSG00000173702	ENST00000616727	ENSP00000485028	56667	MUC13	mucin 13, cell surface associated [Source:HGNC Symbol;Acc:HGNC:7511]	S	36	516	0.0697674418604651	36	512	0.0703125	ENSE00003743892	2	0.998	**	8.834	0.997	**	8.807	0.997	**	9.222	0.996	**	9.198
ENSG00000173702	ENST00000616727	ENSP00000485028	56667	MUC13	mucin 13, cell surface associated [Source:HGNC Symbol;Acc:HGNC:7511]	G	37	516	0.0717054263565891	37	512	0.072265625	ENSE00003743892	2	0.997	**	8.83	0.997	**	8.807	0.996	**	9.216	0.996	**	9.197
ENSG00000173702	ENST00000616727	ENSP00000485028	56667	MUC13	mucin 13, cell surface associated [Source:HGNC Symbol;Acc:HGNC:7511]	T	39	516	0.0755813953488372	39	512	0.076171875	ENSE00003743892	2	0.999	**	8.846	0.999	**	8.821	0.999	**	9.239	0.999	**	9.218
ENSG00000173702	ENST00000616727	ENSP00000485028	56667	MUC13	mucin 13, cell surface associated [Source:HGNC Symbol;Acc:HGNC:7511]	T	67	516	0.12984496124031	67	512	0.130859375	ENSE00003743892	2	0.995	**	8.807	0.995	**	8.789	0.992	**	9.181	0.993	**	9.171
ENSG00000173702	ENST00000616727	ENSP00000485028	56667	MUC13	mucin 13, cell surface associated [Source:HGNC Symbol;Acc:HGNC:7511]	S	75	516	0.145348837209302	75	512	0.146484375	ENSE00003743892	2	0.996	**	8.818	0.996	**	8.794	0.994	**	9.198	0.994	**	9.178
ENSG00000173702	ENST00000616727	ENSP00000485028	56667	MUC13	mucin 13, cell surface associated [Source:HGNC Symbol;Acc:HGNC:7511]	A	104	516	0.201550387596899	104	512	0.203125	ENSE00003743892	2	0.996	**	8.821	0.996	**	8.794	0.995	**	9.203	0.994	**	9.177
ENSG00000173702	ENST00000616727	ENSP00000485028	56667	MUC13	mucin 13, cell surface associated [Source:HGNC Symbol;Acc:HGNC:7511]	A	123	516	0.238372093023256	123	512	0.240234375	ENSE00003743892	2	0.998	**	8.833	0.998	**	8.81	0.997	**	9.221	0.997	**	9.202
ENSG00000173702	ENST00000616727	ENSP00000485028	56667	MUC13	mucin 13, cell surface associated [Source:HGNC Symbol;Acc:HGNC:7511]	M	133	516	0.257751937984496	133	512	0.259765625	ENSE00003743892	2	0.997	**	8.83	0.996	**	8.794	0.996	**	9.215	0.994	**	9.177
ENSG00000173702	ENST00000616727	ENSP00000485028	56667	MUC13	mucin 13, cell surface associated [Source:HGNC Symbol;Acc:HGNC:7511]	P	135	516	0.261627906976744	135	512	0.263671875	ENSE00003743892	2	0.996	**	8.823	0.997	**	8.8	0.995	**	9.205	0.995	**	9.188
ENSG00000173702	ENST00000616727	ENSP00000485028	56667	MUC13	mucin 13, cell surface associated [Source:HGNC Symbol;Acc:HGNC:7511]	E	164	516	0.317829457364341	164	512	0.3203125	ENSE00003743892	2	0.996	**	8.816	0.997	**	8.805	0.994	**	9.194	0.996	**	9.195
ENSG00000173702	ENST00000616727	ENSP00000485028	56667	MUC13	mucin 13, cell surface associated [Source:HGNC Symbol;Acc:HGNC:7511]	S	195	516	0.377906976744186	195	512	0.380859375	ENSE00003595038	3	1	**	8.848	1	**	8.824	0.999	**	9.242	0.999	**	9.223
ENSG00000173702	ENST00000616727	ENSP00000485028	56667	MUC13	mucin 13, cell surface associated [Source:HGNC Symbol;Acc:HGNC:7511]	T	223	516	0.432170542635659	223	512	0.435546875	ENSE00003566930	4	0.999	**	8.846	1	**	8.823	0.999	**	9.238	0.999	**	9.222
ENSG00000173702	ENST00000616727	ENSP00000485028	56667	MUC13	mucin 13, cell surface associated [Source:HGNC Symbol;Acc:HGNC:7511]	D	251	516	0.486434108527132	251	512	0.490234375	ENSE00001275928	5	1	**	8.848	0.999	**	8.823	0.999	**	9.241	0.999	**	9.221
ENSG00000173702	ENST00000616727	ENSP00000485028	56667	MUC13	mucin 13, cell surface associated [Source:HGNC Symbol;Acc:HGNC:7511]	T	265	516	0.513565891472868	265	512	0.517578125	ENSE00001275928	5	0.993	**	8.799	0.994	**	8.779	0.991	**	9.168	0.991	**	9.155
ENSG00000173702	ENST00000616727	ENSP00000485028	56667	MUC13	mucin 13, cell surface associated [Source:HGNC Symbol;Acc:HGNC:7511]	L	270	516	0.523255813953488	270	512	0.52734375	ENSE00003729061	6	0.999	**	8.84	0.999	**	8.816	0.998	**	9.23	0.998	**	9.211
ENSG00000173702	ENST00000616727	ENSP00000485028	56667	MUC13	mucin 13, cell surface associated [Source:HGNC Symbol;Acc:HGNC:7511]	P	272	516	0.527131782945736	272	512	0.53125	ENSE00003729061	6	0.997	**	8.826	0.998	**	8.809	0.996	**	9.21	0.997	**	9.2
ENSG00000173702	ENST00000616727	ENSP00000485028	56667	MUC13	mucin 13, cell surface associated [Source:HGNC Symbol;Acc:HGNC:7511]	F	282	516	0.546511627906977	282	512	0.55078125	ENSE00003729061	6	0.996	**	8.818	0.996	**	8.799	0.994	**	9.198	0.995	**	9.185
ENSG00000173702	ENST00000616727	ENSP00000485028	56667	MUC13	mucin 13, cell surface associated [Source:HGNC Symbol;Acc:HGNC:7511]	K	300	516	0.581395348837209	300	512	0.5859375	ENSE00003729061	6	0.997	**	8.823	0.997	**	8.803	0.995	**	9.206	0.996	**	9.192
ENSG00000173702	ENST00000616727	ENSP00000485028	56667	MUC13	mucin 13, cell surface associated [Source:HGNC Symbol;Acc:HGNC:7511]	E	304	516	0.589147286821705	304	512	0.59375	ENSE00003729061	6	1	**	8.851	1	**	8.827	1	**	9.246	1	**	9.227
ENSG00000173702	ENST00000616727	ENSP00000485028	56667	MUC13	mucin 13, cell surface associated [Source:HGNC Symbol;Acc:HGNC:7511]	K	308	516	0.596899224806202	308	512	0.6015625	ENSE00003729061	6	1	**	8.851	1	**	8.827	1	**	9.246	1	**	9.227
ENSG00000173702	ENST00000616727	ENSP00000485028	56667	MUC13	mucin 13, cell surface associated [Source:HGNC Symbol;Acc:HGNC:7511]	R	315	516	0.61046511627907	311	512	0.607421875	ENSE00003729061	6	0.996	**	8.818	0.996	**	8.798	0.994	**	9.198	0.995	**	9.185
ENSG00000173702	ENST00000616727	ENSP00000485028	56667	MUC13	mucin 13, cell surface associated [Source:HGNC Symbol;Acc:HGNC:7511]	S	316	516	0.612403100775194	312	512	0.609375	ENSE00003729061	6	0.998	**	8.839	0.999	**	8.815	0.998	**	9.229	0.998	**	9.21
ENSG00000173702	ENST00000616727	ENSP00000485028	56667	MUC13	mucin 13, cell surface associated [Source:HGNC Symbol;Acc:HGNC:7511]	N	320	516	0.62015503875969	316	512	0.6171875	ENSE00003729061	6	0.994	**	8.807	0.996	**	8.799	0.992	**	9.181	0.995	**	9.186
ENSG00000173702	ENST00000616727	ENSP00000485028	56667	MUC13	mucin 13, cell surface associated [Source:HGNC Symbol;Acc:HGNC:7511]	L	328	516	0.635658914728682	324	512	0.6328125	ENSE00003723004	7	1	**	8.851	1	**	8.827	1	**	9.246	1	**	9.227
ENSG00000173702	ENST00000616727	ENSP00000485028	56667	MUC13	mucin 13, cell surface associated [Source:HGNC Symbol;Acc:HGNC:7511]	A	339	516	0.656976744186046	335	512	0.654296875	ENSE00003723004	7	0.998	**	8.836	0.998	**	8.809	0.997	**	9.225	0.997	**	9.201
ENSG00000173702	ENST00000616727	ENSP00000485028	56667	MUC13	mucin 13, cell surface associated [Source:HGNC Symbol;Acc:HGNC:7511]	D	349	516	0.676356589147287	345	512	0.673828125	ENSE00003723004	7	0.999	**	8.846	0.999	**	8.822	0.999	**	9.238	0.999	**	9.219
ENSG00000173702	ENST00000616727	ENSP00000485028	56667	MUC13	mucin 13, cell surface associated [Source:HGNC Symbol;Acc:HGNC:7511]	A	394	516	0.763565891472868	390	512	0.76171875	ENSE00003753325	8	0.998	**	8.834	0.998	**	8.809	0.997	**	9.222	0.997	**	9.201
ENSG00000173702	ENST00000616727	ENSP00000485028	56667	MUC13	mucin 13, cell surface associated [Source:HGNC Symbol;Acc:HGNC:7511]	V	396	516	0.767441860465116	392	512	0.765625	ENSE00003753325	8	0.997	**	8.831	0.998	**	8.809	0.996	**	9.217	0.997	**	9.2
ENSG00000173702	ENST00000616727	ENSP00000485028	56667	MUC13	mucin 13, cell surface associated [Source:HGNC Symbol;Acc:HGNC:7511]	L	481	516	0.932170542635659	477	512	0.931640625	ENSE00003753166	11	0.995	**	8.812	0.996	**	8.798	0.993	**	9.188	0.995	**	9.184
ENSG00000173821	ENST00000582970	ENSP00000464087	57674	RNF213	ring finger protein 213 [Source:HGNC Symbol;Acc:HGNC:14539]	R	4080	5441	0.749862157691601	3940	5207	0.756673708469368	ENSE00003589610	42	0.999	**	4.136	0.999	**	4.338	0.996	**	4.31	0.996	**	4.391
ENSG00000173821	ENST00000582970	ENSP00000464087	57674	RNF213	ring finger protein 213 [Source:HGNC Symbol;Acc:HGNC:14539]	A	4190	5441	0.770079029590149	4050	5207	0.777799116573843	ENSE00003520332	44	0.999	**	4.137	0.999	**	4.339	0.997	**	4.312	0.996	**	4.392
ENSG00000173821	ENST00000582970	ENSP00000464087	57674	RNF213	ring finger protein 213 [Source:HGNC Symbol;Acc:HGNC:14539]	D	5088	5441	0.935122220180114	4854	5207	0.932206644901095	ENSE00003460158	62	0.998	**	4.135	0.998	**	4.336	0.995	**	4.306	0.993	**	4.382
ENSG00000173988	ENST00000595396	ENSP00000469337	220416	LRRC63	leucine rich repeat containing 63 [Source:HGNC Symbol;Acc:HGNC:34296]	V	267	673	0.396731054977712	267	587	0.454855195911414	ENSE00001478818	3	0.997	**	5.217	0.995	**	4.973	0.995	**	6.221	0.993	**	6.139
ENSG00000174059	ENST00000310833	ENSP00000310036	947	CD34	CD34 molecule [Source:HGNC Symbol;Acc:HGNC:1662]	L	33	467	0.0706638115631692	33	385	0.0857142857142857	ENSE00003539576	2	0.998	**	4.791	0.997	**	4.381	0.995	**	5.504	0.993	**	5.162
ENSG00000174125	ENST00000308979	ENSP00000354932	7096	TLR1	toll-like receptor 1 [Source:HGNC Symbol;Acc:HGNC:11847]	S	317	786	0.403307888040712	317	786	0.403307888040712	ENSE00001208820	4	0.996	**	6.846	0.994	**	6.228	0.994	**	7.984	0.991	**	7.422
ENSG00000174173	ENST00000309922	ENSP00000312356	54931	TRMT10C	tRNA methyltransferase 10 homolog C (S. cerevisiae) [Source:HGNC Symbol;Acc:HGNC:26022]	T	191	485	0.393814432989691	138	403	0.342431761786601	ENSE00001209657	2	1	**	8.204	0.999	**	7.4	0.999	**	8.711	0.999	**	8.332
ENSG00000174173	ENST00000309922	ENSP00000312356	54931	TRMT10C	tRNA methyltransferase 10 homolog C (S. cerevisiae) [Source:HGNC Symbol;Acc:HGNC:26022]	V	195	485	0.402061855670103	142	403	0.352357320099256	ENSE00001209657	2	1	**	8.207	1	**	7.403	1	**	8.717	1	**	8.34
ENSG00000174173	ENST00000309922	ENSP00000312356	54931	TRMT10C	tRNA methyltransferase 10 homolog C (S. cerevisiae) [Source:HGNC Symbol;Acc:HGNC:26022]	I	216	485	0.445360824742268	163	403	0.404466501240695	ENSE00001209657	2	1	**	8.204	0.999	**	7.4	0.999	**	8.71	0.999	**	8.331
ENSG00000174173	ENST00000309922	ENSP00000312356	54931	TRMT10C	tRNA methyltransferase 10 homolog C (S. cerevisiae) [Source:HGNC Symbol;Acc:HGNC:26022]	S	369	485	0.760824742268041	316	403	0.784119106699752	ENSE00001209657	2	0.998	**	8.192	0.997	**	7.383	0.995	**	8.681	0.993	**	8.287
ENSG00000174456	ENST00000309050	ENSP00000308368	400073	C12orf76	chromosome 12 open reading frame 76 [Source:HGNC Symbol;Acc:HGNC:33790]	C	41	141	0.290780141843972	41	135	0.303703703703704	ENSE00001306378	3	0.998	**	9.422	0.998	**	9.468	0.997	**	9.576	0.996	**	9.578
ENSG00000174456	ENST00000309050	ENSP00000308368	400073	C12orf76	chromosome 12 open reading frame 76 [Source:HGNC Symbol;Acc:HGNC:33790]	R	64	141	0.453900709219858	64	135	0.474074074074074	ENSE00001195615	4	0.999	**	9.422	0.999	**	9.473	0.997	**	9.577	0.997	**	9.59
ENSG00000174456	ENST00000309050	ENSP00000308368	400073	C12orf76	chromosome 12 open reading frame 76 [Source:HGNC Symbol;Acc:HGNC:33790]	H	88	141	0.624113475177305	88	135	0.651851851851852	ENSE00001195615	4	1	**	9.434	1	**	9.482	1	**	9.603	1	**	9.611
ENSG00000174456	ENST00000309050	ENSP00000308368	400073	C12orf76	chromosome 12 open reading frame 76 [Source:HGNC Symbol;Acc:HGNC:33790]	L	140	141	0.99290780141844	134	135	0.992592592592593	ENSE00001315630	5	0.997	**	9.406	0.997	**	9.454	0.993	**	9.541	0.993	**	9.553
ENSG00000174837	ENST00000312053	ENSP00000311545	2015	EMR1	egf-like module containing, mucin-like, hormone receptor-like 1 [Source:HGNC Symbol;Acc:HGNC:3336]	W	11	1179	0.00932994062765055	10	886	0.0112866817155756	ENSE00003127707	1	0.998	**	6.397	0.998	**	6.672	0.998	**	7.905	0.997	**	7.835
ENSG00000174837	ENST00000312053	ENSP00000311545	2015	EMR1	egf-like module containing, mucin-like, hormone receptor-like 1 [Source:HGNC Symbol;Acc:HGNC:3336]	R	97	1179	0.082273112807464	77	886	0.0869074492099323	ENSE00003461925	3	0.995	**	6.377	0.995	**	6.657	0.993	**	7.87	0.994	**	7.814
ENSG00000174837	ENST00000312053	ENSP00000311545	2015	EMR1	egf-like module containing, mucin-like, hormone receptor-like 1 [Source:HGNC Symbol;Acc:HGNC:3336]	S	176	1179	0.149279050042409	156	886	0.17607223476298	ENSE00003553803	5	0.997	**	6.388	0.995	**	6.651	0.995	**	7.885	0.992	**	7.8
ENSG00000174837	ENST00000312053	ENSP00000311545	2015	EMR1	egf-like module containing, mucin-like, hormone receptor-like 1 [Source:HGNC Symbol;Acc:HGNC:3336]	P	586	1179	0.497031382527566	426	886	0.480812641083521	ENSE00001315208	11	0.997	**	6.387	0.996	**	6.661	0.995	**	7.881	0.994	**	7.816
ENSG00000174837	ENST00000312053	ENSP00000311545	2015	EMR1	egf-like module containing, mucin-like, hormone receptor-like 1 [Source:HGNC Symbol;Acc:HGNC:3336]	N	845	1179	0.716709075487701	661	886	0.746049661399549	ENSE00001203096	15	0.999	**	6.4	0.999	**	6.678	0.999	**	7.909	0.998	**	7.842
ENSG00000175262	ENST00000377004	ENSP00000366203	148345	C1orf127	chromosome 1 open reading frame 127 [Source:HGNC Symbol;Acc:HGNC:26730]	P	383	955	0.401047120418848	259	823	0.314702308626974	ENSE00003389747	8	1	**	6.66	1	**	6.446	1	**	7.887	1	**	7.478
ENSG00000175262	ENST00000377004	ENSP00000366203	148345	C1orf127	chromosome 1 open reading frame 127 [Source:HGNC Symbol;Acc:HGNC:26730]	M	705	955	0.738219895287958	578	823	0.702308626974484	ENSE00001262930	12	1	**	6.659	1	**	6.445	1	**	7.886	0.999	**	7.475
ENSG00000175262	ENST00000377004	ENSP00000366203	148345	C1orf127	chromosome 1 open reading frame 127 [Source:HGNC Symbol;Acc:HGNC:26730]	T	747	955	0.782198952879581	620	823	0.753341433778858	ENSE00001262930	12	0.997	**	6.643	0.996	**	6.42	0.996	**	7.856	0.992	**	7.422
ENSG00000175262	ENST00000377004	ENSP00000366203	148345	C1orf127	chromosome 1 open reading frame 127 [Source:HGNC Symbol;Acc:HGNC:26730]	H	767	955	0.803141361256544	640	823	0.777642770352369	ENSE00001262930	12	1	**	6.658	1	**	6.445	1	**	7.885	1	**	7.475
ENSG00000175262	ENST00000377004	ENSP00000366203	148345	C1orf127	chromosome 1 open reading frame 127 [Source:HGNC Symbol;Acc:HGNC:26730]	I	779	955	0.815706806282723	652	823	0.792223572296476	ENSE00001262930	12	0.997	**	6.643	0.997	**	6.427	0.995	**	7.854	0.994	**	7.437
ENSG00000175262	ENST00000377004	ENSP00000366203	148345	C1orf127	chromosome 1 open reading frame 127 [Source:HGNC Symbol;Acc:HGNC:26730]	V	897	955	0.939267015706806	769	823	0.934386391251519	ENSE00001262930	12	1	**	6.658	1	**	6.444	1	**	7.885	0.999	**	7.474
ENSG00000175262	ENST00000377004	ENSP00000366203	148345	C1orf127	chromosome 1 open reading frame 127 [Source:HGNC Symbol;Acc:HGNC:26730]	S	950	955	0.994764397905759	822	823	0.998784933171324	ENSE00001262930	12	0.995	**	6.632	0.995	**	6.419	0.993	**	7.84	0.992	**	7.428
ENSG00000175294	ENST00000312106	ENSP00000309052	117144	CATSPER1	cation channel, sperm associated 1 [Source:HGNC Symbol;Acc:HGNC:17116]	N	189	794	0.238035264483627	185	780	0.237179487179487	ENSE00001189918	1	0.997	**	5.003	0.994	**	5.593	0.995	**	5.989	0.993	**	6.362
ENSG00000175664	ENST00000380473	ENSP00000369840	122046	TEX26	testis expressed 26 [Source:HGNC Symbol;Acc:HGNC:28622]	D	11	294	0.0374149659863946	10	289	0.0346020761245675	ENSE00003529363	1	0.995	**	7.62	0.995	**	7.364	0.993	**	8.581	0.991	**	7.982
ENSG00000175857	ENST00000396776	ENSP00000379997	202309	GAPT	GRB2-binding adaptor protein, transmembrane [Source:HGNC Symbol;Acc:HGNC:26588]	G	116	157	0.738853503184713	116	157	0.738853503184713	ENSE00001526214	3	1	**	7.424	0.998	**	6.803	0.999	**	8.133	0.995	**	7.713
ENSG00000176155	ENST00000389641	ENSP00000374292	284001	CCDC57	coiled-coil domain containing 57 [Source:HGNC Symbol;Acc:HGNC:27564]	A	832	1157	0.719101123595506	728	916	0.794759825327511	ENSE00002882564	14	0.999	**	4.869	0.998	**	5.072	0.999	**	5.7	0.997	**	5.974
ENSG00000177054	ENST00000446113	ENSP00000400113	54503	ZDHHC13	zinc finger, DHHC-type containing 13 [Source:HGNC Symbol;Acc:HGNC:18413]	L	415	666	0.623123123123123	371	622	0.596463022508039	ENSE00003605738	11	1	**	7.019	1	**	6.172	1	**	8.124	1	**	7.444
ENSG00000177054	ENST00000446113	ENSP00000400113	54503	ZDHHC13	zinc finger, DHHC-type containing 13 [Source:HGNC Symbol;Acc:HGNC:18413]	A	416	666	0.624624624624625	372	622	0.598070739549839	ENSE00003605738	11	0.999	**	7.015	0.998	**	6.165	0.997	**	8.103	0.995	**	7.419
ENSG00000177414	ENST00000371076	ENSP00000360116	148581	UBE2U	ubiquitin-conjugating enzyme E2U (putative) [Source:HGNC Symbol;Acc:HGNC:28559]	K	27	394	0.0685279187817259	27	226	0.119469026548673	ENSE00001277685	2	0.996	**	4.983	0.996	**	4.9	0.993	**	6.087	0.991	**	6.038
ENSG00000177575	ENST00000359156	ENSP00000352071	9332	CD163	CD163 molecule [Source:HGNC Symbol;Acc:HGNC:1631]	D	1072	1292	0.829721362229102	1030	1156	0.891003460207612	ENSE00003614162	13	0.998	**	4.36	0.997	**	4.262	0.992	**	4.484	0.991	**	4.496
ENSG00000177675	ENST00000416109	ENSP00000393474	283316	CD163L1	CD163 molecule-like 1 [Source:HGNC Symbol;Acc:HGNC:30375]	S	1440	1544	0.932642487046632	1359	1463	0.928913192071087	ENSE00001232261	16	0.999	**	4.52	0.999	**	4.234	0.999	**	4.846	0.998	**	4.453
ENSG00000177689	ENST00000356790	ENSP00000368304	139422	MAGEB10	melanoma antigen family B, 10 [Source:HGNC Symbol;Acc:HGNC:25377]	R	65	347	0.187319884726225	65	347	0.187319884726225	ENSE00001408195	3	0.999	**	5.046	0.997	**	4.221	0.998	**	5.954	0.995	**	5.035
ENSG00000178021	ENST00000317802	ENSP00000417919	388951	TSPYL6	TSPY-like 6 [Source:HGNC Symbol;Acc:HGNC:14521]	M	39	433	0.0900692840646651	39	410	0.0951219512195122	ENSE00001237961	1	0.995	**	6.649	0.993	**	5.86	0.994	**	7.923	0.991	**	7.18
ENSG00000178021	ENST00000317802	ENSP00000417919	388951	TSPYL6	TSPY-like 6 [Source:HGNC Symbol;Acc:HGNC:14521]	V	418	433	0.965357967667437	395	410	0.963414634146341	ENSE00001237961	1	0.999	**	6.668	0.998	**	5.884	0.998	**	7.952	0.997	**	7.22
ENSG00000178397	ENST00000313324	ENSP00000317289	84792	FAM220A	family with sequence similarity 220, member A [Source:HGNC Symbol;Acc:HGNC:22422]	R	117	260	0.45	116	259	0.447876447876448	ENSE00001404127	2	0.998	**	4.455	0.998	**	4.35	0.995	**	5.121	0.996	**	4.963
ENSG00000179059	ENST00000326866	ENSP00000317686	132625	ZFP42	ZFP42 zinc finger protein [Source:HGNC Symbol;Acc:HGNC:30949]	Y	53	312	0.169871794871795	53	310	0.170967741935484	ENSE00002020347	4	0.998	**	4.899	0.998	**	4.515	0.997	**	5.69	0.996	**	5.251
ENSG00000179715	ENST00000546455	ENSP00000446688	91523	PCED1B	PC-esterase domain containing 1B [Source:HGNC Symbol;Acc:HGNC:28255]	G	46	438	0.105022831050228	46	432	0.106481481481481	ENSE00002374553	4	0.997	**	6.299	0.998	**	6.956	0.996	**	7.132	0.997	**	7.689
ENSG00000179715	ENST00000546455	ENSP00000446688	91523	PCED1B	PC-esterase domain containing 1B [Source:HGNC Symbol;Acc:HGNC:28255]	L	74	438	0.168949771689498	74	432	0.171296296296296	ENSE00002374553	4	0.994	**	6.282	0.997	**	6.947	0.991	**	7.102	0.995	**	7.676
ENSG00000179873	ENST00000589093	ENSP00000466285	204801	NLRP11	NLR family, pyrin domain containing 11 [Source:HGNC Symbol;Acc:HGNC:22945]	Q	430	1207	0.356255178127589	324	1033	0.313649564375605	ENSE00003526792	3	0.997	**	4.353	0.996	**	3.904	0.994	**	4.807	0.992	**	4.453
ENSG00000179873	ENST00000589093	ENSP00000466285	204801	NLRP11	NLR family, pyrin domain containing 11 [Source:HGNC Symbol;Acc:HGNC:22945]	R	810	1207	0.671085335542668	636	1033	0.61568247821878	ENSE00001246582	4	0.997	**	4.354	0.997	**	3.906	0.995	**	4.809	0.994	**	4.459
ENSG00000179873	ENST00000589093	ENSP00000466285	204801	NLRP11	NLR family, pyrin domain containing 11 [Source:HGNC Symbol;Acc:HGNC:22945]	K	1045	1207	0.865782932891466	871	1033	0.843175217812198	ENSE00003599188	8	0.997	**	4.353	0.996	**	3.903	0.994	**	4.806	0.991	**	4.451
ENSG00000179873	ENST00000589093	ENSP00000466285	204801	NLRP11	NLR family, pyrin domain containing 11 [Source:HGNC Symbol;Acc:HGNC:22945]	V	1121	1207	0.928748964374482	947	1033	0.91674733785092	ENSE00003458648	9	0.997	**	4.354	0.996	**	3.905	0.995	**	4.808	0.993	**	4.456
ENSG00000179914	ENST00000326245	ENSP00000323587	55600	ITLN1	intelectin 1 (galactofuranose binding) [Source:HGNC Symbol;Acc:HGNC:18259]	W	223	336	0.663690476190476	200	313	0.638977635782748	ENSE00003682959	6	1	**	5.876	1	**	7.755	1	**	6.686	1	**	8.225
ENSG00000179914	ENST00000326245	ENSP00000323587	55600	ITLN1	intelectin 1 (galactofuranose binding) [Source:HGNC Symbol;Acc:HGNC:18259]	R	252	336	0.75	229	313	0.731629392971246	ENSE00001288318	7	0.998	**	5.864	0.998	**	7.747	0.994	**	6.656	0.997	**	8.207
ENSG00000179914	ENST00000326245	ENSP00000323587	55600	ITLN1	intelectin 1 (galactofuranose binding) [Source:HGNC Symbol;Acc:HGNC:18259]	Q	301	336	0.895833333333333	278	313	0.888178913738019	ENSE00001288370	8	0.996	**	5.858	0.998	**	7.745	0.992	**	6.639	0.996	**	8.203
ENSG00000180205	ENST00000326000	ENSP00000320532	259240	WFDC9	WAP four-disulfide core domain 9 [Source:HGNC Symbol;Acc:HGNC:20380]	F	31	89	0.348314606741573	31	89	0.348314606741573	ENSE00001268256	4	1	**	7.067	1	**	7.368	0.999	**	7.749	0.999	**	8.034
ENSG00000180205	ENST00000326000	ENSP00000320532	259240	WFDC9	WAP four-disulfide core domain 9 [Source:HGNC Symbol;Acc:HGNC:20380]	M	34	89	0.382022471910112	34	89	0.382022471910112	ENSE00001268256	4	0.998	**	7.058	0.998	**	7.358	0.996	**	7.726	0.996	**	8.011
ENSG00000180475	ENST00000316770	ENSP00000314324	219960	OR10Q1	olfactory receptor, family 10, subfamily Q, member 1 [Source:HGNC Symbol;Acc:HGNC:15134]	R	313	320	0.978125	312	319	0.978056426332288	ENSE00001256103	1	0.995	**	7.75	0.996	**	6.737	0.994	**	8.425	0.994	**	7.812
ENSG00000180871	ENST00000318507	ENSP00000319635	3579	CXCR2	chemokine (C-X-C motif) receptor 2 [Source:HGNC Symbol;Acc:HGNC:6027]	D	9	360	0.025	9	360	0.025	ENSE00001219322	3	1	**	5.587	0.999	**	5.665	0.999	**	6.071	0.998	**	6.502
ENSG00000180871	ENST00000318507	ENSP00000319635	3579	CXCR2	chemokine (C-X-C motif) receptor 2 [Source:HGNC Symbol;Acc:HGNC:6027]	W	15	360	0.0416666666666667	15	360	0.0416666666666667	ENSE00001219322	3	0.999	**	5.582	0.998	**	5.659	0.997	**	6.06	0.995	**	6.486
ENSG00000180871	ENST00000318507	ENSP00000319635	3579	CXCR2	chemokine (C-X-C motif) receptor 2 [Source:HGNC Symbol;Acc:HGNC:6027]	Q	280	360	0.777777777777778	280	360	0.777777777777778	ENSE00001219322	3	0.997	**	5.575	0.998	**	5.657	0.993	**	6.04	0.994	**	6.48
ENSG00000182634	ENST00000330487	ENSP00000329689	390265	OR10G7	olfactory receptor, family 10, subfamily G, member 7 [Source:HGNC Symbol;Acc:HGNC:14842]	I	28	311	0.090032154340836	28	311	0.090032154340836	ENSE00001307020	1	0.997	**	8.26	0.997	**	8.146	0.996	**	8.342	0.996	**	8.105
ENSG00000182634	ENST00000330487	ENSP00000329689	390265	OR10G7	olfactory receptor, family 10, subfamily G, member 7 [Source:HGNC Symbol;Acc:HGNC:14842]	N	133	311	0.427652733118971	133	311	0.427652733118971	ENSE00001307020	1	0.994	**	8.234	0.994	**	8.117	0.992	**	8.313	0.992	**	8.072
ENSG00000182634	ENST00000330487	ENSP00000329689	390265	OR10G7	olfactory receptor, family 10, subfamily G, member 7 [Source:HGNC Symbol;Acc:HGNC:14842]	S	139	311	0.446945337620579	139	311	0.446945337620579	ENSE00001307020	1	0.998	**	8.268	0.997	**	8.145	0.998	**	8.355	0.996	**	8.106
ENSG00000182670	ENST00000399017	ENSP00000381981	7267	TTC3	tetratricopeptide repeat domain 3 [Source:HGNC Symbol;Acc:HGNC:12393]	S	1785	2236	0.79830053667263	1609	2025	0.794567901234568	ENSE00003560308	38	0.999	**	6.637	0.999	**	6.164	0.998	**	6.771	0.997	**	6.562
ENSG00000182670	ENST00000399017	ENSP00000381981	7267	TTC3	tetratricopeptide repeat domain 3 [Source:HGNC Symbol;Acc:HGNC:12393]	Q	2228	2236	0.996422182468694	2017	2025	0.996049382716049	ENSE00003493492	46	0.995	**	6.613	0.995	**	6.145	0.991	**	6.729	0.991	**	6.529
ENSG00000182685	ENST00000328540	ENSP00000332389	283870	BRICD5	BRICHOS domain containing 5 [Source:HGNC Symbol;Acc:HGNC:28309]	S	156	291	0.536082474226804	154	228	0.675438596491228	ENSE00001305450	5	0.999	**	6.715	1	**	7.215	0.999	**	6.903	1	**	7.443
ENSG00000182853	ENST00000328739	ENSP00000328397	284013	VMO1	vitelline membrane outer layer 1 homolog (chicken) [Source:HGNC Symbol;Acc:HGNC:30387]	G	21	203	0.103448275862069	20	202	0.099009900990099	ENSE00002640103	1	0.997	**	6.591	0.998	**	6.82	0.995	**	7.557	0.996	**	7.695
ENSG00000182853	ENST00000328739	ENSP00000328397	284013	VMO1	vitelline membrane outer layer 1 homolog (chicken) [Source:HGNC Symbol;Acc:HGNC:30387]	T	34	203	0.167487684729064	33	202	0.163366336633663	ENSE00002640103	1	0.996	**	6.584	0.996	**	6.807	0.993	**	7.542	0.993	**	7.667
ENSG00000183019	ENST00000333598	ENSP00000329920	199675	MCEMP1	mast cell-expressed membrane protein 1 [Source:HGNC Symbol;Acc:HGNC:27291]	T	160	206	0.776699029126214	160	187	0.855614973262032	ENSE00003583525	5	0.999	**	7.521	0.999	**	7.014	0.998	**	8.431	0.998	**	8.018
ENSG00000183019	ENST00000333598	ENSP00000329920	199675	MCEMP1	mast cell-expressed membrane protein 1 [Source:HGNC Symbol;Acc:HGNC:27291]	T	184	206	0.893203883495146	169	187	0.903743315508021	ENSE00003609595	6	1	**	7.528	1	**	7.019	1	**	8.442	1	**	8.027
ENSG00000183035	ENST00000329312	ENSP00000331556	1538	CYLC1	cylicin, basic protein of sperm head cytoskeleton 1 [Source:HGNC Symbol;Acc:HGNC:2582]	V	340	717	0.474198047419805	313	651	0.480798771121352	ENSE00001309714	4	1	**	5.947	1	**	5.098	1	**	6.735	0.999	**	5.973
ENSG00000183035	ENST00000329312	ENSP00000331556	1538	CYLC1	cylicin, basic protein of sperm head cytoskeleton 1 [Source:HGNC Symbol;Acc:HGNC:2582]	E	370	717	0.516039051603905	343	651	0.526881720430108	ENSE00001309714	4	0.999	**	5.941	0.997	**	5.087	0.998	**	6.723	0.994	**	5.949
ENSG00000184012	ENST00000398585	ENSP00000381588	7113	TMPRSS2	transmembrane protease, serine 2 [Source:HGNC Symbol;Acc:HGNC:11876]	E	314	554	0.566787003610108	297	529	0.561436672967864	ENSE00001291248	9	0.999	**	4.374	0.999	**	4.237	0.997	**	4.856	0.997	**	4.775
ENSG00000184012	ENST00000398585	ENSP00000381588	7113	TMPRSS2	transmembrane protease, serine 2 [Source:HGNC Symbol;Acc:HGNC:11876]	L	418	554	0.754512635379061	397	529	0.75047258979206	ENSE00001309041	11	0.997	**	4.368	0.997	**	4.229	0.993	**	4.839	0.991	**	4.755
ENSG00000184232	ENST00000328965	ENSP00000332613	220323	OAF	OAF homolog (Drosophila) [Source:HGNC Symbol;Acc:HGNC:28752]	V	6	288	0.0208333333333333	6	273	0.021978021978022	ENSE00001338412	1	0.999	**	5.513	1	**	6.569	0.995	**	7.02	0.999	**	7.73
ENSG00000184361	ENST00000331780	ENSP00000331532	124783	SPATA32	spermatogenesis associated 32 [Source:HGNC Symbol;Acc:HGNC:26349]	R	148	399	0.370927318295739	134	384	0.348958333333333	ENSE00003596316	4	0.999	**	3.341	0.999	**	2.863	0.999	**	4.248	0.998	**	3.605
ENSG00000184730	ENST00000564831	ENSP00000457539	55911	APOBR	apolipoprotein B receptor [Source:HGNC Symbol;Acc:HGNC:24087]	M	742	1252	0.592651757188498	588	1097	0.536007292616226	ENSE00002613323	2	1	**	7.491	1	**	6.693	1	**	8.099	0.999	**	7.311
ENSG00000184730	ENST00000564831	ENSP00000457539	55911	APOBR	apolipoprotein B receptor [Source:HGNC Symbol;Acc:HGNC:24087]	A	763	1252	0.609424920127795	609	1097	0.555150410209663	ENSE00002613323	2	0.998	**	7.476	0.996	**	6.668	0.996	**	8.076	0.993	**	7.272
ENSG00000184730	ENST00000564831	ENSP00000457539	55911	APOBR	apolipoprotein B receptor [Source:HGNC Symbol;Acc:HGNC:24087]	A	1234	1252	0.985623003194888	1079	1097	0.98359161349134	ENSE00002598330	4	0.998	**	7.479	0.996	**	6.674	0.997	**	8.081	0.995	**	7.281
ENSG00000184857	ENST00000333050	ENSP00000331640	25880	TMEM186	transmembrane protein 186 [Source:HGNC Symbol;Acc:HGNC:24530]	R	171	214	0.799065420560748	170	213	0.7981220657277	ENSE00001311751	2	0.997	**	4.669	0.998	**	5.257	0.992	**	5.886	0.996	**	6.708
ENSG00000186143	ENST00000335524	ENSP00000335017	339779	PRR30	proline rich 30 [Source:HGNC Symbol;Acc:HGNC:28677]	R	108	414	0.260869565217391	107	412	0.259708737864078	ENSE00001335856	3	0.999	**	3.966	0.999	**	3.868	0.998	**	5.164	0.998	**	5.013
ENSG00000186190	ENST00000375494	ENSP00000364643	359710	BPIFB3	BPI fold containing family B, member 3 [Source:HGNC Symbol;Acc:HGNC:16178]	G	429	484	0.886363636363636	421	476	0.884453781512605	ENSE00001331607	13	0.998	**	8.732	0.998	**	8.693	0.998	**	8.834	0.997	**	8.381
ENSG00000186318	ENST00000313005	ENSP00000318585	23621	BACE1	beta-site APP-cleaving enzyme 1 [Source:HGNC Symbol;Acc:HGNC:933]	H	612	690	0.88695652173913	423	501	0.844311377245509	ENSE00002041784	9	0.997	**	4.474	0.996	**	4.166	0.996	**	6.39	0.995	**	6.169
ENSG00000186458	ENST00000382376	ENSP00000371813	400830	DEFB132	defensin, beta 132 [Source:HGNC Symbol;Acc:HGNC:33806]	I	57	95	0.6	57	95	0.6	ENSE00001491911	2	1	**	5.497	1	**	5.259	0.999	**	6.7	0.999	**	6.687
ENSG00000186458	ENST00000382376	ENSP00000371813	400830	DEFB132	defensin, beta 132 [Source:HGNC Symbol;Acc:HGNC:33806]	Q	69	95	0.726315789473684	69	95	0.726315789473684	ENSE00001491911	2	0.999	**	5.493	0.998	**	5.252	0.998	**	6.69	0.996	**	6.672
ENSG00000186471	ENST00000371431	ENSP00000360485	158798	AKAP14	A kinase (PRKA) anchor protein 14 [Source:HGNC Symbol;Acc:HGNC:24061]	G	101	200	0.505	98	197	0.49746192893401	ENSE00001338729	5	0.999	**	6.483	0.999	**	6.424	0.998	**	7.572	0.998	**	7.391
ENSG00000186471	ENST00000371431	ENSP00000360485	158798	AKAP14	A kinase (PRKA) anchor protein 14 [Source:HGNC Symbol;Acc:HGNC:24061]	D	128	200	0.64	125	197	0.634517766497462	ENSE00001338729	5	0.996	**	6.466	0.997	**	6.413	0.993	**	7.542	0.995	**	7.371
ENSG00000186652	ENST00000311862	ENSP00000312134	5553	PRG2	proteoglycan 2, bone marrow (natural killer cell activator, eosinophil granule major basic protein) [Source:HGNC Symbol;Acc:HGNC:9362]	V	135	223	0.605381165919282	134	222	0.603603603603604	ENSE00003550821	4	0.998	**	7.415	0.999	**	7.266	0.997	**	8.251	0.998	**	8.099
ENSG00000186652	ENST00000311862	ENSP00000312134	5553	PRG2	proteoglycan 2, bone marrow (natural killer cell activator, eosinophil granule major basic protein) [Source:HGNC Symbol;Acc:HGNC:9362]	I	142	223	0.63677130044843	141	222	0.635135135135135	ENSE00003550821	4	0.998	**	7.412	0.998	**	7.259	0.997	**	8.245	0.996	**	8.084
ENSG00000186652	ENST00000311862	ENSP00000312134	5553	PRG2	proteoglycan 2, bone marrow (natural killer cell activator, eosinophil granule major basic protein) [Source:HGNC Symbol;Acc:HGNC:9362]	A	152	223	0.681614349775785	151	222	0.68018018018018	ENSE00003550821	4	0.998	**	7.411	0.998	**	7.262	0.996	**	8.243	0.997	**	8.089
ENSG00000186976	ENST00000262726	ENSP00000262726	64800	EFCAB6	EF-hand calcium binding domain 6 [Source:HGNC Symbol;Acc:HGNC:24204]	C	603	1544	0.390544041450777	568	1501	0.378414390406396	ENSE00003481110	16	0.999	**	7.166	0.998	**	6.021	0.998	**	7.33	0.997	**	6.494
ENSG00000187135	ENST00000335523	ENSP00000335038	342865	VSTM2B	V-set and transmembrane domain containing 2B [Source:HGNC Symbol;Acc:HGNC:33595]	S	99	285	0.347368421052632	99	285	0.347368421052632	ENSE00001333427	3	0.999	**	6.438	0.999	**	6.885	0.996	**	6.822	0.997	**	7.329
ENSG00000187735	ENST00000521604	ENSP00000428426	6917	TCEA1	transcription elongation factor A (SII), 1 [Source:HGNC Symbol;Acc:HGNC:11612]	F	372	373	0.997319034852547	300	301	0.996677740863787	ENSE00002132465	10	1	**	7.62	1	**	7.841	1	**	8.461	1	**	8.647
ENSG00000187889	ENST00000343433	ENSP00000345972	199920	C1orf168	chromosome 1 open reading frame 168 [Source:HGNC Symbol;Acc:HGNC:27295]	L	647	796	0.812814070351759	579	728	0.79532967032967	ENSE00003567824	15	0.997	**	5.02	0.994	**	5.488	0.994	**	5.791	0.991	**	6.669
ENSG00000188133	ENST00000342743	ENSP00000345468	401498	TMEM215	transmembrane protein 215 [Source:HGNC Symbol;Acc:HGNC:33816]	P	123	235	0.523404255319149	123	235	0.523404255319149	ENSE00001388689	2	0.997	**	4.688	0.998	**	4.999	0.994	**	6.225	0.995	**	6.472
ENSG00000188257	ENST00000400520	ENSP00000383364	5320	PLA2G2A	phospholipase A2, group IIA (platelets, synovial fluid) [Source:HGNC Symbol;Acc:HGNC:9031]	T	66	144	0.458333333333333	66	144	0.458333333333333	ENSE00003547343	4	0.999	**	7.678	0.998	**	6.774	0.998	**	8.103	0.996	**	7.206
ENSG00000188257	ENST00000400520	ENSP00000383364	5320	PLA2G2A	phospholipase A2, group IIA (platelets, synovial fluid) [Source:HGNC Symbol;Acc:HGNC:9031]	S	91	144	0.631944444444444	91	144	0.631944444444444	ENSE00003547343	4	1	**	7.684	0.999	**	6.78	0.999	**	8.116	0.998	**	7.218
ENSG00000188694	ENST00000340345	ENSP00000339238	643803	KRTAP24-1	keratin associated protein 24-1 [Source:HGNC Symbol;Acc:HGNC:33902]	T	9	254	0.0354330708661417	9	254	0.0354330708661417	ENSE00001384913	1	0.999	**	7.437	0.999	**	7.714	0.998	**	8.366	0.998	**	8.48
ENSG00000188820	ENST00000368605	ENSP00000357594	441168	FAM26F	family with sequence similarity 26, member F [Source:HGNC Symbol;Acc:HGNC:33391]	T	101	320	0.315625	100	315	0.317460317460317	ENSE00001447540	2	0.999	**	5.987	0.998	**	5.803	0.998	**	6.707	0.996	**	6.306
ENSG00000188984	ENST00000359318	ENSP00000352268	126767	AADACL3	arylacetamide deacetylase-like 3 [Source:HGNC Symbol;Acc:HGNC:32037]	P	79	418	0.188995215311005	22	350	0.0628571428571429	ENSE00001469763	2	0.997	**	6.206	0.997	**	6.116	0.995	**	6.724	0.995	**	6.594
ENSG00000188984	ENST00000359318	ENSP00000352268	126767	AADACL3	arylacetamide deacetylase-like 3 [Source:HGNC Symbol;Acc:HGNC:32037]	V	124	418	0.296650717703349	67	350	0.191428571428571	ENSE00001469763	2	0.996	**	6.198	0.996	**	6.106	0.992	**	6.706	0.992	**	6.572
ENSG00000188984	ENST00000359318	ENSP00000352268	126767	AADACL3	arylacetamide deacetylase-like 3 [Source:HGNC Symbol;Acc:HGNC:32037]	I	235	418	0.562200956937799	167	350	0.477142857142857	ENSE00001844449	4	0.999	**	6.216	0.999	**	6.123	0.998	**	6.743	0.998	**	6.609
ENSG00000189058	ENST00000343267	ENSP00000345179	347	APOD	apolipoprotein D [Source:HGNC Symbol;Acc:HGNC:612]	C	245	298	0.822147651006711	136	189	0.71957671957672	ENSE00001373102	5	0.998	**	6.185	0.998	**	5.93	0.996	**	7.259	0.995	**	6.965
ENSG00000189325	ENST00000437635	ENSP00000418983	389384	C6orf222	chromosome 6 open reading frame 222 [Source:HGNC Symbol;Acc:HGNC:33769]	Q	477	787	0.606099110546379	375	652	0.575153374233129	ENSE00001378518	6	0.998	**	7.782	0.996	**	5.583	0.998	**	8.423	0.995	**	6.764
ENSG00000189325	ENST00000437635	ENSP00000418983	389384	C6orf222	chromosome 6 open reading frame 222 [Source:HGNC Symbol;Acc:HGNC:33769]	P	526	787	0.668360864040661	424	652	0.650306748466258	ENSE00001366989	8	0.998	**	7.778	0.996	**	5.579	0.997	**	8.417	0.993	**	6.755
ENSG00000189325	ENST00000437635	ENSP00000418983	389384	C6orf222	chromosome 6 open reading frame 222 [Source:HGNC Symbol;Acc:HGNC:33769]	E	598	787	0.759847522236341	496	652	0.760736196319018	ENSE00001381532	9	0.998	**	7.782	0.996	**	5.583	0.998	**	8.423	0.995	**	6.763
ENSG00000189350	ENST00000379558	ENSP00000368876	165186	FAM179A	family with sequence similarity 179, member A [Source:HGNC Symbol;Acc:HGNC:33715]	T	276	1019	0.270853778213935	276	1019	0.270853778213935	ENSE00001759600	6	0.999	**	4.93	0.999	**	4.591	0.999	**	5.796	0.999	**	5.286
ENSG00000196352	ENST00000367063	ENSP00000356030	1604	CD55	CD55 molecule, decay accelerating factor for complement (Cromer blood group) [Source:HGNC Symbol;Acc:HGNC:2665]	V	74	804	0.0920398009950249	70	444	0.157657657657658	ENSE00003479001	2	0.999	**	7.056	0.999	**	7.044	0.997	**	7.711	0.998	**	7.576
ENSG00000196352	ENST00000367063	ENSP00000356030	1604	CD55	CD55 molecule, decay accelerating factor for complement (Cromer blood group) [Source:HGNC Symbol;Acc:HGNC:2665]	E	79	804	0.0982587064676617	75	444	0.168918918918919	ENSE00003479001	2	0.997	**	7.044	0.998	**	7.034	0.994	**	7.687	0.995	**	7.553
ENSG00000196352	ENST00000367063	ENSP00000356030	1604	CD55	CD55 molecule, decay accelerating factor for complement (Cromer blood group) [Source:HGNC Symbol;Acc:HGNC:2665]	V	128	804	0.159203980099502	124	444	0.279279279279279	ENSE00003694260	3	0.999	**	7.06	0.999	**	7.046	0.998	**	7.721	0.998	**	7.579
ENSG00000196352	ENST00000367063	ENSP00000356030	1604	CD55	CD55 molecule, decay accelerating factor for complement (Cromer blood group) [Source:HGNC Symbol;Acc:HGNC:2665]	V	159	804	0.197761194029851	155	444	0.349099099099099	ENSE00003694260	3	0.996	**	7.041	0.997	**	7.029	0.992	**	7.678	0.993	**	7.542
ENSG00000196352	ENST00000367063	ENSP00000356030	1604	CD55	CD55 molecule, decay accelerating factor for complement (Cromer blood group) [Source:HGNC Symbol;Acc:HGNC:2665]	R	174	804	0.216417910447761	170	444	0.382882882882883	ENSE00003509601	4	1	**	7.062	1	**	7.047	0.999	**	7.725	0.999	**	7.584
ENSG00000196352	ENST00000367063	ENSP00000356030	1604	CD55	CD55 molecule, decay accelerating factor for complement (Cromer blood group) [Source:HGNC Symbol;Acc:HGNC:2665]	G	182	804	0.22636815920398	178	444	0.400900900900901	ENSE00003509601	4	0.999	**	7.059	0.999	**	7.045	0.998	**	7.716	0.998	**	7.577
ENSG00000196352	ENST00000367063	ENSP00000356030	1604	CD55	CD55 molecule, decay accelerating factor for complement (Cromer blood group) [Source:HGNC Symbol;Acc:HGNC:2665]	S	203	804	0.252487562189055	199	444	0.448198198198198	ENSE00003638413	5	0.997	**	7.048	0.998	**	7.036	0.995	**	7.696	0.995	**	7.558
ENSG00000196352	ENST00000367063	ENSP00000356030	1604	CD55	CD55 molecule, decay accelerating factor for complement (Cromer blood group) [Source:HGNC Symbol;Acc:HGNC:2665]	F	207	804	0.257462686567164	203	444	0.457207207207207	ENSE00003638413	5	0.998	**	7.051	0.998	**	7.037	0.996	**	7.703	0.996	**	7.562
ENSG00000196352	ENST00000367063	ENSP00000356030	1604	CD55	CD55 molecule, decay accelerating factor for complement (Cromer blood group) [Source:HGNC Symbol;Acc:HGNC:2665]	I	210	804	0.261194029850746	206	444	0.463963963963964	ENSE00003638413	5	1	**	7.062	1	**	7.047	0.999	**	7.724	0.999	**	7.583
ENSG00000196476	ENST00000360321	ENSP00000353470	140680	C20orf96	chromosome 20 open reading frame 96 [Source:HGNC Symbol;Acc:HGNC:16227]	T	106	409	0.259168704156479	70	363	0.192837465564738	ENSE00000858529	4	0.998	**	5.37	0.997	**	5.3	0.997	**	6.655	0.996	**	6.729
ENSG00000196476	ENST00000360321	ENSP00000353470	140680	C20orf96	chromosome 20 open reading frame 96 [Source:HGNC Symbol;Acc:HGNC:16227]	R	123	409	0.300733496332518	87	363	0.239669421487603	ENSE00000858529	4	0.999	**	5.373	0.998	**	5.305	0.998	**	6.659	0.998	**	6.738
ENSG00000196684	ENST00000616645	ENSP00000482604	84941	HSH2D	hematopoietic SH2 domain containing [Source:HGNC Symbol;Acc:HGNC:24920]	C	348	431	0.807424593967517	269	352	0.764204545454545	ENSE00003723935	8	0.994	**	7.363	0.992	**	7.394	0.995	**	8.624	0.994	**	8.716
ENSG00000197142	ENST00000356116	ENSP00000348429	51703	ACSL5	acyl-CoA synthetase long-chain family member 5 [Source:HGNC Symbol;Acc:HGNC:16526]	V	375	786	0.477099236641221	375	739	0.50744248985115	ENSE00003541113	12	1	**	5.907	0.999	**	5.747	0.999	**	6.175	0.998	**	6.069
ENSG00000197249	ENST00000448921	ENSP00000416066	5265	SERPINA1	serpin peptidase inhibitor, clade A (alpha-1 antiproteinase, antitrypsin), member 1 [Source:HGNC Symbol;Acc:HGNC:8941]	D	181	501	0.36127744510978	98	418	0.23444976076555	ENSE00001302079	4	0.998	**	4.486	0.998	**	4.282	0.996	**	5.336	0.996	**	5.1
ENSG00000197309	ENST00000318666	ENSP00000323895	26497	OR10D3	olfactory receptor, family 10, subfamily D, member 3 (non-functional) [Source:HGNC Symbol;Acc:HGNC:8168]	M	8	324	0.0246913580246914	8	312	0.0256410256410256	ENSE00001429201	1	1	**	5.14	1	**	5.033	1	**	6.143	1	**	6.032
ENSG00000197309	ENST00000318666	ENSP00000323895	26497	OR10D3	olfactory receptor, family 10, subfamily D, member 3 (non-functional) [Source:HGNC Symbol;Acc:HGNC:8168]	T	26	324	0.0802469135802469	26	312	0.0833333333333333	ENSE00001429201	1	1	**	5.139	1	**	5.032	0.999	**	6.141	1	**	6.03
ENSG00000197309	ENST00000318666	ENSP00000323895	26497	OR10D3	olfactory receptor, family 10, subfamily D, member 3 (non-functional) [Source:HGNC Symbol;Acc:HGNC:8168]	T	222	324	0.685185185185185	222	312	0.711538461538462	ENSE00001429201	1	0.999	**	5.136	0.999	**	5.029	0.999	**	6.138	0.999	**	6.025
ENSG00000197467	ENST00000398978	ENSP00000381949	1305	COL13A1	collagen, type XIII, alpha 1 [Source:HGNC Symbol;Acc:HGNC:2190]	P	124	796	0.155778894472362	123	717	0.171548117154812	ENSE00002506792	3	1	**	9.939	1	**	8.151	1	**	10.11	1	**	9.538
ENSG00000197467	ENST00000398978	ENSP00000381949	1305	COL13A1	collagen, type XIII, alpha 1 [Source:HGNC Symbol;Acc:HGNC:2190]	P	125	796	0.157035175879397	124	717	0.172942817294282	ENSE00002506792	3	1	**	9.938	1	**	8.15	1	**	10.108	1	**	9.537
ENSG00000197467	ENST00000398978	ENSP00000381949	1305	COL13A1	collagen, type XIII, alpha 1 [Source:HGNC Symbol;Acc:HGNC:2190]	Q	433	796	0.543969849246231	413	717	0.576011157601116	ENSE00000933714	23	0.999	**	9.933	0.999	**	8.144	0.998	**	10.09	0.997	**	9.511
ENSG00000197471	ENST00000360121	ENSP00000353238	6693	SPN	sialophorin [Source:HGNC Symbol;Acc:HGNC:11249]	P	148	529	0.279773156899811	39	400	0.0975	ENSE00001421664	2	0.996	**	6.103	0.996	**	5.655	0.993	**	7.215	0.994	**	6.806
ENSG00000197471	ENST00000360121	ENSP00000353238	6693	SPN	sialophorin [Source:HGNC Symbol;Acc:HGNC:11249]	K	154	529	0.291115311909263	43	400	0.1075	ENSE00001421664	2	0.996	**	6.103	0.996	**	5.656	0.993	**	7.214	0.994	**	6.808
ENSG00000197487	ENST00000357330	ENSP00000349884	85569	GALP	galanin-like peptide [Source:HGNC Symbol;Acc:HGNC:24840]	P	82	117	0.700854700854701	81	116	0.698275862068966	ENSE00003638758	5	0.998	**	5.597	0.996	**	5.013	0.996	**	6.773	0.994	**	6.228
ENSG00000197487	ENST00000357330	ENSP00000349884	85569	GALP	galanin-like peptide [Source:HGNC Symbol;Acc:HGNC:24840]	M	106	117	0.905982905982906	105	116	0.905172413793103	ENSE00003550971	6	0.996	**	5.592	0.996	**	5.009	0.993	**	6.76	0.992	**	6.218
ENSG00000198523	ENST00000357525	ENSP00000350132	5350	PLN	phospholamban [Source:HGNC Symbol;Acc:HGNC:9080]	Y	6	52	0.115384615384615	6	52	0.115384615384615	ENSE00001432691	2	0.999	**	8.16	1	**	9.1	0.998	**	8.975	0.999	**	9.12
ENSG00000198673	ENST00000416284	ENSP00000393987	338811	FAM19A2	family with sequence similarity 19 (chemokine (C-C motif)-like), member A2 [Source:HGNC Symbol;Acc:HGNC:21589]	H	131	142	0.922535211267606	131	131	1	ENSE00002326825	5	1	**	9.48	1	**	8.918	1	**	9.566	1	**	9.045
ENSG00000198851	ENST00000361763	ENSP00000354566	916	CD3E	CD3e molecule, epsilon (CD3-TCR complex) [Source:HGNC Symbol;Acc:HGNC:1674]	G	30	207	0.144927536231884	30	207	0.144927536231884	ENSE00003556358	5	1	**	8.419	1	**	8.631	1	**	8.919	1	**	9.092
ENSG00000198851	ENST00000361763	ENSP00000354566	916	CD3E	CD3e molecule, epsilon (CD3-TCR complex) [Source:HGNC Symbol;Acc:HGNC:1674]	P	53	207	0.256038647342995	53	207	0.256038647342995	ENSE00001434986	6	1	**	8.419	1	**	8.632	1	**	8.92	1	**	9.093
ENSG00000198851	ENST00000361763	ENSP00000354566	916	CD3E	CD3e molecule, epsilon (CD3-TCR complex) [Source:HGNC Symbol;Acc:HGNC:1674]	L	58	207	0.280193236714976	58	207	0.280193236714976	ENSE00001434986	6	0.996	**	8.386	0.996	**	8.599	0.992	**	8.856	0.992	**	9.029
ENSG00000198851	ENST00000361763	ENSP00000354566	916	CD3E	CD3e molecule, epsilon (CD3-TCR complex) [Source:HGNC Symbol;Acc:HGNC:1674]	K	85	207	0.410628019323671	85	207	0.410628019323671	ENSE00001434986	6	0.999	**	8.412	0.999	**	8.625	0.998	**	8.905	0.998	**	9.079
ENSG00000198851	ENST00000361763	ENSP00000354566	916	CD3E	CD3e molecule, epsilon (CD3-TCR complex) [Source:HGNC Symbol;Acc:HGNC:1674]	K	104	207	0.502415458937198	104	207	0.502415458937198	ENSE00001434986	6	0.996	**	8.386	0.997	**	8.612	0.991	**	8.853	0.995	**	9.053
ENSG00000198930	ENST00000370287	ENSP00000359310	158511	CSAG1	chondrosarcoma associated gene 1 [Source:HGNC Symbol;Acc:HGNC:24294]	E	52	165	0.315151515151515	16	78	0.205128205128205	ENSE00001718327	4	0.999	**	7.433	0.999	**	6.873	0.999	**	8.248	0.998	**	7.803
ENSG00000198930	ENST00000370287	ENSP00000359310	158511	CSAG1	chondrosarcoma associated gene 1 [Source:HGNC Symbol;Acc:HGNC:24294]	G	163	165	0.987878787878788	76	78	0.974358974358974	ENSE00003551347	5	1	**	7.438	1	**	6.879	1	**	8.256	1	**	7.815
ENSG00000203933	ENST00000370540	ENSP00000359571	347487	CXorf66	chromosome X open reading frame 66 [Source:HGNC Symbol;Acc:HGNC:33743]	V	58	368	0.157608695652174	58	361	0.160664819944598	ENSE00001452974	2	0.998	**	4.663	0.997	**	4.245	0.994	**	5.033	0.993	**	4.601
ENSG00000203933	ENST00000370540	ENSP00000359571	347487	CXorf66	chromosome X open reading frame 66 [Source:HGNC Symbol;Acc:HGNC:33743]	S	119	368	0.323369565217391	119	361	0.329639889196676	ENSE00001452973	3	0.997	**	4.662	0.998	**	4.246	0.994	**	5.029	0.994	**	4.603
ENSG00000203933	ENST00000370540	ENSP00000359571	347487	CXorf66	chromosome X open reading frame 66 [Source:HGNC Symbol;Acc:HGNC:33743]	S	158	368	0.429347826086957	151	361	0.418282548476454	ENSE00001452973	3	0.997	**	4.661	0.997	**	4.244	0.993	**	5.027	0.992	**	4.597
ENSG00000203933	ENST00000370540	ENSP00000359571	347487	CXorf66	chromosome X open reading frame 66 [Source:HGNC Symbol;Acc:HGNC:33743]	K	338	368	0.918478260869565	331	361	0.916897506925208	ENSE00001452973	3	0.997	**	4.661	0.997	**	4.243	0.993	**	5.027	0.991	**	4.595
ENSG00000204237	ENST00000374741	ENSP00000363873	339229	OXLD1	oxidoreductase-like domain containing 1 [Source:HGNC Symbol;Acc:HGNC:27901]	S	20	171	0.116959064327485	20	147	0.136054421768707	ENSE00001506236	1	1	**	7.358	1	**	7.923	1	**	7.515	1	**	8.279
ENSG00000204300	ENST00000375026	ENSP00000364166	338661	TMEM225	transmembrane protein 225 [Source:HGNC Symbol;Acc:HGNC:32390]	M	24	229	0.104803493449782	24	225	0.106666666666667	ENSE00001465534	1	0.997	**	6.744	0.998	**	6.443	0.995	**	7.735	0.996	**	7.423
ENSG00000204300	ENST00000375026	ENSP00000364166	338661	TMEM225	transmembrane protein 225 [Source:HGNC Symbol;Acc:HGNC:32390]	M	130	229	0.567685589519651	130	225	0.577777777777778	ENSE00001465528	3	0.998	**	6.753	0.999	**	6.447	0.997	**	7.751	0.997	**	7.431
ENSG00000204300	ENST00000375026	ENSP00000364166	338661	TMEM225	transmembrane protein 225 [Source:HGNC Symbol;Acc:HGNC:32390]	C	196	229	0.85589519650655	196	225	0.871111111111111	ENSE00001465526	4	0.998	**	6.751	0.999	**	6.447	0.996	**	7.748	0.997	**	7.431
ENSG00000204518	ENST00000376221	ENSP00000365395	343066	AADACL4	arylacetamide deacetylase-like 4 [Source:HGNC Symbol;Acc:HGNC:32038]	V	254	437	0.581235697940503	224	407	0.55036855036855	ENSE00001368020	4	1	**	6.999	1	**	6.639	0.999	**	7.596	0.999	**	7.401
ENSG00000204711	ENST00000377197	ENSP00000366402	138255	C9orf135	chromosome 9 open reading frame 135 [Source:HGNC Symbol;Acc:HGNC:31422]	V	232	234	0.991452991452991	227	229	0.991266375545852	ENSE00001473067	6	0.999	**	6.053	0.997	**	5.683	0.996	**	6.46	0.994	**	6.049
ENSG00000205081	ENST00000378657	ENSP00000367926	645090	CXorf30	chromosome X open reading frame 30 [Source:HGNC Symbol;Acc:HGNC:27298]	P	546	928	0.588362068965517	256	633	0.404423380726698	ENSE00001613277	12	0.997	**	3.819	0.999	**	3.771	0.995	**	4.615	0.997	**	4.464
ENSG00000205359	ENST00000506729	ENSP00000421339	133482	SLCO6A1	solute carrier organic anion transporter family, member 6A1 [Source:HGNC Symbol;Acc:HGNC:23613]	F	2	743	0.00269179004037685	2	719	0.00278164116828929	ENSE00001482597	1	0.998	**	5.933	0.999	**	6.335	0.998	**	6.678	0.998	**	7.016
ENSG00000205359	ENST00000506729	ENSP00000421339	133482	SLCO6A1	solute carrier organic anion transporter family, member 6A1 [Source:HGNC Symbol;Acc:HGNC:23613]	G	57	743	0.0767160161507402	45	719	0.062586926286509	ENSE00001482597	1	1	**	5.939	1	**	6.341	1	**	6.689	1	**	7.027
ENSG00000205359	ENST00000506729	ENSP00000421339	133482	SLCO6A1	solute carrier organic anion transporter family, member 6A1 [Source:HGNC Symbol;Acc:HGNC:23613]	L	398	743	0.535666218034993	385	719	0.535465924895688	ENSE00003668841	7	0.998	**	5.931	0.998	**	6.333	0.997	**	6.675	0.998	**	7.014
ENSG00000205359	ENST00000506729	ENSP00000421339	133482	SLCO6A1	solute carrier organic anion transporter family, member 6A1 [Source:HGNC Symbol;Acc:HGNC:23613]	V	614	743	0.826379542395693	600	719	0.834492350486787	ENSE00001482592	10	0.998	**	5.933	0.998	**	6.334	0.998	**	6.678	0.998	**	7.015
ENSG00000205403	ENST00000394634	ENSP00000378130	3426	CFI	complement factor I [Source:HGNC Symbol;Acc:HGNC:5394]	Y	522	778	0.670951156812339	411	583	0.704974271012007	ENSE00003601068	11	0.997	**	4.924	0.997	**	4.994	0.993	**	5.542	0.993	**	5.652
ENSG00000205884	ENST00000382209	ENSP00000371644	613210	DEFB136	defensin, beta 136 [Source:HGNC Symbol;Acc:HGNC:34433]	R	66	78	0.846153846153846	66	78	0.846153846153846	ENSE00001491224	2	0.997	**	6.881	0.997	**	7.062	0.993	**	7.376	0.994	**	7.599
ENSG00000213231	ENST00000340722	ENSP00000343223	9623	TCL1B	T-cell leukemia/lymphoma 1B [Source:HGNC Symbol;Acc:HGNC:11649]	R	67	143	0.468531468531469	54	128	0.421875	ENSE00001875989	1	0.998	**	5.042	0.999	**	5.158	0.996	**	5.916	0.997	**	5.849
ENSG00000213741	ENST00000396020	ENSP00000379339	6235	RPS29	ribosomal protein S29 [Source:HGNC Symbol;Acc:HGNC:10419]	K	55	68	0.808823529411765	55	67	0.82089552238806	ENSE00001839365	3	1	**	9.325	1	**	9.229	1	**	9.401	1	**	9.328
ENSG00000213853	ENST00000359543	ENSP00000352540	2013	EMP2	epithelial membrane protein 2 [Source:HGNC Symbol;Acc:HGNC:3334]	D	140	182	0.769230769230769	125	167	0.748502994011976	ENSE00001280607	5	0.998	**	9.224	0.998	**	9.066	0.996	**	9.425	0.996	**	9.287
ENSG00000213853	ENST00000359543	ENSP00000352540	2013	EMP2	epithelial membrane protein 2 [Source:HGNC Symbol;Acc:HGNC:3334]	A	143	182	0.785714285714286	128	167	0.766467065868264	ENSE00001280607	5	1	**	9.241	1	**	9.083	0.999	**	9.455	0.999	**	9.315
ENSG00000213853	ENST00000359543	ENSP00000352540	2013	EMP2	epithelial membrane protein 2 [Source:HGNC Symbol;Acc:HGNC:3334]	P	147	182	0.807692307692308	132	167	0.790419161676647	ENSE00001280607	5	0.999	**	9.233	0.999	**	9.074	0.998	**	9.44	0.997	**	9.3
ENSG00000213853	ENST00000359543	ENSP00000352540	2013	EMP2	epithelial membrane protein 2 [Source:HGNC Symbol;Acc:HGNC:3334]	E	151	182	0.82967032967033	136	167	0.81437125748503	ENSE00001280607	5	0.995	**	9.206	0.998	**	9.068	0.994	**	9.409	0.997	**	9.297
ENSG00000214107	ENST00000378981	ENSP00000368264	4112	MAGEB1	melanoma antigen family B, 1 [Source:HGNC Symbol;Acc:HGNC:6808]	W	110	347	0.31700288184438	110	347	0.31700288184438	ENSE00001479427	4	0.997	**	6.296	0.996	**	5.781	0.994	**	6.741	0.991	**	6.266
ENSG00000214107	ENST00000378981	ENSP00000368264	4112	MAGEB1	melanoma antigen family B, 1 [Source:HGNC Symbol;Acc:HGNC:6808]	L	236	347	0.680115273775216	236	347	0.680115273775216	ENSE00001479427	4	0.997	**	6.295	0.996	**	5.783	0.993	**	6.74	0.992	**	6.27
ENSG00000221855	ENST00000408916	ENSP00000386201	259287	TAS2R41	taste receptor, type 2, member 41 [Source:HGNC Symbol;Acc:HGNC:18883]	Q	212	307	0.690553745928339	212	307	0.690553745928339	ENSE00001574645	1	1	**	7.928	0.999	**	7.157	1	**	8.689	0.999	**	8.156
ENSG00000221963	ENST00000409652	ENSP00000386280	80830	APOL6	apolipoprotein L, 6 [Source:HGNC Symbol;Acc:HGNC:14870]	G	129	386	0.33419689119171	89	343	0.259475218658892	ENSE00001586241	3	0.997	**	9.076	0.995	**	7.94	0.995	**	9.488	0.991	**	8.458
ENSG00000221963	ENST00000409652	ENSP00000386280	80830	APOL6	apolipoprotein L, 6 [Source:HGNC Symbol;Acc:HGNC:14870]	G	161	386	0.417098445595855	121	343	0.352769679300292	ENSE00001586241	3	1	**	9.097	0.999	**	7.973	1	**	9.527	0.999	**	8.518
ENSG00000221963	ENST00000409652	ENSP00000386280	80830	APOL6	apolipoprotein L, 6 [Source:HGNC Symbol;Acc:HGNC:14870]	R	172	386	0.44559585492228	132	343	0.384839650145773	ENSE00001586241	3	0.999	**	9.088	0.997	**	7.958	0.998	**	9.511	0.995	**	8.491
ENSG00000221963	ENST00000409652	ENSP00000386280	80830	APOL6	apolipoprotein L, 6 [Source:HGNC Symbol;Acc:HGNC:14870]	E	199	386	0.515544041450777	159	343	0.463556851311953	ENSE00001586241	3	0.996	**	9.067	0.995	**	7.942	0.993	**	9.47	0.991	**	8.457
ENSG00000221963	ENST00000409652	ENSP00000386280	80830	APOL6	apolipoprotein L, 6 [Source:HGNC Symbol;Acc:HGNC:14870]	G	208	386	0.538860103626943	168	343	0.489795918367347	ENSE00001586241	3	0.998	**	9.083	0.998	**	7.962	0.996	**	9.5	0.996	**	8.497
ENSG00000221963	ENST00000409652	ENSP00000386280	80830	APOL6	apolipoprotein L, 6 [Source:HGNC Symbol;Acc:HGNC:14870]	Y	212	386	0.549222797927461	172	343	0.501457725947522	ENSE00001586241	3	1	**	9.098	1	**	7.975	1	**	9.529	1	**	8.523
ENSG00000221963	ENST00000409652	ENSP00000386280	80830	APOL6	apolipoprotein L, 6 [Source:HGNC Symbol;Acc:HGNC:14870]	N	213	386	0.551813471502591	173	343	0.504373177842566	ENSE00001586241	3	0.998	**	9.086	0.997	**	7.957	0.997	**	9.506	0.995	**	8.487
ENSG00000221963	ENST00000409652	ENSP00000386280	80830	APOL6	apolipoprotein L, 6 [Source:HGNC Symbol;Acc:HGNC:14870]	R	215	386	0.55699481865285	175	343	0.510204081632653	ENSE00001586241	3	1	**	9.099	1	**	7.976	1	**	9.53	1	**	8.525
ENSG00000221963	ENST00000409652	ENSP00000386280	80830	APOL6	apolipoprotein L, 6 [Source:HGNC Symbol;Acc:HGNC:14870]	N	216	386	0.559585492227979	176	343	0.513119533527697	ENSE00001586241	3	0.996	**	9.064	0.995	**	7.941	0.992	**	9.462	0.991	**	8.456
ENSG00000221963	ENST00000409652	ENSP00000386280	80830	APOL6	apolipoprotein L, 6 [Source:HGNC Symbol;Acc:HGNC:14870]	T	217	386	0.562176165803109	177	343	0.516034985422741	ENSE00001586241	3	0.998	**	9.082	0.997	**	7.955	0.996	**	9.498	0.994	**	8.484
ENSG00000221963	ENST00000409652	ENSP00000386280	80830	APOL6	apolipoprotein L, 6 [Source:HGNC Symbol;Acc:HGNC:14870]	L	218	386	0.564766839378238	178	343	0.518950437317784	ENSE00001586241	3	0.998	**	9.081	0.997	**	7.956	0.996	**	9.496	0.995	**	8.486
ENSG00000221963	ENST00000409652	ENSP00000386280	80830	APOL6	apolipoprotein L, 6 [Source:HGNC Symbol;Acc:HGNC:14870]	K	223	386	0.577720207253886	183	343	0.533527696793003	ENSE00001586241	3	0.997	**	9.075	0.997	**	7.952	0.995	**	9.484	0.994	**	8.476
ENSG00000221963	ENST00000409652	ENSP00000386280	80830	APOL6	apolipoprotein L, 6 [Source:HGNC Symbol;Acc:HGNC:14870]	T	241	386	0.624352331606218	201	343	0.58600583090379	ENSE00001586241	3	0.999	**	9.091	0.998	**	7.962	0.998	**	9.516	0.996	**	8.498
ENSG00000221963	ENST00000409652	ENSP00000386280	80830	APOL6	apolipoprotein L, 6 [Source:HGNC Symbol;Acc:HGNC:14870]	R	255	386	0.660621761658031	215	343	0.626822157434402	ENSE00001586241	3	0.998	**	9.085	0.997	**	7.956	0.997	**	9.504	0.995	**	8.485
ENSG00000221963	ENST00000409652	ENSP00000386280	80830	APOL6	apolipoprotein L, 6 [Source:HGNC Symbol;Acc:HGNC:14870]	V	256	386	0.663212435233161	216	343	0.629737609329446	ENSE00001586241	3	1	**	9.098	1	**	7.974	1	**	9.528	0.999	**	8.521
ENSG00000221963	ENST00000409652	ENSP00000386280	80830	APOL6	apolipoprotein L, 6 [Source:HGNC Symbol;Acc:HGNC:14870]	V	275	386	0.712435233160622	235	343	0.685131195335277	ENSE00001586241	3	0.997	**	9.077	0.996	**	7.944	0.995	**	9.489	0.992	**	8.462
ENSG00000221963	ENST00000409652	ENSP00000386280	80830	APOL6	apolipoprotein L, 6 [Source:HGNC Symbol;Acc:HGNC:14870]	L	276	386	0.715025906735751	236	343	0.688046647230321	ENSE00001586241	3	0.998	**	9.085	0.998	**	7.959	0.997	**	9.506	0.996	**	8.494
ENSG00000221963	ENST00000409652	ENSP00000386280	80830	APOL6	apolipoprotein L, 6 [Source:HGNC Symbol;Acc:HGNC:14870]	V	279	386	0.72279792746114	239	343	0.696793002915452	ENSE00001586241	3	0.998	**	9.085	0.997	**	7.957	0.997	**	9.504	0.995	**	8.487
ENSG00000221963	ENST00000409652	ENSP00000386280	80830	APOL6	apolipoprotein L, 6 [Source:HGNC Symbol;Acc:HGNC:14870]	A	282	386	0.730569948186529	242	343	0.705539358600583	ENSE00001586241	3	0.998	**	9.079	0.997	**	7.953	0.995	**	9.492	0.994	**	8.479
ENSG00000221963	ENST00000409652	ENSP00000386280	80830	APOL6	apolipoprotein L, 6 [Source:HGNC Symbol;Acc:HGNC:14870]	Y	287	386	0.743523316062176	247	343	0.720116618075802	ENSE00001586241	3	1	**	9.098	1	**	7.975	1	**	9.529	1	**	8.523
ENSG00000221963	ENST00000409652	ENSP00000386280	80830	APOL6	apolipoprotein L, 6 [Source:HGNC Symbol;Acc:HGNC:14870]	A	290	386	0.751295336787565	250	343	0.728862973760933	ENSE00001586241	3	0.998	**	9.08	0.997	**	7.953	0.996	**	9.495	0.994	**	8.48
ENSG00000221963	ENST00000409652	ENSP00000386280	80830	APOL6	apolipoprotein L, 6 [Source:HGNC Symbol;Acc:HGNC:14870]	L	328	386	0.849740932642487	288	343	0.839650145772595	ENSE00001586241	3	0.999	**	9.093	0.999	**	7.966	0.999	**	9.519	0.997	**	8.506
ENSG00000221963	ENST00000409652	ENSP00000386280	80830	APOL6	apolipoprotein L, 6 [Source:HGNC Symbol;Acc:HGNC:14870]	K	330	386	0.854922279792746	290	343	0.845481049562682	ENSE00001586241	3	0.999	**	9.087	0.998	**	7.961	0.997	**	9.508	0.996	**	8.495
ENSG00000221963	ENST00000409652	ENSP00000386280	80830	APOL6	apolipoprotein L, 6 [Source:HGNC Symbol;Acc:HGNC:14870]	Q	384	386	0.994818652849741	341	343	0.994169096209913	ENSE00001586241	3	0.998	**	9.085	0.998	**	7.958	0.997	**	9.505	0.995	**	8.49
ENSG00000231389	ENST00000419277	ENSP00000393566	3113	HLA-DPA1	major histocompatibility complex, class II, DP alpha 1 [Source:HGNC Symbol;Acc:HGNC:4938]	A	70	288	0.243055555555556	42	260	0.161538461538462	ENSE00003500411	3	1	**	8.192	1	**	8.367	1	**	8.086	0.999	**	8.307
ENSG00000231389	ENST00000419277	ENSP00000393566	3113	HLA-DPA1	major histocompatibility complex, class II, DP alpha 1 [Source:HGNC Symbol;Acc:HGNC:4938]	M	90	288	0.3125	62	260	0.238461538461538	ENSE00003500411	3	0.997	**	8.17	0.998	**	8.353	0.994	**	8.046	0.995	**	8.278
ENSG00000231389	ENST00000419277	ENSP00000393566	3113	HLA-DPA1	major histocompatibility complex, class II, DP alpha 1 [Source:HGNC Symbol;Acc:HGNC:4938]	I	124	288	0.430555555555556	96	260	0.369230769230769	ENSE00003500411	3	0.996	**	8.164	0.995	**	8.335	0.993	**	8.042	0.991	**	8.251
ENSG00000231389	ENST00000419277	ENSP00000393566	3113	HLA-DPA1	major histocompatibility complex, class II, DP alpha 1 [Source:HGNC Symbol;Acc:HGNC:4938]	L	132	288	0.458333333333333	104	260	0.4	ENSE00003500411	3	0.997	**	8.173	0.998	**	8.355	0.995	**	8.052	0.996	**	8.282
ENSG00000235109	ENST00000414429	ENSP00000390076	64288	ZSCAN31	zinc finger and SCAN domain containing 31 [Source:HGNC Symbol;Acc:HGNC:14097]	C	179	577	0.310225303292894	170	406	0.41871921182266	ENSE00003660835	7	1	**	8.741	1	**	8.375	0.999	**	8.761	0.999	**	8.705
ENSG00000235109	ENST00000414429	ENSP00000390076	64288	ZSCAN31	zinc finger and SCAN domain containing 31 [Source:HGNC Symbol;Acc:HGNC:14097]	P	415	577	0.719237435008666	406	406	1	ENSE00001705185	8	1	**	8.743	1	**	8.375	0.999	**	8.764	0.999	**	8.707
ENSG00000235568	ENST00000329021	ENSP00000333680	150372	NFAM1	NFAT activating protein with ITAM motif 1 [Source:HGNC Symbol;Acc:HGNC:29872]	V	79	272	0.290441176470588	77	270	0.285185185185185	ENSE00001620427	2	0.999	**	4.399	0.999	**	4.539	0.998	**	5.71	0.998	**	5.823
ENSG00000255837	ENST00000538986	ENSP00000441624	259295	TAS2R20	taste receptor, type 2, member 20 [Source:HGNC Symbol;Acc:HGNC:19109]	I	247	309	0.799352750809062	247	309	0.799352750809062	ENSE00001727283	1	1	**	4.697	0.999	**	4.044	0.999	**	5.353	0.999	**	4.724
ENSG00000261371	ENST00000563924	ENSP00000457421	5175	PECAM1	platelet/endothelial cell adhesion molecule 1 [Source:HGNC Symbol;Acc:HGNC:8823]	Q	555	908	0.611233480176211	443	738	0.600271002710027	ENSE00002628742	7	0.998	**	4.984	0.998	**	4.901	0.996	**	5.092	0.995	**	5.02
ENSG00000261371	ENST00000563924	ENSP00000457421	5175	PECAM1	platelet/endothelial cell adhesion molecule 1 [Source:HGNC Symbol;Acc:HGNC:8823]	K	598	908	0.658590308370044	486	738	0.658536585365854	ENSE00002628742	7	0.999	**	4.989	0.999	**	4.908	0.999	**	5.104	0.999	**	5.035
ENSG00000263639	ENST00000582163	ENSP00000463092	4477	MSMB	microseminoprotein, beta- [Source:HGNC Symbol;Acc:HGNC:7372]	E	51	114	0.447368421052632	51	114	0.447368421052632	ENSE00003660457	3	0.999	**	5.475	0.998	**	5.719	0.997	**	6.15	0.996	**	6.531
