# Supplementary material for: Genome-scale detection of positive selection in nine primates predicts human-virus evolutionary conflicts
Source: Nucleic Acids Res. 2017 Aug 11;45(18):10634–48. doi: 10.1093/nar/gkx704 (PMC5737536; doi:10.1093/nar/gkx704)
Supplement: Supplementary Data [file gkx704_supp.zip › nar-01319-n-2017-File013.xlsx]

## Sheet: Sheet1
Babelomics 4.3.0 results for various annotation databases
[Alonso et al. (2015) Babelomics 5.0: functional interpretation for new generations of genomic data. Nucleic Acids Res 43: W117–W121]
P values are from two-tailed Fisher's tests, corrected per database for testing multiple terms using the False Discovery Rate (FDR) procedure
Listed are all significant terms per database (FDR-adjusted P < 0.05)
Immunity-related terms are in blue.
Underrepresented terms are marked with a *
Database	Term	Term size	Term size (in genome)	Term annotation % per list		Odds ratio (loge)	pvalue	Adjusted pvalue
GOSlim GOA	extracellular space (GO:0005615)	377	653	list 1:	0.0665	0.7595	0.002531	0.03497
				list 2:	0.0322
GOSlim GOA	multi-organism process (GO:0051704)	332	576	list 1:	0.0785	1.0927	4.568e-06	0.0001507
				list 2:	0.0278
GOSlim GOA	kinase activity (GO:0016301) *	521	744	list 1:	0.0151	-1.1649	0.003179	0.03497
				list 2:	0.0469
GO molecular function (levels from 3 to 9)	transmembrane receptor activity (GO:0004888)	763	1844	list 1:	0.1239	0.7005	0.0001295	0.04986
				list 2:	0.0656
GO molecular function (levels from 3 to 9)	scavenger receptor activity (GO:0005044)	40	49	list 1:	0.0242	2.1398	1.644e-05	0.01266
				list 2:	0.0029
GO cellular component (levels from 3 to 9)	external side of plasma membrane (GO:0009897)	111	148	list 1:	0.0393	1.5156	2.012e-05	0.001335
				list 2:	0.0089
GO cellular component (levels from 3 to 9)	cell surface (GO:0009986)	237	347	list 1:	0.0514	0.9767	0.0005838	0.02904
				list 2:	0.02
GO cellular component (levels from 3 to 9)	integral to plasma membrane (GO:0005887)	782	1276	list 1:	0.136	0.7855	1.219e-05	0.001213
				list 2:	0.0669
GO cellular component (levels from 3 to 9)	intrinsic to plasma membrane (GO:0031226)	805	1302	list 1:	0.145	0.8318	1.889e-06	0.0003759
				list 2:	0.0687
GO biological process (levels from 3 to 9)	activation of immune response (GO:0002253)	77	124	list 1:	0.0363	1.8461	2.092e-06	0.0003362
				list 2:	0.0059
GO biological process (levels from 3 to 9)	acute inflammatory response (GO:0002526)	111	198	list 1:	0.0453	1.6859	7.439e-07	0.0001304
				list 2:	0.0087
GO biological process (levels from 3 to 9)	activation of plasma proteins involved in acute inflammatory response (GO:0002541)	34	63	list 1:	0.0272	2.5082	3.794e-07	9.145e-05
				list 2:	0.0023
GO biological process (levels from 3 to 9)	regulation of immune system process (GO:0002682)	263	436	list 1:	0.0665	1.1574	8.94e-06	0.001077
				list 2:	0.0219
GO biological process (levels from 3 to 9)	positive regulation of immune system process (GO:0002684)	179	266	list 1:	0.0544	1.3547	4.789e-06	0.0006595
				list 2:	0.0146
GO biological process (levels from 3 to 9)	defense response (GO:0006952)	493	929	list 1:	0.1329	1.2827	2.626e-11	2.531e-08
				list 2:	0.0408
GO biological process (levels from 3 to 9)	inflammatory response (GO:0006954)	300	501	list 1:	0.0785	1.2061	6.862e-07	0.0001304
				list 2:	0.0249
GO biological process (levels from 3 to 9)	immune response (GO:0006955)	504	1106	list 1:	0.139	1.3134	4.015e-12	7.741e-09
				list 2:	0.0416
GO biological process (levels from 3 to 9)	humoral immune response (GO:0006959)	67	116	list 1:	0.0393	2.1156	5.397e-08	2.081e-05
				list 2:	0.0049
GO biological process (levels from 3 to 9)	response to external stimulus (GO:0009605)	758	1253	list 1:	0.1269	0.737	7.141e-05	0.005507
				list 2:	0.065
Biocarta	Dendritic cells in regulating TH1 and TH2 Development (h_dcPathway)	14	13	list 1:	0.0151	2.9311	3.31e-05	0.009003
				list 2:	0.0008
Reactome	Signaling in Immune system (REACT_6900)	188	414	list 1:	0.0483	1.1634	0.0001234	0.008142
				list 2:	0.0156
KEGG	Complement and coagulation cascades (hsa04610)	57	81	list 1:	0.0363	2.2156	6.8e-08	6.29e-06
				list 2:	0.0041
KEGG	Hematopoietic cell lineage (hsa04640)	68	94	list 1:	0.0393	2.0972	6.5e-08	6.29e-06
				list 2:	0.005
