# Supplementary material for: Genome-scale detection of positive selection in nine primates predicts human-virus evolutionary conflicts
Source: Nucleic Acids Res. 2017 Aug 11;45(18):10634–48. doi: 10.1093/nar/gkx704 (PMC5737536; doi:10.1093/nar/gkx704)
Supplement: Supplementary Data [file gkx704_supp.zip › nar-01319-n-2017-File014.xlsx]

## Sheet: Sheet1
DAVID (version 6.7) results for various annotation databases
[Huang et al. (2009) Systematic and integrative analysis of large gene lists using DAVID bioinformatics resources. Nat Protoc 4(1): 44–57]
Significant terms (q-value < 0.05) are shaded in gray
Immunity-related terms are in blue.
Source	Term	Number of PSG with term	Fraction of PSG with term	Fold enrichment	P value	q-value
GOTERM_BP_FAT	GO:0006952~defense response	41	12.6154	4.20129	7.90535e-15	1.3034e-11
UP_SEQ_FEATURE	signal peptide	113	34.7692	2.01296	1.8658e-14	2.93543e-11
UP_SEQ_FEATURE	glycosylation site:N-linked (GlcNAc...)	128	39.3846	1.86705	3.7735e-14	5.94191e-11
UP_SEQ_FEATURE	disulfide bond	94	28.9231	2.19262	6.00421e-14	9.45466e-11
GOTERM_BP_FAT	GO:0006955~immune response	40	12.3077	3.95909	1.3175e-13	2.17848e-10
GOTERM_BP_FAT	GO:0045087~innate immune response	21	6.46154	8.31409	3.11738e-13	5.15343e-10
UP_SEQ_FEATURE	sequence variant	271	83.3846	1.26443	1.01158e-12	1.59236e-09
GOTERM_CC_FAT	GO:0005576~extracellular region	75	23.0769	2.08817	1.38014e-10	1.80073e-07
KEGG_PATHWAY	hsa04640:Hematopoietic cell lineage	14	4.30769	8.02066	6.1328e-09	6.58286e-06
GOTERM_BP_FAT	GO:0002526~acute inflammatory response	13	4	8.54566	2.09404e-08	3.46156e-05
KEGG_PATHWAY	hsa04610:Complement and coagulation cascades	12	3.69231	8.51884	5.89066e-08	6.32295e-05
GOTERM_BP_FAT	GO:0002449~lymphocyte mediated immunity	12	3.69231	8.89532	5.71634e-08	9.4494e-05
GOTERM_BP_FAT	GO:0002252~immune effector process	15	4.61538	6.29639	7.43225e-08	0.000122859
GOTERM_BP_FAT	GO:0006956~complement activation	9	2.76923	14.2527	8.88504e-08	0.000146874
GOTERM_BP_FAT	GO:0006959~humoral immune response	12	3.69231	8.53224	9.09265e-08	0.000150306
GOTERM_BP_FAT	GO:0006958~complement activation, classical pathway	8	2.46154	17.42	1.30188e-07	0.000215207
GOTERM_BP_FAT	GO:0002541~activation of plasma proteins involved in acute inflammatory response	9	2.76923	13.633	1.32907e-07	0.000219702
GOTERM_BP_FAT	GO:0002455~humoral immune response mediated by circulating immunoglobulin	8	2.46154	15.4844	3.44859e-07	0.000570069
GOTERM_BP_FAT	GO:0002443~leukocyte mediated immunity	12	3.69231	7.46571	3.89597e-07	0.000644023
GOTERM_BP_FAT	GO:0019724~B cell mediated immunity	10	3.07692	9.67778	5.20153e-07	0.000859837
GOTERM_BP_FAT	GO:0009611~response to wounding	28	8.61538	2.92949	8.06293e-07	0.00133284
GOTERM_BP_FAT	GO:0006954~inflammatory response	21	6.46154	3.69515	8.16805e-07	0.00135021
GOTERM_BP_FAT	GO:0002250~adaptive immune response	11	3.38462	7.51451	1.35903e-06	0.00224652
GOTERM_BP_FAT	GO:0002460~adaptive immune response based on somatic recombination of immune receptors built from immunoglobulin superfamily domains	11	3.38462	7.51451	1.35903e-06	0.00224652
UP_SEQ_FEATURE	topological domain:Extracellular	73	22.4615	1.74701	1.5437e-06	0.00242983
GOTERM_BP_FAT	GO:0002253~activation of immune response	11	3.38462	6.968	2.81438e-06	0.00465222
GOTERM_BP_FAT	GO:0042742~defense response to bacterium	11	3.38462	6.84357	3.34151e-06	0.00552354
GOTERM_BP_FAT	GO:0016064~immunoglobulin mediated immune response	9	2.76923	8.95886	4.74252e-06	0.00783935
GOTERM_MF_FAT	GO:0005044~scavenger receptor activity	8	2.46154	10.2798	8.55647e-06	0.011854
GOTERM_BP_FAT	GO:0002684~positive regulation of immune system process	17	5.23077	3.67876	1.31926e-05	0.0218059
GOTERM_CC_FAT	GO:0031224~intrinsic to membrane	129	39.6923	1.33166	1.6973e-05	0.022143
GOTERM_CC_FAT	GO:0031226~intrinsic to plasma membrane	46	14.1538	1.91341	1.89276e-05	0.0246928
REACTOME_PATHWAY	REACT_6900:Signaling in Immune system	15	4.61538	3.53084	3.2109e-05	0.0271078
UP_SEQ_FEATURE	transmembrane region	116	35.6923	1.41718	1.79458e-05	0.0282437
SMART	SM00202:SR	6	1.84615	14.2928	4.00864e-05	0.0454316
UP_SEQ_FEATURE	topological domain:Cytoplasmic	84	25.8462	1.52669	3.86217e-05	0.060775
GOTERM_BP_FAT	GO:0045321~leukocyte activation	16	4.92308	3.5281	4.24269e-05	0.0701108
GOTERM_CC_FAT	GO:0016021~integral to membrane	123	37.8462	1.32016	5.84022e-05	0.0761728
GOTERM_BP_FAT	GO:0050778~positive regulation of immune response	12	3.69231	4.54435	5.69284e-05	0.094064
GOTERM_CC_FAT	GO:0005887~integral to plasma membrane	43	13.2308	1.84035	9.69167e-05	0.126377
PFAM	PF00530:SRCR	6	1.84615	11.8522	0.000108372	0.155637
GOTERM_BP_FAT	GO:0051605~protein maturation by peptide bond cleavage	9	2.76923	5.91623	0.000114656	0.189364
GOTERM_CC_FAT	GO:0005886~plasma membrane	94	28.9231	1.3882	0.000174073	0.226881
GOTERM_BP_FAT	GO:0016485~protein processing	10	3.07692	5.04928	0.000137937	0.227774
SMART	SM00409:IG	14	4.30769	3.35472	0.000226093	0.255995
GOTERM_BP_FAT	GO:0051604~protein maturation	10	3.07692	4.7726	0.000214023	0.353204
GOTERM_CC_FAT	GO:0044459~plasma membrane part	67	20.6154	1.49987	0.000334708	0.435827
GOTERM_BP_FAT	GO:0009617~response to bacterium	12	3.69231	3.8356	0.000265498	0.437978
GOTERM_BP_FAT	GO:0001775~cell activation	16	4.92308	2.94942	0.000319043	0.526091
BIOCARTA	h_il17Pathway:IL 17 Signaling Pathway	5	1.53846	11.119	0.000591225	0.645342
GOTERM_MF_FAT	GO:0030246~carbohydrate binding	15	4.61538	2.85892	0.000711082	0.980684
GOTERM_BP_FAT	GO:0019835~cytolysis	5	1.53846	11.6133	0.00069129	1.13662
GOTERM_CC_FAT	GO:0009897~external side of plasma membrane	12	3.69231	3.32915	0.00087681	1.13798
GOTERM_BP_FAT	GO:0009615~response to virus	8	2.46154	5.16148	0.000799575	1.31356
UP_SEQ_FEATURE	domain:Sushi 4	5	1.53846	11.0564	0.000840818	1.31531
BIOCARTA	h_dcPathway:Dendritic cells in regulating TH1 and TH2 Development	5	1.53846	8.89524	0.00150763	1.63815
GOTERM_BP_FAT	GO:0046649~lymphocyte activation	12	3.69231	3.16727	0.00134863	2.20617
GOTERM_BP_FAT	GO:0045058~T cell selection	5	1.53846	9.67778	0.00144865	2.36795
UP_SEQ_FEATURE	glycosylation site:O-linked (GalNAc...)	8	2.46154	4.57507	0.00167418	2.60296
GOTERM_MF_FAT	GO:0008233~peptidase activity	19	5.84615	2.2326	0.00194868	2.66625
UP_SEQ_FEATURE	domain:Sushi 3	5	1.53846	9.21368	0.00175523	2.72735
GOTERM_MF_FAT	GO:0004175~endopeptidase activity	14	4.30769	2.61821	0.00252462	3.44156
GOTERM_BP_FAT	GO:0042246~tissue regeneration	5	1.53846	8.71	0.00219311	3.56423
GOTERM_MF_FAT	GO:0070011~peptidase activity, acting on L-amino acid peptides	18	5.53846	2.21301	0.00293789	3.99435
GOTERM_BP_FAT	GO:0042108~positive regulation of cytokine biosynthetic process	6	1.84615	6.14824	0.00257686	4.17551
GOTERM_BP_FAT	GO:0048584~positive regulation of response to stimulus	13	4	2.74497	0.00264952	4.29083
GOTERM_BP_FAT	GO:0030097~hemopoiesis	13	4	2.74497	0.00264952	4.29083
GOTERM_MF_FAT	GO:0005529~sugar binding	9	2.76923	3.51478	0.0038551	5.21073
GOTERM_BP_FAT	GO:0042110~T cell activation	9	2.76923	3.60414	0.00329305	5.30658
GOTERM_BP_FAT	GO:0008624~induction of apoptosis by extracellular signals	8	2.46154	4.03942	0.00339375	5.46461
GOTERM_BP_FAT	GO:0007606~sensory perception of chemical stimulus	7	2.15385	4.5163	0.00418269	6.69412
GOTERM_BP_FAT	GO:0048589~developmental growth	7	2.15385	4.355	0.00501587	7.97625
