# Supplementary material for: Genome-scale detection of positive selection in nine primates predicts human-virus evolutionary conflicts
Source: Nucleic Acids Res. 2017 Aug 11;45(18):10634–48. doi: 10.1093/nar/gkx704 (PMC5737536; doi:10.1093/nar/gkx704)
Supplement: Supplementary Data [file gkx704_supp.zip › nar-01319-n-2017-File015.txt]

Ensembl.Gene.ID	Ensembl.Transcript.ID	Ensembl.Protein.ID	UniProt.SwissProt.Accession	EntrezGene.ID	HGNC.symbol	Description	PSR.total	uncharacterized.gene.symbol	RLR	TLR.CLR.NLR.cytDNA	PRR.and.innate	secreted.UniProt	cell.membrane.UniProt	MitoCarta2	virus.interacting.human.proteins.phisto	virus.interacting.human.proteins.phisto.info	virus.infection.GenomeRNAi	virus.infection.GenomeRNAi.info	expression.mouse.immune.cells.immgen.all.14	expression.mouse.immune.cells.immgen.any	expression.mouse.immune.cells.immgen.info	differential.expression.virus.infection	human.adaptation
ENSG00000000971	ENST00000367429	ENSP00000356399	P08603	3075	CFH	complement factor H [Source:HGNC Symbol;Acc:HGNC:4883]	13	1	0	0	1	1	0	0	1	Hepatitis C virus ISOLATE JFH-1 (Q99IB8)	1	Decreased human papilloma virus 16 (HPV16) pseudovirus infection	0	1	DC MF MO	0	0
ENSG00000003400	ENST00000286186	ENSP00000286186	Q92851	843	CASP10	caspase 10, apoptosis-related cysteine peptidase [Source:HGNC Symbol;Acc:HGNC:1500]	6	0	1	0	1	0	0	0	1	Human papillomavirus TYPE 8 (HPV 8) (P06428)	0	NA	0	0	NA	0	0
ENSG00000008438	ENST00000008938	ENSP00000008938	O75594	8993	PGLYRP1	peptidoglycan recognition protein 1 [Source:HGNC Symbol;Acc:HGNC:8904]	2	0	0	0	1	1	0	0	0	NA	1	Decreased human papilloma virus 16 (HPV16) pseudovirus infection	1	1	ACTT8 B DC GDT GN MF MO NK NKT PRET PROB SP T4 T8	0	0
ENSG00000009709	ENST00000375375	ENSP00000364524	P23759	5081	PAX7	paired box 7 [Source:HGNC Symbol;Acc:HGNC:8621]	2	0	0	0	0	0	0	0	0	NA	1	Decreased human papilloma virus 16 (HPV16) pseudovirus infection; Increased HPV18 LCR reporter activity	0	0	NA	0	0
ENSG00000010610	ENST00000011653	ENSP00000011653	P01730	920	CD4	CD4 molecule [Source:HGNC Symbol;Acc:HGNC:1678]	2	0	0	0	0	0	1	0	1	Human immunodeficiency virus 1 (HIV1) (O09528); Human immunodeficiency virus 1 (HIV1) (Q9Q723); Human immunodeficiency virus 1 (HIV1) (Q9Q723); Human immunodeficiency virus 1 (HIV1) (Q9Q723); Human immunodeficiency virus 1 (HIV1) (Q03806); Human immunodeficiency virus 1 (HIV1) (Q03806); Human immunodeficiency virus 1 (HIV1) (Q03806); Human immunodeficiency virus 1 (HIV1) (Q9WB91); Human immunodef…	0	NA	0	1	DC GDT MF NKT PRET T4	0	0
ENSG00000012124	ENST00000085219	ENSP00000085219	P20273	933	CD22	CD22 molecule [Source:HGNC Symbol;Acc:HGNC:1643]	5	0	0	0	1	0	1	0	0	NA	0	NA	0	1	ACTT8 B DC GDT MF MO NK PROB SP T4	0	0
ENSG00000012223	ENST00000231751	ENSP00000231751	P02788	4057	LTF	lactotransferrin [Source:HGNC Symbol;Acc:HGNC:6720]	5	0	0	0	0	1	0	0	1	Human immunodeficiency virus 1 (HIV1) (B0FAM1); Hepatitis C virus (Q68949); Hepatitis C virus (Q68949); Hepatitis C virus ISOLATE H (P27958); Hepatitis C virus ISOLATE H (P27958); Hepatitis C virus ISOLATE H (P27958); Hepatitis C virus ISOLATE H (P27958); Hepatitis C virus ISOLATE H (P27958); Hepatitis C virus ISOLATE H (P27958); Hendra virus ISOLATE HORSE / AUSTRALIA / HENDRA / 1994 (P0C1C6); He…	0	NA	0	1	DC GN MF MO PROB SP	0	0
ENSG00000016490	ENST00000234701	ENSP00000234701	A8K7I4	1179	CLCA1	chloride channel accessory 1 [Source:HGNC Symbol;Acc:HGNC:2015]	1	0	0	0	0	1	1	0	0	NA	0	NA	0	0	NA	0	0
ENSG00000016602	ENST00000370563	ENSP00000359594	Q14CN2	22802	CLCA4	chloride channel accessory 4 [Source:HGNC Symbol;Acc:HGNC:2018]	4	0	0	0	0	1	1	0	0	NA	0	NA	0	1	ACTT8 B DC GDT GN MO NK NKT PRET PROB T4 T8	0	0
ENSG00000019169	ENST00000327097	ENSP00000318916	Q9UEW3	8685	MARCO	macrophage receptor with collagenous structure [Source:HGNC Symbol;Acc:HGNC:6895]	1	0	0	0	1	0	0	0	1	Human herpesvirus 4 (Epstein-Barr virus) STRAIN B95-8 (P0CK47); Human herpesvirus 4 (Epstein-Barr virus) STRAIN AG876 (P0CK48); Human herpesvirus 4 (Epstein-Barr virus) STRAIN AG876 (P0C6Z1); Human herpesvirus 4 (Epstein-Barr virus) STRAIN AG876 (P0C6Z1); Human herpesvirus 4 (Epstein-Barr virus) STRAIN AG876 (P0CK48)	0	NA	0	1	MF	0	0
ENSG00000021852	ENST00000371237	ENSP00000360281	P07358	732	C8B	complement component 8, beta polypeptide [Source:HGNC Symbol;Acc:HGNC:1353]	1	0	0	0	1	1	0	0	0	NA	0	NA	0	0	NA	0	0
ENSG00000026103	ENST00000355740	ENSP00000347979	P25445	355	FAS	Fas cell surface death receptor [Source:HGNC Symbol;Acc:HGNC:11920]	3	0	0	0	0	1	1	0	1	Human immunodeficiency virus 1 (HIV1) (B0FAM1); Human herpesvirus 4 (Epstein-Barr virus) STRAIN AG876 (P0C737); Human herpesvirus 4 (Epstein-Barr virus) STRAIN AG876 (Q1HVC8); Human herpesvirus 4 (Epstein-Barr virus) STRAIN AG876 (P0CK57); Human herpesvirus 4 (Epstein-Barr virus) STRAIN AG876 (P0CK50); Human papillomavirus TYPE 18 (HPV 18) (P06792); Human papillomavirus TYPE 6b (HPV 6b) (P06460);…	0	NA	0	1	ACTT8 B DC GN MF MO NKT PRET T4 T8	0	0
ENSG00000026751	ENST00000368043	ENSP00000357022	Q9NQ25	57823	SLAMF7	SLAM family member 7 [Source:HGNC Symbol;Acc:HGNC:21394]	1	0	0	0	1	0	0	0	0	NA	0	NA	0	1	ACTT8 B DC GDT MF MO NK NKT PROB T4 T8	0	0
ENSG00000043514	ENST00000316891	ENSP00000321810	Q9H3H1	54802	TRIT1	tRNA isopentenyltransferase 1 [Source:HGNC Symbol;Acc:HGNC:20286]	1	0	0	0	0	0	0	1	0	NA	0	NA	0	1	ACTT8 B DC GDT MF MO NK NKT PRET PROB SP T4 T8	0	0
ENSG00000046774	ENST00000247452	ENSP00000354660	Q9UBF1	51438	MAGEC2	melanoma antigen family C, 2 [Source:HGNC Symbol;Acc:HGNC:13574]	5	0	0	0	0	0	0	0	0	NA	0	NA	0	0	NA	0	0
ENSG00000049883	ENST00000380639	ENSP00000370013	Q8WV60	79810	PTCD2	pentatricopeptide repeat domain 2 [Source:HGNC Symbol;Acc:HGNC:25734]	1	0	0	0	0	0	0	1	0	NA	0	NA	0	1	ACTT8 B DC GDT MF MO NK NKT PRET PROB SP T4 T8	0	0
ENSG00000050344	ENST00000056233	ENSP00000056233	Q9Y4A8	9603	NFE2L3	nuclear factor, erythroid 2-like 3 [Source:HGNC Symbol;Acc:HGNC:7783]	1	0	0	0	0	0	0	0	0	NA	1	Decreased human papilloma virus 16 (HPV16) pseudovirus infection	0	1	ACTT8 B DC NK NKT PRET T4 T8	1	0
ENSG00000055955	ENST00000266041	ENSP00000266041	Q14624	3700	ITIH4	inter-alpha-trypsin inhibitor heavy chain family, member 4 [Source:HGNC Symbol;Acc:HGNC:6169]	2	0	0	0	0	1	0	0	0	NA	0	NA	0	0	NA	0	0
ENSG00000062096	ENST00000381127	ENSP00000370519	P54793	416	ARSF	arylsulfatase F [Source:HGNC Symbol;Acc:HGNC:721]	1	0	0	0	0	1	0	0	0	NA	0	NA	0	0	NA	0	0
ENSG00000063127	ENST00000335875	ENSP00000338627	Q9GZN6	28968	SLC6A16	solute carrier family 6, member 16 [Source:HGNC Symbol;Acc:HGNC:13622]	1	0	0	0	0	0	0	0	0	NA	0	NA	0	0	NA	0	0
ENSG00000068985	ENST00000376150	ENSP00000365320	O75459	8712	PAGE1	P antigen family, member 1 (prostate associated) [Source:HGNC Symbol;Acc:HGNC:4107]	6	0	0	0	0	0	0	0	0	NA	1	Decreased human papilloma virus 16 (HPV16) pseudovirus infection	0	0	NA	0	0
ENSG00000069974	ENST00000396307	ENSP00000379601	P51159	5873	RAB27A	RAB27A, member RAS oncogene family [Source:HGNC Symbol;Acc:HGNC:9766]	1	0	0	0	0	0	0	0	0	NA	0	NA	1	1	ACTT8 B DC GDT GN MF MO NK NKT PRET PROB SP T4 T8	0	0
ENSG00000071203	ENST00000016913	ENSP00000016913	Q9NXJ0	54860	MS4A12	membrane-spanning 4-domains, subfamily A, member 12 [Source:HGNC Symbol;Acc:HGNC:13370]	15	0	0	0	0	0	0	0	0	NA	0	NA	0	0	NA	0	0
ENSG00000075218	ENST00000454366	ENSP00000415430	Q9NYZ3	51512	GTSE1	G-2 and S-phase expressed 1 [Source:HGNC Symbol;Acc:HGNC:13698]	1	0	0	0	0	0	0	0	0	NA	0	NA	0	1	ACTT8 B DC GDT MF MO NKT PRET PROB SP T8	0	0
ENSG00000077238	ENST00000395762	ENSP00000379111	P24394	3566	IL4R	interleukin 4 receptor [Source:HGNC Symbol;Acc:HGNC:6015]	3	0	0	0	1	1	1	0	0	NA	0	NA	1	1	ACTT8 B DC GDT GN MF MO NK NKT PRET PROB SP T4 T8	0	0
ENSG00000079263	ENST00000392045	ENSP00000375899	Q13342	11262	SP140	SP140 nuclear body protein [Source:HGNC Symbol;Acc:HGNC:17133]	2	0	0	0	0	0	0	0	1	Human immunodeficiency virus 1 (HIV1) (Q77YG0); Human immunodeficiency virus 1 (HIV1) (Q77YG0); Human immunodeficiency virus 1 (HIV1) (A0EXJ0)	0	NA	1	1	ACTT8 B DC GDT GN MF MO NK NKT PRET PROB SP T4 T8	0	0
ENSG00000081237	ENST00000442510	ENSP00000411355	P08575	5788	PTPRC	protein tyrosine phosphatase, receptor type, C [Source:HGNC Symbol;Acc:HGNC:9666]	26	0	0	0	1	0	0	0	0	NA	0	NA	1	1	ACTT8 B DC GDT GN MF MO NK NKT PRET PROB SP T4 T8	0	0
ENSG00000085063	ENST00000395850	ENSP00000379191	P13987	966	CD59	CD59 molecule, complement regulatory protein [Source:HGNC Symbol;Acc:HGNC:1689]	15	0	0	0	0	1	1	0	1	Human immunodeficiency virus 1 (HIV1) (B9A2Q4); Human immunodeficiency virus 1 (HIV1) (B9A2Q4); Human immunodeficiency virus 1 (HIV1) (B9A2Q4); Human immunodeficiency virus 1 (HIV1) (Q77YG1); Human immunodeficiency virus 1 (HIV1) (Q77YG1); Human immunodeficiency virus 1 (HIV1) (Q77YG1); Human immunodeficiency virus 1 (HIV1) (Q77YG0); Human immunodeficiency virus 1 (HIV1) (Q77YG0); Human immunodef…	0	NA	0	0	NA	0	0
ENSG00000085563	ENST00000622132	ENSP00000478255	P08183	5243	ABCB1	ATP-binding cassette, sub-family B (MDR/TAP), member 1 [Source:HGNC Symbol;Acc:HGNC:40]	3	0	0	0	0	0	1	0	0	NA	0	NA	0	1	ACTT8 B DC GDT MF MO NK NKT PRET PROB SP T4 T8	0	0
ENSG00000087074	ENST00000200453	ENSP00000200453	O75807	23645	PPP1R15A	protein phosphatase 1, regulatory subunit 15A [Source:HGNC Symbol;Acc:HGNC:14375]	2	0	0	0	0	0	0	0	0	NA	0	NA	0	1	ACTT8 B DC GDT GN MF MO NK NKT PRET SP T4 T8	1	0
ENSG00000087460	ENST00000371100	ENSP00000360141	Q5JWF2	2778	GNAS	GNAS complex locus [Source:HGNC Symbol;Acc:HGNC:4392]	1	0	0	0	0	1	1	0	1	Adeno-associated virus 2 ISOLATE SRIVASTAVA / 1982 (Q89268)	1	Decreased viability after Maraba virus infection; Decreased viability after Maraba virus infection; Decreased viability after Maraba virus infection	1	1	ACTT8 B DC GDT GN MF MO NK NKT PRET PROB SP T4 T8	0	0
ENSG00000088888	ENST00000428216	ENSP00000401980	Q7Z434	57506	MAVS	mitochondrial antiviral signaling protein [Source:HGNC Symbol;Acc:HGNC:29233]	1	0	1	0	1	0	0	1	1	Hepatitis C virus (K7Y1A2); Hepatitis C virus ISOLATE H (P27958); Hepatitis C virus ISOLATE H (P27958); Hepatitis C virus ISOLATE H (P27958); Hepatitis C virus ISOLATE H (P27958); Hepatitis B virus GENOTYPE C / SUBTYPE AYR / ISOLATE HUMAN / JAPAN / OKAMOTO (Q69027); Human herpesvirus 4 (Epstein-Barr virus) STRAIN AG876 (P0C6Z1); Human herpesvirus 4 (Epstein-Barr virus) STRAIN AG876 (P0C737); Huma…	1	Downregulation of RLR pathway after Sendai virus (SeV) infection; Decreased human papilloma virus 16 (HPV16) pseudovirus infection	1	1	ACTT8 B DC GDT GN MF MO NK NKT PRET PROB SP T4 T8	0	0
ENSG00000089127	ENST00000445409	ENSP00000388001	P00973	4938	OAS1	2-5-oligoadenylate synthetase 1, 40/46kDa [Source:HGNC Symbol;Acc:HGNC:8086]	12	0	0	1	1	1	0	0	1	Hepatitis C virus (O89168)	0	NA	1	1	ACTT8 B DC GDT GN MF MO NK NKT PRET PROB SP T4 T8	1	0
ENSG00000090402	ENST00000264382	ENSP00000264382	P14410	6476	SI	sucrase-isomaltase (alpha-glucosidase) [Source:HGNC Symbol;Acc:HGNC:10856]	8	0	0	0	0	0	1	0	0	NA	0	NA	0	0	NA	0	0
ENSG00000090512	ENST00000265029	ENSP00000265029	Q9UGM5	26998	FETUB	fetuin B [Source:HGNC Symbol;Acc:HGNC:3658]	2	0	0	0	0	1	0	0	1	Human immunodeficiency virus 1 (HIV1) (A0ZUT1); Human immunodeficiency virus 1 (HIV1) ISOLATE HXB2 (P04578); Hepatitis B virus GENOTYPE C / SUBTYPE AYR / ISOLATE HUMAN / JAPAN / OKAMOTO (Q69027)	1	Decreased human papilloma virus 16 (HPV16) pseudovirus infection; Decreased SINV infection; Decreased Sindbis virus (SINV) infection	0	0	NA	0	0
ENSG00000091128	ENST00000388781	ENSP00000373433	A4D0S4	22798	LAMB4	laminin, beta 4 [Source:HGNC Symbol;Acc:HGNC:6491]	3	0	0	0	0	1	0	0	0	NA	0	NA	0	0	NA	0	0
ENSG00000091138	ENST00000340010	ENSP00000345873	P40879	1811	SLC26A3	solute carrier family 26 (anion exchanger), member 3 [Source:HGNC Symbol;Acc:HGNC:3018]	11	0	0	0	0	0	1	0	1	Human herpesvirus 4 (Epstein-Barr virus) STRAIN AG876 (Q1HVE5)	0	NA	0	0	NA	0	0
ENSG00000091317	ENST00000205636	ENSP00000205636	Q9NX76	54918	CMTM6	CKLF-like MARVEL transmembrane domain containing 6 [Source:HGNC Symbol;Acc:HGNC:19177]	1	0	0	0	0	0	0	0	0	NA	0	NA	1	1	ACTT8 B DC GDT GN MF MO NK NKT PRET PROB SP T4 T8	0	0
ENSG00000091513	ENST00000402696	ENSP00000385834	P02787	7018	TF	transferrin [Source:HGNC Symbol;Acc:HGNC:11740]	5	0	0	0	0	1	0	0	1	Hepatitis C virus ISOLATE JFH-1 (Q99IB8)	0	NA	1	1	ACTT8 B DC GDT GN MF MO NK NKT PRET PROB SP T4 T8	0	0
ENSG00000099330	ENST00000215061	ENSP00000215061	Q9H607	79629	OCEL1	occludin/ELL domain containing 1 [Source:HGNC Symbol;Acc:HGNC:26221]	1	0	0	0	0	0	0	0	0	NA	0	NA	1	1	ACTT8 B DC GDT GN MF MO NK NKT PRET PROB SP T4 T8	0	0
ENSG00000099338	ENST00000409235	ENSP00000386962	Q6ZRH7	57828	CATSPERG	catsper channel auxiliary subunit gamma [Source:HGNC Symbol;Acc:HGNC:25243]	1	0	0	0	0	0	0	0	0	NA	1	Decreased human papilloma virus 16 (HPV16) pseudovirus infection	0	1	DC	0	0
ENSG00000099812	ENST00000215582	ENSP00000215582	Q8IVT2	126353	MISP	mitotic spindle positioning [Source:HGNC Symbol;Acc:HGNC:27000]	1	0	0	0	0	0	0	0	0	NA	0	NA	0	0	NA	0	0
ENSG00000100368	ENST00000403662	ENSP00000384053	P32927	1439	CSF2RB	colony stimulating factor 2 receptor, beta, low-affinity (granulocyte-macrophage) [Source:HGNC Symbol;Acc:HGNC:2436]	1	0	0	0	1	0	0	0	0	NA	1	Downregulation of RLR pathway after Sendai virus (SeV) infection	0	1	B DC GN MF MO PRET PROB SP	0	0
ENSG00000100453	ENST00000216341	ENSP00000216341	P10144	3002	GZMB	granzyme B (granzyme 2, cytotoxic T-lymphocyte-associated serine esterase 1) [Source:HGNC Symbol;Acc:HGNC:4709]	5	0	0	0	0	0	0	0	1	Human adenovirus 5 (P03265); Human adenovirus 5 (P24933)	0	NA	0	1	ACTT8 DC GDT NK NKT PRET T4	0	0
ENSG00000100473	ENST00000396618	ENSP00000379862	O43405	1690	COCH	cochlin [Source:HGNC Symbol;Acc:HGNC:2180]	1	0	0	0	0	1	0	0	0	NA	0	NA	0	0	NA	0	0
ENSG00000100578	ENST00000354386	ENSP00000346359	Q9BVV6	9786	KIAA0586	KIAA0586 [Source:HGNC Symbol;Acc:HGNC:19960]	1	1	0	0	0	0	0	0	1	Influenza A virus STRAIN A / WSN / 1933 TS61 (H1N1) (Q1I2B2)	0	NA	1	1	ACTT8 B DC GDT GN MF MO NK NKT PRET PROB SP T4 T8	0	0
ENSG00000100593	ENST00000342219	ENSP00000341490	Q6H9L7	145501	ISM2	isthmin 2 [Source:HGNC Symbol;Acc:HGNC:23176]	2	0	0	0	0	1	0	0	0	NA	0	NA	0	0	NA	0	0
ENSG00000100721	ENST00000402399	ENSP00000385036	P56279	8115	TCL1A	T-cell leukemia/lymphoma 1A [Source:HGNC Symbol;Acc:HGNC:11648]	2	0	0	0	0	0	0	0	0	NA	0	NA	0	0	NA	0	0
ENSG00000100867	ENST00000344777	ENSP00000344674	Q13268	10202	DHRS2	dehydrogenase/reductase (SDR family) member 2 [Source:HGNC Symbol;Acc:HGNC:18349]	2	0	0	0	0	0	0	0	0	NA	1	Decreased influenza A H1N1 (A/WSN/33) virus numbers; Decreased influenza A/WSN/33 replication	0	0	NA	0	0
ENSG00000100918	ENST00000620473	ENSP00000482546	O95072	9985	REC8	REC8 meiotic recombination protein [Source:HGNC Symbol;Acc:HGNC:16879]	5	0	0	0	0	0	0	0	0	NA	0	NA	0	1	SP	0	0
ENSG00000101203	ENST00000358894	ENSP00000351767	Q9P218	57642	COL20A1	collagen, type XX, alpha 1 [Source:HGNC Symbol;Acc:HGNC:14670]	2	0	0	0	0	1	0	0	0	NA	0	NA	0	1	ACTT8 B DC GDT GN MF MO NK NKT PRET T4 T8	0	0
ENSG00000101347	ENST00000262878	ENSP00000262878	Q9Y3Z3	25939	SAMHD1	SAM domain and HD domain 1 [Source:HGNC Symbol;Acc:HGNC:15925]	3	0	0	0	1	0	0	0	1	Human immunodeficiency virus 2 (HIV2) ISOLATE BEN (P18099); Human immunodeficiency virus 2 (HIV2) ISOLATE BEN (P18099); Human papillomavirus TYPE 16 (HPV 16) (P03129); Simian virus 40 (Polyomavirus maccacae) (P03070); Influenza A virus STRAIN A / Wilson-Smith / 1933 (H1N1) (P03454); Influenza A virus STRAIN A / Wilson-Smith / 1933 (H1N1) (P03430); Influenza A virus STRAIN A / Wilson-Smith / 1933 …	1	Increased HPV18 LCR reporter activity	1	1	ACTT8 B DC GDT GN MF MO NK NKT PRET PROB SP T4 T8	0	0
ENSG00000101751	ENST00000579534	ENSP00000462664	Q9UNA4	11201	POLI	polymerase (DNA directed) iota [Source:HGNC Symbol;Acc:HGNC:9182]	1	0	0	0	0	0	0	0	0	NA	0	NA	0	1	ACTT8 B DC GDT MF MO NK NKT PRET PROB SP T4 T8	0	0
ENSG00000101888	ENST00000218004	ENSP00000218004	Q9NPJ8	55916	NXT2	nuclear transport factor 2-like export factor 2 [Source:HGNC Symbol;Acc:HGNC:18151]	4	0	0	0	0	0	0	0	0	NA	1	Decreased viability after Maraba virus infection; Decreased viability after Maraba virus infection	0	1	ACTT8 B DC GDT GN MF MO NK NKT PRET PROB SP T4	0	0
ENSG00000101916	ENST00000311912	ENSP00000312082	Q9NR97	51311	TLR8	toll-like receptor 8 [Source:HGNC Symbol;Acc:HGNC:15632]	1	0	0	1	1	0	0	0	0	NA	0	NA	0	1	DC GN MF MO	0	0
ENSG00000102021	ENST00000371920	ENSP00000360988	Q9P127	51213	LUZP4	leucine zipper protein 4 [Source:HGNC Symbol;Acc:HGNC:24971]	4	0	0	0	0	0	0	0	0	NA	1	Decreased viability after Maraba virus infection; Decreased viability after Maraba virus infection	0	0	NA	0	0
ENSG00000102387	ENST00000372907	ENSP00000361998	Q5H9L4	54457	TAF7L	TAF7-like RNA polymerase II, TATA box binding protein (TBP)-associated factor, 50kDa [Source:HGNC Symbol;Acc:HGNC:11548]	1	0	0	0	0	0	0	0	0	NA	0	NA	0	0	NA	0	0
ENSG00000102445	ENST00000429979	ENSP00000396935	Q9H714	80183	KIAA0226L	KIAA0226-like [Source:HGNC Symbol;Acc:HGNC:20420]	1	1	0	0	0	0	0	0	0	NA	1	Decreased human papilloma virus 16 (HPV16) pseudovirus infection	0	1	B DC GN MF MO NK NKT PROB SP	0	0
ENSG00000102837	ENST00000219022	ENSP00000219022	Q6UX06	10562	OLFM4	olfactomedin 4 [Source:HGNC Symbol;Acc:HGNC:17190]	1	0	0	0	1	1	0	0	0	NA	0	NA	0	1	GN SP	0	0
ENSG00000102893	ENST00000323584	ENSP00000313504	Q93100	5257	PHKB	phosphorylase kinase, beta [Source:HGNC Symbol;Acc:HGNC:8927]	1	0	0	0	0	0	1	0	0	NA	0	NA	1	1	ACTT8 B DC GDT GN MF MO NK NKT PRET PROB SP T4 T8	0	0
ENSG00000102901	ENST00000562787	ENSP00000457810	Q96BT3	80152	CENPT	centromere protein T [Source:HGNC Symbol;Acc:HGNC:25787]	1	0	0	0	0	0	0	0	0	NA	0	NA	1	1	ACTT8 B DC GDT GN MF MO NK NKT PRET PROB SP T4 T8	0	0
ENSG00000102977	ENST00000620338	ENSP00000483117	Q96AP0	65057	ACD	adrenocortical dysplasia homolog (mouse) [Source:HGNC Symbol;Acc:HGNC:25070]	1	0	0	0	0	0	0	0	0	NA	1	Decreased viability after Maraba virus infection; Decreased viability after Maraba virus infection	0	1	ACTT8 B DC GDT MF MO NK NKT PRET PROB SP T4 T8	0	0
ENSG00000103168	ENST00000567759	ENSP00000455265	Q15572	9013	TAF1C	TATA box binding protein (TBP)-associated factor, RNA polymerase I, C, 110kDa [Source:HGNC Symbol;Acc:HGNC:11534]	1	0	0	0	0	0	0	0	0	NA	0	NA	1	1	ACTT8 B DC GDT GN MF MO NK NKT PRET PROB SP T4 T8	0	0
ENSG00000103494	ENST00000379925	ENSP00000369257	Q68CZ1	23322	RPGRIP1L	RPGRIP1-like [Source:HGNC Symbol;Acc:HGNC:29168]	1	0	0	0	0	0	0	0	0	NA	0	NA	0	1	PROB SP	0	0
ENSG00000104689	ENST00000221132	ENSP00000221132	O00220	8797	TNFRSF10A	tumor necrosis factor receptor superfamily, member 10a [Source:HGNC Symbol;Acc:HGNC:11904]	4	0	0	0	0	0	0	0	1	Human papillomavirus TYPE 16 (HPV 16) (P03126); Human papillomavirus TYPE 16 (HPV 16) (P03126); Human papillomavirus TYPE 16 (HPV 16) (P03126)	0	NA	0	1	ACTT8 DC T4	0	0
ENSG00000105053	ENST00000599538	ENSP00000469880	Q8IV63	51231	VRK3	vaccinia related kinase 3 [Source:HGNC Symbol;Acc:HGNC:18996]	1	0	0	0	0	0	0	0	1	Human herpesvirus 8 (Kaposi's sarcoma-associated herpesvirus) STRAIN GK18 (Q9QR71)	0	NA	1	1	ACTT8 B DC GDT GN MF MO NK NKT PRET PROB SP T4 T8	0	0
ENSG00000105339	ENST00000262585	ENSP00000262585	A2RUS2	22898	DENND3	DENN/MADD domain containing 3 [Source:HGNC Symbol;Acc:HGNC:29134]	1	0	0	0	0	0	0	0	0	NA	0	NA	1	1	ACTT8 B DC GDT GN MF MO NK NKT PRET PROB SP T4 T8	0	0
ENSG00000105374	ENST00000221978	ENSP00000221978	Q16617	4818	NKG7	natural killer cell granule protein 7 [Source:HGNC Symbol;Acc:HGNC:7830]	2	0	0	0	0	0	1	0	0	NA	0	NA	0	1	ACTT8 GDT MF MO NK NKT PRET PROB SP T4 T8	0	0
ENSG00000105383	ENST00000262262	ENSP00000262262	P20138	945	CD33	CD33 molecule [Source:HGNC Symbol;Acc:HGNC:1659]	1	0	0	0	0	0	1	0	0	NA	0	NA	0	0	NA	0	0
ENSG00000105492	ENST00000425629	ENSP00000401502	O43699	946	SIGLEC6	sialic acid binding Ig-like lectin 6 [Source:HGNC Symbol;Acc:HGNC:10875]	5	0	0	0	1	1	1	0	0	NA	0	NA	0	0	NA	0	0
ENSG00000105612	ENST00000222219	ENSP00000222219	O00115	1777	DNASE2	deoxyribonuclease II, lysosomal [Source:HGNC Symbol;Acc:HGNC:2960]	2	0	0	0	0	0	0	0	1	Human papillomavirus TYPE 39 (HPV 39) (P24835)	0	NA	0	1	B DC GDT GN MF MO NKT PRET PROB SP T4	0	0
ENSG00000105939	ENST00000242351	ENSP00000242351	Q7Z2W4	56829	ZC3HAV1	zinc finger CCCH-type, antiviral 1 [Source:HGNC Symbol;Acc:HGNC:23721]	3	0	0	0	1	0	0	0	0	NA	0	NA	0	0	NA	1	0
ENSG00000106066	ENST00000409850	ENSP00000387164	Q9H3G5	54504	CPVL	carboxypeptidase, vitellogenic-like [Source:HGNC Symbol;Acc:HGNC:14399]	1	0	0	0	0	0	0	0	1	Human herpesvirus 8 (Kaposi's sarcoma-associated herpesvirus) (Q76RH5); Influenza A virus STRAIN A / Wilson-Smith / 1933 (H1N1) (P05777)	0	NA	0	0	NA	0	0
ENSG00000106603	ENST00000395879	ENSP00000379218	Q9GZY4	55744	COA1	cytochrome c oxidase assembly factor 1 homolog (S. cerevisiae) [Source:HGNC Symbol;Acc:HGNC:21868]	4	0	0	0	0	0	0	1	0	NA	0	NA	0	0	NA	0	0
ENSG00000106804	ENST00000223642	ENSP00000223642	P01031	727	C5	complement component 5 [Source:HGNC Symbol;Acc:HGNC:1331]	1	0	0	0	1	1	0	0	0	NA	1	Decreased Sindbis virus (SIN) capsid and autophagosome LC3 protein colocalization; Decreased Sindbis virus (SIN) capsid and autophagosome LC3 protein colocalization; Decreased Sindbis virus (SIN) capsid and autophagosome LC3 protein colocalization; Decreased Sindbis virus (SIN) capsid and autophagosome LC3 protein colocalization	0	1	NKT	0	0
ENSG00000108622	ENST00000412356	ENSP00000415283	P13598	3384	ICAM2	intercellular adhesion molecule 2 [Source:HGNC Symbol;Acc:HGNC:5345]	1	0	0	0	1	0	0	0	1	Human immunodeficiency virus 1 (HIV1) (Q9WB91); Human immunodeficiency virus 1 (HIV1) ISOLATE HXB2 (P05919); Human immunodeficiency virus 1 (HIV1) ISOLATE HXB2 (P05919); Human immunodeficiency virus 1 (HIV1) ISOLATE HXB2 (P05919); Human immunodeficiency virus 1 (HIV1) ISOLATE HXB2 (P05919)	0	NA	1	1	ACTT8 B DC GDT GN MF MO NK NKT PRET PROB SP T4 T8	0	0
ENSG00000109072	ENST00000226218	ENSP00000226218	P04004	7448	VTN	vitronectin [Source:HGNC Symbol;Acc:HGNC:12724]	1	0	0	0	0	1	0	0	1	Human immunodeficiency virus 1 (HIV1) ISOLATE HXB2 (P04608); Human immunodeficiency virus 1 (HIV1) ISOLATE HXB2 (P04608); Hepatitis C virus ISOLATE H (P0C045)	1	Decreased JFH-1 genotype 2a Hepatitis C virus (HCV) infection	0	0	NA	0	0
ENSG00000110074	ENST00000263578	ENSP00000263578	Q96CU9	55572	FOXRED1	FAD-dependent oxidoreductase domain containing 1 [Source:HGNC Symbol;Acc:HGNC:26927]	1	0	0	0	0	0	0	1	0	NA	0	NA	1	1	ACTT8 B DC GDT GN MF MO NK NKT PRET PROB SP T4 T8	0	0
ENSG00000110448	ENST00000347785	ENSP00000342681	P06127	921	CD5	CD5 molecule [Source:HGNC Symbol;Acc:HGNC:1685]	2	0	0	0	0	0	1	0	0	NA	0	NA	0	1	ACTT8 B DC GDT MO NKT PRET T4 T8	0	0
ENSG00000111729	ENST00000229332	ENSP00000229332	Q9UMR7	50856	CLEC4A	C-type lectin domain family 4, member A [Source:HGNC Symbol;Acc:HGNC:13257]	3	0	0	1	1	0	0	0	0	NA	0	NA	0	1	DC GDT GN MF MO	0	0
ENSG00000112077	ENST00000371175	ENSP00000360217	Q02094	6005	RHAG	Rh-associated glycoprotein [Source:HGNC Symbol;Acc:HGNC:10006]	2	0	0	0	0	0	0	0	0	NA	0	NA	0	1	MF SP	0	0
ENSG00000112787	ENST00000434748	ENSP00000396160	Q9HCM7	57666	FBRSL1	fibrosin-like 1 [Source:HGNC Symbol;Acc:HGNC:29308]	3	0	0	0	0	0	0	0	0	NA	0	NA	1	1	ACTT8 B DC GDT GN MF MO NK NKT PRET PROB SP T4 T8	0	0
ENSG00000112996	ENST00000507110	ENSP00000424328	Q9NP92	10884	MRPS30	mitochondrial ribosomal protein S30 [Source:HGNC Symbol;Acc:HGNC:8769]	1	0	0	0	0	0	0	1	0	NA	0	NA	0	1	ACTT8 B DC GDT MF MO NK NKT PRET PROB SP T4 T8	0	0
ENSG00000113088	ENST00000231009	ENSP00000231009	P49863	3003	GZMK	granzyme K (granzyme 3; tryptase II) [Source:HGNC Symbol;Acc:HGNC:4711]	1	0	0	0	0	1	0	0	0	NA	0	NA	0	1	ACTT8 GDT NK	0	0
ENSG00000113600	ENST00000263408	ENSP00000263408	P02748	735	C9	complement component 9 [Source:HGNC Symbol;Acc:HGNC:1358]	3	0	0	0	1	1	1	0	0	NA	0	NA	0	0	NA	0	0
ENSG00000113905	ENST00000232003	ENSP00000232003	P04196	3273	HRG	histidine-rich glycoprotein [Source:HGNC Symbol;Acc:HGNC:5181]	1	0	0	0	1	1	0	0	1	Murid herpesvirus 4 (Murine herpesvirus 68) (O41927); Murid herpesvirus 4 (Murine herpesvirus 68) (O41947); Murid herpesvirus 4 (Murine herpesvirus 68) (O41947); Murid herpesvirus 4 (Murine herpesvirus 68) (O41927); Hepatitis C virus ISOLATE JFH-1 (Q99IB8)	1	Decreased viability after Maraba virus infection; Decreased viability after Maraba virus infection; Decreased viability after Maraba virus infection	0	0	NA	0	0
ENSG00000114023	ENST00000477892	ENSP00000419088	Q96A26	26355	FAM162A	family with sequence similarity 162, member A [Source:HGNC Symbol;Acc:HGNC:17865]	1	1	0	0	0	0	0	1	1	Measles virus STRAIN SCHWARZ (Q77M19); Measles virus STRAIN SCHWARZ (Q77M19)	0	NA	1	1	ACTT8 B DC GDT GN MF MO NK NKT PRET PROB SP T4 T8	0	0
ENSG00000114113	ENST00000232217	ENSP00000232217	P50120	5948	RBP2	retinol binding protein 2, cellular [Source:HGNC Symbol;Acc:HGNC:9920]	1	0	0	0	0	0	0	0	0	NA	0	NA	0	0	NA	0	1
ENSG00000114455	ENST00000357759	ENSP00000350402	Q9UM44	11148	HHLA2	HERV-H LTR-associating 2 [Source:HGNC Symbol;Acc:HGNC:4905]	2	0	0	0	0	0	0	0	0	NA	0	NA	0	0	NA	0	0
ENSG00000114487	ENST00000232603	ENSP00000232603	Q86VD1	27136	MORC1	MORC family CW-type zinc finger 1 [Source:HGNC Symbol;Acc:HGNC:7198]	1	0	0	0	0	0	0	0	0	NA	1	Increased HPV18 LCR reporter activity; Increased HPV18 LCR reporter activity; Increased HPV18 LCR reporter activity; Increased HPV18 LCR reporter activity	0	0	NA	0	0
ENSG00000115425	ENST00000265322	ENSP00000265322	Q9BY49	55825	PECR	peroxisomal trans-2-enoyl-CoA reductase [Source:HGNC Symbol;Acc:HGNC:18281]	4	0	0	0	0	0	0	0	0	NA	1	Decreased JFH-1 genotype 2a Hepatitis C virus (HCV) infection after viral supernatant infection; Decreased JFH-1 genotype 2a Hepatitis C virus (HCV) infection after direct virus infection; Decreased JFH-1 genotype 2a Hepatitis C virus (HCV) infection after viral supernatant infection; Decreased JFH-1 genotype 2a Hepatitis C virus (HCV) infection; Decreased JFH-1 genotype 2a Hepatitis C virus (HCV…	0	1	ACTT8 MF SP	0	0
ENSG00000116478	ENST00000373548	ENSP00000362649	Q13547	3065	HDAC1	histone deacetylase 1 [Source:HGNC Symbol;Acc:HGNC:4852]	2	0	0	0	1	0	0	0	1	Human immunodeficiency virus 1 (HIV1) ISOLATE HXB2 (P04608); Human herpesvirus 1 (Q25BY8); Human herpesvirus 1 (B9VQG6); Human herpesvirus 8 (Kaposi's sarcoma-associated herpesvirus) STRAIN GK18 (Q2HR82); Human herpesvirus 1 STRAIN 17 (P04296); Human herpesvirus 1 STRAIN 17 (P10212); Human herpesvirus 1 STRAIN 17 (P32888); Human herpesvirus 4 (Epstein-Barr virus) STRAIN B95-8 (P03204); Human herp…	0	NA	1	1	ACTT8 B DC GDT GN MF MO NK NKT PRET PROB SP T4 T8	0	0
ENSG00000116815	ENST00000369489	ENSP00000358501	P19256	965	CD58	CD58 molecule [Source:HGNC Symbol;Acc:HGNC:1688]	6	0	0	0	0	0	1	0	0	NA	1	Decreased influenza A H1N1 (A/Hamburg/04/2009) virus numbers; Decreased influenza A H1N1 (A/WSN/33) virus numbers; Decreased influenza A/WSN/33 replication	0	0	NA	0	0
ENSG00000117091	ENST00000613788	ENSP00000484431	P09326	962	CD48	CD48 molecule [Source:HGNC Symbol;Acc:HGNC:1683]	1	0	0	0	0	0	1	0	0	NA	1	Decreased influenza A H1N1 (A/Hamburg/04/2009) virus numbers; Decreased influenza A/WSN/33 replication	0	1	ACTT8 B DC GDT MF MO NK NKT PRET PROB SP T4 T8	0	0
ENSG00000117322	ENST00000367057	ENSP00000356024	P20023	1380	CR2	complement component (3d/Epstein Barr virus) receptor 2 [Source:HGNC Symbol;Acc:HGNC:2336]	2	0	0	0	1	0	0	0	1	Human immunodeficiency virus 1 (HIV1) ISOLATE HXB2 (P04578)	0	NA	0	1	B DC NK	0	0
ENSG00000117335	ENST00000322875	ENSP00000313875	P15529	4179	CD46	CD46 molecule, complement regulatory protein [Source:HGNC Symbol;Acc:HGNC:6953]	1	0	0	0	1	0	0	0	1	Human herpesvirus 4 (Epstein-Barr virus) STRAIN B95-8 (P12978); Human herpesvirus 4 (Epstein-Barr virus) STRAIN B95-8 (P03211); Human herpesvirus 4 (Epstein-Barr virus) (Q3KSV2); Human herpesvirus 4 (Epstein-Barr virus) STRAIN AG876 (Q69022); Measles virus (Q9WIY7); Human herpesvirus 6 STRAIN GS (P68323)	0	NA	1	1	ACTT8 B DC GDT GN MF MO NK NKT PRET PROB SP T4 T8	0	0
ENSG00000118094	ENST00000264029	ENSP00000264029	O43280	11181	TREH	trehalase (brush-border membrane glycoprotein) [Source:HGNC Symbol;Acc:HGNC:12266]	1	0	0	0	0	0	1	0	0	NA	0	NA	0	0	NA	0	0
ENSG00000119608	ENST00000556489	ENSP00000451223	Q3B8N5	283571	PROX2	prospero homeobox 2 [Source:HGNC Symbol;Acc:HGNC:26715]	1	0	0	0	0	0	0	0	0	NA	0	NA	0	1	GDT	0	0
ENSG00000120498	ENST00000395889	ENSP00000379226	Q8IYF3	56159	TEX11	testis expressed 11 [Source:HGNC Symbol;Acc:HGNC:11733]	1	0	0	0	0	0	0	0	1	Human T-cell lymphotrophic virus TYPE 2 (P03363); Human T-cell lymphotrophic virus TYPE 2 (P03363)	0	NA	0	0	NA	0	0
ENSG00000121270	ENST00000394747	ENSP00000378230	Q96J66	85320	ABCC11	ATP-binding cassette, sub-family C (CFTR/MRP), member 11 [Source:HGNC Symbol;Acc:HGNC:14639]	1	0	0	0	0	0	0	0	0	NA	0	NA	0	0	NA	0	0
ENSG00000121318	ENST00000240619	ENSP00000240619	Q9NYW0	50839	TAS2R10	taste receptor, type 2, member 10 [Source:HGNC Symbol;Acc:HGNC:14918]	1	0	0	0	0	0	0	0	0	NA	0	NA	0	0	NA	0	0
ENSG00000121797	ENST00000357392	ENSP00000349967	O00421	9034	CCRL2	chemokine (C-C motif) receptor-like 2 [Source:HGNC Symbol;Acc:HGNC:1612]	1	0	0	0	0	0	1	0	0	NA	0	NA	0	1	DC GDT GN MF MO NK NKT PRET SP T4	0	0
ENSG00000122033	ENST00000381116	ENSP00000370508	Q9H2K0	219402	MTIF3	mitochondrial translational initiation factor 3 [Source:HGNC Symbol;Acc:HGNC:29788]	1	0	0	0	0	0	0	1	0	NA	0	NA	1	1	ACTT8 B DC GDT GN MF MO NK NKT PRET PROB SP T4 T8	0	0
ENSG00000122194	ENST00000308192	ENSP00000308938	P00747	5340	PLG	plasminogen [Source:HGNC Symbol;Acc:HGNC:9071]	6	0	0	0	1	1	0	0	1	Staphylococcus phage 42D.m (P15240)	1	Downregulation of RLR pathway after Sendai virus (SeV) infection	0	0	NA	0	0
ENSG00000122223	ENST00000368033	ENSP00000357012	Q9BZW8	51744	CD244	CD244 molecule, natural killer cell receptor 2B4 [Source:HGNC Symbol;Acc:HGNC:18171]	7	0	0	0	0	0	0	0	0	NA	1	Increased HPV18 LCR reporter activity; Increased HPV18 LCR reporter activity; Increased HPV18 LCR reporter activity; Increased HPV18 LCR reporter activity; Increased HPV18 LCR reporter activity	0	1	B DC GDT GN MF MO NK NKT PRET PROB SP	0	0
ENSG00000123838	ENST00000367070	ENSP00000356037	P04003	722	C4BPA	complement component 4 binding protein, alpha [Source:HGNC Symbol;Acc:HGNC:1325]	4	0	0	0	1	1	0	0	0	NA	0	NA	0	0	NA	0	0
ENSG00000124731	ENST00000244709	ENSP00000244709	Q9NP99	54210	TREM1	triggering receptor expressed on myeloid cells 1 [Source:HGNC Symbol;Acc:HGNC:17760]	5	0	0	0	1	1	1	0	0	NA	1	Decreased Sindbis virus (SIN) capsid and autophagosome LC3 protein colocalization; Decreased viability after Maraba virus infection; Decreased Sindbis virus (SIN) capsid and autophagosome LC3 protein colocalization; Decreased viability after Maraba virus infection; Decreased viability after Maraba virus infection	0	1	DC GN MF MO SP	0	0
ENSG00000124935	ENST00000244926	ENSP00000244926	O95969	10647	SCGB1D2	secretoglobin, family 1D, member 2 [Source:HGNC Symbol;Acc:HGNC:18396]	15	0	0	0	0	1	0	0	0	NA	0	NA	0	0	NA	0	0
ENSG00000125864	ENST00000377873	ENSP00000367104	Q12934	631	BFSP1	beaded filament structural protein 1, filensin [Source:HGNC Symbol;Acc:HGNC:1040]	1	0	0	0	0	0	0	0	0	NA	0	NA	0	1	MF	0	0
ENSG00000125877	ENST00000380113	ENSP00000369456	Q9BY32	3704	ITPA	inosine triphosphatase (nucleoside triphosphate pyrophosphatase) [Source:HGNC Symbol;Acc:HGNC:6176]	2	0	0	0	0	0	0	0	0	NA	0	NA	1	1	ACTT8 B DC GDT GN MF MO NK NKT PRET PROB SP T4 T8	0	0
ENSG00000126001	ENST00000397527	ENSP00000380661	Q9BV73	11190	CEP250	centrosomal protein 250kDa [Source:HGNC Symbol;Acc:HGNC:1859]	2	0	0	0	0	0	0	0	1	Hepatitis C virus ISOLATE CON1 (Q9WMX2); Hepatitis C virus ISOLATE CON1 (Q9WMX2); Dengue virus 2 (Q9E7P0)	0	NA	1	1	ACTT8 B DC GDT GN MF MO NK NKT PRET PROB SP T4 T8	0	0
ENSG00000127324	ENST00000393330	ENSP00000377003	P19075	7103	TSPAN8	tetraspanin 8 [Source:HGNC Symbol;Acc:HGNC:11855]	12	0	0	0	0	0	0	0	0	NA	0	NA	0	1	DC MF SP	0	0
ENSG00000129214	ENST00000380450	ENSP00000369816	P04278	6462	SHBG	sex hormone-binding globulin [Source:HGNC Symbol;Acc:HGNC:10839]	1	0	0	0	0	1	0	0	0	NA	1	Decreased viability after Maraba virus infection; Decreased viability after Maraba virus infection	0	0	NA	0	0
ENSG00000129353	ENST00000335757	ENSP00000336888	Q8IWA5	57153	SLC44A2	solute carrier family 44 (choline transporter), member 2 [Source:HGNC Symbol;Acc:HGNC:17292]	1	0	0	0	0	0	0	0	1	Human papillomavirus TYPE 6b (HPV 6b) (P06460); Human papillomavirus TYPE 8 (HPV 8) (P06428)	0	NA	1	1	ACTT8 B DC GDT GN MF MO NK NKT PRET PROB SP T4 T8	0	0
ENSG00000129465	ENST00000216274	ENSP00000216274	Q9Y572	11035	RIPK3	receptor-interacting serine-threonine kinase 3 [Source:HGNC Symbol;Acc:HGNC:10021]	1	0	0	1	1	0	1	0	1	Murid herpesvirus 1 STRAIN K181 (A8E1H1)	0	NA	1	1	ACTT8 B DC GDT GN MF MO NK NKT PRET PROB SP T4 T8	0	0
ENSG00000130303	ENST00000252593	ENSP00000252593	Q10589	684	BST2	bone marrow stromal cell antigen 2 [Source:HGNC Symbol;Acc:HGNC:1119]	1	0	0	0	1	0	1	0	1	Human immunodeficiency virus 1 (HIV1) (Q9WB91); Human immunodeficiency virus 1 (HIV1) (Q9WB91); Human immunodeficiency virus 1 (HIV1) (Q9WB91); Human immunodeficiency virus 1 (HIV1) ISOLATE BH10 (P69699); Human immunodeficiency virus 1 (HIV1) ISOLATE BH10 (P69699); Human immunodeficiency virus 1 (HIV1) ISOLATE BH10 (P69699); Human immunodeficiency virus 1 (HIV1) ISOLATE BRU (P05923); Human immuno…	0	NA	1	1	ACTT8 B DC GDT GN MF MO NK NKT PRET PROB SP T4 T8	0	0
ENSG00000130414	ENST00000252711	ENSP00000252711	O95299	4705	NDUFA10	NADH dehydrogenase (ubiquinone) 1 alpha subcomplex, 10, 42kDa [Source:HGNC Symbol;Acc:HGNC:7684]	1	0	0	0	0	0	0	1	1	Influenza A virus STRAIN A / Wilson-Smith / 1933 (H1N1) (P05780)	0	NA	1	1	ACTT8 B DC GDT GN MF MO NK NKT PRET PROB SP T4 T8	0	0
ENSG00000130545	ENST00000356762	ENSP00000349204	Q9BUF7	92359	CRB3	crumbs family member 3 [Source:HGNC Symbol;Acc:HGNC:20237]	1	0	0	0	0	0	1	0	0	NA	0	NA	0	1	B DC GDT MO NKT T4 T8	0	0
ENSG00000131016	ENST00000402676	ENSP00000384537	Q02952	9590	AKAP12	A kinase (PRKA) anchor protein 12 [Source:HGNC Symbol;Acc:HGNC:370]	1	0	0	0	0	0	0	0	1	Human herpesvirus 8 (Kaposi's sarcoma-associated herpesvirus) TYPE M (P88947); Human herpesvirus 4 (Epstein-Barr virus) STRAIN AG876 (P0CK57); Influenza A virus STRAIN A / Wilson-Smith / 1933 (H1N1) (P03470); Influenza A virus STRAIN A / Wilson-Smith / 1933 (H1N1) (P05777); Influenza A virus STRAIN A / Wilson-Smith / 1933 (H1N1) (P15682); Adeno-associated virus 2 ISOLATE SRIVASTAVA / 1982 (Q89268)	0	NA	0	1	B PRET PROB SP T4 T8	0	0
ENSG00000131068	ENST00000253381	ENSP00000253381	Q96PH6	117285	DEFB118	defensin, beta 118 [Source:HGNC Symbol;Acc:HGNC:16196]	1	0	0	0	1	1	0	0	0	NA	0	NA	0	0	NA	0	0
ENSG00000131355	ENST00000253673	ENSP00000253673	Q9BY15	84658	EMR3	egf-like module containing, mucin-like, hormone receptor-like 3 [Source:HGNC Symbol;Acc:HGNC:23647]	4	0	0	0	0	1	1	0	0	NA	0	NA	0	1	DC GDT MF MO	0	0
ENSG00000131400	ENST00000253719	ENSP00000253719	O96009	9476	NAPSA	napsin A aspartic peptidase [Source:HGNC Symbol;Acc:HGNC:13395]	32	0	0	0	0	1	0	0	0	NA	0	NA	0	1	B DC GDT GN MF MO NK PRET PROB SP	0	0
ENSG00000132016	ENST00000346736	ENSP00000254336	Q0VDD7	79173	C19orf57	chromosome 19 open reading frame 57 [Source:HGNC Symbol;Acc:HGNC:28153]	1	1	0	0	0	0	0	0	0	NA	0	NA	0	0	NA	0	0
ENSG00000132256	ENST00000380034	ENSP00000369373	Q9C035	85363	TRIM5	tripartite motif containing 5 [Source:HGNC Symbol;Acc:HGNC:16276]	12	0	0	0	1	0	0	0	1	Human immunodeficiency virus 1 (HIV1) ISOLATE HXB2 (P04591); Human immunodeficiency virus 1 (HIV1) ISOLATE HXB2 (P04591); Human immunodeficiency virus 1 (HIV1) ISOLATE HXB2 (P04591); Moloney murine leukemia virus ISOLATE SHINNICK (P03332); Influenza A virus STRAIN A / Wilson-Smith / 1933 (H1N1) (P03470)	0	NA	1	1	ACTT8 B DC GDT GN MF MO NK NKT PRET PROB SP T4 T8	0	0
ENSG00000133321	ENST00000255688	ENSP00000255688	Q9UL19	5920	RARRES3	retinoic acid receptor responder (tazarotene induced) 3 [Source:HGNC Symbol;Acc:HGNC:9869]	13	0	0	0	0	0	0	0	0	NA	1	Decreased viability after Maraba virus infection; Decreased viability after Maraba virus infection; Decreased viability after Maraba virus infection	0	0	NA	1	0
ENSG00000133328	ENST00000255695	ENSP00000255695	Q9NWW9	54979	HRASLS2	HRAS-like suppressor 2 [Source:HGNC Symbol;Acc:HGNC:17824]	4	0	0	0	0	0	0	0	0	NA	1	Decreased Hepatitis C virus replication; Decreased viability after Maraba virus infection; Decreased Hepatitis C virus replication; Decreased viability after Maraba virus infection	0	0	NA	0	0
ENSG00000134531	ENST00000256951	ENSP00000256951	P54849	2012	EMP1	epithelial membrane protein 1 [Source:HGNC Symbol;Acc:HGNC:3333]	10	0	0	0	0	0	0	0	0	NA	0	NA	0	1	ACTT8 DC GDT GN MF MO NKT PRET PROB SP T4	0	0
ENSG00000134757	ENST00000257189	ENSP00000257189	P32926	1830	DSG3	desmoglein 3 [Source:HGNC Symbol;Acc:HGNC:3050]	1	0	0	0	0	0	1	0	0	NA	0	NA	0	1	DC	0	0
ENSG00000134760	ENST00000257192	ENSP00000257192	Q02413	1828	DSG1	desmoglein 1 [Source:HGNC Symbol;Acc:HGNC:3048]	4	0	0	0	0	0	1	0	0	NA	1	Decreased viability after Maraba virus infection; Decreased viability after Maraba virus infection	0	1	DC	0	0
ENSG00000134827	ENST00000257264	ENSP00000257264	P20061	6947	TCN1	transcobalamin I (vitamin B12 binding protein, R binder family) [Source:HGNC Symbol;Acc:HGNC:11652]	3	0	0	0	0	1	0	0	0	NA	0	NA	0	0	NA	0	0
ENSG00000135346	ENST00000610310	ENSP00000482232	P01215	1081	CGA	glycoprotein hormones, alpha polypeptide [Source:HGNC Symbol;Acc:HGNC:1885]	5	0	0	0	0	1	0	0	0	NA	0	NA	0	0	NA	0	0
ENSG00000135451	ENST00000257909	ENSP00000257909	Q12815	10024	TROAP	trophinin associated protein [Source:HGNC Symbol;Acc:HGNC:12327]	1	0	0	0	0	0	0	0	0	NA	1	Increased HPV18 LCR reporter activity	1	1	ACTT8 B DC GDT GN MF MO NK NKT PRET PROB SP T4 T8	0	0
ENSG00000135828	ENST00000367559	ENSP00000356530	Q05823	6041	RNASEL	ribonuclease L (2,5-oligoisoadenylate synthetase-dependent) [Source:HGNC Symbol;Acc:HGNC:10050]	2	0	0	1	1	0	0	0	0	NA	0	NA	1	1	ACTT8 B DC GDT GN MF MO NK NKT PRET PROB SP T4 T8	0	0
ENSG00000136546	ENST00000409855	ENSP00000386796	Q01118	6332	SCN7A	sodium channel, voltage-gated, type VII, alpha subunit [Source:HGNC Symbol;Acc:HGNC:10594]	1	0	0	0	0	0	0	0	0	NA	1	Decreased viability after Maraba virus infection; Decreased viability after Maraba virus infection	0	0	NA	0	0
ENSG00000136861	ENST00000349780	ENSP00000343818	Q96SN8	55755	CDK5RAP2	CDK5 regulatory subunit associated protein 2 [Source:HGNC Symbol;Acc:HGNC:18672]	1	0	0	0	0	0	0	0	1	Murid herpesvirus 4 (Murine herpesvirus 68) (O41941); Murid herpesvirus 4 (Murine herpesvirus 68) (O41970); Murid herpesvirus 4 (Murine herpesvirus 68) (O41970); Murid herpesvirus 4 (Murine herpesvirus 68) (O41941)	1	Decreased Hepatitis C virus replication	1	1	ACTT8 B DC GDT GN MF MO NK NKT PRET PROB SP T4 T8	0	0
ENSG00000136943	ENST00000538255	ENSP00000445052	O60911	1515	CTSV	cathepsin V [Source:HGNC Symbol;Acc:HGNC:2538]	1	0	0	0	0	0	0	0	0	NA	1	Increased viability after borna disease (rVSVΔG*/BDVG) virus infection	0	1	ACTT8 DC GDT GN MF MO PRET PROB SP T4 T8	0	0
ENSG00000137101	ENST00000396757	ENSP00000379980	P21854	971	CD72	CD72 molecule [Source:HGNC Symbol;Acc:HGNC:1696]	3	0	0	0	0	0	0	0	0	NA	0	NA	0	1	ACTT8 B DC GDT MF MO NK NKT PRET PROB SP T4 T8	0	0
ENSG00000137337	ENST00000376406	ENSP00000365588	Q14676	9656	MDC1	mediator of DNA-damage checkpoint 1 [Source:HGNC Symbol;Acc:HGNC:21163]	5	0	0	0	0	0	0	0	1	Human herpesvirus 1 STRAIN 17 (P08393)	1	Decreased viability after Maraba virus infection; Decreased viability after Maraba virus infection	0	1	ACTT8 B DC GDT MF MO NK NKT PRET PROB SP T4 T8	0	0
ENSG00000137752	ENST00000533400	ENSP00000433138	P29466	834	CASP1	caspase 1, apoptosis-related cysteine peptidase [Source:HGNC Symbol;Acc:HGNC:1499]	4	0	0	1	1	0	0	0	1	Influenza A virus STRAIN A / Duck / Hong Kong / 2986.1 / 2000 (H5N1) (Q8QPK2); Cowpox virus STRAIN BRIGHTON RED (P07385); Cowpox virus STRAIN BRIGHTON RED (P07385)	0	NA	0	1	ACTT8 B DC GDT GN MF MO NK PRET PROB SP T4	1	0
ENSG00000138028	ENST00000402394	ENSP00000385452	Q99674	10669	CGREF1	cell growth regulator with EF-hand domain 1 [Source:HGNC Symbol;Acc:HGNC:16962]	1	0	0	0	0	1	0	0	0	NA	0	NA	0	1	DC	0	0
ENSG00000138092	ENST00000380834	ENSP00000370214	Q9BU64	79172	CENPO	centromere protein O [Source:HGNC Symbol;Acc:HGNC:28152]	1	0	0	0	0	0	0	0	0	NA	0	NA	1	1	ACTT8 B DC GDT GN MF MO NK NKT PRET PROB SP T4 T8	0	1
ENSG00000138095	ENST00000260665	ENSP00000260665	P42704	10128	LRPPRC	leucine-rich pentatricopeptide repeat containing [Source:HGNC Symbol;Acc:HGNC:15714]	3	0	0	0	0	0	0	1	1	Human immunodeficiency virus 1 (HIV1) (Q9WB91); Human immunodeficiency virus 1 (HIV1) ISOLATE HXB2 (P05919); Human immunodeficiency virus 1 (HIV1) ISOLATE HXB2 (P05919); Human immunodeficiency virus 1 (HIV1) ISOLATE HXB2 (P05919); Human immunodeficiency virus 1 (HIV1) ISOLATE HXB2 (P05919); Human herpesvirus 4 (Epstein-Barr virus) STRAIN B95-8 (Q8AZK7); Human herpesvirus 4 (Epstein-Barr virus) ST…	0	NA	0	1	ACTT8 B DC GDT MF MO NK NKT PRET PROB SP T4 T8	0	0
ENSG00000138496	ENST00000360356	ENSP00000353512	Q8IXQ6	83666	PARP9	poly (ADP-ribose) polymerase family, member 9 [Source:HGNC Symbol;Acc:HGNC:24118]	6	0	0	0	0	0	0	0	1	Simian virus 40 (Polyomavirus maccacae) (P03070)	0	NA	1	1	ACTT8 B DC GDT GN MF MO NK NKT PRET PROB SP T4 T8	1	0
ENSG00000139547	ENST00000398138	ENSP00000381206	O75452	8608	RDH16	retinol dehydrogenase 16 (all-trans) [Source:HGNC Symbol;Acc:HGNC:29674]	1	0	0	0	0	0	0	0	0	NA	0	NA	0	0	NA	0	0
ENSG00000140093	ENST00000261994	ENSP00000261994	Q9UK55	51156	SERPINA10	serpin peptidase inhibitor, clade A (alpha-1 antiproteinase, antitrypsin), member 10 [Source:HGNC Symbol;Acc:HGNC:15996]	1	0	0	0	0	1	0	0	0	NA	0	NA	0	0	NA	0	0
ENSG00000140332	ENST00000558939	ENSP00000452871	Q04726	7090	TLE3	transducin-like enhancer of split 3 [Source:HGNC Symbol;Acc:HGNC:11839]	2	0	0	0	0	0	0	0	0	NA	0	NA	1	1	ACTT8 B DC GDT GN MF MO NK NKT PRET PROB SP T4 T8	0	0
ENSG00000140497	ENST00000268099	ENSP00000268099	O15127	10066	SCAMP2	secretory carrier membrane protein 2 [Source:HGNC Symbol;Acc:HGNC:10564]	1	0	0	0	0	0	0	0	1	Human herpesvirus 4 (Epstein-Barr virus) STRAIN AG876 (P0C737); Human papillomavirus TYPE 18 (HPV 18) (P06792); Human papillomavirus TYPE 18 (HPV 18) (P06463)	0	NA	1	1	ACTT8 B DC GDT GN MF MO NK NKT PRET PROB SP T4 T8	0	0
ENSG00000141504	ENST00000269298	ENSP00000269298	Q96F10	112483	SAT2	spermidine/spermine N1-acetyltransferase family member 2 [Source:HGNC Symbol;Acc:HGNC:23160]	1	0	0	0	0	0	0	0	0	NA	0	NA	0	0	NA	0	0
ENSG00000143199	ENST00000367851	ENSP00000356825	Q96PN6	55811	ADCY10	adenylate cyclase 10 (soluble) [Source:HGNC Symbol;Acc:HGNC:21285]	2	0	0	0	0	0	1	0	0	NA	0	NA	0	0	NA	0	0
ENSG00000143382	ENST00000369039	ENSP00000358035	Q6UY14	54507	ADAMTSL4	ADAMTS-like 4 [Source:HGNC Symbol;Acc:HGNC:19706]	1	0	0	0	0	1	0	0	0	NA	0	NA	0	1	ACTT8 B DC GDT GN MF MO NK NKT PRET PROB T4 T8	0	0
ENSG00000144820	ENST00000273352	ENSP00000273352	Q96K78	84873	GPR128	G protein-coupled receptor 128 [Source:HGNC Symbol;Acc:HGNC:19241]	2	0	0	0	0	0	0	0	0	NA	0	NA	0	1	SP	0	0
ENSG00000145649	ENST00000274306	ENSP00000274306	P12544	3001	GZMA	granzyme A (granzyme 1, cytotoxic T-lymphocyte-associated serine esterase 3) [Source:HGNC Symbol;Acc:HGNC:4708]	6	0	0	0	0	1	0	0	0	NA	0	NA	0	1	ACTT8 GDT MF NK NKT PRET	0	0
ENSG00000145982	ENST00000324331	ENSP00000316335	O95363	10667	FARS2	phenylalanyl-tRNA synthetase 2, mitochondrial [Source:HGNC Symbol;Acc:HGNC:21062]	1	0	0	0	0	0	0	1	1	Human papillomavirus TYPE 16 (HPV 16) (P03129); Human papillomavirus TYPE 16 (HPV 16) (P03129); Human papillomavirus TYPE 33 (HPV 33) (P06429)	0	NA	0	1	ACTT8 B DC GDT MF MO NK NKT PRET PROB SP T4 T8	0	0
ENSG00000146587	ENST00000396912	ENSP00000380120	Q9NYW8	57786	RBAK	RB-associated KRAB zinc finger [Source:HGNC Symbol;Acc:HGNC:17680]	1	0	0	0	0	0	0	0	1	Murid herpesvirus 4 (Murine herpesvirus 68) (O41954); Murid herpesvirus 4 (Murine herpesvirus 68) (O41957); Murid herpesvirus 4 (Murine herpesvirus 68) (O41954); Murid herpesvirus 4 (Murine herpesvirus 68) (O41957)	0	NA	0	1	ACTT8 B DC MO PRET PROB SP T4 T8	0	0
ENSG00000146678	ENST00000275525	ENSP00000275525	P08833	3484	IGFBP1	insulin-like growth factor binding protein 1 [Source:HGNC Symbol;Acc:HGNC:5469]	1	0	0	0	0	1	0	0	0	NA	1	Decreased human papilloma virus 16 (HPV16) pseudovirus infection	0	0	NA	0	0
ENSG00000147160	ENST00000276101	ENSP00000421172	Q6E213	158835	AWAT2	acyl-CoA wax alcohol acyltransferase 2 [Source:HGNC Symbol;Acc:HGNC:23251]	2	0	0	0	0	0	0	0	0	NA	0	NA	0	0	NA	0	0
ENSG00000147183	ENST00000276127	ENSP00000276127	Q8N123	53336	CPXCR1	CPX chromosome region, candidate 1 [Source:HGNC Symbol;Acc:HGNC:2332]	2	0	0	0	0	0	0	0	0	NA	0	NA	0	0	NA	0	0
ENSG00000147381	ENST00000360243	ENSP00000353379	P43358	4103	MAGEA4	melanoma antigen family A, 4 [Source:HGNC Symbol;Acc:HGNC:6802]	1	0	0	0	0	0	0	0	0	NA	0	NA	0	0	NA	0	0
ENSG00000148459	ENST00000376215	ENSP00000365388	Q5T2R2	23590	PDSS1	prenyl (decaprenyl) diphosphate synthase, subunit 1 [Source:HGNC Symbol;Acc:HGNC:17759]	1	0	0	0	0	0	0	1	0	NA	0	NA	0	1	ACTT8 B DC GDT MF MO PRET PROB SP T8	0	0
ENSG00000148735	ENST00000369310	ENSP00000358316	Q5SXH7	79949	PLEKHS1	pleckstrin homology domain containing, family S member 1 [Source:HGNC Symbol;Acc:HGNC:26285]	1	0	0	0	0	0	0	0	0	NA	0	NA	0	0	NA	0	0
ENSG00000149021	ENST00000278282	ENSP00000278282	P11684	7356	SCGB1A1	secretoglobin, family 1A, member 1 (uteroglobin) [Source:HGNC Symbol;Acc:HGNC:12523]	1	0	0	0	0	1	0	0	1	Human papillomavirus TYPE 1a (HPV 1a) (P06929); Human papillomavirus TYPE 8 (HPV 8) (P06430); Human papillomavirus TYPE 5 (HPV 5) (P06930)	0	NA	0	1	DC	0	0
ENSG00000149516	ENST00000278865	ENSP00000278865	Q96HJ5	932	MS4A3	membrane-spanning 4-domains, subfamily A, member 3 (hematopoietic cell-specific) [Source:HGNC Symbol;Acc:HGNC:7317]	9	0	0	0	0	0	0	0	0	NA	0	NA	0	1	MF MO SP	0	0
ENSG00000150048	ENST00000315330	ENSP00000326407	Q8NC01	51267	CLEC1A	C-type lectin domain family 1, member A [Source:HGNC Symbol;Acc:HGNC:24355]	1	0	0	0	0	0	0	0	0	NA	0	NA	0	1	DC	0	0
ENSG00000150477	ENST00000280020	ENSP00000280020	Q86T90	57536	KIAA1328	KIAA1328 [Source:HGNC Symbol;Acc:HGNC:29248]	3	1	0	0	0	0	0	0	0	NA	0	NA	0	1	ACTT8 B DC GDT MF MO NK NKT PRET PROB SP T4 T8	0	0
ENSG00000151418	ENST00000281087	ENSP00000281087	Q96LB4	127124	ATP6V1G3	ATPase, H+ transporting, lysosomal 13kDa, V1 subunit G3 [Source:HGNC Symbol;Acc:HGNC:18265]	1	0	0	0	0	0	0	0	0	NA	0	NA	0	0	NA	0	0
ENSG00000151806	ENST00000281543	ENSP00000281543	Q8N442	60558	GUF1	GUF1 GTPase homolog (S. cerevisiae) [Source:HGNC Symbol;Acc:HGNC:25799]	1	0	0	0	0	0	0	1	0	NA	0	NA	0	1	ACTT8 B DC GDT MF MO NK NKT PRET PROB SP T4 T8	0	0
ENSG00000152291	ENST00000409232	ENSP00000386443	O43493	10618	TGOLN2	trans-golgi network protein 2 [Source:HGNC Symbol;Acc:HGNC:15450]	6	0	0	0	0	0	1	0	0	NA	0	NA	1	1	ACTT8 B DC GDT GN MF MO NK NKT PRET PROB SP T4 T8	0	0
ENSG00000152705	ENST00000282611	ENSP00000282611	Q86XQ3	347732	CATSPER3	cation channel, sperm associated 3 [Source:HGNC Symbol;Acc:HGNC:20819]	1	0	0	0	0	0	1	0	0	NA	0	NA	0	0	NA	0	0
ENSG00000153002	ENST00000491148	ENSP00000417222	P15086	1360	CPB1	carboxypeptidase B1 (tissue) [Source:HGNC Symbol;Acc:HGNC:2299]	1	0	0	0	0	1	0	0	0	NA	1	Decreased viability after Maraba virus infection; Decreased viability after Maraba virus infection	0	0	NA	0	0
ENSG00000153237	ENST00000283233	ENSP00000283233	Q8NFR7	130940	CCDC148	coiled-coil domain containing 148 [Source:HGNC Symbol;Acc:HGNC:25191]	2	1	0	0	0	0	0	0	0	NA	0	NA	0	0	NA	0	1
ENSG00000153495	ENST00000283547	ENSP00000283547	Q8N6K0	121793	TEX29	testis expressed 29 [Source:HGNC Symbol;Acc:HGNC:20370]	1	0	0	0	0	0	0	0	0	NA	0	NA	0	0	NA	0	0
ENSG00000153498	ENST00000283550	ENSP00000283550	Q96KW9	122258	SPACA7	sperm acrosome associated 7 [Source:HGNC Symbol;Acc:HGNC:29575]	1	0	0	0	0	1	0	0	0	NA	0	NA	0	0	NA	0	0
ENSG00000154548	ENST00000452027	ENSP00000414302	Q8WXF0	135295	SRSF12	serine/arginine-rich splicing factor 12 [Source:HGNC Symbol;Acc:HGNC:21220]	1	0	0	0	0	0	0	0	0	NA	0	NA	0	0	NA	0	0
ENSG00000155833	ENST00000374798	ENSP00000420256	Q14093	1539	CYLC2	cylicin, basic protein of sperm head cytoskeleton 2 [Source:HGNC Symbol;Acc:HGNC:2583]	1	0	0	0	0	0	0	0	0	NA	0	NA	0	0	NA	0	0
ENSG00000156575	ENST00000287143	ENSP00000287143	Q9Y2Y8	10394	PRG3	proteoglycan 3 [Source:HGNC Symbol;Acc:HGNC:9363]	4	0	0	0	0	0	0	0	0	NA	0	NA	0	1	MF PROB SP	0	0
ENSG00000156858	ENST00000542965	ENSP00000441641	Q9BWN1	78994	PRR14	proline rich 14 [Source:HGNC Symbol;Acc:HGNC:28458]	1	1	0	0	0	0	0	0	0	NA	0	NA	1	1	ACTT8 B DC GDT GN MF MO NK NKT PRET PROB SP T4 T8	0	0
ENSG00000158481	ENST00000368170	ENSP00000357152	P29017	911	CD1C	CD1c molecule [Source:HGNC Symbol;Acc:HGNC:1636]	2	0	0	0	0	0	1	0	0	NA	0	NA	0	0	NA	0	0
ENSG00000158488	ENST00000368167	ENSP00000357149	P15812	913	CD1E	CD1e molecule [Source:HGNC Symbol;Acc:HGNC:1638]	1	0	0	0	0	0	0	0	0	NA	0	NA	0	0	NA	0	0
ENSG00000159763	ENST00000291009	ENSP00000291009	P12273	5304	PIP	prolactin-induced protein [Source:HGNC Symbol;Acc:HGNC:8993]	14	0	0	0	0	1	0	0	1	Vaccinia virus STRAIN WR (P21605); Hendra virus ISOLATE HORSE / AUSTRALIA / HENDRA / 1994 (P0C1C6); Zaire Ebolavirus STRAIN MAYINGA (Q05127); Hendra virus ISOLATE HORSE / AUSTRALIA / HENDRA / 1994 (P0C1C6)	1	Decreased influenza A virus infection; Decreased influenza A virus infection; Decreased influenza A virus infection	0	0	NA	0	0
ENSG00000160051	ENST00000537469	ENSP00000442291	Q4KMZ1	55721	IQCC	IQ motif containing C [Source:HGNC Symbol;Acc:HGNC:25545]	1	0	0	0	0	0	0	0	0	NA	0	NA	0	1	ACTT8 B GDT NKT PRET SP T4 T8	0	0
ENSG00000160299	ENST00000359568	ENSP00000352572	O95613	5116	PCNT	pericentrin [Source:HGNC Symbol;Acc:HGNC:16068]	4	0	0	0	0	0	0	0	1	Dengue virus 2 STRAIN 16681-PDK53 (P29991); Hepatitis C virus ISOLATE JFH-1 (Q99IB8)	0	NA	1	1	ACTT8 B DC GDT GN MF MO NK NKT PRET PROB SP T4 T8	0	0
ENSG00000161010	ENST00000292586	ENSP00000292586	Q6NTE8	51149	C5orf45	chromosome 5 open reading frame 45 [Source:HGNC Symbol;Acc:HGNC:30817]	1	1	0	0	0	0	0	0	0	NA	1	Decreased influenza A virus infection; Decreased influenza A virus infection; Decreased influenza A virus infection	1	1	ACTT8 B DC GDT GN MF MO NK NKT PRET PROB SP T4 T8	0	0
ENSG00000161048	ENST00000417955	ENSP00000407112	Q6IQ20	222236	NAPEPLD	N-acyl phosphatidylethanolamine phospholipase D [Source:HGNC Symbol;Acc:HGNC:21683]	1	0	0	0	0	0	0	0	0	NA	0	NA	0	0	NA	0	0
ENSG00000161551	ENST00000301399	ENSP00000301399	Q9BSK1	84765	ZNF577	zinc finger protein 577 [Source:HGNC Symbol;Acc:HGNC:28673]	1	0	0	0	0	0	0	0	0	NA	0	NA	0	0	NA	0	0
ENSG00000161921	ENST00000293778	ENSP00000293778	Q9H2A7	58191	CXCL16	chemokine (C-X-C motif) ligand 16 [Source:HGNC Symbol;Acc:HGNC:16642]	2	0	0	0	1	1	1	0	0	NA	0	NA	0	1	DC MF MO	0	0
ENSG00000162399	ENST00000371265	ENSP00000360312	Q8WZ55	7809	BSND	barttin CLCNK-type chloride channel accessory beta subunit [Source:HGNC Symbol;Acc:HGNC:16512]	1	0	0	0	0	0	1	0	0	NA	0	NA	0	0	NA	0	0
ENSG00000162572	ENST00000379116	ENSP00000368411	P51172	6339	SCNN1D	sodium channel, non-voltage-gated 1, delta subunit [Source:HGNC Symbol;Acc:HGNC:10601]	1	0	0	0	0	0	1	0	0	NA	1	Decreased influenza A/WSN/33 replication	0	0	NA	0	0
ENSG00000162592	ENST00000294600	ENSP00000294600	Q2M243	148870	CCDC27	coiled-coil domain containing 27 [Source:HGNC Symbol;Acc:HGNC:26546]	2	1	0	0	0	0	0	0	0	NA	0	NA	0	0	NA	0	0
ENSG00000162739	ENST00000368057	ENSP00000357036	Q96DU3	114836	SLAMF6	SLAM family member 6 [Source:HGNC Symbol;Acc:HGNC:21392]	3	0	0	0	1	0	1	0	0	NA	0	NA	0	1	ACTT8 B DC GDT MF MO NK NKT PRET PROB SP T4 T8	0	0
ENSG00000162779	ENST00000367618	ENSP00000356590	Q5T1B0	126859	AXDND1	axonemal dynein light chain domain containing 1 [Source:HGNC Symbol;Acc:HGNC:26564]	1	0	0	0	0	0	0	0	0	NA	0	NA	0	1	PRET	0	0
ENSG00000162851	ENST00000366514	ENSP00000355471	Q9H5Q4	64216	TFB2M	transcription factor B2, mitochondrial [Source:HGNC Symbol;Acc:HGNC:18559]	3	0	0	0	0	0	0	1	0	NA	0	NA	0	1	ACTT8 B DC GDT MF MO NK NKT PRET PROB SP T4 T8	0	0
ENSG00000162877	ENST00000367136	ENSP00000356104	Q6GTS8	148811	PM20D1	peptidase M20 domain containing 1 [Source:HGNC Symbol;Acc:HGNC:26518]	2	0	0	0	0	1	0	0	0	NA	0	NA	0	0	NA	0	0
ENSG00000162896	ENST00000356495	ENSP00000348888	P01833	5284	PIGR	polymeric immunoglobulin receptor [Source:HGNC Symbol;Acc:HGNC:8968]	1	0	0	0	0	1	1	0	0	NA	0	NA	0	1	B	0	0
ENSG00000162949	ENST00000295055	ENSP00000295055	Q6MZZ7	92291	CAPN13	calpain 13 [Source:HGNC Symbol;Acc:HGNC:16663]	5	0	0	0	0	0	0	0	0	NA	0	NA	0	0	NA	0	1
ENSG00000163071	ENST00000295213	ENSP00000295213	Q8TC71	132671	SPATA18	spermatogenesis associated 18 [Source:HGNC Symbol;Acc:HGNC:29579]	1	0	0	0	0	0	0	0	0	NA	0	NA	0	0	NA	0	0
ENSG00000163221	ENST00000368737	ENSP00000357726	P80511	6283	S100A12	S100 calcium binding protein A12 [Source:HGNC Symbol;Acc:HGNC:10489]	3	0	0	0	0	1	1	0	0	NA	0	NA	0	0	NA	0	0
ENSG00000163464	ENST00000295683	ENSP00000295683	P25024	3577	CXCR1	chemokine (C-X-C motif) receptor 1 [Source:HGNC Symbol;Acc:HGNC:6026]	4	0	0	0	0	0	1	0	0	NA	0	NA	0	1	GN MF SP T4	0	0
ENSG00000163518	ENST00000271532	ENSP00000271532	Q96PJ5	83417	FCRL4	Fc receptor-like 4 [Source:HGNC Symbol;Acc:HGNC:18507]	2	0	0	0	0	0	1	0	0	NA	0	NA	0	0	NA	0	0
ENSG00000163535	ENST00000357799	ENSP00000350447	Q562F6	151246	SGOL2	shugoshin-like 2 (S. pombe) [Source:HGNC Symbol;Acc:HGNC:30812]	2	0	0	0	0	0	0	0	0	NA	0	NA	0	1	ACTT8 B DC GDT GN NKT PRET PROB SP T8	0	0
ENSG00000163554	ENST00000368147	ENSP00000357129	P02549	6708	SPTA1	spectrin, alpha, erythrocytic 1 [Source:HGNC Symbol;Acc:HGNC:11272]	2	0	0	0	0	0	0	0	0	NA	0	NA	0	1	SP	0	0
ENSG00000163565	ENST00000368131	ENSP00000357113	Q16666	3428	IFI16	interferon, gamma-inducible protein 16 [Source:HGNC Symbol;Acc:HGNC:5395]	6	0	0	0	1	0	0	0	0	NA	0	NA	0	0	NA	1	0
ENSG00000163608	ENST00000314400	ENSP00000320251	Q6NW34	25871	C3orf17	chromosome 3 open reading frame 17 [Source:HGNC Symbol;Acc:HGNC:24496]	1	1	0	0	0	0	0	0	0	NA	0	NA	0	1	ACTT8 B DC GDT MF MO NKT PRET PROB SP T4 T8	0	0
ENSG00000163617	ENST00000295878	ENSP00000295878	Q8NCU4	57577	KIAA1407	KIAA1407 [Source:HGNC Symbol;Acc:HGNC:29272]	1	1	0	0	0	0	0	0	0	NA	0	NA	0	1	ACTT8 B DC PROB SP	0	0
ENSG00000164031	ENST00000442697	ENSP00000404381	Q8TBM8	79982	DNAJB14	DnaJ (Hsp40) homolog, subfamily B, member 14 [Source:HGNC Symbol;Acc:HGNC:25881]	1	0	0	0	0	0	0	0	1	Human papillomavirus TYPE 6b (HPV 6b) (P06461)	0	NA	0	1	B DC GN MF MO NK SP T4	0	0
ENSG00000164049	ENST00000296438	ENSP00000296438	Q6X9E4	285231	FBXW12	F-box and WD repeat domain containing 12 [Source:HGNC Symbol;Acc:HGNC:20729]	1	0	0	0	0	0	0	0	0	NA	0	NA	0	1	B	0	0
ENSG00000164091	ENST00000296490	ENSP00000296490	Q6UXN9	80335	WDR82	WD repeat domain 82 [Source:HGNC Symbol;Acc:HGNC:28826]	1	0	0	0	0	0	0	0	0	NA	0	NA	1	1	ACTT8 B DC GDT GN MF MO NK NKT PRET PROB SP T4 T8	0	0
ENSG00000164185	ENST00000296600	ENSP00000296600	Q6S9Z5	133923	ZNF474	zinc finger protein 474 [Source:HGNC Symbol;Acc:HGNC:23245]	2	0	0	0	0	0	0	0	0	NA	1	Decreased human papilloma virus 16 (HPV16) pseudovirus infection	0	0	NA	0	0
ENSG00000164323	ENST00000458385	ENSP00000409964	Q9P2B7	57587	CFAP97	cilia and flagella associated protein 97 [Source:HGNC Symbol;Acc:HGNC:29276]	1	0	0	0	0	0	0	0	0	NA	0	NA	1	1	ACTT8 B DC GDT GN MF MO NK NKT PRET PROB SP T4 T8	0	0
ENSG00000164399	ENST00000296870	ENSP00000296870	P08700	3562	IL3	interleukin 3 [Source:HGNC Symbol;Acc:HGNC:6011]	2	0	0	0	1	1	0	0	1	Human immunodeficiency virus 1 (HIV1) ISOLATE HXB2 (P04578)	0	NA	0	0	NA	0	0
ENSG00000164825	ENST00000297439	ENSP00000297439	P60022	1672	DEFB1	defensin, beta 1 [Source:HGNC Symbol;Acc:HGNC:2766]	1	0	0	0	1	1	0	0	1	Human herpesvirus 1 STRAIN 17 (P10224)	0	NA	0	0	NA	0	0
ENSG00000164893	ENST00000297524	ENSP00000297524	Q8TCU3	157724	SLC7A13	solute carrier family 7 (anionic amino acid transporter), member 13 [Source:HGNC Symbol;Acc:HGNC:23092]	1	0	0	0	0	0	0	0	0	NA	0	NA	0	0	NA	0	0
ENSG00000165120	ENST00000297819	ENSP00000297819	Q8WWF3	136263	SSMEM1	serine-rich single-pass membrane protein 1 [Source:HGNC Symbol;Acc:HGNC:29580]	1	0	0	0	0	0	0	0	0	NA	0	NA	0	0	NA	0	0
ENSG00000165168	ENST00000378588	ENSP00000367851	P04839	1536	CYBB	cytochrome b-245, beta polypeptide [Source:HGNC Symbol;Acc:HGNC:2578]	6	0	0	0	1	0	1	0	0	NA	0	NA	0	1	B DC GDT GN MF MO NK PROB SP T4	0	0
ENSG00000166049	ENST00000370357	ENSP00000359382	Q8IV76	139135	PASD1	PAS domain containing 1 [Source:HGNC Symbol;Acc:HGNC:20686]	33	0	0	0	0	0	0	0	0	NA	1	Decreased influenza A/WSN/33 replication	0	0	NA	0	0
ENSG00000166090	ENST00000329715	ENSP00000328111	Q9H293	64806	IL25	interleukin 25 [Source:HGNC Symbol;Acc:HGNC:13765]	1	0	0	0	1	1	0	0	0	NA	0	NA	0	0	NA	0	0
ENSG00000166825	ENST00000300060	ENSP00000300060	P15144	290	ANPEP	alanyl (membrane) aminopeptidase [Source:HGNC Symbol;Acc:HGNC:500]	1	0	0	0	0	0	1	0	0	NA	0	NA	0	1	DC MF MO SP	0	0
ENSG00000166947	ENST00000300215	ENSP00000300215	P16452	2038	EPB42	erythrocyte membrane protein band 4.2 [Source:HGNC Symbol;Acc:HGNC:3381]	2	0	0	0	0	0	1	0	0	NA	0	NA	0	1	MF SP	0	0
ENSG00000167098	ENST00000356173	ENSP00000348496	Q8TC36	140732	SUN5	Sad1 and UNC84 domain containing 5 [Source:HGNC Symbol;Acc:HGNC:16252]	1	0	0	0	0	0	0	0	0	NA	0	NA	0	0	NA	0	0
ENSG00000167103	ENST00000388747	ENSP00000373399	Q5T9C9	138429	PIP5KL1	phosphatidylinositol-4-phosphate 5-kinase-like 1 [Source:HGNC Symbol;Acc:HGNC:28711]	2	0	0	0	0	0	0	0	0	NA	0	NA	0	0	NA	0	0
ENSG00000167196	ENST00000308275	ENSP00000307833	Q8NEZ5	26263	FBXO22	F-box protein 22 [Source:HGNC Symbol;Acc:HGNC:13593]	1	0	0	0	0	0	0	0	1	Human papillomavirus TYPE 33 (HPV 33) (P06423); Human papillomavirus TYPE 39 (HPV 39) (P24830); Human papillomavirus TYPE 9 (HPV 9) (P36780)	1	Decreased human papilloma virus 16 (HPV16) pseudovirus infection	1	1	ACTT8 B DC GDT GN MF MO NK NKT PRET PROB SP T4 T8	0	0
ENSG00000168356	ENST00000302328	ENSP00000307599	Q9UI33	11280	SCN11A	sodium channel, voltage-gated, type XI, alpha subunit [Source:HGNC Symbol;Acc:HGNC:10583]	2	0	0	0	0	0	0	0	0	NA	1	Decreased JFH-1 genotype 2a Hepatitis C virus (HCV) infection	0	0	NA	0	0
ENSG00000168461	ENST00000578921	ENSP00000461945	Q13636	11031	RAB31	RAB31, member RAS oncogene family [Source:HGNC Symbol;Acc:HGNC:9771]	1	0	0	0	0	0	0	0	0	NA	0	NA	0	1	B DC GDT GN MF MO NK PRET PROB SP	0	0
ENSG00000169026	ENST00000404286	ENSP00000384616	Q6UXD7	84179	MFSD7	major facilitator superfamily domain containing 7 [Source:HGNC Symbol;Acc:HGNC:26177]	2	0	0	0	0	0	0	0	0	NA	0	NA	0	1	DC GDT MF MO NK PRET SP T4	0	0
ENSG00000169087	ENST00000306103	ENSP00000302562	Q96EW2	79663	HSPBAP1	HSPB (heat shock 27kDa) associated protein 1 [Source:HGNC Symbol;Acc:HGNC:16389]	1	0	0	0	0	0	0	0	0	NA	0	NA	1	1	ACTT8 B DC GDT GN MF MO NK NKT PRET PROB SP T4 T8	0	0
ENSG00000169194	ENST00000304506	ENSP00000304915	P35225	3596	IL13	interleukin 13 [Source:HGNC Symbol;Acc:HGNC:5973]	1	0	0	0	1	1	0	0	0	NA	0	NA	0	1	GDT NKT	0	0
ENSG00000169551	ENST00000276241	ENSP00000276241	Q8WUE5	54967	CT55	cancer/testis antigen 55 [Source:HGNC Symbol;Acc:HGNC:26047]	1	0	0	0	0	0	0	0	0	NA	0	NA	0	0	NA	0	0
ENSG00000169903	ENST00000305354	ENSP00000305852	P48230	7104	TM4SF4	transmembrane 4 L six family member 4 [Source:HGNC Symbol;Acc:HGNC:11856]	2	0	0	0	0	0	0	0	1	Hepatitis B virus GENOTYPE C / SUBTYPE AYR / ISOLATE HUMAN / JAPAN / OKAMOTO (Q69027)	0	NA	0	0	NA	0	0
ENSG00000169905	ENST00000367612	ENSP00000356584	Q8NFQ8	163590	TOR1AIP2	torsin A interacting protein 2 [Source:HGNC Symbol;Acc:HGNC:24055]	1	0	0	0	0	0	0	0	1	Human immunodeficiency virus 1 (HIV1) ISOLATE HXB2 (P04578); Human immunodeficiency virus 1 (HIV1) ISOLATE HXB2 (P04578); Human immunodeficiency virus 1 (HIV1) ISOLATE HXB2 (P04578)	1	Decreased human papilloma virus 16 (HPV16) pseudovirus infection	1	1	ACTT8 B DC GDT GN MF MO NK NKT PRET PROB SP T4 T8	0	0
ENSG00000170776	ENST00000361243	ENSP00000354718	Q12802	11214	AKAP13	A kinase (PRKA) anchor protein 13 [Source:HGNC Symbol;Acc:HGNC:371]	1	0	0	0	0	0	0	0	0	NA	0	NA	1	1	ACTT8 B DC GDT GN MF MO NK NKT PRET PROB SP T4 T8	0	0
ENSG00000170786	ENST00000303749	ENSP00000307607	Q8N3Y7	195814	SDR16C5	short chain dehydrogenase/reductase family 16C, member 5 [Source:HGNC Symbol;Acc:HGNC:30311]	1	0	0	0	0	0	0	0	1	Human herpesvirus 8 (Kaposi's sarcoma-associated herpesvirus) TYPE M (P88924)	0	NA	0	0	NA	0	0
ENSG00000171053	ENST00000305738	ENSP00000307164	Q8WXA2	160065	PATE1	prostate and testis expressed 1 [Source:HGNC Symbol;Acc:HGNC:24664]	4	0	0	0	0	1	0	0	0	NA	0	NA	0	0	NA	0	0
ENSG00000171195	ENST00000413702	ENSP00000407422	Q8TAX7	4589	MUC7	mucin 7, secreted [Source:HGNC Symbol;Acc:HGNC:7518]	10	0	0	0	0	1	0	0	0	NA	1	Decreased viability after Maraba virus infection; Decreased viability after Maraba virus infection; Decreased viability after Maraba virus infection	0	0	NA	0	0
ENSG00000171202	ENST00000304511	ENSP00000306887	Q9H061	84233	TMEM126A	transmembrane protein 126A [Source:HGNC Symbol;Acc:HGNC:25382]	1	1	0	0	0	0	0	1	1	Human papillomavirus TYPE 18 (HPV 18) (P06792)	0	NA	0	1	ACTT8 B DC GDT MF MO NK NKT PRET PROB SP T4 T8	0	0
ENSG00000171204	ENST00000358867	ENSP00000351737	Q8IUX1	55863	TMEM126B	transmembrane protein 126B [Source:HGNC Symbol;Acc:HGNC:30883]	1	1	0	0	0	0	0	1	0	NA	0	NA	1	1	ACTT8 B DC GDT GN MF MO NK NKT PRET PROB SP T4 T8	0	0
ENSG00000171209	ENST00000304954	ENSP00000304822	P07498	1448	CSN3	casein kappa [Source:HGNC Symbol;Acc:HGNC:2446]	1	0	0	0	0	1	0	0	0	NA	0	NA	0	0	NA	0	0
ENSG00000171611	ENST00000616441	ENSP00000477815	Q6ISU1	171558	PTCRA	pre T-cell antigen receptor alpha [Source:HGNC Symbol;Acc:HGNC:21290]	1	0	0	0	0	0	0	0	0	NA	1	Decreased Sindbis virus (SINV) infection; Decreased SINV infection; Decreased SINV infection	0	1	PRET	0	0
ENSG00000172139	ENST00000305815	ENSP00000306627	Q4G0N8	285335	SLC9C1	solute carrier family 9, subfamily C (Na+-transporting carboxylic acid decarboxylase), member 1 [Source:HGNC Symbol;Acc:HGNC:31401]	2	0	0	0	0	0	1	0	1	Influenza A virus STRAIN A / Wilson-Smith / 1933 (H1N1) (P03427)	0	NA	0	0	NA	0	0
ENSG00000172301	ENST00000302362	ENSP00000304327	Q9NQ92	55352	COPRS	coordinator of PRMT5, differentiation stimulator [Source:HGNC Symbol;Acc:HGNC:28848]	2	0	0	0	0	0	0	0	0	NA	0	NA	0	0	NA	0	0
ENSG00000172845	ENST00000310015	ENSP00000310301	Q02447	6670	SP3	Sp3 transcription factor [Source:HGNC Symbol;Acc:HGNC:11208]	2	0	0	0	0	0	0	0	0	NA	1	Increased HPV18 LCR reporter activity	1	1	ACTT8 B DC GDT GN MF MO NK NKT PRET PROB SP T4 T8	0	0
ENSG00000172938	ENST00000309106	ENSP00000310631	Q8TDS7	116512	MRGPRD	MAS-related GPR, member D [Source:HGNC Symbol;Acc:HGNC:29626]	1	0	0	0	0	0	1	0	0	NA	1	Increased HPV18 LCR reporter activity	0	0	NA	0	0
ENSG00000173193	ENST00000474629	ENSP00000418194	Q460N5	54625	PARP14	poly (ADP-ribose) polymerase family, member 14 [Source:HGNC Symbol;Acc:HGNC:29232]	1	0	0	0	0	0	0	0	0	NA	0	NA	1	1	ACTT8 B DC GDT GN MF MO NK NKT PRET PROB SP T4 T8	1	0
ENSG00000173702	ENST00000616727	ENSP00000485028	Q9H3R2	56667	MUC13	mucin 13, cell surface associated [Source:HGNC Symbol;Acc:HGNC:7511]	38	0	0	0	0	1	1	0	0	NA	0	NA	0	1	MF PRET SP	0	0
ENSG00000173821	ENST00000582970	ENSP00000464087	Q63HN8	57674	RNF213	ring finger protein 213 [Source:HGNC Symbol;Acc:HGNC:14539]	3	1	0	0	0	0	0	0	1	Human immunodeficiency virus 1 (HIV1) (Q9WB91); Human immunodeficiency virus 1 (HIV1) ISOLATE HXB2 (P05919); Human immunodeficiency virus 1 (HIV1) ISOLATE HXB2 (P05919); Human immunodeficiency virus 1 (HIV1) ISOLATE HXB2 (P04608); Human immunodeficiency virus 1 (HIV1) ISOLATE HXB2 (P05919); Human immunodeficiency virus 1 (HIV1) ISOLATE HXB2 (P05919)	0	NA	1	1	ACTT8 B DC GDT GN MF MO NK NKT PRET PROB SP T4 T8	1	0
ENSG00000173988	ENST00000595396	ENSP00000469337	Q05C16	220416	LRRC63	leucine rich repeat containing 63 [Source:HGNC Symbol;Acc:HGNC:34296]	1	0	0	0	0	0	0	0	0	NA	0	NA	0	0	NA	0	0
ENSG00000174059	ENST00000310833	ENSP00000310036	P28906	947	CD34	CD34 molecule [Source:HGNC Symbol;Acc:HGNC:1662]	1	0	0	0	0	0	0	0	0	NA	0	NA	0	1	DC MF MO PRET PROB SP	0	0
ENSG00000174125	ENST00000308979	ENSP00000354932	Q15399	7096	TLR1	toll-like receptor 1 [Source:HGNC Symbol;Acc:HGNC:11847]	1	0	0	1	1	0	1	0	0	NA	0	NA	0	1	ACTT8 B DC GDT GN MF MO NKT T4 T8	0	0
ENSG00000174173	ENST00000309922	ENSP00000312356	Q7L0Y3	54931	TRMT10C	tRNA methyltransferase 10 homolog C (S. cerevisiae) [Source:HGNC Symbol;Acc:HGNC:26022]	4	0	0	0	0	0	0	1	1	Human herpesvirus 8 (Kaposi's sarcoma-associated herpesvirus) TYPE M (P88924); Adeno-associated virus 2 ISOLATE SRIVASTAVA / 1982 (Q89268)	0	NA	0	1	ACTT8 B DC GDT MF MO NK NKT PRET PROB SP T4 T8	0	0
ENSG00000174456	ENST00000309050	ENSP00000308368	Q8N812	400073	C12orf76	chromosome 12 open reading frame 76 [Source:HGNC Symbol;Acc:HGNC:33790]	4	1	0	0	0	0	0	0	0	NA	0	NA	0	0	NA	0	0
ENSG00000174837	ENST00000312053	ENSP00000311545	Q14246	2015	EMR1	egf-like module containing, mucin-like, hormone receptor-like 1 [Source:HGNC Symbol;Acc:HGNC:3336]	5	0	0	0	0	0	1	0	0	NA	0	NA	0	1	B DC GDT GN MF MO	1	0
ENSG00000175262	ENST00000377004	ENSP00000366203	Q8N9H9	148345	C1orf127	chromosome 1 open reading frame 127 [Source:HGNC Symbol;Acc:HGNC:26730]	7	1	0	0	0	0	0	0	0	NA	0	NA	0	0	NA	0	0
ENSG00000175294	ENST00000312106	ENSP00000309052	Q8NEC5	117144	CATSPER1	cation channel, sperm associated 1 [Source:HGNC Symbol;Acc:HGNC:17116]	1	0	0	0	0	0	1	0	1	Human papillomavirus TYPE 8 (HPV 8) (P06428)	0	NA	0	0	NA	0	0
ENSG00000175664	ENST00000380473	ENSP00000369840	Q8N6G2	122046	TEX26	testis expressed 26 [Source:HGNC Symbol;Acc:HGNC:28622]	1	0	0	0	0	0	0	0	0	NA	0	NA	0	0	NA	0	0
ENSG00000175857	ENST00000396776	ENSP00000379997	Q8N292	202309	GAPT	GRB2-binding adaptor protein, transmembrane [Source:HGNC Symbol;Acc:HGNC:26588]	1	0	0	0	0	0	1	0	0	NA	0	NA	0	1	B DC GN MF MO NK PROB SP	0	0
ENSG00000176155	ENST00000389641	ENSP00000374292	Q2TAC2	284001	CCDC57	coiled-coil domain containing 57 [Source:HGNC Symbol;Acc:HGNC:27564]	1	1	0	0	0	0	0	0	0	NA	0	NA	0	0	NA	0	0
ENSG00000177054	ENST00000446113	ENSP00000400113	Q8IUH4	54503	ZDHHC13	zinc finger, DHHC-type containing 13 [Source:HGNC Symbol;Acc:HGNC:18413]	2	0	0	0	0	0	0	0	0	NA	0	NA	1	1	ACTT8 B DC GDT GN MF MO NK NKT PRET PROB SP T4 T8	0	0
ENSG00000177414	ENST00000371076	ENSP00000360116	Q5VVX9	148581	UBE2U	ubiquitin-conjugating enzyme E2U (putative) [Source:HGNC Symbol;Acc:HGNC:28559]	1	0	0	0	0	0	0	0	0	NA	0	NA	0	0	NA	0	0
ENSG00000177575	ENST00000359156	ENSP00000352071	Q86VB7	9332	CD163	CD163 molecule [Source:HGNC Symbol;Acc:HGNC:1631]	1	0	0	0	0	1	1	0	0	NA	0	NA	0	1	DC GDT MF MO SP	0	0
ENSG00000177675	ENST00000416109	ENSP00000393474	Q9NR16	283316	CD163L1	CD163 molecule-like 1 [Source:HGNC Symbol;Acc:HGNC:30375]	1	0	0	0	0	1	1	0	0	NA	1	Decreased Sindbis virus (SIN) capsid and autophagosome LC3 protein colocalization; Decreased Sindbis virus (SIN) capsid and autophagosome LC3 protein colocalization; Decreased Sindbis virus (SIN) capsid and autophagosome LC3 protein colocalization	0	0	NA	0	0
ENSG00000177689	ENST00000356790	ENSP00000368304	Q96LZ2	139422	MAGEB10	melanoma antigen family B, 10 [Source:HGNC Symbol;Acc:HGNC:25377]	1	0	0	0	0	0	0	0	0	NA	1	Increased SINV infection; Increased Sindbis virus (SINV) infection; Increased SINV infection; Increased SINV infection	0	0	NA	0	0
ENSG00000178021	ENST00000317802	ENSP00000417919	Q8N831	388951	TSPYL6	TSPY-like 6 [Source:HGNC Symbol;Acc:HGNC:14521]	2	0	0	0	0	0	0	0	0	NA	0	NA	0	0	NA	0	0
ENSG00000178397	ENST00000313324	ENSP00000317289	Q7Z4H9	84792	FAM220A	family with sequence similarity 220, member A [Source:HGNC Symbol;Acc:HGNC:22422]	1	1	0	0	0	0	0	0	0	NA	0	NA	1	1	ACTT8 B DC GDT GN MF MO NK NKT PRET PROB SP T4 T8	0	0
ENSG00000179059	ENST00000326866	ENSP00000317686	Q96MM3	132625	ZFP42	ZFP42 zinc finger protein [Source:HGNC Symbol;Acc:HGNC:30949]	1	0	0	0	0	0	0	0	1	Human papillomavirus TYPE 9 (HPV 9) (P36801)	0	NA	0	0	NA	0	0
ENSG00000179715	ENST00000546455	ENSP00000446688	Q96HM7	91523	PCED1B	PC-esterase domain containing 1B [Source:HGNC Symbol;Acc:HGNC:28255]	2	0	0	0	0	0	0	0	0	NA	0	NA	0	1	ACTT8 B GDT MF NK NKT PRET PROB SP T4 T8	0	1
ENSG00000179873	ENST00000589093	ENSP00000466285	P59045	204801	NLRP11	NLR family, pyrin domain containing 11 [Source:HGNC Symbol;Acc:HGNC:22945]	4	0	0	0	1	0	0	0	0	NA	0	NA	0	0	NA	0	0
ENSG00000179914	ENST00000326245	ENSP00000323587	Q8WWA0	55600	ITLN1	intelectin 1 (galactofuranose binding) [Source:HGNC Symbol;Acc:HGNC:18259]	3	0	0	0	0	1	1	0	0	NA	1	Decreased influenza A H1N1 (A/WSN/33) virus numbers; Decreased influenza A/WSN/33 replication; Decreased influenza A H1N1 (A/Hamburg/04/2009) virus numbers	0	0	NA	0	0
ENSG00000180205	ENST00000326000	ENSP00000320532	Q8NEX5	259240	WFDC9	WAP four-disulfide core domain 9 [Source:HGNC Symbol;Acc:HGNC:20380]	2	0	0	0	0	1	0	0	0	NA	0	NA	0	0	NA	0	0
ENSG00000180475	ENST00000316770	ENSP00000314324	Q8NGQ4	219960	OR10Q1	olfactory receptor, family 10, subfamily Q, member 1 [Source:HGNC Symbol;Acc:HGNC:15134]	1	0	0	0	0	0	1	0	0	NA	0	NA	0	0	NA	0	0
ENSG00000180871	ENST00000318507	ENSP00000319635	P25025	3579	CXCR2	chemokine (C-X-C motif) receptor 2 [Source:HGNC Symbol;Acc:HGNC:6027]	3	0	0	0	1	0	1	0	0	NA	0	NA	0	1	GN MO PROB SP	0	0
ENSG00000182634	ENST00000330487	ENSP00000329689	Q8NGN6	390265	OR10G7	olfactory receptor, family 10, subfamily G, member 7 [Source:HGNC Symbol;Acc:HGNC:14842]	3	0	0	0	0	0	1	0	0	NA	0	NA	0	0	NA	0	0
ENSG00000182670	ENST00000399017	ENSP00000381981	P53804	7267	TTC3	tetratricopeptide repeat domain 3 [Source:HGNC Symbol;Acc:HGNC:12393]	2	0	0	0	0	0	0	0	0	NA	0	NA	0	1	ACTT8 B DC GDT MF MO NK NKT PRET PROB SP T4 T8	0	0
ENSG00000182685	ENST00000328540	ENSP00000332389	Q6PL45	283870	BRICD5	BRICHOS domain containing 5 [Source:HGNC Symbol;Acc:HGNC:28309]	1	0	0	0	0	0	0	0	0	NA	1	Increased HPV18 LCR reporter activity	0	1	GN MO	0	0
ENSG00000182853	ENST00000328739	ENSP00000328397	Q7Z5L0	284013	VMO1	vitelline membrane outer layer 1 homolog (chicken) [Source:HGNC Symbol;Acc:HGNC:30387]	2	0	0	0	0	1	0	0	0	NA	0	NA	0	0	NA	0	0
ENSG00000183019	ENST00000333598	ENSP00000329920	Q8IX19	199675	MCEMP1	mast cell-expressed membrane protein 1 [Source:HGNC Symbol;Acc:HGNC:27291]	2	0	0	0	0	0	0	0	0	NA	0	NA	0	1	DC GN MF MO PROB SP	0	0
ENSG00000183035	ENST00000329312	ENSP00000331556	P35663	1538	CYLC1	cylicin, basic protein of sperm head cytoskeleton 1 [Source:HGNC Symbol;Acc:HGNC:2582]	2	0	0	0	0	0	0	0	0	NA	0	NA	0	0	NA	0	0
ENSG00000184012	ENST00000398585	ENSP00000381588	O15393	7113	TMPRSS2	transmembrane protease, serine 2 [Source:HGNC Symbol;Acc:HGNC:11876]	2	0	0	0	0	1	1	0	0	NA	0	NA	0	1	DC	0	0
ENSG00000184232	ENST00000328965	ENSP00000332613	Q86UD1	220323	OAF	OAF homolog (Drosophila) [Source:HGNC Symbol;Acc:HGNC:28752]	1	0	0	0	0	0	0	0	0	NA	1	Decreased viability after Maraba virus infection; Decreased viability after Maraba virus infection	0	1	ACTT8 DC GDT MF MO NK NKT PRET PROB SP T4 T8	0	0
ENSG00000184361	ENST00000331780	ENSP00000331532	Q96LK8	124783	SPATA32	spermatogenesis associated 32 [Source:HGNC Symbol;Acc:HGNC:26349]	1	0	0	0	0	0	0	0	0	NA	0	NA	0	0	NA	0	0
ENSG00000184730	ENST00000564831	ENSP00000457539	Q0VD83	55911	APOBR	apolipoprotein B receptor [Source:HGNC Symbol;Acc:HGNC:24087]	3	0	0	0	0	0	1	0	0	NA	0	NA	1	1	ACTT8 B DC GDT GN MF MO NK NKT PRET PROB SP T4 T8	0	0
ENSG00000184857	ENST00000333050	ENSP00000331640	Q96B77	25880	TMEM186	transmembrane protein 186 [Source:HGNC Symbol;Acc:HGNC:24530]	1	1	0	0	0	0	0	1	0	NA	0	NA	0	1	ACTT8 B DC GDT MF MO NK NKT PRET PROB SP T4 T8	0	0
ENSG00000186143	ENST00000335524	ENSP00000335017	Q53SZ7	339779	PRR30	proline rich 30 [Source:HGNC Symbol;Acc:HGNC:28677]	1	1	0	0	0	0	0	0	0	NA	0	NA	0	0	NA	0	0
ENSG00000186190	ENST00000375494	ENSP00000364643	P59826	359710	BPIFB3	BPI fold containing family B, member 3 [Source:HGNC Symbol;Acc:HGNC:16178]	1	0	0	0	1	1	0	0	0	NA	0	NA	0	0	NA	0	0
ENSG00000186318	ENST00000313005	ENSP00000318585	P56817	23621	BACE1	beta-site APP-cleaving enzyme 1 [Source:HGNC Symbol;Acc:HGNC:933]	1	0	0	0	0	0	0	0	0	NA	1	Decreased influenza A virus infection; Decreased influenza A virus infection; Decreased influenza A virus infection	1	1	ACTT8 B DC GDT GN MF MO NK NKT PRET PROB SP T4 T8	0	0
ENSG00000186458	ENST00000382376	ENSP00000371813	Q7Z7B7	400830	DEFB132	defensin, beta 132 [Source:HGNC Symbol;Acc:HGNC:33806]	2	0	0	0	0	1	0	0	0	NA	0	NA	0	0	NA	0	0
ENSG00000186471	ENST00000371431	ENSP00000360485	Q86UN6	158798	AKAP14	A kinase (PRKA) anchor protein 14 [Source:HGNC Symbol;Acc:HGNC:24061]	2	0	0	0	0	0	0	0	0	NA	0	NA	0	0	NA	0	0
ENSG00000186652	ENST00000311862	ENSP00000312134	P13727	5553	PRG2	proteoglycan 2, bone marrow (natural killer cell activator, eosinophil granule major basic protein) [Source:HGNC Symbol;Acc:HGNC:9362]	3	0	0	0	0	1	0	0	0	NA	1	Increased JFH-1 genotype 2a Hepatitis C virus (HCV) infection	0	1	MF SP	0	0
ENSG00000186976	ENST00000262726	ENSP00000262726	Q5THR3	64800	EFCAB6	EF-hand calcium binding domain 6 [Source:HGNC Symbol;Acc:HGNC:24204]	1	0	0	0	0	0	0	0	0	NA	0	NA	0	0	NA	0	0
ENSG00000187135	ENST00000335523	ENSP00000335038	A6NLU5	342865	VSTM2B	V-set and transmembrane domain containing 2B [Source:HGNC Symbol;Acc:HGNC:33595]	1	0	0	0	0	0	0	0	0	NA	0	NA	0	1	T4	0	0
ENSG00000187735	ENST00000521604	ENSP00000428426	P23193	6917	TCEA1	transcription elongation factor A (SII), 1 [Source:HGNC Symbol;Acc:HGNC:11612]	1	0	0	0	0	0	0	0	1	Human immunodeficiency virus 1 (HIV1) ISOLATE BH10 (P69697); Human immunodeficiency virus 1 (HIV1) CLONE 12 (P04326); Human immunodeficiency virus 1 (HIV1) ISOLATE ZAIRE 3 (P12510); Human immunodeficiency virus 1 (HIV1) ISOLATE Z-84 (P12511); Human immunodeficiency virus 1 (HIV1) ISOLATE BH5 (P04612); Human immunodeficiency virus 1 (HIV1) ISOLATE ARV2 / SF2 (P04614); Human immunodeficiency virus …	0	NA	1	1	ACTT8 B DC GDT GN MF MO NK NKT PRET PROB SP T4 T8	0	0
ENSG00000187889	ENST00000343433	ENSP00000345972	Q5VWT5	199920	C1orf168	chromosome 1 open reading frame 168 [Source:HGNC Symbol;Acc:HGNC:27295]	1	1	0	0	0	0	0	0	0	NA	0	NA	0	0	NA	0	0
ENSG00000188133	ENST00000342743	ENSP00000345468	Q68D42	401498	TMEM215	transmembrane protein 215 [Source:HGNC Symbol;Acc:HGNC:33816]	1	1	0	0	0	0	0	0	0	NA	0	NA	0	0	NA	0	0
ENSG00000188257	ENST00000400520	ENSP00000383364	P14555	5320	PLA2G2A	phospholipase A2, group IIA (platelets, synovial fluid) [Source:HGNC Symbol;Acc:HGNC:9031]	2	0	0	0	0	0	0	0	1	Human herpesvirus 1 STRAIN 17 (P10204); Human herpesvirus 1 STRAIN 17 (P10204)	0	NA	0	0	NA	0	0
ENSG00000188694	ENST00000340345	ENSP00000339238	Q3LI83	643803	KRTAP24-1	keratin associated protein 24-1 [Source:HGNC Symbol;Acc:HGNC:33902]	1	0	0	0	0	0	0	0	0	NA	0	NA	0	0	NA	0	0
ENSG00000188820	ENST00000368605	ENSP00000357594	Q5R3K3	441168	FAM26F	family with sequence similarity 26, member F [Source:HGNC Symbol;Acc:HGNC:33391]	1	1	0	0	0	0	0	0	0	NA	0	NA	0	1	ACTT8 B DC GDT MF MO NK T4 T8	0	0
ENSG00000188984	ENST00000359318	ENSP00000352268	Q5VUY0	126767	AADACL3	arylacetamide deacetylase-like 3 [Source:HGNC Symbol;Acc:HGNC:32037]	3	0	0	0	0	0	0	0	0	NA	0	NA	0	0	NA	0	0
ENSG00000189058	ENST00000343267	ENSP00000345179	P05090	347	APOD	apolipoprotein D [Source:HGNC Symbol;Acc:HGNC:612]	1	0	0	0	0	1	0	0	0	NA	0	NA	0	0	NA	0	0
ENSG00000189325	ENST00000437635	ENSP00000418983	P0C671	389384	C6orf222	chromosome 6 open reading frame 222 [Source:HGNC Symbol;Acc:HGNC:33769]	3	1	0	0	0	0	0	0	0	NA	0	NA	0	1	GDT	0	0
ENSG00000189350	ENST00000379558	ENSP00000368876	Q6ZUX3	165186	FAM179A	family with sequence similarity 179, member A [Source:HGNC Symbol;Acc:HGNC:33715]	1	1	0	0	0	0	0	0	0	NA	1	Increased HPV18 LCR reporter activity; Increased HPV18 LCR reporter activity; Increased HPV18 LCR reporter activity; Increased HPV18 LCR reporter activity	0	1	GDT	0	0
ENSG00000196352	ENST00000367063	ENSP00000356030	P08174	1604	CD55	CD55 molecule, decay accelerating factor for complement (Cromer blood group) [Source:HGNC Symbol;Acc:HGNC:2665]	9	0	0	0	1	1	1	0	1	Human echovirus 11 (Q80HA4); Human echovirus 11 (Q80HA4); Human echovirus 11 (Q8JKE8); Human echovirus 11 (Q8JKE8); Human echovirus 7 (Q914E0)	1	Decreased JFH-1 genotype 2a Hepatitis C virus (HCV) infection	0	1	ACTT8 B DC GN MF NK PROB SP T4 T8	0	0
ENSG00000196476	ENST00000360321	ENSP00000353470	Q9NUD7	140680	C20orf96	chromosome 20 open reading frame 96 [Source:HGNC Symbol;Acc:HGNC:16227]	2	1	0	0	0	0	0	0	0	NA	0	NA	0	0	NA	0	0
ENSG00000196684	ENST00000616645	ENSP00000482604	Q96JZ2	84941	HSH2D	hematopoietic SH2 domain containing [Source:HGNC Symbol;Acc:HGNC:24920]	1	0	0	0	0	0	0	0	0	NA	0	NA	1	1	ACTT8 B DC GDT GN MF MO NK NKT PRET PROB SP T4 T8	0	0
ENSG00000197142	ENST00000356116	ENSP00000348429	Q9ULC5	51703	ACSL5	acyl-CoA synthetase long-chain family member 5 [Source:HGNC Symbol;Acc:HGNC:16526]	1	0	0	0	0	0	0	0	0	NA	0	NA	1	1	ACTT8 B DC GDT GN MF MO NK NKT PRET PROB SP T4 T8	0	0
ENSG00000197249	ENST00000448921	ENSP00000416066	P01009	5265	SERPINA1	serpin peptidase inhibitor, clade A (alpha-1 antiproteinase, antitrypsin), member 1 [Source:HGNC Symbol;Acc:HGNC:8941]	1	0	0	0	0	1	0	0	1	Human immunodeficiency virus 1 (HIV1) ISOLATE HXB2 (P04578); Hepatitis C virus ISOLATE CON1 (Q9WMX2)	1	Decreased influenza A/WSN/33 replication; Decreased human papilloma virus 16 (HPV16) pseudovirus infection	0	1	B DC	0	0
ENSG00000197309	ENST00000318666	ENSP00000323895	Q8NH80	26497	OR10D3	olfactory receptor, family 10, subfamily D, member 3 (non-functional) [Source:HGNC Symbol;Acc:HGNC:8168]	3	0	0	0	0	0	1	0	0	NA	0	NA	0	0	NA	0	0
ENSG00000197467	ENST00000398978	ENSP00000381949	Q5TAT6	1305	COL13A1	collagen, type XIII, alpha 1 [Source:HGNC Symbol;Acc:HGNC:2190]	3	0	0	0	0	0	1	0	0	NA	0	NA	0	1	DC GDT MO NK NKT PRET PROB T4 T8	0	0
ENSG00000197471	ENST00000360121	ENSP00000353238	P16150	6693	SPN	sialophorin [Source:HGNC Symbol;Acc:HGNC:11249]	2	0	0	0	0	0	0	0	0	NA	1	Increased HPV18 LCR reporter activity	1	1	ACTT8 B DC GDT GN MF MO NK NKT PRET PROB SP T4 T8	0	0
ENSG00000197487	ENST00000357330	ENSP00000349884	Q9UBC7	85569	GALP	galanin-like peptide [Source:HGNC Symbol;Acc:HGNC:24840]	2	0	0	0	0	1	0	0	0	NA	1	Decreased Sindbis virus (SINV) infection	0	0	NA	0	0
ENSG00000198523	ENST00000357525	ENSP00000350132	P26678	5350	PLN	phospholamban [Source:HGNC Symbol;Acc:HGNC:9080]	1	0	0	0	0	0	0	0	0	NA	0	NA	0	0	NA	0	0
ENSG00000198673	ENST00000416284	ENSP00000393987	Q8N3H0	338811	FAM19A2	family with sequence similarity 19 (chemokine (C-C motif)-like), member A2 [Source:HGNC Symbol;Acc:HGNC:21589]	1	1	0	0	0	0	0	0	0	NA	0	NA	0	0	NA	0	0
ENSG00000198851	ENST00000361763	ENSP00000354566	P07766	916	CD3E	CD3e molecule, epsilon (CD3-TCR complex) [Source:HGNC Symbol;Acc:HGNC:1674]	5	0	0	0	0	0	0	0	0	NA	1	Decreased human papilloma virus 16 (HPV16) pseudovirus infection; Decreased JFH-1 genotype 2a Hepatitis C virus (HCV) infection	0	1	ACTT8 DC GDT MO NK NKT PRET T4 T8	0	0
ENSG00000198930	ENST00000370287	ENSP00000359310	Q6PB30	158511	CSAG1	chondrosarcoma associated gene 1 [Source:HGNC Symbol;Acc:HGNC:24294]	2	0	0	0	0	0	0	0	0	NA	0	NA	0	0	NA	0	0
ENSG00000203933	ENST00000370540	ENSP00000359571	Q5JRM2	347487	CXorf66	chromosome X open reading frame 66 [Source:HGNC Symbol;Acc:HGNC:33743]	4	1	0	0	0	0	0	0	0	NA	0	NA	0	0	NA	0	0
ENSG00000204237	ENST00000374741	ENSP00000363873	Q5BKU9	339229	OXLD1	oxidoreductase-like domain containing 1 [Source:HGNC Symbol;Acc:HGNC:27901]	1	0	0	0	0	0	0	1	0	NA	0	NA	0	0	NA	0	0
ENSG00000204300	ENST00000375026	ENSP00000364166	Q6GV28	338661	TMEM225	transmembrane protein 225 [Source:HGNC Symbol;Acc:HGNC:32390]	3	1	0	0	0	0	0	0	0	NA	0	NA	0	0	NA	0	0
ENSG00000204518	ENST00000376221	ENSP00000365395	Q5VUY2	343066	AADACL4	arylacetamide deacetylase-like 4 [Source:HGNC Symbol;Acc:HGNC:32038]	1	0	0	0	0	0	0	0	0	NA	0	NA	0	0	NA	0	0
ENSG00000204711	ENST00000377197	ENSP00000366402	Q5VTT2	138255	C9orf135	chromosome 9 open reading frame 135 [Source:HGNC Symbol;Acc:HGNC:31422]	1	1	0	0	0	0	0	0	1	Influenza A virus STRAIN A / VICTORIA / 3 / 1975 (H3N2) (H9XIJ5)	0	NA	0	0	NA	0	0
ENSG00000205081	ENST00000378657	ENSP00000367926	A6PW82	645090	CXorf30	chromosome X open reading frame 30 [Source:HGNC Symbol;Acc:HGNC:27298]	1	1	0	0	0	0	0	0	0	NA	0	NA	0	0	NA	0	0
ENSG00000205359	ENST00000506729	ENSP00000421339	Q86UG4	133482	SLCO6A1	solute carrier organic anion transporter family, member 6A1 [Source:HGNC Symbol;Acc:HGNC:23613]	4	0	0	0	0	0	1	0	0	NA	1	Decreased human papilloma virus 16 (HPV16) pseudovirus infection	0	0	NA	0	0
ENSG00000205403	ENST00000394634	ENSP00000378130	P05156	3426	CFI	complement factor I [Source:HGNC Symbol;Acc:HGNC:5394]	1	0	0	0	1	1	0	0	1	Hepatitis C virus ISOLATE H (P0C045)	0	NA	0	0	NA	0	0
ENSG00000205884	ENST00000382209	ENSP00000371644	Q30KP8	613210	DEFB136	defensin, beta 136 [Source:HGNC Symbol;Acc:HGNC:34433]	1	0	0	0	0	1	0	0	0	NA	0	NA	0	0	NA	0	0
ENSG00000213231	ENST00000340722	ENSP00000343223	O95988	9623	TCL1B	T-cell leukemia/lymphoma 1B [Source:HGNC Symbol;Acc:HGNC:11649]	1	0	0	0	0	0	0	0	0	NA	1	Decreased viability after Maraba virus infection; Decreased viability after Maraba virus infection; Decreased viability after Maraba virus infection	0	0	NA	0	0
ENSG00000213741	ENST00000396020	ENSP00000379339	P62273	6235	RPS29	ribosomal protein S29 [Source:HGNC Symbol;Acc:HGNC:10419]	1	0	0	0	0	0	0	0	1	Influenza A virus STRAIN A / Wilson-Smith / 1933 (H1N1) (P15682); Influenza A virus STRAIN A / Wilson-Smith / 1933 (H1N1) (Q82506); Influenza A virus STRAIN A / Wilson-Smith / 1933 (H1N1) (P03454); Influenza A virus STRAIN A / Wilson-Smith / 1933 (H1N1) (P05777); Influenza A virus STRAIN A / Wilson-Smith / 1933 (H1N1) (P03470); Influenza A virus STRAIN A / Wilson-Smith / 1933 (H1N1) (P03427)	1	Decreased Hepatitis C virus replication; Downregulation of RLR pathway after Sendai virus (SeV) infection	1	1	ACTT8 B DC GDT GN MF MO NK NKT PRET PROB SP T4 T8	0	1
ENSG00000213853	ENST00000359543	ENSP00000352540	P54851	2013	EMP2	epithelial membrane protein 2 [Source:HGNC Symbol;Acc:HGNC:3334]	4	0	0	0	0	0	1	0	1	Hepatitis C virus ISOLATE CON1 (Q9WMX2)	0	NA	0	1	DC	0	0
ENSG00000214107	ENST00000378981	ENSP00000368264	P43366	4112	MAGEB1	melanoma antigen family B, 1 [Source:HGNC Symbol;Acc:HGNC:6808]	2	0	0	0	0	0	0	0	0	NA	0	NA	0	0	NA	0	0
ENSG00000221855	ENST00000408916	ENSP00000386201	P59536	259287	TAS2R41	taste receptor, type 2, member 41 [Source:HGNC Symbol;Acc:HGNC:18883]	1	0	0	0	0	0	0	0	0	NA	0	NA	0	1	GN	0	0
ENSG00000221963	ENST00000409652	ENSP00000386280	Q9BWW8	80830	APOL6	apolipoprotein L, 6 [Source:HGNC Symbol;Acc:HGNC:14870]	24	0	0	0	0	0	0	0	0	NA	0	NA	0	0	NA	1	0
ENSG00000231389	ENST00000419277	ENSP00000393566	P20036	3113	HLA-DPA1	major histocompatibility complex, class II, DP alpha 1 [Source:HGNC Symbol;Acc:HGNC:4938]	4	0	0	0	0	0	1	0	1	Human immunodeficiency virus 1 (HIV1) ISOLATE HXB2 (P04578)	0	NA	0	0	NA	0	0
ENSG00000235109	ENST00000414429	ENSP00000390076	Q96LW9	64288	ZSCAN31	zinc finger and SCAN domain containing 31 [Source:HGNC Symbol;Acc:HGNC:14097]	2	0	0	0	0	0	0	0	0	NA	1	Decreased Sindbis virus (SINV) infection; Decreased SINV infection	0	0	NA	0	0
ENSG00000235568	ENST00000329021	ENSP00000333680	Q8NET5	150372	NFAM1	NFAT activating protein with ITAM motif 1 [Source:HGNC Symbol;Acc:HGNC:29872]	1	0	0	0	0	0	1	0	0	NA	0	NA	0	1	B DC GDT GN MF MO PRET PROB SP	0	0
ENSG00000255837	ENST00000538986	ENSP00000441624	P59543	259295	TAS2R20	taste receptor, type 2, member 20 [Source:HGNC Symbol;Acc:HGNC:19109]	1	0	0	0	0	0	0	0	0	NA	0	NA	0	0	NA	0	0
ENSG00000261371	ENST00000563924	ENSP00000457421	P16284	5175	PECAM1	platelet/endothelial cell adhesion molecule 1 [Source:HGNC Symbol;Acc:HGNC:8823]	2	0	0	0	1	0	0	0	0	NA	0	NA	0	1	ACTT8 B DC GDT MF MO NK NKT PRET PROB SP T4 T8	0	0
ENSG00000263639	ENST00000582163	ENSP00000463092	P08118	4477	MSMB	microseminoprotein, beta- [Source:HGNC Symbol;Acc:HGNC:7372]	1	0	0	0	0	1	0	0	0	NA	1	Decreased viability after Maraba virus infection; Decreased viability after Maraba virus infection	0	0	NA	0	0
