# Supplementary material for: Genome-scale detection of positive selection in nine primates predicts human-virus evolutionary conflicts
Source: Nucleic Acids Res. 2017 Aug 11;45(18):10634–48. doi: 10.1093/nar/gkx704 (PMC5737536; doi:10.1093/nar/gkx704)
Supplement: Supplementary Data [file gkx704_supp.zip › nar-01319-n-2017-File016.xlsx]

## Sheet: Overview
Gene	Ensembl ID	Part of 11,096	Part of 331	Experimental Evidence	# primate sequences		References
Cases with experimental evidence supporting the importance of a positively selected codon (identified through evolutionary analysis) for a biological phenotype likely to enhance survival
MxA	ENSG00000157601	1	0	1	24		Mitchell PS, Patzina C, Emerman M, Haller O, Malik HS, Kochs G (2012) Evolution-Guided Identification of Antiviral Specificity Determinants in the Broadly Acting Interferon-Induced Innate Immunity Factor MxA. Cell Host Microbe 12: 598–604.
TRIM5	ENSG00000132256	1	1	1	17		Sawyer SL, Wu LI, Emerman M, Malik HS (2005) Positive selection of primate TRIM5alpha identifies a critical species-specific retroviral restriction domain. Proc Natl Acad Sci USA 102: 2832–2837.
MAVS	ENSG00000088888	1	1	1	21		Patel MR, Loo Y-M, Horner SM, Gale M, Malik HS (2012) Convergent evolution of escape from hepaciviral antagonism in primates. PLoS Biol 10: e1001282.
PKR	ENSG00000055332	0	0	1	20		Elde NC, Child SJ, Geballe AP, Malik HS (2009) Protein kinase R reveals an evolutionary model for defeating viral mimicry. Nature 457: 485–489.
Tetherin (BST2)	ENSG00000130303	1	1	1	20		Gupta RK, Hué S, Schaller T, Verschoor E, Pillay D, Towers GJ (2009) Mutation of a single residue renders human tetherin resistant to HIV-1 Vpu-mediated depletion. PLoS Pathog 5: e1000443.	+	http://www.ncbi.nlm.nih.gov/pubmed/20444900?dopt=Abstract	+	http://journals.plos.org/plospathogens/article?id=10.1371/journal.ppat.1000300
SAMHD1	ENSG00000101347	1	1	1	31		Laguette N, Rahm N, Sobhian B, Chable-Bessia C, Münch J, Snoeck J, Sauter D, Switzer WM, Heneine W, Kirchhoff F, et al. (2012) Evolutionary and functional analyses of the interaction between the myeloid restriction factor SAMHD1 and the lentiviral Vpx protein. Cell Host Microbe 11: 205–217.	+	http://www.ncbi.nlm.nih.gov/pubmed/22284954?dopt=Abstract
Genes showing statistical evidence for positive selection in small-scale studies that specifically focused on these genes/gene families
APOBEC3G	ENSG00000239713	0	0		10		Sawyer SL, Emerman M, Malik HS (2004) Ancient adaptive evolution of the primate antiviral DNA-editing enzyme APOBEC3G. PLoS Biol 2: E275.
IFI16	ENSG00000163565	1	1		16		Cagliani R, Forni D, Biasin M, Comabella M, Guerini FR, Riva S, Pozzoli U, Agliardi C, Caputo D, Malhotra S, et al. (2014) Ancient and recent selective pressures shaped genetic diversity at AIM2-like nucleic acid sensors. Genome Biol Evol 6: 830–845.
AIM2	ENSG00000163568	1	0		16		Cagliani R, Forni D, Biasin M, Comabella M, Guerini FR, Riva S, Pozzoli U, Agliardi C, Caputo D, Malhotra S, et al. (2014) Ancient and recent selective pressures shaped genetic diversity at AIM2-like nucleic acid sensors. Genome Biol Evol 6: 830–845.
OAS1	ENSG00000089127	1	1		22		Hancks DC, Hartley MK, Hagan C, Clark NL, Elde NC (2015) Overlapping Patterns of Rapid Evolution in the Nucleic Acid Sensors cGAS and OAS1 Suggest a Common Mechanism of Pathogen Antagonism and Escape. PLoS Genet 11: e1005203.
cGAS	ENSG00000164430	0	0		22		Hancks DC, Hartley MK, Hagan C, Clark NL, Elde NC (2015) Overlapping Patterns of Rapid Evolution in the Nucleic Acid Sensors cGAS and OAS1 Suggest a Common Mechanism of Pathogen Antagonism and Escape. PLoS Genet 11: e1005203.
OAS2	ENSG00000111335	1	0		20		Hancks DC, Hartley MK, Hagan C, Clark NL, Elde NC (2015) Overlapping Patterns of Rapid Evolution in the Nucleic Acid Sensors cGAS and OAS1 Suggest a Common Mechanism of Pathogen Antagonism and Escape. PLoS Genet 11: e1005203.
OAS3	ENSG00000111331	0	0		11		Hancks DC, Hartley MK, Hagan C, Clark NL, Elde NC (2015) Overlapping Patterns of Rapid Evolution in the Nucleic Acid Sensors cGAS and OAS1 Suggest a Common Mechanism of Pathogen Antagonism and Escape. PLoS Genet 11: e1005203.
OASL	ENSG00000135114	1	0		11		Hancks DC, Hartley MK, Hagan C, Clark NL, Elde NC (2015) Overlapping Patterns of Rapid Evolution in the Nucleic Acid Sensors cGAS and OAS1 Suggest a Common Mechanism of Pathogen Antagonism and Escape. PLoS Genet 11: e1005203.
TLR1	ENSG00000174125	1	1		11		Wlasiuk G, Nachman MW (2010) Adaptation and constraint at Toll-like receptors in primates. Mol Biol Evol 27: 2172–2186.
TLR8	ENSG00000101916	1	1		9		Wlasiuk G, Nachman MW (2010) Adaptation and constraint at Toll-like receptors in primates. Mol Biol Evol 27: 2172–2186.
PARP4	ENSG00000102699	0	0		15		Daugherty MD, Young JM, Kerns JA, Malik HS (2014) Rapid evolution of PARP genes suggests a broad role for ADP-ribosylation in host-virus conflicts. PLoS Genet 10: e1004403.
PARP9	ENSG00000138496	1	1		20		Daugherty MD, Young JM, Kerns JA, Malik HS (2014) Rapid evolution of PARP genes suggests a broad role for ADP-ribosylation in host-virus conflicts. PLoS Genet 10: e1004403.
PARP13 [ZAP]	ENSG00000105939	1	1		13		Kerns JA, Emerman M, Malik HS (2008) Positive selection and increased antiviral activity associated with the PARP-containing isoform of human zinc-finger antiviral protein. PLoS Genet 4: e21.
PARP14	ENSG00000173193	1	1		20		Daugherty MD, Young JM, Kerns JA, Malik HS (2014) Rapid evolution of PARP genes suggests a broad role for ADP-ribosylation in host-virus conflicts. PLoS Genet 10: e1004403.
PARP15	ENSG00000173200	0	0		20		Daugherty MD, Young JM, Kerns JA, Malik HS (2014) Rapid evolution of PARP genes suggests a broad role for ADP-ribosylation in host-virus conflicts. PLoS Genet 10: e1004403.
APOL6	ENSG00000221963	1	1		18		Smith EE, Malik HS (2009) The apolipoprotein L family of programmed cell death and immunity genes rapidly evolved in primates at discrete sites of host-pathogen interactions. Genome Res 19: 850–858.
Transferrin (TF)	ENSG00000091513	1	1	1	21		Barber MF and Elde NC (2014) Nutritional immunity. Escape from bacterial iron piracy through rapid evolution of transferrin. Science 346: 1362–1366.
Lactoferrin (LTF)	ENSG00000012223	1	1		15		Barber MF, Kronenberg Z, Yandell M, Elde NC (2016) Antimicrobial Functions of Lactoferrin Promote Genetic Conflicts in Ancient Primates and Modern Humans. PLoS Genet 12: e1006063.
Studies of positive selection in mammals (rather than primates)
RIG-I	ENSG00000107201	0	0		42 mammals		Cagliani R, Forni D, Tresoldi C, Pozzoli U, Filippi G, Rainone V, De Gioia L, Clerici M, Sironi M (2014) RIG-I-like receptors evolved adaptively in mammals, with parallel evolution at LGP2 and RIG-I. J Mol Biol 426: 1351–1365.
MDA5	ENSG00000115267	1	0		46 mammals		Cagliani R, Forni D, Tresoldi C, Pozzoli U, Filippi G, Rainone V, De Gioia L, Clerici M, Sironi M (2014) RIG-I-like receptors evolved adaptively in mammals, with parallel evolution at LGP2 and RIG-I. J Mol Biol 426: 1351–1365.
LGP2	ENSG00000108771	0	0		46 mammals		Cagliani R, Forni D, Tresoldi C, Pozzoli U, Filippi G, Rainone V, De Gioia L, Clerici M, Sironi M (2014) RIG-I-like receptors evolved adaptively in mammals, with parallel evolution at LGP2 and RIG-I. J Mol Biol 426: 1351–1365.
SIGLEC6	ENSG00000105492	1	1		6 mammals		Kosiol C, Vinar T, da Fonseca RR, Hubisz MJ, Bustamante CD, Nielsen R, Siepel A (2008) Patterns of positive selection in six Mammalian genomes. PLoS Genet 4: e1000144.	Angata T, Margulies EH, Green ED, Varki A (2004) Large-scale sequencing of the CD33-related Siglec gene cluster in five mammalian species reveals rapid evolution by multiple mechanisms. Proc Natl Acad Sci USA 101: 13251–13256.
CD22 (SIGLEC2)	ENSG00000012124	1	1		6 mammals		Kosiol C, Vinar T, da Fonseca RR, Hubisz MJ, Bustamante CD, Nielsen R, Siepel A (2008) Patterns of positive selection in six Mammalian genomes. PLoS Genet 4: e1000144.	Angata T, Margulies EH, Green ED, Varki A (2004) Large-scale sequencing of the CD33-related Siglec gene cluster in five mammalian species reveals rapid evolution by multiple mechanisms. Proc Natl Acad Sci USA 101: 13251–13256.
CFH	ENSG00000000971	1	1		6 mammals		Kosiol C, Vinar T, da Fonseca RR, Hubisz MJ, Bustamante CD, Nielsen R, Siepel A (2008) Patterns of positive selection in six Mammalian genomes. PLoS Genet 4: e1000144.
CD46	ENSG00000117335	1	1		6 mammals		Kosiol C, Vinar T, da Fonseca RR, Hubisz MJ, Bustamante CD, Nielsen R, Siepel A (2008) Patterns of positive selection in six Mammalian genomes. PLoS Genet 4: e1000144.

## Sheet: TRIM5
PSR identifed in both our large-scale evolutionary analysis, as well as in previous small-scale case study/studies
PSR DETECTED BY OUR ANALYSES
PSR REPORTED IN CASE STUDY?	PSR	ensembl.id	ensembl.transcript.id	ensembl.protein.id	EntrezGene.ID	HGNC.symbol	Description	aa.human	position.aln	length_alignment	position.aln.relative	position.human	length_human_sequence	position.human.relative
0	T172	ENSG00000132256	ENST00000380034	ENSP00000369373	85363	TRIM5	tripartite motif containing 5 [Source:HGNC Symbol;Acc:HGNC:16276]	T	195	545	0.357798	172	493	0.348884
4	Q175	ENSG00000132256	ENST00000380034	ENSP00000369373	85363	TRIM5	tripartite motif containing 5 [Source:HGNC Symbol;Acc:HGNC:16276]	Q	198	545	0.363303	175	493	0.35497
4	T215	ENSG00000132256	ENST00000380034	ENSP00000369373	85363	TRIM5	tripartite motif containing 5 [Source:HGNC Symbol;Acc:HGNC:16276]	T	238	545	0.436697	215	493	0.436105
0	Q272	ENSG00000132256	ENST00000380034	ENSP00000369373	85363	TRIM5	tripartite motif containing 5 [Source:HGNC Symbol;Acc:HGNC:16276]	Q	295	545	0.541284	272	493	0.551724
4	K324	ENSG00000132256	ENST00000380034	ENSP00000369373	85363	TRIM5	tripartite motif containing 5 [Source:HGNC Symbol;Acc:HGNC:16276]	K	347	545	0.636697	324	493	0.657201
4	R335	ENSG00000132256	ENST00000380034	ENSP00000369373	85363	TRIM5	tripartite motif containing 5 [Source:HGNC Symbol;Acc:HGNC:16276]	R	358	545	0.656881	335	493	0.679513
4	Q337	ENSG00000132256	ENST00000380034	ENSP00000369373	85363	TRIM5	tripartite motif containing 5 [Source:HGNC Symbol;Acc:HGNC:16276]	Q	362	545	0.66422	337	493	0.68357
0	P381	ENSG00000132256	ENST00000380034	ENSP00000369373	85363	TRIM5	tripartite motif containing 5 [Source:HGNC Symbol;Acc:HGNC:16276]	P	433	545	0.794495	381	493	0.772819
0	C385	ENSG00000132256	ENST00000380034	ENSP00000369373	85363	TRIM5	tripartite motif containing 5 [Source:HGNC Symbol;Acc:HGNC:16276]	C	437	545	0.801835	385	493	0.780933
4	G407	ENSG00000132256	ENST00000380034	ENSP00000369373	85363	TRIM5	tripartite motif containing 5 [Source:HGNC Symbol;Acc:HGNC:16276]	G	459	545	0.842202	407	493	0.825558
0	A412	ENSG00000132256	ENST00000380034	ENSP00000369373	85363	TRIM5	tripartite motif containing 5 [Source:HGNC Symbol;Acc:HGNC:16276]	A	464	545	0.851376	412	493	0.8357
4	G483	ENSG00000132256	ENST00000380034	ENSP00000369373	85363	TRIM5	tripartite motif containing 5 [Source:HGNC Symbol;Acc:HGNC:16276]	G	535	545	0.981651	483	493	0.979716
Sawyer SL, Wu LI, Emerman M, Malik HS (2005) Positive selection of primate TRIM5alpha identifies a critical species-specific retroviral restriction domain. Proc Natl Acad Sci USA 102: 2832–2837.
EVOLUTIONARY ANALYSIS
F3X4		F3X4		F61		F61
M2		M8		M2		M8
A. PAML (1) Analysis of Entire Data Set (hominids+OWM+NWM)	B. PAML (1) Analysis of Partial Data Set (hominids+OWM)	A. PAML (1) Analysis of Entire Data Set (hominids+OWM+NWM)	B. PAML (1) Analysis of Partial Data Set (hominids+OWM)	A. PAML (1) Analysis of Entire Data Set (hominids+OWM+NWM)	B. PAML (1) Analysis of Partial Data Set (hominids+OWM)	A. PAML (1) Analysis of Entire Data Set (hominids+OWM+NWM)	B. PAML (1) Analysis of Partial Data Set (hominids+OWM)
(47–51: gaps)	330 G 0.9960**	(47-51: gaps)	330 G 0.9959**	(47-51: gaps)	330 G 0.9914**	(47-51: gaps)	330 G 0.9919**
175 Q 0.9958**	332 R 0.9929**	139 Q 0.9534*	332 R 0.9927**	175 Q 0.9954**	332 R 0.9934**	139 Q 0.9532*	332 R 0.9938**
213 S 0.9635*	335 R 0.9890*	175 Q 0.9967**	335 R 0.9888*	213 S 0.9544*	335 R 0.9840*	175 Q 0.9963**	335 R 0.9849*
215 T 0.9955**	337 Q 0.9981**	213 S 0.9739*	337 Q 0.9980**	215 T 0.9970**	337 Q 0.9984**	213 S 0.9659*	337 Q 0.9985**
228 L 0.9942**	340 V 0.9993**	215 T 0.9966**	340 V 0.9992**	228 L 0.9957**	338 T 0.6807	215 T 0.9975**	340 V 0.9994**
310 C 0.9924**		228 L 0.9958**		310 C 0.9930**	340 V 0.9993**	228 L 0.9967**
311 A 0.9603*		257 T 0.9511*		311 A 0.9669*		257 T 0.9607*
317 K 0.9757*		310 C 0.9943**		317 K 0.9736*		310 C 0.9945**
324 K 0.9995**		311 A 0.9717*		324 K 0.9994**		311 A 0.9749*
325 P 0.9933**		317 K 0.9830*		325 P 0.9903**		317 K 0.9805*
(326-338: gaps)		324 K 0.9996**		(326-338: gaps)		324 K 0.9995**
339 F 0.9994**		325 P 0.9946**		339 F 0.9987**		325 P 0.9920**
340 V 0.9999**		(326-338: gaps)		340 V 0.9999**		(326-338: gaps)
(385-386: gaps)		339 F 0.9995**		(385-386: gaps)		339 F 0.9989**
389 K 0.9953**		340 V 0.9999**		389 K 0.9935**		340 V 0.9999**
407 G 0.9974**		384 D 0.9539*		407 G 0.9958**		(385-386: gaps)
418 F 0.9997**		(385-386: gaps)		411 S 0.9536*		389 K 0.9949**
421 P 0.9769*		389 K 0.9964**		418 F 0.9994**		390 N 0.9587*
423 V 0.9633*		390 N 0.9611*		421 P 0.9784*		407 G 0.9966**
471 Q 0.9535*		407 G 0.9979**		423 V 0.9680*		411 S 0.9653*
483 G 0.9936**		418 F 0.9998**		483 G 0.9909**		418 F 0.9995**
		421 P 0.9830*				421 P 0.9832*
		423 V 0.9737*				423 V 0.9756*
		471 Q 0.9670*				471 Q 0.9570*
		483 G 0.9952**				483 G 0.9929**
COMBINED TABLE
Codon freq	Evolutionary model	Species subset	Human position	Amino acid	Posterior	REPORTED BY US?
F3X4	M2	ALL	(47–51: gaps)			FALSE
F3X4	M2	ALL	175	Q	0.9958**	TRUE
F3X4	M2	ALL	213	S	0.9635*	FALSE
F3X4	M2	ALL	215	T	0.9955**	TRUE
F3X4	M2	ALL	228	L	0.9942**	FALSE
F3X4	M2	ALL	310	C	0.9924**	FALSE
F3X4	M2	ALL	311	A	0.9603*	FALSE
F3X4	M2	ALL	317	K	0.9757*	FALSE
F3X4	M2	ALL	324	K	0.9995**	TRUE
F3X4	M2	ALL	325	P	0.9933**	FALSE
F3X4	M2	ALL	(326-338: gaps)			FALSE
F3X4	M2	ALL	339	F	0.9994**	FALSE
F3X4	M2	ALL	340	V	0.9999**	FALSE
F3X4	M2	ALL	(385-386: gaps)			FALSE
F3X4	M2	ALL	389	K	0.9953**	FALSE
F3X4	M2	ALL	407	G	0.9974**	TRUE
F3X4	M2	ALL	418	F	0.9997**	FALSE
F3X4	M2	ALL	421	P	0.9769*	FALSE
F3X4	M2	ALL	423	V	0.9633*	FALSE
F3X4	M2	ALL	471	Q	0.9535*	FALSE
F3X4	M2	ALL	483	G	0.9936**	TRUE
F3X4	M2	HOM+OWM	330	G	0.9960**	FALSE
F3X4	M2	HOM+OWM	332	R	0.9929**	FALSE
F3X4	M2	HOM+OWM	335	R	0.9890*	TRUE
F3X4	M2	HOM+OWM	337	Q	0.9981**	TRUE
F3X4	M2	HOM+OWM	340	V	0.9993**	FALSE
F3X4	M8	ALL	(47-51: gaps)			FALSE
F3X4	M8	ALL	139	Q	0.9534*	FALSE
F3X4	M8	ALL	175	Q	0.9967**	TRUE
F3X4	M8	ALL	213	S	0.9739*	FALSE
F3X4	M8	ALL	215	T	0.9966**	TRUE
F3X4	M8	ALL	228	L	0.9958**	FALSE
F3X4	M8	ALL	257	T	0.9511*	FALSE
F3X4	M8	ALL	310	C	0.9943**	FALSE
F3X4	M8	ALL	311	A	0.9717*	FALSE
F3X4	M8	ALL	317	K	0.9830*	FALSE
F3X4	M8	ALL	324	K	0.9996**	TRUE
F3X4	M8	ALL	325	P	0.9946**	FALSE
F3X4	M8	ALL	(326-338: gaps)			FALSE
F3X4	M8	ALL	339	F	0.9995**	FALSE
F3X4	M8	ALL	340	V	0.9999**	FALSE
F3X4	M8	ALL	384	D	0.9539*	FALSE
F3X4	M8	ALL	(385-386: gaps)			FALSE
F3X4	M8	ALL	389	K	0.9964**	FALSE
F3X4	M8	ALL	390	N	0.9611*	FALSE
F3X4	M8	ALL	407	G	0.9979**	TRUE
F3X4	M8	ALL	418	F	0.9998**	FALSE
F3X4	M8	ALL	421	P	0.9830*	FALSE
F3X4	M8	ALL	423	V	0.9737*	FALSE
F3X4	M8	ALL	471	Q	0.9670*	FALSE
F3X4	M8	ALL	483	G	0.9952**	TRUE
F3X4	M8	HOM+OWM	330	G	0.9959**	FALSE
F3X4	M8	HOM+OWM	332	R	0.9927**	FALSE
F3X4	M8	HOM+OWM	335	R	0.9888*	TRUE
F3X4	M8	HOM+OWM	337	Q	0.9980**	TRUE
F3X4	M8	HOM+OWM	340	V	0.9992**	FALSE
F61	M2	ALL	(47-51: gaps)			FALSE
F61	M2	ALL	175	Q	0.9954**	TRUE
F61	M2	ALL	213	S	0.9544*	FALSE
F61	M2	ALL	215	T	0.9970**	TRUE
F61	M2	ALL	228	L	0.9957**	FALSE
F61	M2	ALL	310	C	0.9930**	FALSE
F61	M2	ALL	311	A	0.9669*	FALSE
F61	M2	ALL	317	K	0.9736*	FALSE
F61	M2	ALL	324	K	0.9994**	TRUE
F61	M2	ALL	325	P	0.9903**	FALSE
F61	M2	ALL	(326-338: gaps)			FALSE
F61	M2	ALL	339	F	0.9987**	FALSE
F61	M2	ALL	340	V	0.9999**	FALSE
F61	M2	ALL	(385-386: gaps)			FALSE
F61	M2	ALL	389	K	0.9935**	FALSE
F61	M2	ALL	407	G	0.9958**	TRUE
F61	M2	ALL	411	S	0.9536*	FALSE
F61	M2	ALL	418	F	0.9994**	FALSE
F61	M2	ALL	421	P	0.9784*	FALSE
F61	M2	ALL	423	V	0.9680*	FALSE
F61	M2	ALL	483	G	0.9909**	TRUE
F61	M2	HOM+OWM	330	G	0.9914**	FALSE
F61	M2	HOM+OWM	332	R	0.9934**	FALSE
F61	M2	HOM+OWM	335	R	0.9840*	TRUE
F61	M2	HOM+OWM	337	Q	0.9984**	TRUE
F61	M2	HOM+OWM	338	T	0.6807	FALSE
F61	M2	HOM+OWM	340	V	0.9993**	FALSE
F61	M8	ALL	(47-51: gaps)			FALSE
F61	M8	ALL	139	Q	0.9532*	FALSE
F61	M8	ALL	175	Q	0.9963**	TRUE
F61	M8	ALL	213	S	0.9659*	FALSE
F61	M8	ALL	215	T	0.9975**	TRUE
F61	M8	ALL	228	L	0.9967**	FALSE
F61	M8	ALL	257	T	0.9607*	FALSE
F61	M8	ALL	310	C	0.9945**	FALSE
F61	M8	ALL	311	A	0.9749*	FALSE
F61	M8	ALL	317	K	0.9805*	FALSE
F61	M8	ALL	324	K	0.9995**	TRUE
F61	M8	ALL	325	P	0.9920**	FALSE
F61	M8	ALL	(326-338: gaps)			FALSE
F61	M8	ALL	339	F	0.9989**	FALSE
F61	M8	ALL	340	V	0.9999**	FALSE
F61	M8	ALL	(385-386: gaps)			FALSE
F61	M8	ALL	389	K	0.9949**	FALSE
F61	M8	ALL	390	N	0.9587*	FALSE
F61	M8	ALL	407	G	0.9966**	TRUE
F61	M8	ALL	411	S	0.9653*	FALSE
F61	M8	ALL	418	F	0.9995**	FALSE
F61	M8	ALL	421	P	0.9832*	FALSE
F61	M8	ALL	423	V	0.9756*	FALSE
F61	M8	ALL	471	Q	0.9570*	FALSE
F61	M8	ALL	483	G	0.9929**	TRUE
F61	M8	HOM+OWM	330	G	0.9919**	FALSE
F61	M8	HOM+OWM	332	R	0.9938**	FALSE
F61	M8	HOM+OWM	335	R	0.9849*	TRUE
F61	M8	HOM+OWM	337	Q	0.9985**	TRUE
F61	M8	HOM+OWM	340	V	0.9994**	FALSE

## Sheet: MAVS
PSR identifed in both our large-scale evolutionary analysis, as well as in previous small-scale case study/studies
PSR DETECTED BY OUR ANALYSES
REPORTED IN CASE STUDY?	PSR	ensembl.id	ensembl.transcript.id	ensembl.protein.id	EntrezGene.ID	HGNC.symbol	Description	aa.human	position.aln	length_alignment	position.aln.relative	position.human	length_human_sequence	position.human.relative
1	S100	ENSG00000088888	ENST00000428216	ENSP00000401980	57506	MAVS	mitochondrial antiviral signaling protein [Source:HGNC Symbol;Acc:HGNC:29233]	S	242	762	0.317585	100	540	0.185185
Patel MR, Loo Y-M, Horner SM, Gale M, Malik HS (2012) Convergent evolution of escape from hepaciviral antagonism in primates. PLoS Biol 10: e1001282.
Residues identified as being under recurrent positive selection are indicated on a schematic of the MAVS protein, including the CARD, Proline-rich, and transmembrane (TM) domains. CodeML program of PAML software was used to identify sites under positive selection by comparing M7 (beta) versus M8 (beta & v) models, assuming codon frequencies according to the F61 model. Web-based implementation of …	Amino acid	Human position
	R	14
1	N	60
	V	82
1	S	90
1	S	100
	R	102
1	A	149
	L	161
1	T	163
	G	194
1	L	310
	R	355
	T	365
1	V	423
	P	431
	M	449
1	A	497
	R	504
1	V	506	experimental evidence

## Sheet: Tetherin (BST2)
PSR identifed in both our large-scale evolutionary analysis, as well as in previous small-scale case study/studies
PSR DETECTED BY OUR ANALYSES
REPORTED IN CASE STUDY?	PSR	ensembl.id	ensembl.transcript.id	ensembl.protein.id	EntrezGene.ID	HGNC.symbol	Description	aa.human	position.aln	length_alignment	position.aln.relative	position.human	length_human_sequence	position.human.relative
0	K79	ENSG00000130303	ENST00000252593	ENSP00000252593	684	BST2	bone marrow stromal cell antigen 2 [Source:HGNC Symbol;Acc:HGNC:1119]	K	86	377	0.228117	79	180	0.438889
Lim ES, Malik HS, Emerman M (2010) Ancient adaptive evolution of tetherin shaped the functions of Vpu and Nef in human immunodeficiency virus and primate lentiviruses. J Virol 84: 7124–7134.
human aa	human pos	aln codon	note	exp
C	9	9
-	-	17	missing in human	experimental evidence
I	36	43
T	45	52	NOT IDENTIFIED IN EVO ANALYSIS	experimental evidence
>9606__Homo_sapiens__ENSG00000130303__ENST00000252593__ENSP00000252593
MASTSYDYCRVPMEDGDKRCKLLLGIGILVLLIIVILGVPLIIFTIKANSEACRDGLRAV..
>our masked sequence
MASTSYDYCRVPMEoGDKRCKLLLGIGILVLLIIooLGVPLIIFTIKANSEACRDGLRAV..
Gupta RK, Hué S, Schaller T, Verschoor E, Pillay D, Towers GJ (2009) Mutation of a single residue renders human tetherin resistant to HIV-1 Vpu-mediated depletion. PLoS Pathog 5: e1000443.
human aa	human pos	exp
C	9
R	10
E	14
L	24
I	26	experimental evidence
V	30	experimental evidence
I	36	experimental evidence
T	45	experimental evidence
A	89
A	100
R	139
V	146
Y	153
Q	167
L	169

## Sheet: SAMHD1
PSR identifed in both our large-scale evolutionary analysis, as well as in previous small-scale case study/studies
PSR DETECTED BY OUR ANALYSES
REPORTED IN CASE STUDY?	PSR	ensembl.id	ensembl.transcript.id	ensembl.protein.id	EntrezGene.ID	HGNC.symbol	Description	aa.human	position.aln	length_alignment	position.aln.relative	position.human	length_human_sequence	position.human.relative
0	S283	ENSG00000101347	ENST00000262878	ENSP00000262878	25939	SAMHD1	SAM domain and HD domain 1 [Source:HGNC Symbol;Acc:HGNC:15925]	S	284	627	0.452951	283	626	0.452077
0	N293	ENSG00000101347	ENST00000262878	ENSP00000262878	25939	SAMHD1	SAM domain and HD domain 1 [Source:HGNC Symbol;Acc:HGNC:15925]	N	294	627	0.4689	293	626	0.468051
1	M626	ENSG00000101347	ENST00000262878	ENSP00000262878	25939	SAMHD1	SAM domain and HD domain 1 [Source:HGNC Symbol;Acc:HGNC:15925]	M	627	627	1	626	626	1
Laguette N, Rahm N, Sobhian B, Chable-Bessia C, Münch J, Snoeck J, Sauter D, Switzer WM, Heneine W, Kirchhoff F, et al. (2012) Evolutionary and functional analyses of the interaction between the myeloid restriction factor SAMHD1 and the lentiviral Vpx protein. Cell Host Microbe 11: 205–217.
human aa	human pos
..17 in total..
Q	256
R	408
S	601
T	602
S	614
V	618
M	626
..17 in total..
Lim ES, Fregoso OI, McCoy CO, Matsen FA, Malik HS, Emerman M (2012) The ability of primate lentiviruses to degrade the monocyte restriction factor SAMHD1 preceded the birth of the viral accessory protein Vpx. Cell Host Microbe 11: 194–204.
human aa	human pos
W	32
L	36
G	46	experimental evidence
R	69	experimental evidence
L	107
K	486
