# Supplementary material for: Genome-scale detection of positive selection in nine primates predicts human-virus evolutionary conflicts
Source: Nucleic Acids Res. 2017 Aug 11;45(18):10634–48. doi: 10.1093/nar/gkx704 (PMC5737536; doi:10.1093/nar/gkx704)
Supplement: Supplementary Data [file gkx704_supp.zip › nar-01319-n-2017-File017.txt]

Ensembl.Gene.ID	Ensembl.Transcript.ID	HGNC.Symbol	UniProt.SwissProt.Accession	UniProt.SwissProt.Length	PSG	PSR.total	ExAC.unique_variants.missense.background	ExAC.unique_variants.missense.observed	ExAC.unique_variants.missense.observed.per_codon	ExAC.unique_variants.synonymous.background	ExAC.unique_variants.synonymous.observed	ExAC.unique_variants.synonymous.observed.per_codon	ExAC.unique_variants.dN_dS	ExAC.allele_frequencies.total_missense.per_codon	ExAC.allele_frequencies.total_synonymous.per_codon	ExAC.allele_frequencies.total_missense_over_total_synonymous.per_codon
ENSG00000000003	ENST00000373020	TSPAN6	O43657	245	FALSE	NA	1620	59	0.240816326530612	489	26	0.106122448979592	0.68497150997151	0.00047872552244898	6.07182448979592e-06	0.321811298657486
ENSG00000000005	ENST00000373031	TNMD	Q9H2S6	317	FALSE	NA	2120	63	0.198738170347003	579	32	0.100946372239748	0.537691627358491	NA	NA	NA
ENSG00000000457	ENST00000367772	SCYL3	Q8IZE3	742	FALSE	NA	4863	225	0.303234501347709	1502	108	0.1455525606469	0.643464253889917	NA	NA	NA
ENSG00000000938	ENST00000374005	FGR	P09769	529	FALSE	NA	3480	119	0.224952741020794	1088	89	0.168241965973535	0.418029187653364	6.97683553875236e-06	5.40451096408318e-05	0.000244031793323122
ENSG00000001036	ENST00000002165	FUCA2	Q9BTY2	467	FALSE	NA	3074	145	0.310492505353319	918	70	0.149892933618844	0.618598382749326	0.00138579864239829	0.000826585077087794	0.0035900102667148
ENSG00000001084	ENST00000229416	GCLC	P48506	637	FALSE	NA	4237	134	0.210361067503925	1233	88	0.138147566718995	0.443125496170103	1.34996295133438e-05	5.97934866562009e-05	0.000354428420135642
ENSG00000001167	ENST00000341376	NFYA	P23511	347	FALSE	NA	2253	55	0.15850144092219	738	50	0.144092219020173	0.360319573901465	NA	NA	NA
ENSG00000001460	ENST00000374409	STPG1	Q5TH74	334	FALSE	NA	2190	128	0.383233532934132	677	52	0.155688622754491	0.76094134176326	NA	NA	NA
ENSG00000001461	ENST00000374399	NIPAL3	Q6P499	406	FALSE	NA	2675	152	0.374384236453202	857	97	0.238916256157635	0.502029097215531	NA	NA	NA
ENSG00000001497	ENST00000374811	LAS1L	Q9Y4W2	734	FALSE	NA	4851	113	0.153950953678474	1445	80	0.108991825613079	0.420750876108019	7.37383514986376e-06	4.44257629427793e-06	0.00226132232041996
ENSG00000001561	ENST00000321037	ENPP4	Q9Y6X5	453	FALSE	NA	3044	143	0.315673289183223	855	53	0.116997792494481	0.75784717229068	0.00117621601324503	0.000190278456953642	0.013645808264723
ENSG00000001617	ENST00000002829	SEMA3F	Q13275	785	FALSE	NA	5119	286	0.364331210191083	1702	171	0.217834394904459	0.556089057050388	NA	NA	NA
ENSG00000001626	ENST00000003084	CFTR	P13569	1480	FALSE	NA	9730	715	0.483108108108108	2940	183	0.123648648648649	1.18056374572473	0.000398271130405405	0.000478131335810811	0.000562820495089381
ENSG00000001629	ENST00000265742	ANKIB1	Q9P2G1	1089	FALSE	NA	7240	236	0.216712580348944	2102	116	0.106519742883379	0.590674414174128	0.000482034354453627	0.000174697988062443	0.0025337409368705
ENSG00000001631	ENST00000394507	KRIT1	O00522	736	FALSE	NA	4877	192	0.260869565217391	1389	93	0.126358695652174	0.587987062379702	1.1135316576087e-05	0.000185713730978261	8.14668152850823e-05
ENSG00000002016	ENST00000358495	RAD52	P43351	418	FALSE	NA	2736	166	0.397129186602871	855	72	0.172248803827751	0.720486111111111	NA	NA	NA
ENSG00000002330	ENST00000394532	BAD	Q92934	168	FALSE	NA	1116	63	0.375	345	35	0.208333333333333	0.556451612903226	9.28632142857143e-06	0.000747974392857143	7.39005550416923e-05
ENSG00000002549	ENST00000226299	LAP3	P28838	519	FALSE	NA	3416	177	0.341040462427746	1075	94	0.18111753371869	0.592565025661468	1.91222312138728e-05	0.00151037336223507	2.43942173874856e-05
ENSG00000002587	ENST00000002596	HS3ST1	O14792	307	FALSE	NA	2029	124	0.403908794788274	637	69	0.224755700325733	0.564195970028786	3.881532247557e-05	0.00153539932247557	8.23461840277938e-05
ENSG00000002726	ENST00000416793	AOC1	P19801-2	770	FALSE	NA	NA	NA	NA	NA	NA	NA	NA	0.00236480263376623	0.00324998278441558	0.000944981083091097
ENSG00000002745	ENST00000222462	WNT16	Q9UBV4	365	FALSE	NA	2422	146	0.4	712	58	0.158904109589041	0.739998291523107	NA	NA	NA
ENSG00000002746	ENST00000395891	HECW1	Q76N89	1606	FALSE	NA	10581	490	0.305105853051059	3296	302	0.188044831880448	0.505416744120256	0.000133904137608966	0.00121187180821918	6.8800528333589e-05
ENSG00000002919	ENST00000393405	SNX11	Q9Y5W9	270	FALSE	NA	1754	94	0.348148148148148	558	38	0.140740740740741	0.786953129688531	NA	NA	NA
ENSG00000003056	ENST00000000412	M6PR	P20645	277	FALSE	NA	1820	78	0.28158844765343	563	31	0.111913357400722	0.778341013824885	1.31420866425993e-05	2.5273357400722e-06	0.0187724786059138
ENSG00000003137	ENST00000001146	CYP26B1	Q9NR63	512	FALSE	NA	3350	196	0.3828125	1122	125	0.244140625	0.525162985074627	0.00037793866796875	0.000184824677734375	0.00399384687112687
ENSG00000003400	ENST00000286186	CASP10	Q92851-4	522	TRUE	6	NA	NA	NA	NA	NA	NA	NA	0.000953823881226054	0.00087711969348659	0.00208323770196734
ENSG00000003402	ENST00000309955	CFLAR	O15519	480	FALSE	NA	3180	92	0.191666666666667	937	62	0.129166666666667	0.437228646784338	1.81032729166667e-05	0.000989606560416667	3.81112589773481e-05
ENSG00000003509	ENST00000002125	NDUFAF7	Q7L592	441	FALSE	NA	2887	193	0.437641723356009	908	72	0.163265306122449	0.843070469152908	NA	NA	NA
ENSG00000003987	ENST00000180173	MTMR7	Q9Y216	660	FALSE	NA	4409	318	0.481818181818182	1262	134	0.203030303030303	0.679268660101624	NA	NA	NA
ENSG00000003989	ENST00000004531	SLC7A2	P52569-3	698	FALSE	NA	NA	NA	NA	NA	NA	NA	NA	0.000735363851002865	0.000143530898280802	0.00734009112404374
ENSG00000004399	ENST00000324093	PLXND1	Q9Y4D7	1925	FALSE	NA	12588	631	0.327792207792208	4209	404	0.20987012987013	0.522240063615513	NA	NA	NA
ENSG00000004468	ENST00000226279	CD38	P28907	300	FALSE	NA	2007	109	0.363333333333333	578	30	0.1	1.04637103471184	2.25955466666667e-05	0.00021692264	0.000347213591393175
ENSG00000004478	ENST00000001008	FKBP4	Q02790	459	FALSE	NA	3039	140	0.305010893246187	897	76	0.16557734204793	0.543721099392113	5.69736557734205e-05	7.38624183006536e-06	0.0168049753260922
ENSG00000004487	ENST00000400181	KDM1A	O60341-2	876	FALSE	NA	NA	NA	NA	NA	NA	NA	NA	8.32715182648402e-06	3.2541196347032e-05	0.000292118365258818
ENSG00000004534	ENST00000266022	RBM6	P78332	1123	FALSE	NA	7422	334	0.297417631344613	2182	137	0.121994657168299	0.716736787652412	NA	NA	NA
ENSG00000004766	ENST00000305866	CCDC132	Q96JG6	964	FALSE	NA	6399	225	0.233402489626556	1831	113	0.117219917012448	0.569744719515079	NA	NA	NA
ENSG00000004776	ENST00000592984	HSPB6	O14558	160	FALSE	NA	1008	32	0.2	393	12	0.075	1.03968253968254	9.718675e-06	3.8688125e-06	0.0157003521752476
ENSG00000004799	ENST00000005178	PDK4	Q16654	411	FALSE	NA	2713	164	0.399026763990268	823	68	0.165450121654501	0.731619002189892	0.000229860114355231	0.00126135288321168	0.00044338928358038
ENSG00000004809	ENST00000368919	SLC22A16	Q86VW1	577	FALSE	NA	3777	266	0.461005199306759	1191	108	0.187175043327556	0.776645191657106	NA	NA	NA
ENSG00000004838	ENST00000231749	ZMYND10	O75800	440	FALSE	NA	2872	158	0.359090909090909	913	56	0.127272727272727	0.896923497811381	NA	NA	NA
ENSG00000004846	ENST00000404938	ABCB5	Q2M3G0	1257	FALSE	NA	8250	595	0.473349244232299	2555	208	0.165473349244232	0.885912004662005	0.00161365760222753	0.000726416882259348	0.0017672182256123
ENSG00000004864	ENST00000416240	SLC25A13	Q9UJS0-2	676	FALSE	NA	NA	NA	NA	NA	NA	NA	NA	9.56498964497041e-06	0.0006286855	2.25063135159512e-05
ENSG00000004866	ENST00000265437	ST7	Q2QLE8	585	FALSE	NA	3847	107	0.182905982905983	1172	79	0.135042735042735	0.412631246442238	1.46430888888889e-05	3.60442393162393e-06	0.00694449977372957
ENSG00000004939	ENST00000262418	SLC4A1	P02730	911	FALSE	NA	5896	307	0.336992316136114	2049	190	0.208562019758507	0.561525208883811	0.000138099403951701	0.000173194744237102	0.000875263299171138
ENSG00000004961	ENST00000321143	HCCS	P53701	268	FALSE	NA	1764	59	0.220149253731343	510	24	0.0895522388059701	0.710742630385488	7.98561194029851e-05	9.3720895522388e-06	0.0317934003005849
ENSG00000004975	ENST00000005340	DVL2	O14641	736	FALSE	NA	4808	316	0.429347826086957	1628	159	0.216032608695652	0.672945510103706	4.10561236413043e-05	0.0027858681888587	2.00234802599931e-05
ENSG00000005007	ENST00000599848	UPF1	Q92900	1129	FALSE	NA	7423	180	0.159433126660762	2357	263	0.232949512843224	0.217318589995436	NA	NA	NA
ENSG00000005020	ENST00000345317	SKAP2	O75563	359	FALSE	NA	2417	104	0.289693593314763	640	40	0.11142061281337	0.688456764584195	0.000366105259052925	1.89296267409471e-05	0.0538727900926294
ENSG00000005073	ENST00000006015	HOXA11	P31270	313	FALSE	NA	2041	94	0.300319488817891	668	67	0.21405750798722	0.459183748089538	1.11996198083067e-05	1.59898881789137e-05	0.00223776004769522
ENSG00000005102	ENST00000318579	MEOX1	P50221	254	FALSE	NA	1664	105	0.413385826771654	535	50	0.196850393700787	0.675180288461538	0.000453123244094488	2.90332637795276e-05	0.0614450305500097
ENSG00000005108	ENST00000423059	THSD7A	Q9UPZ6	1657	FALSE	NA	10882	675	0.407362703681352	3221	297	0.179239589619795	0.672712235384538	0.000760528697646349	0.000725153334339167	0.000632941030240851
ENSG00000005156	ENST00000378526	LIG3	P49916	1009	FALSE	NA	6670	328	0.325074331020813	2039	150	0.148662041625372	0.668457771114443	1.98768027750248e-05	2.34525203171457e-05	0.000839973996130882
ENSG00000005175	ENST00000005386	RPAP3	Q9H6T3	665	FALSE	NA	4410	211	0.317293233082707	1238	78	0.117293233082707	0.759398802255945	NA	NA	NA
ENSG00000005187	ENST00000289416	ACSM3	Q53FZ2	586	FALSE	NA	3849	202	0.344709897610922	1173	77	0.131399317406143	0.799485783117895	0.000209905745733788	4.61094453924915e-05	0.00776849359685984
ENSG00000005189	ENST00000261377	AC004381.6	Q96IC2	774	FALSE	NA	5081	213	0.275193798449612	1579	108	0.13953488372093	0.612898816943296	NA	NA	NA
ENSG00000005194	ENST00000394391	CIAPIN1	Q6FI81	312	FALSE	NA	2035	97	0.310897435897436	663	46	0.147435897435897	0.687009934836022	0.000181098012820513	0.000124914743589744	0.00464670808347521
ENSG00000005249	ENST00000265717	PRKAR2B	P31323	418	FALSE	NA	2770	78	0.186602870813397	845	61	0.145933014354067	0.390069243060898	4.84551674641148e-06	0.00188546473444976	6.14816342864467e-06
ENSG00000005302	ENST00000312196	MSL3	Q8N5Y2	521	FALSE	NA	3467	86	0.165067178502879	1005	52	0.0998080614203455	0.479410263805995	1.44369558541267e-05	3.57954510556622e-05	0.000774123169133141
ENSG00000005339	ENST00000262367	CREBBP	Q92793	2442	FALSE	NA	16099	628	0.257166257166257	5015	530	0.217035217035217	0.369109999800761	2.35966998361998e-05	0.000133081789107289	7.26084185567417e-05
ENSG00000005421	ENST00000222381	PON1	P27169	355	FALSE	NA	2333	122	0.343661971830986	715	52	0.146478873239437	0.719031290184312	0.00193154649014084	8.81645070422535e-06	0.617139051881516
ENSG00000005436	ENST00000321027	GCFC2	P16383	781	FALSE	NA	5183	264	0.338028169014085	1480	107	0.137003841229193	0.704531889841159	0.00103077426504481	0.000570060137003841	0.00231521784084391
ENSG00000005448	ENST00000348227	WDR54	Q9H977	334	FALSE	NA	2150	131	0.392215568862275	747	62	0.18562874251497	0.734111027756939	5.8466002994012e-05	1.11785479041916e-05	0.015659271191215
ENSG00000005469	ENST00000419147	CROT	Q9UKG9-3	640	FALSE	NA	NA	NA	NA	NA	NA	NA	NA	0.0001618570890625	1.19784109375e-05	0.0211131261884174
ENSG00000005483	ENST00000311117	KMT2E	Q8IZD2	1858	FALSE	NA	12169	569	0.306243272335845	3783	301	0.16200215285253	0.587661475198813	4.25253955866523e-05	0.000273401056512379	8.37148424268188e-05
ENSG00000005486	ENST00000006777	RHBDD2	Q6NTF9	364	FALSE	NA	2313	129	0.354395604395604	860	69	0.18956043956044	0.69512584823023	NA	NA	NA
ENSG00000005700	ENST00000306270	IBTK	Q9P2D0	1353	FALSE	NA	8947	342	0.252771618625277	2647	145	0.107169253510717	0.697805852857633	0.000173256031042129	0.000184960824833703	0.000692326270365207
ENSG00000005812	ENST00000355619	FBXL3	Q9UKT7	428	FALSE	NA	2826	66	0.154205607476636	839	57	0.133177570093458	0.343762804037695	2.75209579439252e-06	1.42396705607477e-05	0.000451564545211822
ENSG00000005844	ENST00000356798	ITGAL	P20701	1170	FALSE	NA	7694	342	0.292307692307692	2463	205	0.175213675213675	0.534053142455001	0.000331980297435897	9.33697521367521e-05	0.00303892682018397
ENSG00000005882	ENST00000503176	PDK2	Q15119	407	FALSE	NA	2711	106	0.26044226044226	827	84	0.206388206388206	0.384948446364898	NA	NA	NA
ENSG00000005884	ENST00000007722	ITGA3	P26006-1	1066	FALSE	NA	NA	NA	NA	NA	NA	NA	NA	0.000161692938086304	0.000423477702626642	0.000358181622601991
ENSG00000005961	ENST00000262407	ITGA2B	P08514	1039	FALSE	NA	6711	330	0.317613089509143	2320	157	0.151106833493744	0.726632859636285	0.000377334069297401	0.000389827192492782	0.000931619009144977
ENSG00000005981	ENST00000325885	ASB4	Q9Y574	426	FALSE	NA	2832	170	0.39906103286385	831	62	0.145539906103286	0.804572170585019	3.51129647887324e-05	5.12358685446009e-06	0.0160873236494077
ENSG00000006007	ENST00000353258	GDE1	Q9NZC3	331	FALSE	NA	2213	116	0.350453172205438	662	46	0.138972809667674	0.754356667125091	1.69479123867069e-05	4.9950996978852e-05	0.00102504765315052
ENSG00000006025	ENST00000007414	OSBPL7	Q9BZF2	842	FALSE	NA	5523	268	0.318289786223278	1768	150	0.178147268408551	0.571940370571549	NA	NA	NA
ENSG00000006071	ENST00000302539	ABCC8	Q09428-2	1582	FALSE	NA	NA	NA	NA	NA	NA	NA	NA	0.000468277874841972	0.00101209189127686	0.000292467231587312
ENSG00000006116	ENST00000005284	CACNG3	Q5R5X2	315	FALSE	NA	2079	61	0.193650793650794	655	69	0.219047619047619	0.278527162585134	2.35311746031746e-06	0.000128217726984127	5.82619450168756e-05
ENSG00000006118	ENST00000005286	TMEM132A	Q24JP5-2	1024	FALSE	NA	NA	NA	NA	NA	NA	NA	NA	0.000810035282226563	0.0018125023046875	0.000436440868656311
ENSG00000006128	ENST00000319273	TAC1	P20366	129	FALSE	NA	854	27	0.209302325581395	248	18	0.13953488372093	0.43559718969555	NA	NA	NA
ENSG00000006194	ENST00000219069	ZNF263	O14978	683	FALSE	NA	4499	248	0.363103953147877	1366	113	0.165446559297218	0.66635850247941	0.000388929020497804	1.55462942898975e-05	0.0366288059587394
ENSG00000006282	ENST00000006658	SPATA20	Q8TB22-2	802	FALSE	NA	NA	NA	NA	NA	NA	NA	NA	0.00187697294763092	0.000394898688279302	0.00592649542989865
ENSG00000006377	ENST00000518156	DLX6	P56179-3	293	FALSE	NA	NA	NA	NA	NA	NA	NA	NA	1.12104607508532e-05	5.8037180887372e-05	0.000659249081520487
ENSG00000006451	ENST00000005257	RALA	P11233	206	FALSE	NA	1376	17	0.0825242718446602	380	22	0.106796116504854	0.213398520084567	1.04378689320388e-05	2.19903398058252e-06	0.0230416024071444
ENSG00000006453	ENST00000005260	BAIAP2L1	Q9UHR4	511	FALSE	NA	3365	197	0.385518590998043	1034	107	0.209393346379648	0.565741345072281	5.27461291585127e-05	0.00276397960469667	3.73452060247988e-05
ENSG00000006459	ENST00000397560	JHDM1D	Q6ZMT4	941	FALSE	NA	6255	218	0.231668437832094	1810	128	0.136025504782147	0.492830735411671	0.00037715395749203	0.000359432261424017	0.00111509531303062
ENSG00000006555	ENST00000371276	TTC22	Q5TAA0	569	FALSE	NA	3676	167	0.293497363796134	1269	73	0.12829525483304	0.789731989804284	NA	NA	NA
ENSG00000006607	ENST00000264042	FARP2	O94887	1054	FALSE	NA	6926	488	0.462998102466793	2172	206	0.195445920303605	0.74289927640045	0.000302042926944972	0.000329462769449715	0.000869804628795887
ENSG00000006611	ENST00000005226	USH1C	Q9Y6N9-5	899	FALSE	NA	NA	NA	NA	NA	NA	NA	NA	0.000586031274749722	0.00109202450723026	0.000596937300120938
ENSG00000006625	ENST00000275428	GGCT	O75223	188	FALSE	NA	1253	52	0.276595744680851	354	25	0.132978723404255	0.587645650438947	1.31002765957447e-05	7.71151063829787e-06	0.00903614422467704
ENSG00000006634	ENST00000265728	DBF4	Q9UBU7	674	FALSE	NA	4496	194	0.287833827893175	1237	83	0.123145400593472	0.643083008189341	0.000108150268545994	1.75053456973294e-05	0.0091663621994904
ENSG00000006638	ENST00000411851	TBXA2R	P21731-2	407	FALSE	NA	NA	NA	NA	NA	NA	NA	NA	0.000234526398034398	0.00318594709336609	0.000180866762477728
ENSG00000006695	ENST00000261643	COX10	Q12887	443	FALSE	NA	2860	203	0.45823927765237	984	100	0.225733634311512	0.698433566433566	0.00157772122121896	0.0026802142731377	0.00132879206250633
ENSG00000006712	ENST00000221265	PAF1	Q8N7H5	531	FALSE	NA	3604	119	0.224105461393597	970	99	0.186440677966102	0.323518200876691	NA	NA	NA
ENSG00000006715	ENST00000310301	VPS41	P49754	854	FALSE	NA	5719	247	0.289227166276347	1574	127	0.148711943793911	0.535276113741596	NA	NA	NA
ENSG00000006740	ENST00000379672	ARHGAP44	Q17R89	818	FALSE	NA	5339	192	0.234718826405868	1736	177	0.21638141809291	0.352709991396853	NA	NA	NA
ENSG00000006744	ENST00000338034	ELAC2	Q9BQ52	826	FALSE	NA	5429	319	0.386198547215496	1727	172	0.208232445520581	0.589976525721042	NA	NA	NA
ENSG00000006747	ENST00000297029	SCIN	Q9Y6U3	715	FALSE	NA	4724	249	0.348251748251748	1405	93	0.13006993006993	0.796311217939963	0.000687046422377622	0.000472027029370629	0.00203569716870375
ENSG00000006757	ENST00000381042	PNPLA4	P41247	253	FALSE	NA	1653	78	0.308300395256917	537	33	0.130434782608696	0.767860089094209	NA	NA	NA
ENSG00000006831	ENST00000357103	ADIPOR2	Q86V24	386	FALSE	NA	2566	70	0.181347150259067	768	55	0.142487046632124	0.380925387940197	2.88680362694301e-05	0.000973267178756477	7.68418583935483e-05
ENSG00000006837	ENST00000265334	CDKL3	Q8IVW4	592	FALSE	NA	3959	181	0.305743243243243	1096	59	0.0996621621621622	0.849281405593777	3.35790118243243e-05	1.35327618243243e-05	0.00419140634362983
ENSG00000007047	ENST00000262891	MARK4	Q96L34	752	FALSE	NA	4858	219	0.291223404255319	1700	147	0.195478723404255	0.521336570857244	1.3424857712766e-05	0.00135116829255319	1.32124210608436e-05
ENSG00000007168	ENST00000397195	PAFAH1B1	P43034	410	FALSE	NA	2711	54	0.131707317073171	799	55	0.134146341463415	0.289366553770833	2.15009756097561e-06	2.75809536585366e-05	0.000190136296864424
ENSG00000007171	ENST00000313735	NOS2	P35228	1153	FALSE	NA	7625	382	0.331309627059844	2354	199	0.172593235039029	0.592620808962847	NA	NA	NA
ENSG00000007202	ENST00000528896	KIAA0100	Q14667	2235	FALSE	NA	14675	657	0.293959731543624	4644	338	0.151230425055928	0.615124139390946	7.1978010738255e-05	1.43638067114094e-05	0.00224208854601414
ENSG00000007237	ENST00000432992	GAS7	O60861	476	FALSE	NA	3144	130	0.273109243697479	948	103	0.216386554621849	0.380567701771289	2.41170987394958e-05	0.000464803903361345	0.000109005482647769
ENSG00000007264	ENST00000395045	MATK	P42679-2	508	FALSE	NA	NA	NA	NA	NA	NA	NA	NA	9.68112539370079e-05	9.32930905511811e-05	0.00204273792834765
ENSG00000007312	ENST00000392795	CD79B	P40259-3	230	FALSE	NA	NA	NA	NA	NA	NA	NA	NA	8.66617391304348e-06	0.00259983542173913	1.44928470079954e-05
ENSG00000007341	ENST00000358039	ST7L	Q8TDW4	575	FALSE	NA	3727	192	0.333913043478261	1177	81	0.140869565217391	0.748571485357104	NA	NA	NA
ENSG00000007350	ENST00000369915	TKTL1	P51854	596	FALSE	NA	3936	209	0.350671140939597	1242	104	0.174496644295302	0.634131683864916	NA	NA	NA
ENSG00000007372	ENST00000419022	PAX6	P26367-2	436	FALSE	NA	NA	NA	NA	NA	NA	NA	NA	2.89035321100917e-06	1.81916766055046e-05	0.000364411188024311
ENSG00000007376	ENST00000561734	RPUSD1	Q9UJJ7	312	FALSE	NA	2016	189	0.605769230769231	706	126	0.403846153846154	0.525297619047619	0.000154441788461538	4.60957948717949e-05	0.0107386310101663
ENSG00000007392	ENST00000293872	LUC7L	Q9NQ29	371	FALSE	NA	2426	125	0.336927223719677	758	61	0.164420485175202	0.640263268146987	2.18284204851752e-05	1.07090997304582e-05	0.00549408581290043
ENSG00000007516	ENST00000324385	BAIAP3	O94812	1187	FALSE	NA	7716	587	0.49452401010952	2617	325	0.27379949452401	0.612584838696814	0.000854118469250211	0.000462422803706824	0.00155606649465652
ENSG00000007541	ENST00000026218	PIGQ	Q9BRB3	760	FALSE	NA	4848	335	0.440789473684211	1769	182	0.239473684210526	0.671643228883328	NA	NA	NA
ENSG00000007545	ENST00000397412	CRAMP1L	Q96RY5	1269	FALSE	NA	8198	385	0.303388494877857	2862	265	0.208825847123719	0.507196877287143	4.93375445232466e-05	0.000737287091410559	5.27326114227762e-05
ENSG00000007908	ENST00000333360	SELE	P16581	610	FALSE	NA	4031	223	0.365573770491803	1181	89	0.145901639344262	0.734094475678659	0.000340574568852459	0.000669407654098361	0.000834049270147518
ENSG00000007923	ENST00000377577	DNAJC11	Q9NVH1	559	FALSE	NA	3654	161	0.288014311270125	1162	109	0.194991055456172	0.46971774051812	0.000604031677996422	0.00160878002146691	0.000671662719005296
ENSG00000007968	ENST00000361729	E2F2	Q14209	437	FALSE	NA	2831	141	0.322654462242563	965	103	0.235697940503432	0.466626427932083	0.00108095641647597	1.82064439359268e-05	0.135863130975325
ENSG00000008083	ENST00000341776	JARID2	Q92833	1246	FALSE	NA	8178	385	0.308988764044944	2574	271	0.217495987158908	0.447149629236571	3.07576532905297e-05	0.000876468372391653	2.81642963716602e-05
ENSG00000008118	ENST00000009105	CAMK1G	Q96NX5	476	FALSE	NA	3148	153	0.321428571428571	955	87	0.182773109243697	0.533507864873154	0.000410196779411765	0.00102182462605042	0.00084335209582056
ENSG00000008130	ENST00000378625	NADK	O95544-2	591	FALSE	NA	NA	NA	NA	NA	NA	NA	NA	0.000682199788494078	0.000781939111675127	0.0014762202653622
ENSG00000008197	ENST00000008391	TFAP2D	Q7Z6R9	452	FALSE	NA	2935	150	0.331858407079646	963	82	0.18141592920354	0.600199443221008	0.000212986172566372	2.03401659292035e-05	0.0231663963817147
ENSG00000008256	ENST00000350796	CYTH3	O43739-2	399	FALSE	NA	NA	NA	NA	NA	NA	NA	NA	9.02836090225564e-06	0.0018143665914787	1.24712784280989e-05
ENSG00000008277	ENST00000265727	ADAM22	Q9P0K1	906	FALSE	NA	5984	241	0.266004415011038	1773	111	0.122516556291391	0.643296538517127	0.000715729105960265	1.48644238410596e-05	0.0531462224248086
ENSG00000008294	ENST00000262013	SPAG9	O60271	1321	FALSE	NA	8685	315	0.238455715367146	2635	167	0.126419379258138	0.572275138841488	3.08420211960636e-05	3.68347244511734e-05	0.000633844298708109
ENSG00000008405	ENST00000008527	CRY1	Q16526	586	FALSE	NA	3855	155	0.264505119453925	1168	90	0.15358361774744	0.521804294566941	6.66269453924915e-06	0.00118922030375427	9.5607061763595e-06
ENSG00000008438	ENST00000008938	PGLYRP1	O75594	196	TRUE	2	1273	77	0.392857142857143	420	29	0.147959183673469	0.876019178156405	3.73356632653061e-05	0.000111411336734694	0.00170977284239779
ENSG00000008516	ENST00000336577	MMP25	Q9NPA2	562	FALSE	NA	3628	271	0.48220640569395	1272	132	0.234875444839858	0.719805552771374	0.000157137193950178	0.000604315275800712	0.000462678272667494
ENSG00000008869	ENST00000233099	HEATR5B	Q9P2D3	2071	FALSE	NA	13404	588	0.283920811202318	4454	339	0.16368903911154	0.576359454184856	5.62343954611299e-05	0.000773108830999517	3.51221665238117e-05
ENSG00000008952	ENST00000337002	SEC62	Q99442	399	FALSE	NA	2677	87	0.218045112781955	715	43	0.107769423558897	0.540391448254294	3.45428195488722e-05	4.16203032581454e-05	0.00208007813017758
ENSG00000008988	ENST00000519807	RPS20	P60866-2	142	FALSE	NA	NA	NA	NA	NA	NA	NA	NA	0.00123688349295775	0.00115201564084507	0.00756104936831902
ENSG00000009335	ENST00000348165	UBE3C	Q15386	1083	FALSE	NA	7133	276	0.254847645429363	2178	163	0.15050784856879	0.517019744916697	NA	NA	NA
ENSG00000009694	ENST00000422452	TENM1	Q9UKZ4-2	2732	FALSE	NA	NA	NA	NA	NA	NA	NA	NA	3.07049795021962e-05	0.000280852429721816	4.00174979506169e-05
ENSG00000009709	ENST00000375375	PAX7	P23759-1	520	TRUE	2	NA	NA	NA	NA	NA	NA	NA	1.29776115384615e-05	0.00108523813269231	2.29967456122813e-05
ENSG00000009724	ENST00000400897	MASP2	O00187	686	FALSE	NA	4494	297	0.432944606413994	1420	130	0.189504373177843	0.72188559104447	0.00127460728717201	0.00131123950291545	0.00141700132682084
ENSG00000009765	ENST00000229447	IYD	Q6PHW0-4	293	FALSE	NA	NA	NA	NA	NA	NA	NA	NA	0.00336299941296928	2.34559829351536e-05	0.489334159556326
ENSG00000009780	ENST00000010299	FAM76A	Q8TAV0-3	341	FALSE	NA	NA	NA	NA	NA	NA	NA	NA	4.39718299120235e-05	0.000306943856304985	0.000420108254936756
ENSG00000009830	ENST00000261534	POMT2	Q9UKY4	82	FALSE	NA	NA	NA	NA	NA	NA	NA	NA	9.64495609756098e-05	0.000629673451219512	0.00186797483038411
ENSG00000009830	ENST00000261534	POMT2	Q9UKY4	750	FALSE	NA	4877	283	0.377333333333333	1629	123	0.164	0.768510229699385	NA	NA	NA
ENSG00000009844	ENST00000367630	VTA1	Q9NP79	307	FALSE	NA	2024	126	0.41042345276873	611	43	0.140065146579805	0.884571192205166	NA	NA	NA
ENSG00000009954	ENST00000339594	BAZ1B	Q9UIG0	1483	FALSE	NA	9844	321	0.216453135536076	2820	212	0.142953472690492	0.433757178014766	7.89432838840189e-06	0.000312034262306136	1.7059714298932e-05
ENSG00000010017	ENST00000011619	RANBP9	Q96S59	729	FALSE	NA	4748	170	0.233196159122085	1532	117	0.160493827160494	0.468825380367082	NA	NA	NA
ENSG00000010030	ENST00000340181	ETV7	Q9Y603	341	FALSE	NA	2238	137	0.401759530791789	707	79	0.231671554252199	0.547838825352654	0.00022572964516129	0.000738445410557185	0.000896428848141884
ENSG00000010072	ENST00000295050	SPRTN	Q9H040	489	FALSE	NA	3258	173	0.353783231083845	935	75	0.153374233128834	0.661980765295683	NA	NA	NA
ENSG00000010219	ENST00000540757	DYRK4	Q9NR20	520	FALSE	NA	3468	202	0.388461538461538	1010	83	0.159615384615385	0.708786703909062	NA	NA	NA
ENSG00000010256	ENST00000203407	UQCRC1	P31930	480	FALSE	NA	3131	204	0.425	1043	90	0.1875	0.755072926647503	6.88260583333333e-05	1.24272375e-05	0.0115381734297568
ENSG00000010278	ENST00000382518	CD9	P21926	228	FALSE	NA	1528	75	0.328947368421053	444	45	0.197368421052632	0.484293193717277	1.11635657894737e-05	4.73268859649123e-05	0.00103457066422814
ENSG00000010292	ENST00000315579	NCAPD2	Q15021	1401	FALSE	NA	9164	512	0.365453247680228	2964	201	0.143468950749465	0.82388580884317	0.000847091431834404	0.00178762213418986	0.000338233352490662
ENSG00000010318	ENST00000327906	PHF7	Q9BWX1	381	FALSE	NA	2551	107	0.280839895013123	684	60	0.15748031496063	0.478165425323403	NA	NA	NA
ENSG00000010319	ENST00000231721	SEMA3G	Q9NS98	782	FALSE	NA	5045	334	0.427109974424552	1764	153	0.195652173913043	0.763295050428496	3.16543286445013e-05	0.000111248626598465	0.000363857805428711
ENSG00000010327	ENST00000321725	STAB1	Q9NY15	2570	FALSE	NA	16843	1051	0.408949416342412	5509	537	0.208949416342412	0.640150006230174	NA	NA	NA
ENSG00000010361	ENST00000313777	FUZ	Q9BT04	418	FALSE	NA	2641	153	0.366028708133971	1012	68	0.162679425837321	0.862173419159409	0.000150881645933014	0.00022624323923445	0.00159545485937716
ENSG00000010610	ENST00000011653	CD4	P01730	458	TRUE	2	2990	150	0.327510917030568	959	84	0.183406113537118	0.572742474916388	0.000134441168122271	0.00288862499781659	0.000101619167808599
ENSG00000010704	ENST00000357618	HFE	P60018	348	FALSE	NA	2285	116	0.333333333333333	699	41	0.117816091954023	0.865496077280248	0.000453699103448276	1.13605114942529e-05	0.114760066617193
ENSG00000010810	ENST00000354650	FYN	P06241	537	FALSE	NA	3512	79	0.147113594040968	1082	88	0.163873370577281	0.276577707599917	3.60436461824953e-05	1.27310875232775e-05	0.00527216420669347
ENSG00000011007	ENST00000418390	TCEB3	Q14241	798	FALSE	NA	5250	234	0.293233082706767	1585	118	0.147869674185464	0.598692493946731	0.000164860378446115	0.000409468994987469	0.000504536254195062
ENSG00000011028	ENST00000303375	MRC2	Q9UBG0	1479	FALSE	NA	9770	476	0.32183908045977	2984	270	0.182555780933063	0.538452556958186	0.000750505723461799	0.00154768929614604	0.000327870283023844
ENSG00000011132	ENST00000316757	APBA3	O96018	575	FALSE	NA	3725	281	0.488695652173913	1312	135	0.234782608695652	0.733128511061397	0.00111091007826087	0.00106126558782609	0.0018204844758679
ENSG00000011143	ENST00000393119	MKS1	Q9NXB0	559	FALSE	NA	3657	207	0.370304114490161	1162	89	0.159212880143113	0.739029043883825	2.77418193202147e-05	7.81604364937388e-05	0.000634945069185584
ENSG00000011198	ENST00000458276	ABHD5	Q8WTS1	349	FALSE	NA	2278	110	0.315186246418338	709	68	0.194842406876791	0.503473118834891	3.97545014326648e-05	0.000114495630372493	0.000994882912603858
ENSG00000011201	ENST00000262648	KAL1	P23352	680	FALSE	NA	4425	146	0.214705882352941	1430	80	0.117647058823529	0.589774011299435	0.000848084239705882	0.000826928783823529	0.00150821053740945
ENSG00000011258	ENST00000586178	MBTD1	Q05BQ5	628	FALSE	NA	4155	73	0.116242038216561	1202	59	0.0939490445859873	0.35793509963491	4.07638057324841e-06	3.78702324840764e-05	0.000171402482700873
ENSG00000011304	ENST00000356948	PTBP1	P26599-3	557	FALSE	NA	NA	NA	NA	NA	NA	NA	NA	1.07549389587074e-05	0.00186582368940754	1.03486131340767e-05
ENSG00000011332	ENST00000355526	DPF1	Q92782-2	414	FALSE	NA	NA	NA	NA	NA	NA	NA	NA	9.0559154589372e-06	0.000243999285024155	8.96485902720353e-05
ENSG00000011405	ENST00000265970	PIK3C2A	O00443	483	FALSE	NA	NA	NA	NA	NA	NA	NA	NA	2.21503726708075e-05	0.0028754406873706	1.59488543885161e-05
ENSG00000011405	ENST00000265970	PIK3C2A	O00443	1686	FALSE	NA	11108	501	0.297153024911032	3316	186	0.110320284697509	0.80408772520822	NA	NA	NA
ENSG00000011422	ENST00000340093	PLAUR	Q03405	335	FALSE	NA	2209	136	0.405970149253731	685	57	0.170149253731343	0.73987594608976	NA	NA	NA
ENSG00000011426	ENST00000265748	ANLN	Q9NQW6	1124	FALSE	NA	7376	379	0.337188612099644	2274	151	0.134341637010676	0.773805504877103	0.00071193165480427	0.000407934021352313	0.00155268038164943
ENSG00000011454	ENST00000373647	RABGAP1	Q9Y3P9	1069	FALSE	NA	7096	249	0.232927970065482	2048	143	0.13376987839102	0.502550437161486	NA	NA	NA
ENSG00000011465	ENST00000052754	DCN	Q5R1V9	359	FALSE	NA	2371	107	0.298050139275766	739	53	0.147632311977716	0.629246476687649	4.71473259052925e-05	4.16855626740947e-05	0.00315048161035376
ENSG00000011478	ENST00000012049	QPCTL	Q9NXS2	382	FALSE	NA	2424	157	0.410994764397906	920	81	0.212041884816754	0.735647638837958	NA	NA	NA
ENSG00000011485	ENST00000012443	PPP5C	P53041	499	FALSE	NA	3326	123	0.246492985971944	974	91	0.182364729458918	0.395822457758718	8.89004609218437e-06	0.000782460649298597	2.27688429413059e-05
ENSG00000011523	ENST00000377990	CEP68	Q76N32	757	FALSE	NA	4882	329	0.434610303830911	1688	127	0.16776750330251	0.895708806575335	0.000616748635402906	0.000511474611624835	0.00159289898859538
ENSG00000011566	ENST00000263881	MAP4K3	Q8IVH8	894	FALSE	NA	5915	243	0.271812080536913	1731	143	0.159955257270694	0.497293239305074	1.73397203579418e-05	0.00179516251342282	1.08044036183989e-05
ENSG00000011677	ENST00000370314	GABRA3	P34903	492	FALSE	NA	3248	68	0.138211382113821	1017	41	0.0833333333333333	0.519313949297128	2.61158739837398e-06	4.55387804878049e-06	0.00116562288479844
ENSG00000012048	ENST00000471181	BRCA1	P38398-7	1884	FALSE	NA	NA	NA	NA	NA	NA	NA	NA	0.000877259228768577	0.000557390673036093	0.000835386302358351
ENSG00000012061	ENST00000013807	ERCC1	P07992-3	323	FALSE	NA	NA	NA	NA	NA	NA	NA	NA	1.04063777089783e-05	0.00161455472755418	1.99546581444788e-05
ENSG00000012124	ENST00000085219	CD22	P20273	847	TRUE	5	5598	330	0.38961038961039	1696	158	0.186540731995277	0.632775720080861	0.000235065484061393	0.000172385239669422	0.00160992400728744
ENSG00000012223	ENST00000231751	LTF	P02788	710	TRUE	5	4656	308	0.433802816901408	1470	140	0.197183098591549	0.694587628865979	NA	NA	NA
ENSG00000012232	ENST00000220562	EXTL3	O43909	919	FALSE	NA	6026	310	0.337323177366703	1942	184	0.200217627856366	0.542955165298201	1.39631131664853e-05	0.000321011107725789	4.73311096326366e-05
ENSG00000012504	ENST00000551379	NR1H4	Q96RI1	486	FALSE	NA	3240	126	0.259259259259259	909	70	0.1440329218107	0.505	NA	NA	NA
ENSG00000012779	ENST00000374391	ALOX5	P09917	674	FALSE	NA	4486	257	0.381305637982196	1332	142	0.210682492581602	0.537390190451671	2.77388412462908e-05	0.000253524637982196	0.00016233353546258
ENSG00000012822	ENST00000550804	CALCOCO1	Q9P1Z2	691	FALSE	NA	4526	237	0.342981186685962	1424	99	0.143270622286541	0.753197016564228	0.000290774746743849	0.000631871668596237	0.00066596247022711
ENSG00000012963	ENST00000013070	UBR7	Q8N806	425	FALSE	NA	2853	98	0.230588235294118	765	52	0.122352941176471	0.505338510070371	0.000176976308235294	2.89373905882353e-05	0.0143902001680784
ENSG00000013016	ENST00000322054	EHD3	Q9NZN3	535	FALSE	NA	3573	171	0.319626168224299	1082	109	0.203738317757009	0.475076837751023	9.56014392523364e-06	3.70858186915888e-05	0.000481839919626362
ENSG00000013275	ENST00000157812	PSMC4	Q4R7L3	418	FALSE	NA	2764	61	0.145933014354067	857	84	0.200956937799043	0.22516108469437	2.14775598086124e-06	0.000323508425837321	1.58826534107063e-05
ENSG00000013293	ENST00000231706	SLC7A14	Q8TBB6	771	FALSE	NA	5028	294	0.381322957198444	1656	153	0.198443579766537	0.632879404745192	5.16994500648508e-05	0.000360225595330739	0.000186147401292529
ENSG00000013297	ENST00000064724	CLDN11	O75508	207	FALSE	NA	1319	55	0.265700483091787	486	38	0.183574879227053	0.533298751047444	1.81524106280193e-05	8.79352657004831e-06	0.00997242736093708
ENSG00000013306	ENST00000377095	SLC25A39	Q9BZJ4	359	FALSE	NA	2295	169	0.47075208913649	836	92	0.256267409470752	0.669148432319788	NA	NA	NA
ENSG00000013441	ENST00000434813	CLK1	P49759-3	526	FALSE	NA	NA	NA	NA	NA	NA	NA	NA	1.4028711026616e-05	1.3889783269962e-05	0.00192015618704559
ENSG00000013503	ENST00000228347	POLR3B	Q9NW08	1133	FALSE	NA	7484	262	0.231244483671668	2241	155	0.136804942630185	0.50614816985914	NA	NA	NA
ENSG00000013523	ENST00000251089	ANGEL1	Q9UNK9	670	FALSE	NA	4356	231	0.344776119402985	1411	107	0.159701492537313	0.699306145567828	0.000322005344776119	2.49256731343284e-05	0.0192815251011721
ENSG00000013583	ENST00000014930	HEBP1	Q9NRV9	189	FALSE	NA	1247	85	0.44973544973545	380	36	0.19047619047619	0.719504588790876	0.000158598052910053	1.19823492063492e-05	0.0700316042070934
ENSG00000013619	ENST00000432680	MAMLD1	Q13495-3	998	FALSE	NA	NA	NA	NA	NA	NA	NA	NA	0.000155231450901804	0.000633181022044088	0.000245652555207065
ENSG00000014123	ENST00000369278	UFL1	O94874	794	FALSE	NA	5247	254	0.319899244332494	1561	123	0.154911838790932	0.614356480900429	NA	NA	NA
ENSG00000014138	ENST00000265465	POLA2	Q14181	598	FALSE	NA	3886	208	0.347826086956522	1267	98	0.163879598662207	0.692007940592604	0.000273549162207358	1.38419397993311e-05	0.0330473963340724
ENSG00000014164	ENST00000262577	ZC3H3	Q8IXZ2	948	FALSE	NA	6054	471	0.496835443037975	2198	260	0.274261603375527	0.657707555081192	NA	NA	NA
ENSG00000014257	ENST00000351273	ACPP	P15309-2	418	FALSE	NA	NA	NA	NA	NA	NA	NA	NA	2.02994976076555e-05	0.00197337845454545	2.46092640233373e-05
ENSG00000014824	ENST00000264451	SLC30A9	Q6PML9	568	FALSE	NA	3671	150	0.264084507042254	1171	78	0.137323943661972	0.613435869496888	0.00303934424823944	0.00277673952640845	0.0019270652261868
ENSG00000014914	ENST00000439741	MTMR11	A4FU01	709	FALSE	NA	4587	243	0.342736248236953	1532	112	0.157968970380818	0.724633280388676	NA	NA	NA
ENSG00000014919	ENST00000016171	COX15	Q7KZN9	410	FALSE	NA	2616	145	0.353658536585366	911	62	0.151219512195122	0.814435977113545	2.4990556097561e-05	1.77180024390244e-05	0.00344014942189307
ENSG00000015171	ENST00000397962	ZMYND11	Q15326	602	FALSE	NA	4064	94	0.156146179401993	1069	93	0.154485049833887	0.265869740072813	NA	NA	NA
ENSG00000015520	ENST00000289547	NPC1L1	Q9UHC9	1359	FALSE	NA	8839	525	0.386313465783664	3021	295	0.217071376011773	0.608253867202556	NA	NA	NA
ENSG00000015532	ENST00000017003	XYLT2	Q9H1B5	865	FALSE	NA	5619	294	0.339884393063584	1907	169	0.195375722543353	0.59040807235805	NA	NA	NA
ENSG00000016082	ENST00000230658	ISL1	P61374	349	FALSE	NA	2330	88	0.25214899713467	690	66	0.189111747851003	0.394849785407725	9.02020630372493e-06	0.00109981686532951	2.3500151842745e-05
ENSG00000016391	ENST00000315251	CHDH	Q8NE62	594	FALSE	NA	3862	227	0.382154882154882	1298	121	0.203703703703704	0.630525869780142	0.00146085971212121	0.00106516952693603	0.00230889048411873
ENSG00000016402	ENST00000316649	IL20RA	Q9UHF4	553	FALSE	NA	3603	166	0.300180831826401	1120	81	0.146473779385172	0.637054854836333	0.00219073737793852	4.42119475587703e-05	0.0896036169164307
ENSG00000016490	ENST00000234701	CLCA1	A8K7I4	914	TRUE	1	6006	331	0.362144420131291	1884	144	0.157549234135667	0.721042846042846	0.00293471231291028	0.000768360166301969	0.00417882800556374
ENSG00000016602	ENST00000370563	CLCA4	Q14CN2	919	TRUE	4	6112	312	0.339499455930359	1840	117	0.127312295973885	0.802792321116929	9.02151262241567e-05	2.47669815016322e-05	0.00396360867201817
ENSG00000017427	ENST00000307046	IGF1	P05019	195	FALSE	NA	1290	46	0.235897435897436	385	37	0.18974358974359	0.37104546406872	2.95540512820513e-05	1.78272564102564e-05	0.00850154582713341
ENSG00000017797	ENST00000019317	RALBP1	Q15311	655	FALSE	NA	4373	153	0.233587786259542	1216	92	0.140458015267176	0.462442458167212	3.52824473282443e-05	4.81839389312977e-06	0.0111793126493147
ENSG00000018189	ENST00000381006	RUFY3	Q7L099-3	620	FALSE	NA	NA	NA	NA	NA	NA	NA	NA	8.18298709677419e-06	4.47703548387097e-06	0.00294801467012453
ENSG00000018236	ENST00000551295	CNTN1	Q12860	1018	FALSE	NA	6698	281	0.276031434184676	2045	145	0.142436149312377	0.591679451405978	1.40619567779961e-05	0.000800594705304519	1.72538201654343e-05
ENSG00000018280	ENST00000233202	SLC11A1	P49279	550	FALSE	NA	3555	249	0.452727272727273	1253	126	0.229090909090909	0.696530707923113	NA	NA	NA
ENSG00000018408	ENST00000465804	WWTR1	Q9GZV5	400	FALSE	NA	2659	113	0.2825	826	63	0.1575	0.557185240900923	0.0002003174725	6.0079675e-06	0.0833549251473148
ENSG00000018510	ENST00000264167	AGPS	O00116	658	FALSE	NA	4312	100	0.151975683890578	1341	85	0.129179331306991	0.365873622176143	5.46387537993921e-06	4.79555410334347e-05	0.00017315542264036
ENSG00000018699	ENST00000317907	TTC27	Q6P3X3	843	FALSE	NA	5520	327	0.387900355871886	1650	122	0.144721233689205	0.801184960798289	0.000263800172004745	0.00162789988374852	0.00019222939876417
ENSG00000018869	ENST00000301310	ZNF582	Q96NG8	517	FALSE	NA	3467	159	0.307543520309478	905	64	0.123791102514507	0.648502848283819	2.68764642166344e-05	0.000305404729206963	0.000170218136934848
ENSG00000019102	ENST00000326621	VSIG2	Q96IQ7	284	FALSE	NA	NA	NA	NA	NA	NA	NA	NA	0.000151050496478873	6.14952112676056e-06	0.0864893272800775
ENSG00000019102	ENST00000326621	VSIG2	Q96IQ7	327	FALSE	NA	2087	147	0.44954128440367	765	62	0.18960244648318	0.869089756866624	NA	NA	NA
ENSG00000019144	ENST00000361417	PHLDB1	Q86UU1	1377	FALSE	NA	8854	538	0.390704429920116	3104	241	0.175018155410312	0.782613667358073	NA	NA	NA
ENSG00000019169	ENST00000327097	MARCO	Q9UEW3	520	TRUE	1	3334	219	0.421153846153846	1160	107	0.205769230769231	0.712119258391312	0.000225822282692308	0.000106868205769231	0.00406363723837464
ENSG00000019186	ENST00000216862	CYP24A1	Q07973	514	FALSE	NA	3380	236	0.459143968871595	1036	92	0.178988326848249	0.786261898636481	5.55947937743191e-05	0.00184969754474708	5.84750072730043e-05
ENSG00000019582	ENST00000009530	CD74	P04233	296	FALSE	NA	1971	84	0.283783783783784	600	58	0.195945945945946	0.440875452684617	2.43080033783784e-05	2.12203716216216e-05	0.00386994320831722
ENSG00000019991	ENST00000222390	HGF	P14210	728	FALSE	NA	4817	184	0.252747252747253	1385	105	0.144230769230769	0.503850450290143	7.20020096153846e-05	6.78091978021978e-05	0.00145856111806983
ENSG00000019995	ENST00000359653	ZRANB1	Q9UGI0	708	FALSE	NA	4660	158	0.22316384180791	1385	107	0.151129943502825	0.438871284745899	1.21113079096045e-05	0.00028615236440678	5.97806247011947e-05
ENSG00000020181	ENST00000412232	GPR124	Q96PE1	1338	FALSE	NA	8595	445	0.332585949177877	3107	252	0.188340807174888	0.638344090787372	7.33874947683109e-05	0.000744273189835575	7.36942449996832e-05
ENSG00000020256	ENST00000216923	ZFP64	Q9NPA5	681	FALSE	NA	4541	206	0.302496328928047	1370	133	0.195301027900147	0.467288017445066	NA	NA	NA
ENSG00000020426	ENST00000261245	MNAT1	P51948	309	FALSE	NA	2049	80	0.258899676375405	581	40	0.129449838187702	0.567105905319668	3.25235242718447e-05	6.95498025889968e-05	0.00151336337328087
ENSG00000020633	ENST00000399916	RUNX3	Q13761-2	429	FALSE	NA	NA	NA	NA	NA	NA	NA	NA	0.00128049140792541	3.25844335664336e-05	0.0916028953094144
ENSG00000021300	ENST00000354190	PLEKHB1	Q9UF11	243	FALSE	NA	1567	112	0.460905349794239	537	51	0.209876543209877	0.75258080258268	NA	NA	NA
ENSG00000021355	ENST00000380739	SERPINB1	P30740	379	FALSE	NA	2533	131	0.345646437994723	736	66	0.174142480211082	0.576726602782663	2.74462664907652e-05	5.16568390501319e-05	0.00140189742572356
ENSG00000021776	ENST00000156471	AQR	O60306	1485	FALSE	NA	9864	337	0.226936026936027	2894	202	0.136026936026936	0.489467651144676	1.98850410774411e-05	0.000751627177104377	1.78154814781123e-05
ENSG00000021826	ENST00000430249	CPS1	P31327-3	1506	FALSE	NA	NA	NA	NA	NA	NA	NA	NA	0.000611308051792829	0.000809909789508632	0.000501185497803849
ENSG00000023041	ENST00000369405	ZDHHC6	Q5REH2	413	FALSE	NA	2746	129	0.312348668280872	769	42	0.101694915254237	0.860134221204869	3.71002881355932e-05	0.00138969106053269	6.46411340553759e-05
ENSG00000023171	ENST00000456860	GRAMD1B	Q3KR37-4	745	FALSE	NA	NA	NA	NA	NA	NA	NA	NA	1.70964201342282e-05	0.000833549452348993	2.75307180403073e-05
ENSG00000023228	ENST00000455934	NDUFS1	P28331-2	741	FALSE	NA	NA	NA	NA	NA	NA	NA	NA	2.20045114709852e-05	0.00114014476248313	2.60455496258285e-05
ENSG00000023287	ENST00000025008	RB1CC1	Q8TDY2	1594	FALSE	NA	10594	445	0.279171894604768	2944	227	0.142409033877039	0.544768504157037	NA	NA	NA
ENSG00000023318	ENST00000262455	ERP44	Q9BS26	406	FALSE	NA	2739	89	0.219211822660099	755	56	0.137931034482759	0.438083502842539	1.24651921182266e-05	4.7472684729064e-06	0.00646739147283898
ENSG00000023516	ENST00000025301	AKAP11	Q9UKA4	1901	FALSE	NA	12628	648	0.340873224618622	3644	254	0.13361388742767	0.736181813193528	5.45715228826933e-05	0.000385349145712783	7.44954170907852e-05
ENSG00000023572	ENST00000367440	GLRX2	Q9NS18-2	165	FALSE	NA	NA	NA	NA	NA	NA	NA	NA	0.00417575093939394	1.09856787878788e-05	2.30368846017925
ENSG00000023608	ENST00000216294	SNAPC1	Q16533	368	FALSE	NA	2467	137	0.372282608695652	664	52	0.141304347826087	0.709114152973091	0.000108066836956522	1.69639347826087e-05	0.017310835416267
ENSG00000023697	ENST00000428559	DERA	Q9Y315	318	FALSE	NA	2072	116	0.364779874213836	670	52	0.163522012578616	0.721339471339471	1.35793993710692e-05	1.86478710691824e-05	0.00228994042199654
ENSG00000023892	ENST00000316637	DEF6	Q9H4E7	631	FALSE	NA	4145	136	0.215530903328051	1271	86	0.136291600633914	0.484910371139226	0.00147401778288431	0.000119849223454834	0.019491180319333
ENSG00000023902	ENST00000369124	PLEKHO1	Q53GL0	409	FALSE	NA	2661	167	0.408312958435208	871	80	0.19559902200489	0.683281661029688	NA	NA	NA
ENSG00000023909	ENST00000370238	GCLM	P48507	274	FALSE	NA	1795	60	0.218978102189781	553	35	0.127737226277372	0.528133704735376	7.76827737226277e-06	1.50959671532847e-05	0.00187807624269129
ENSG00000024048	ENST00000372899	UBR2	Q8IWV8	1755	FALSE	NA	11647	427	0.243304843304843	3331	225	0.128205128205128	0.542757600908198	NA	NA	NA
ENSG00000025039	ENST00000369415	RRAGD	Q9NQL2	400	FALSE	NA	2692	70	0.175	771	45	0.1125	0.445517582961862	NA	NA	NA
ENSG00000025156	ENST00000368455	HSF2	Q03933	536	FALSE	NA	3599	111	0.207089552238806	1014	78	0.145522388059701	0.400944706863017	4.48831529850746e-06	1.7887453358209e-05	0.000468133859200219
ENSG00000025293	ENST00000374012	PHF20	Q9BVI0	1012	FALSE	NA	6706	263	0.259881422924901	1937	129	0.127470355731225	0.58888719346553	NA	NA	NA
ENSG00000025708	ENST00000395681	TYMP	P19971-2	487	FALSE	NA	NA	NA	NA	NA	NA	NA	NA	0.000353766498973306	0.00128319694455852	0.000566101656364368
ENSG00000025770	ENST00000299821	NCAPH2	Q6IBW4-4	606	FALSE	NA	NA	NA	NA	NA	NA	NA	NA	4.25153910891089e-05	8.97620627062706e-05	0.000781593124343748
ENSG00000025772	ENST00000372813	TOMM34	Q15785	309	FALSE	NA	2018	77	0.249190938511327	629	42	0.135922330097087	0.571440370003304	6.19037540453074e-06	0.000277024012944984	7.23171148521321e-05
ENSG00000025796	ENST00000369002	SEC63	Q9UGP8	760	FALSE	NA	5043	198	0.260526315789474	1411	95	0.125	0.583149128025298	8.42839894736842e-05	0.00114127288026316	9.71721908646535e-05
ENSG00000026103	ENST00000355740	FAS	P25445	335	TRUE	3	2233	95	0.283582089552239	636	42	0.125373134328358	0.644232614675964	NA	NA	NA
ENSG00000026508	ENST00000428726	CD44	P16070	742	FALSE	NA	4931	256	0.345013477088949	1486	122	0.164420485175202	0.632359345858088	0.00223418078706199	0.000338817919137466	0.00888685382153273
ENSG00000026559	ENST00000371571	KCNG1	Q9UIX4	513	FALSE	NA	3347	93	0.181286549707602	1134	117	0.228070175438596	0.269311208659879	3.48600194931774e-06	0.00295921765302144	2.29632498654782e-06
ENSG00000026751	ENST00000368043	SLAMF7	Q9NQ25	335	TRUE	1	2191	110	0.328358208955224	701	62	0.185074626865672	0.567644763769674	NA	NA	NA
ENSG00000027001	ENST00000382172	MIPEP	Q99797	713	FALSE	NA	4706	264	0.370266479663394	1448	98	0.137447405329593	0.828885400313972	0.0015373265259467	2.25980883590463e-05	0.0954124150149791
ENSG00000027075	ENST00000332981	PRKCH	P24723	683	FALSE	NA	4562	199	0.291361639824305	1349	111	0.162518301610542	0.530135352362446	5.26411317715959e-05	0.00151732671303075	5.07955199831768e-05
ENSG00000027644	ENST00000368195	INSRR	P14616	1297	FALSE	NA	8428	519	0.400154202004626	2850	244	0.188126445643793	0.71927980113128	0.000148797492675405	4.69566707787201e-05	0.00244319617142418
ENSG00000027697	ENST00000367739	IFNGR1	P15260	489	FALSE	NA	3219	173	0.353783231083845	966	69	0.141104294478528	0.752407579993787	0.000124972758691207	0.000309766267893661	0.000825035002749824
ENSG00000027869	ENST00000392306	SH2D2A	Q9NP31-2	399	FALSE	NA	NA	NA	NA	NA	NA	NA	NA	0.00158318356892231	2.87165037593985e-05	0.138174154211035
ENSG00000028116	ENST00000435505	VRK2	Q86Y07	508	FALSE	NA	3358	190	0.374015748031496	950	65	0.127952755905512	0.826957438035461	NA	NA	NA
ENSG00000028137	ENST00000376259	TNFRSF1B	P20333	461	FALSE	NA	2994	156	0.338394793926247	1010	87	0.188720173535792	0.604887936793126	NA	NA	NA
ENSG00000028203	ENST00000436874	VEZT	Q9HBM0	779	FALSE	NA	5110	244	0.313222079589217	1544	97	0.124518613607189	0.760054068230879	NA	NA	NA
ENSG00000028528	ENST00000261889	SNX1	Q13596-3	557	FALSE	NA	NA	NA	NA	NA	NA	NA	NA	4.49526696588869e-05	0.00137962457630162	5.84977781955392e-05
ENSG00000029363	ENST00000531224	BCLAF1	Q9NYF8	920	FALSE	NA	6027	796	0.865217391304348	1790	290	0.315217391304348	0.815205140087995	0.00594912846521739	0.003778341175	0.00171145052403372
ENSG00000029364	ENST00000336643	SLC39A9	Q9NUM3	307	FALSE	NA	1980	63	0.205211726384365	697	52	0.169381107491857	0.426486013986014	NA	NA	NA
ENSG00000029559	ENST00000226284	IBSP	P21815	317	FALSE	NA	2102	118	0.372239747634069	584	45	0.141955835962145	0.728533671635479	0.00549201316719243	0.00234657100630915	0.0073830975606322
ENSG00000029639	ENST00000367166	TFB1M	Q8WVM0	346	FALSE	NA	2267	137	0.395953757225434	707	44	0.127167630057803	0.971037013273449	3.16861416184971e-05	0.00166560442485549	5.49821089674645e-05
ENSG00000030066	ENST00000378460	NUP160	Q12769	1436	FALSE	NA	9378	499	0.347493036211699	2919	178	0.123955431754875	0.872578303032917	NA	NA	NA
ENSG00000030110	ENST00000374467	BAK1	Q16611	211	FALSE	NA	1370	73	0.345971563981043	459	30	0.14218009478673	0.815255474452555	3.20506113744076e-05	0.000500341663507109	0.000303589813091867
ENSG00000030582	ENST00000053867	GRN	P28799	593	FALSE	NA	3918	235	0.396290050590219	1202	123	0.207419898819562	0.586141925737787	3.78072681281619e-05	2.00997571669477e-05	0.00317197527477297
ENSG00000031003	ENST00000033079	FAM13B	Q9NYF5	915	FALSE	NA	6128	287	0.313661202185792	1691	115	0.12568306010929	0.688666420706096	5.23158579234973e-05	0.00110077162622951	5.19415650320965e-05
ENSG00000031081	ENST00000264245	ARHGAP31	Q2M1Z3	1444	FALSE	NA	9407	482	0.333795013850415	3061	211	0.14612188365651	0.743321626478618	0.000586488610110803	0.000960840529778393	0.000422708591676312
ENSG00000031691	ENST00000335783	CENPQ	Q7L2Z9	268	FALSE	NA	1795	93	0.347014925373134	490	34	0.126865671641791	0.746681959691955	0.00300872251119403	3.05786194029851e-06	3.67138110009314
ENSG00000032219	ENST00000355431	ARID4A	P29374	1257	FALSE	NA	8381	350	0.278440731901352	2299	162	0.128878281622912	0.592647095649919	0.000314786381861575	0.00100715829514718	0.000248646828494557
ENSG00000032444	ENST00000414982	PNPLA6	Q8IY17-4	1375	FALSE	NA	NA	NA	NA	NA	NA	NA	NA	0.000143978383272727	0.000227064456	0.000461153424519575
ENSG00000032742	ENST00000319980	IFT88	Q13099	833	FALSE	NA	5530	294	0.352941176470588	1565	95	0.114045618247299	0.875816122584943	0.00111098393397359	2.20018415366146e-05	0.0606182988924527
ENSG00000033050	ENST00000222388	ABCF2	Q9UG63	623	FALSE	NA	4126	139	0.223113964686998	1239	110	0.176565008025682	0.37945842330234	NA	NA	NA
ENSG00000033050	ENST00000222388	ABCF2	Q9UG63-2	634	FALSE	NA	NA	NA	NA	NA	NA	NA	NA	2.24620993690852e-05	0.00222188370977918	1.59455594636467e-05
ENSG00000033100	ENST00000035307	CHPF2	Q9P2E5	772	FALSE	NA	4910	375	0.485751295336788	1804	140	0.181347150259067	0.984143148094268	0.000150718347150259	0.00112352575518135	0.000173766394516854
ENSG00000033122	ENST00000035383	LRRC7	Q96NW7	1537	FALSE	NA	10174	372	0.24202992843201	3033	236	0.153545868575146	0.469906674707546	1.7782552374756e-05	0.000107708517241379	0.000107416298242822
ENSG00000033170	ENST00000360689	FUT8	Q6EV77	575	FALSE	NA	3779	126	0.219130434782609	1134	100	0.173913043478261	0.378100026462027	0.000329718116521739	0.00128562965217391	0.000446024880005323
ENSG00000033178	ENST00000322244	UBA6	A0AVT1	1052	FALSE	NA	6977	310	0.29467680608365	2042	123	0.116920152091255	0.73763853590951	NA	NA	NA
ENSG00000033327	ENST00000361507	GAB2	Q9UQC2	676	FALSE	NA	4475	297	0.439349112426036	1399	113	0.167159763313609	0.821679932763138	5.35314674556213e-05	0.00109307577810651	7.24456281174382e-05
ENSG00000033627	ENST00000264649	ATP6V0A1	Q93050-3	838	FALSE	NA	NA	NA	NA	NA	NA	NA	NA	1.18433687350835e-05	6.40438735083532e-05	0.000220675257096158
ENSG00000034239	ENST00000262103	EFCAB1	Q9HAE3	211	FALSE	NA	1438	70	0.33175355450237	378	27	0.127962085308057	0.681502086230876	2.66218246445498e-05	5.15271090047393e-06	0.0244860981883643
ENSG00000034510	ENST00000233143	TMSB10	P63312	44	FALSE	NA	301	7	0.159090909090909	78	7	0.159090909090909	0.259136212624585	1.31027272727273e-06	0.00168481338636364	1.76749103852428e-05
ENSG00000034693	ENST00000367591	PEX3	P56589	373	FALSE	NA	2460	94	0.25201072386059	742	46	0.123324396782842	0.616366207140332	7.17276166219839e-05	5.78559785522788e-06	0.0332375745921665
ENSG00000034713	ENST00000037243	GABARAPL2	P60522	117	FALSE	NA	782	24	0.205128205128205	219	14	0.11965811965812	0.480087687248813	5.49146153846154e-06	7.25115384615385e-06	0.00647284138505695
ENSG00000034971	ENST00000037502	MYOC	Q99972	504	FALSE	NA	3294	173	0.343253968253968	1033	96	0.19047619047619	0.565134208662214	0.000326217071428571	0.00011017053968254	0.00587503788190019
ENSG00000035403	ENST00000211998	VCL	P18206	1134	FALSE	NA	7407	289	0.254850088183422	2403	162	0.142857142857143	0.578754331488232	NA	NA	NA
ENSG00000035499	ENST00000265036	DEPDC1B	Q8WUY9	529	FALSE	NA	3492	177	0.334593572778828	1021	75	0.141776937618147	0.690022909507446	1.38882287334594e-05	7.44542533081286e-06	0.00352615725098812
ENSG00000035687	ENST00000366535	ADSS	P30520	456	FALSE	NA	2987	90	0.197368421052632	932	46	0.100877192982456	0.610471463297477	6.88809780701754e-05	2.96367543859649e-06	0.0509687310906143
ENSG00000035720	ENST00000265404	STAP1	Q9ULZ2	295	FALSE	NA	1949	107	0.36271186440678	567	49	0.166101694915254	0.635270834860368	1.61368169491525e-05	0.00241276937627119	2.26714890125324e-05
ENSG00000035862	ENST00000262768	TIMP2	P16035	220	FALSE	NA	1468	46	0.209090909090909	433	42	0.190909090909091	0.323050473595433	6.40187272727273e-06	0.000725979427272727	4.00829836141783e-05
ENSG00000035928	ENST00000381897	RFC1	P35251	1148	FALSE	NA	7634	354	0.308362369337979	2162	162	0.141114982578397	0.618859100127112	NA	NA	NA
ENSG00000036054	ENST00000394144	TBC1D23	Q9NUY8	699	FALSE	NA	4651	192	0.274678111587983	1338	96	0.137339055793991	0.575360137604816	NA	NA	NA
ENSG00000036257	ENST00000264414	CUL3	Q13618	768	FALSE	NA	5132	95	0.123697916666667	1450	106	0.138020833333333	0.253220635597582	0.000168726212239583	0.000267273446614583	0.000821988086120774
ENSG00000036448	ENST00000262113	MYOM2	P54296	1465	FALSE	NA	9660	970	0.662116040955631	2948	453	0.309215017064846	0.653467337602091	0.000936978772696246	0.00245137337679181	0.000260905156315234
ENSG00000036473	ENST00000039007	OTC	P00480	354	FALSE	NA	2326	69	0.194915254237288	713	36	0.101694915254237	0.587525078819146	0.000630855564971751	1.24488559322034e-05	0.14315193917072
ENSG00000036530	ENST00000261835	CYP46A1	Q9Y6A2	500	FALSE	NA	3261	102	0.204	1084	106	0.212	0.319869469372169	4.237302e-06	1.130183e-05	0.000749843520916524
ENSG00000036549	ENST00000370801	ZZZ3	Q8IYH5	903	FALSE	NA	5985	251	0.27796234772979	1720	100	0.110741971207087	0.721336675020886	NA	NA	NA
ENSG00000036672	ENST00000260187	USP2	O75604	605	FALSE	NA	3924	222	0.366942148760331	1303	108	0.178512396694215	0.682565975761694	NA	NA	NA
ENSG00000037280	ENST00000261937	FLT4	P35916	1363	FALSE	NA	8941	477	0.349963316214233	2877	344	0.252384446074835	0.446183702983122	NA	NA	NA
ENSG00000037474	ENST00000264670	NSUN2	Q08J23	767	FALSE	NA	5080	285	0.371577574967405	1506	125	0.162972620599739	0.67592125984252	NA	NA	NA
ENSG00000037637	ENST00000375592	FBXO42	Q6P3S6	717	FALSE	NA	4685	192	0.267782426778243	1512	109	0.152022315202232	0.568482273114468	0.000509025641562064	0.000597854430962343	0.0011874765770953
ENSG00000037757	ENST00000040663	MRI1	Q9BV20	369	FALSE	NA	2348	147	0.398373983739837	886	66	0.178861788617886	0.840444478860152	NA	NA	NA
ENSG00000037897	ENST00000324871	METTL1	Q9UBP6	276	FALSE	NA	1804	117	0.423913043478261	588	45	0.16304347826087	0.847450110864745	NA	NA	NA
ENSG00000037965	ENST00000040584	HOXC8	P31273	242	FALSE	NA	1606	79	0.326446280991736	457	60	0.247933884297521	0.374667911996679	5.53293347107438e-05	1.12992272727273e-05	0.0202344469217868
ENSG00000038002	ENST00000264595	AGA	P20933	346	FALSE	NA	2269	141	0.407514450867052	723	45	0.130057803468208	0.998413397972675	0.00292544541618497	3.96837658959538e-05	0.213060539103472
ENSG00000038210	ENST00000264864	PI4K2B	Q8TCG2	481	FALSE	NA	3191	122	0.253638253638254	934	60	0.124740124740125	0.595153034576413	0.000925985128898129	0.00177870487318087	0.00108231839757739
ENSG00000038358	ENST00000358933	EDC4	Q6P2E9	1401	FALSE	NA	9145	379	0.270521056388294	3058	231	0.164882226980728	0.548631831081257	9.88248893647395e-06	0.000202058646680942	3.49100733747648e-05
ENSG00000038427	ENST00000265077	VCAN	P13611	3396	FALSE	NA	22264	1159	0.341283863368669	6957	449	0.132214369846879	0.806595704752126	0.000605214900471142	0.00102035840724382	0.000174658281648819
ENSG00000038532	ENST00000409790	CLEC16A	Q2KHT3	1053	FALSE	NA	6978	375	0.356125356125356	2178	241	0.228869895536562	0.485669840839437	3.70161177587844e-05	0.000575281318138652	6.11057707065355e-05
ENSG00000039123	ENST00000230640	SKIV2L2	P42285	1042	FALSE	NA	6929	241	0.231285988483685	1989	133	0.12763915547025	0.520151222333507	9.21735604606526e-06	0.000136296288867562	6.49014819974578e-05
ENSG00000039523	ENST00000422602	FAM65A	Q6ZS17-4	1239	FALSE	NA	NA	NA	NA	NA	NA	NA	NA	7.72525730427764e-05	3.62064463276836e-05	0.00172208960873525
ENSG00000039560	ENST00000515799	RAI14	Q9P0K7-2	983	FALSE	NA	NA	NA	NA	NA	NA	NA	NA	0.000631309841302136	0.000964142286876907	0.000666113001322131
ENSG00000039650	ENST00000322344	PNKP	Q96T60	521	FALSE	NA	3351	257	0.493282149712092	1181	155	0.297504798464491	0.584355175633658	NA	NA	NA
ENSG00000039987	ENST00000549706	BEST2	Q8NFU1	509	FALSE	NA	3310	152	0.298624754420432	1115	107	0.210216110019646	0.478527260919897	0.000142467151277014	7.56981768172888e-05	0.00369752856985169
ENSG00000040275	ENST00000265295	SPDL1	Q96EA4	605	FALSE	NA	4019	241	0.398347107438017	1104	100	0.165289256198347	0.662015426723065	NA	NA	NA
ENSG00000040531	ENST00000381870	CTNS	O60931-2	400	FALSE	NA	NA	NA	NA	NA	NA	NA	NA	0.0029678626	0.00053743105	0.0138057830860349
ENSG00000040608	ENST00000043402	RTN4R	Q9BZR6	473	FALSE	NA	3006	179	0.378435517970402	1144	110	0.232558139534884	0.619294743845642	1.64431183932347e-05	3.12836109936575e-05	0.00111123565116972
ENSG00000040731	ENST00000264463	CDH10	Q9Y6N8	788	FALSE	NA	5207	207	0.262690355329949	1609	111	0.140862944162437	0.5762564946356	5.78030329949239e-06	1.39626878172589e-05	0.000525358038119032
ENSG00000040933	ENST00000074304	INPP4A	Q96PE3	977	FALSE	NA	6432	248	0.253838280450358	2028	185	0.18935516888434	0.422670431625655	0.000236238686796315	0.00064071678198567	0.000377389972665074
ENSG00000041353	ENST00000262094	RAB27B	O00194	218	FALSE	NA	1449	77	0.353211009174312	421	42	0.192660550458716	0.53266620657925	1.23545229357798e-05	8.8415e-06	0.00640978607234327
ENSG00000041802	ENST00000265245	LSG1	Q9H089	658	FALSE	NA	4388	251	0.38145896656535	1268	95	0.144376899696049	0.763488941131315	0.00118025872796353	0.00188441632826748	0.000951863049897219
ENSG00000041880	ENST00000398755	PARP3	Q9Y6F1-2	540	FALSE	NA	NA	NA	NA	NA	NA	NA	NA	0.00190679282592593	7.41115685185185e-05	0.0476457035841364
ENSG00000041982	ENST00000350763	TNC	P24821	2201	FALSE	NA	14459	895	0.406633348477965	4599	417	0.189459336665152	0.682672065542808	NA	NA	NA
ENSG00000041988	ENST00000054650	THAP3	Q8WTV1	239	FALSE	NA	1580	88	0.368200836820084	492	44	0.184100418410042	0.622784810126582	NA	NA	NA
ENSG00000042429	ENST00000251871	MED17	Q9NVC6	651	FALSE	NA	4306	195	0.299539170506912	1282	92	0.141321044546851	0.631045659241907	0.000903035064516129	0.00113334174347158	0.00122394736162147
ENSG00000042493	ENST00000263867	CAPG	P40121	348	FALSE	NA	2283	148	0.425287356321839	729	49	0.140804597701149	0.964466732816648	0.00209570081034483	0.00079795549137931	0.00754694820753613
ENSG00000042813	ENST00000046087	ZPBP	Q9BS86	351	FALSE	NA	2273	122	0.347578347578348	715	58	0.165242165242165	0.661665427734879	NA	NA	NA
ENSG00000042980	ENST00000265769	ADAM28	Q9UKQ2	775	FALSE	NA	5221	298	0.384516129032258	1429	118	0.152258064516129	0.691214424147592	0.00146409916774194	0.000317236109677419	0.00595506047014066
ENSG00000043039	ENST00000281437	BARX2	Q9UMQ3	279	FALSE	NA	1801	127	0.455197132616487	593	50	0.17921146953405	0.836324264297612	7.65059247311828e-05	0.000902568422939068	0.000303816062044136
ENSG00000043093	ENST00000292782	DCUN1D1	Q96GG9	259	FALSE	NA	1759	39	0.150579150579151	443	28	0.108108108108108	0.350787785267603	4.38883397683398e-06	0.00267459345559846	6.33565631980106e-06
ENSG00000043355	ENST00000376335	ZIC2	O95409	532	FALSE	NA	3520	73	0.137218045112782	1145	91	0.171052631578947	0.260942182817183	2.31060526315789e-06	0.000170268812030075	2.55081533962517e-05
ENSG00000043462	ENST00000046794	LCP2	Q13094	533	FALSE	NA	3519	179	0.335834896810507	1071	78	0.146341463414634	0.698439241917503	4.0265148217636e-05	0.00158104692120075	4.77812309838221e-05
ENSG00000043514	ENST00000316891	TRIT1	Q9H3H1	467	TRUE	1	3086	151	0.323340471092077	946	62	0.132762312633833	0.746587084230552	0.000257921668094218	0.0009968493875803	0.000554040358928829
ENSG00000044115	ENST00000302763	CTNNA1	P35221	906	FALSE	NA	6008	207	0.228476821192053	1822	157	0.173289183222958	0.399842672614858	2.31091401766004e-05	0.000389396086092715	6.55034247847901e-05
ENSG00000044446	ENST00000379942	PHKA2	P46019	1235	FALSE	NA	8132	283	0.22914979757085	2549	191	0.154655870445344	0.464435634028066	4.37120340080972e-05	4.37079870445344e-05	0.000809791571610536
ENSG00000044459	ENST00000380647	CNTLN	Q9NXG0-2	1406	FALSE	NA	NA	NA	NA	NA	NA	NA	NA	0.000940336536273115	0.00211631086770982	0.000316022880939746
ENSG00000044524	ENST00000336596	EPHA3	P29320	983	FALSE	NA	6515	324	0.329603255340793	1959	149	0.151576805696846	0.653850947993016	0.000474140201424212	0.000302504844354018	0.00159448679948571
ENSG00000046604	ENST00000261590	DSG2	Q14126	1118	FALSE	NA	7362	413	0.369409660107335	2314	156	0.13953488372093	0.832133478221498	0.000405703268336315	0.000879778855992844	0.000412470774920958
ENSG00000046653	ENST00000316715	GPM6B	Q13491-4	328	FALSE	NA	NA	NA	NA	NA	NA	NA	NA	7.60731707317073e-06	7.86022926829268e-05	0.000295068236123672
ENSG00000046774	ENST00000247452	MAGEC2	Q9UBF1	373	TRUE	5	2470	119	0.319034852546917	757	52	0.13941018766756	0.701362503892868	3.40550536193029e-05	0.00188436387399464	4.84515825780775e-05
ENSG00000046889	ENST00000288368	PREX2	Q70Z35	1606	FALSE	NA	10708	487	0.303237858032379	3065	227	0.14134495641345	0.614080377962707	NA	NA	NA
ENSG00000047056	ENST00000358220	WDR37	Q9Y2I8	494	FALSE	NA	3238	146	0.295546558704453	1042	109	0.220647773279352	0.431039660907458	NA	NA	NA
ENSG00000047188	ENST00000161863	YTHDC2	Q9H6S0	1430	FALSE	NA	9434	497	0.347552447552448	2861	214	0.14965034965035	0.70431121079254	0.000645081526573427	0.000672879368531469	0.000670411345236041
ENSG00000047230	ENST00000443824	CTPS2	Q9NRF8	586	FALSE	NA	3886	71	0.121160409556314	1161	61	0.104095563139932	0.347742632231719	7.99851535836178e-06	8.95493225255973e-05	0.000152422634029981
ENSG00000047249	ENST00000359530	ATP6V1H	Q9UI12	483	FALSE	NA	3231	152	0.314699792960663	891	64	0.132505175983437	0.654944289693593	NA	NA	NA
ENSG00000047346	ENST00000546305	FAM214A	Q32MH5-3	1083	FALSE	NA	NA	NA	NA	NA	NA	NA	NA	0.000937967888273315	0.00148354030378578	0.000583794722070502
ENSG00000047578	ENST00000261588	KIAA0556	O60303	1618	FALSE	NA	10659	698	0.431396786155748	3344	317	0.195920889987639	0.690789880621018	0.000860216840543881	0.00022946808776267	0.00231689913127001
ENSG00000047597	ENST00000378616	XK	P51811	444	FALSE	NA	2913	52	0.117117117117117	917	45	0.101351351351351	0.363763969943167	8.68796846846847e-06	1.49710405405405e-05	0.00130702314896665
ENSG00000047617	ENST00000356134	ANO2	Q9NQ90-2	999	FALSE	NA	NA	NA	NA	NA	NA	NA	NA	0.000419334957957958	0.000669369102102102	0.000627090063393158
ENSG00000047644	ENST00000380861	WWC3	Q9ULE0	1092	FALSE	NA	7070	325	0.297619047619048	2363	188	0.172161172161172	0.577789731860724	NA	NA	NA
ENSG00000047648	ENST00000337414	ARHGAP6	O43182	974	FALSE	NA	6316	215	0.220739219712526	2095	141	0.14476386036961	0.505779535481205	NA	NA	NA
ENSG00000047932	ENST00000368498	GOPC	Q9HD26	462	FALSE	NA	3025	114	0.246753246753247	947	62	0.134199134199134	0.575622500666489	6.01568181818182e-06	1.32341645021645e-05	0.00098388956207105
ENSG00000047936	ENST00000368508	ROS1	P08922	2347	FALSE	NA	15439	885	0.377077119727311	4676	349	0.148700468683426	0.768021148392296	0.000461969940349382	0.000367455867916489	0.000535667676769019
ENSG00000048028	ENST00000003302	USP28	Q96RU2	1077	FALSE	NA	7114	330	0.306406685236769	2120	150	0.139275766016713	0.655608658982288	NA	NA	NA
ENSG00000048342	ENST00000424120	CC2D2A	Q9P2K1	1620	FALSE	NA	10675	523	0.32283950617284	3213	198	0.122222222222222	0.795022354694486	6.53856271604938e-05	0.000219255112345679	0.000184084639192286
ENSG00000048392	ENST00000251810	RRM2B	Q7LG56	351	FALSE	NA	2351	90	0.256410256410256	646	30	0.0854700854700855	0.824330072309655	NA	NA	NA
ENSG00000048405	ENST00000393313	ZNF800	Q2TB10	664	FALSE	NA	4393	204	0.307228915662651	1280	89	0.134036144578313	0.667865373154943	4.55429292168675e-05	1.85447153614458e-05	0.00369856034367498
ENSG00000048462	ENST00000053243	TNFRSF17	Q02223	184	FALSE	NA	1218	100	0.543478260869565	365	37	0.201086956521739	0.809923223716327	NA	NA	NA
ENSG00000048471	ENST00000566228	SNX29	Q8TEQ0	813	FALSE	NA	5378	420	0.516605166051661	1638	253	0.311193111931119	0.505617234318707	NA	NA	NA
ENSG00000048649	ENST00000308488	RSF1	Q96T23	1441	FALSE	NA	9612	428	0.297015961138099	2681	179	0.124219292158223	0.666920074301908	NA	NA	NA
ENSG00000048991	ENST00000409606	R3HDM1	Q15032-3	1100	FALSE	NA	NA	NA	NA	NA	NA	NA	NA	0.000355689236363636	8.31105909090909e-06	0.0389064555675419
ENSG00000049130	ENST00000228280	KITLG	P21583	273	FALSE	NA	1846	78	0.285714285714286	510	40	0.146520146520147	0.538732394366197	NA	NA	NA
ENSG00000049167	ENST00000265038	ERCC8	Q13216	396	FALSE	NA	2598	139	0.351010101010101	780	54	0.136363636363636	0.772816696604225	1.95534621212121e-05	0.000579690977272727	8.5178882430302e-05
ENSG00000049245	ENST00000054666	VAMP3	Q15836	100	FALSE	NA	662	37	0.37	200	23	0.23	0.486010771049521	5.19206e-06	2.158306e-05	0.0024056181097583
ENSG00000049449	ENST00000054950	RCN1	Q15293	331	FALSE	NA	2218	95	0.287009063444109	631	48	0.145015105740181	0.563054177938082	NA	NA	NA
ENSG00000049759	ENST00000400345	NEDD4L	Q96PU5	975	FALSE	NA	6437	192	0.196923076923077	1936	149	0.152820512820513	0.387558087524619	NA	NA	NA
ENSG00000049883	ENST00000380639	PTCD2	Q8WV60	388	TRUE	1	2563	131	0.337628865979381	767	56	0.144329896907216	0.700051557884176	NA	NA	NA
ENSG00000050344	ENST00000056233	NFE2L3	Q9Y4A8	694	TRUE	1	4583	317	0.456772334293948	1413	140	0.201729106628242	0.69810947289673	7.68884337175793e-05	0.000334761603746398	0.000330952681172615
ENSG00000050393	ENST00000379170	MCUR1	Q96AQ8	359	FALSE	NA	2311	110	0.306406685236769	787	45	0.125348189415042	0.83244386749363	0.00125692595264624	0.000237437155988858	0.0147457397012713
ENSG00000050405	ENST00000394943	LIMA1	Q9UHB6-4	760	FALSE	NA	NA	NA	NA	NA	NA	NA	NA	8.51836184210526e-06	9.75493289473684e-06	0.00114899517667853
ENSG00000050426	ENST00000418425	LETMD1	Q6P1Q0-7	373	FALSE	NA	NA	NA	NA	NA	NA	NA	NA	0.00127136964879357	6.93365415549598e-06	0.491587500833664
ENSG00000050438	ENST00000453097	SLC4A8	Q2Y0W8	1093	FALSE	NA	7251	216	0.197621225983532	2205	156	0.142726440988106	0.421055981668311	NA	NA	NA
ENSG00000050730	ENST00000509841	TNIP3	Q96KP6-3	376	FALSE	NA	NA	NA	NA	NA	NA	NA	NA	0.000139408864361702	0.00028111782712766	0.00131890695111538
ENSG00000050748	ENST00000452135	MAPK9	P45984	424	FALSE	NA	2811	96	0.226415094339623	819	55	0.129716981132075	0.508547589017173	6.56588443396226e-06	4.60381367924528e-06	0.00336364101027925
ENSG00000051009	ENST00000265978	FAM160A2	Q8N612-2	986	FALSE	NA	NA	NA	NA	NA	NA	NA	NA	0.000723852985801217	0.00103279180527383	0.000710821690774325
ENSG00000051108	ENST00000439977	HERPUD1	Q15011	391	FALSE	NA	2581	140	0.358056265984655	802	52	0.132992327365729	0.836586892379221	0.00039758562915601	6.00673631713555e-05	0.0169283782013029
ENSG00000051341	ENST00000264233	POLQ	O75417	2590	FALSE	NA	17102	889	0.343243243243243	5093	310	0.11969111969112	0.854017639891203	0.00117195362162162	0.000436591798069498	0.00103641833813796
ENSG00000051596	ENST00000265097	THOC3	Q96J01	351	FALSE	NA	2359	88	0.250712250712251	692	49	0.13960113960114	0.526823022553659	NA	NA	NA
ENSG00000051620	ENST00000607197	HEBP2	Q9Y5Z4	205	FALSE	NA	1362	79	0.385365853658537	392	27	0.131707317073171	0.84211671289498	5.21708146341463e-05	0.0004280516	0.000594535281968699
ENSG00000051825	ENST00000606320	MPHOSPH9	Q99550	1183	FALSE	NA	7797	346	0.292476754015216	2301	121	0.102282333051564	0.843878287580411	6.81156466610313e-05	0.000965003012679628	5.96668993891896e-05
ENSG00000052344	ENST00000317508	PRSS8	Q16651	343	FALSE	NA	2216	105	0.306122448979592	761	72	0.209912536443149	0.500808513838748	NA	NA	NA
ENSG00000052723	ENST00000369528	SIKE1	Q9BRV8-2	211	FALSE	NA	NA	NA	NA	NA	NA	NA	NA	1.40151421800948e-05	9.09449289099526e-06	0.00730359301868783
ENSG00000052802	ENST00000261507	MSMO1	Q5R574	293	FALSE	NA	1970	72	0.245733788395904	512	29	0.0989761092150171	0.64526518466655	4.75923720136519e-05	0.000194218781569966	0.000836331597221688
ENSG00000052841	ENST00000039989	TTC17	Q96AE7	1141	FALSE	NA	7557	368	0.322524101665206	2232	172	0.150744960560911	0.631922966847309	NA	NA	NA
ENSG00000052850	ENST00000329255	ALX4	Q9H161	411	FALSE	NA	2686	157	0.381995133819951	872	92	0.223844282238443	0.554015992748227	0.00216168713868613	0.00388495093187348	0.00135383419381445
ENSG00000053108	ENST00000265342	FSTL4	Q6MZW2	842	FALSE	NA	5542	319	0.378859857482185	1773	160	0.190023752969121	0.637841708769397	0.00054053979216152	4.29418147268409e-05	0.0149497931953197
ENSG00000053328	ENST00000338882	METTL24	Q5JXM2	366	FALSE	NA	2419	112	0.306010928961749	755	39	0.10655737704918	0.89632291368546	0.000227228918032787	0.000946125756830601	0.000656196106974928
ENSG00000053438	ENST00000062104	NNAT	Q16517	81	FALSE	NA	511	24	0.296296296296296	187	12	0.148148148148148	0.731898238747554	NA	NA	NA
ENSG00000053524	ENST00000328913	MCF2L2	Q86YR7	1114	FALSE	NA	7407	390	0.350089766606822	2167	152	0.136445242369838	0.750650167338151	0.00135103955745063	7.73412477558348e-06	0.156809258027317
ENSG00000053702	ENST00000337508	NRIP2	Q9BQI9	281	FALSE	NA	1814	133	0.473309608540925	609	63	0.224199288256228	0.708746784270489	NA	NA	NA
ENSG00000053747	ENST00000313654	LAMA3	Q16787	3333	FALSE	NA	21900	1225	0.367536753675368	6832	499	0.14971497149715	0.765842186656418	0.000444203883888389	0.000681034678967897	0.000195694135308579
ENSG00000054179	ENST00000355097	ENTPD2	Q9Y5L3	495	FALSE	NA	3190	219	0.442424242424242	1136	109	0.22020202020202	0.715492795720572	8.31448909090909e-05	0.0022440206969697	7.48520175463829e-05
ENSG00000054277	ENST00000366554	OPN3	Q9H1Y3	402	FALSE	NA	2606	120	0.298507462686567	882	70	0.174129353233831	0.580199539524175	NA	NA	NA
ENSG00000054282	ENST00000366541	SDCCAG8	Q86SQ7	713	FALSE	NA	4769	257	0.360448807854137	1298	103	0.144460028050491	0.679114914893314	NA	NA	NA
ENSG00000054356	ENST00000295718	PTPRN	Q16849	979	FALSE	NA	6299	348	0.355464759959142	2231	168	0.171603677221655	0.733665207629329	NA	NA	NA
ENSG00000054611	ENST00000337137	TBC1D22A	Q8WUA7	517	FALSE	NA	3446	182	0.352030947775629	1034	122	0.235976789168279	0.447627565340666	NA	NA	NA
ENSG00000054690	ENST00000329153	PLEKHH1	Q9ULM0	1364	FALSE	NA	8878	456	0.334310850439883	2904	225	0.164956011730205	0.66292408200045	NA	NA	NA
ENSG00000054793	ENST00000338821	ATP9A	O75110	1047	FALSE	NA	6833	235	0.224450811843362	2217	242	0.231136580706781	0.31506979376942	1.28397917860554e-05	0.00139913425596944	8.76499978159874e-06
ENSG00000054796	ENST00000371263	SPO11	Q9Y5K1	396	FALSE	NA	2622	132	0.333333333333333	787	62	0.156565656565657	0.639034472576954	NA	NA	NA
ENSG00000054803	ENST00000064571	CBLN4	Q9NTU7	201	FALSE	NA	1303	41	0.203980099502488	450	39	0.194029850746269	0.363067477418974	2.49766666666667e-06	1.32273134328358e-05	0.0009394350851986
ENSG00000054938	ENST00000263671	CHRDL2	Q6WN34-2	451	FALSE	NA	NA	NA	NA	NA	NA	NA	NA	6.31419445676275e-05	0.00300701193126386	4.65592804020033e-05
ENSG00000054965	ENST00000064778	FAM168A	Q8BGZ2	244	FALSE	NA	1570	61	0.25	540	47	0.192622950819672	0.446401951483941	5.42114344262295e-06	0.000974939028688525	2.27889132967048e-05
ENSG00000054967	ENST00000064780	RELT	Q969Z4	430	FALSE	NA	2748	210	0.488372093023256	987	99	0.230232558139535	0.761876405981209	7.13107023255814e-05	0.000558130867441861	0.000297132540577334
ENSG00000055044	ENST00000264279	NOP58	Q9Y2X3	529	FALSE	NA	3483	129	0.243856332703214	1019	81	0.153119092627599	0.465935070873342	1.46518223062382e-05	0.000523800729678639	5.28773731282166e-05
ENSG00000055118	ENST00000262186	KCNH2	Q12809	1159	FALSE	NA	7517	308	0.265746333045729	2632	242	0.208800690250216	0.445632324307328	0.000172816021570319	0.0015066971691113	9.89633970675733e-05
ENSG00000055147	ENST00000351797	FAM114A2	Q9NRY5	505	FALSE	NA	3295	187	0.37029702970297	1041	79	0.156435643564356	0.747841954630145	0.00144846016039604	0.000199745879207921	0.0143594348616958
ENSG00000055211	ENST00000367419	GINM1	Q9NU53	330	FALSE	NA	2165	96	0.290909090909091	673	43	0.13030303030303	0.694000751920082	0.00011905486969697	7.57038272727273e-05	0.00476557586864607
ENSG00000055483	ENST00000542802	USP36	Q9P275-2	1123	FALSE	NA	NA	NA	NA	NA	NA	NA	NA	0.00138107175422974	0.00076812447016919	0.00160104996784241
ENSG00000055732	ENST00000370589	MCOLN3	Q8TDD5	553	FALSE	NA	3719	187	0.338155515370705	1022	56	0.10126582278481	0.917652594783544	1.04706184448463e-05	0.00151116765822785	1.25295234226668e-05
ENSG00000055813	ENST00000407595	CCDC85A	Q96PX6	553	FALSE	NA	3637	208	0.376130198915009	1140	101	0.182640144665461	0.64551079798659	0.00163409374141049	1.93732169981917e-05	0.152528181456912
ENSG00000056291	ENST00000308744	NPFFR2	Q9Y5X5	522	FALSE	NA	3488	232	0.444444444444444	1010	78	0.149425287356322	0.86126793695601	NA	NA	NA
ENSG00000056487	ENST00000313237	PHF21B	Q96EK2	531	FALSE	NA	3425	205	0.386064030131827	1195	111	0.209039548022599	0.644374301308608	NA	NA	NA
ENSG00000056558	ENST00000373887	TRAF1	Q13077	416	FALSE	NA	2731	152	0.365384615384615	871	70	0.168269230769231	0.692535439661035	NA	NA	NA
ENSG00000056586	ENST00000373670	RC3H2	Q9HBD1	1191	FALSE	NA	7784	309	0.259445843828715	2452	150	0.125944584382872	0.648910585817061	NA	NA	NA
ENSG00000056736	ENST00000288167	IL17RB	Q9NRM6	502	FALSE	NA	3323	202	0.402390438247012	1018	78	0.155378486055777	0.793367130411969	0.000139530292828685	0.00187574036653386	0.000148180843924047
ENSG00000056998	ENST00000381163	GYG2	O15488	501	FALSE	NA	3300	152	0.303393213572854	1042	77	0.153692614770459	0.623313656040929	0.00292623029141717	6.6689746506986e-05	0.0875813649130143
ENSG00000057252	ENST00000367619	SOAT1	P35610	550	FALSE	NA	3655	191	0.347272727272727	1073	80	0.145454545454545	0.700899452804378	NA	NA	NA
ENSG00000057294	ENST00000070846	PKP2	Q99959	881	FALSE	NA	5786	375	0.425652667423383	1852	150	0.170261066969353	0.800207397165572	NA	NA	NA
ENSG00000057657	ENST00000369096	PRDM1	O75626	825	FALSE	NA	5469	255	0.309090909090909	1665	136	0.164848484848485	0.570831047723533	NA	NA	NA
ENSG00000057704	ENST00000261226	TMCC3	Q9ULS5	477	FALSE	NA	3163	166	0.348008385744235	953	91	0.190775681341719	0.549617312816807	0.00210471541719078	0.00444486302096436	0.000992696799224125
ENSG00000057757	ENST00000246151	PITHD1	Q9GZP4	211	FALSE	NA	1399	40	0.18957345971564	424	28	0.132701421800948	0.432962320024507	NA	NA	NA
ENSG00000058056	ENST00000263966	USP13	Q92995	863	FALSE	NA	5750	260	0.301274623406721	1690	129	0.149478563151796	0.592382878328278	NA	NA	NA
ENSG00000058091	ENST00000380050	CDK14	O94921	469	FALSE	NA	3099	125	0.266524520255864	936	71	0.151385927505331	0.531748087752069	9.38866098081023e-06	2.05163837953092e-05	0.00097573076765215
ENSG00000058335	ENST00000419573	RASGRF1	Q13972	1273	FALSE	NA	8456	297	0.233307148468185	2561	248	0.194815396700707	0.362701517532884	NA	NA	NA
ENSG00000058453	ENST00000375541	CROCC	Q5TZA2	2017	FALSE	NA	12804	987	0.489340604858701	4641	459	0.22756569162122	0.779417890242633	0.00123447183936539	0.00114282680614774	0.000535543645373954
ENSG00000058600	ENST00000299853	POLR3E	Q9NVU0	708	FALSE	NA	4672	245	0.346045197740113	1446	162	0.228813559322034	0.468076166920345	NA	NA	NA
ENSG00000058668	ENST00000357681	ATP2B4	P23634-6	1205	FALSE	NA	NA	NA	NA	NA	NA	NA	NA	4.22270813278008e-05	0.00155832647551867	2.24877274239072e-05
ENSG00000058729	ENST00000283109	RIOK2	Q9BVS4	552	FALSE	NA	3680	186	0.33695652173913	1024	71	0.128623188405797	0.72896509491733	NA	NA	NA
ENSG00000058804	ENST00000371429	NDC1	Q9BTX1	674	FALSE	NA	4404	205	0.304154302670623	1382	99	0.146884272997033	0.649799539445316	NA	NA	NA
ENSG00000058866	ENST00000265022	DGKG	P49619	791	FALSE	NA	5284	338	0.427307206068268	1545	156	0.197218710493047	0.633516275548827	0.00168536946144121	0.000920691230088496	0.0023142199356985
ENSG00000059378	ENST00000263549	PARP12	Q9H0J9	701	FALSE	NA	4638	240	0.342368045649073	1402	139	0.198288159771755	0.521931743091943	0.000218159419400856	0.000897612747503566	0.000346710456281291
ENSG00000059573	ENST00000371224	ALDH18A1	P54886	795	FALSE	NA	5195	240	0.30188679245283	1692	116	0.145911949685535	0.673857488964853	NA	NA	NA
ENSG00000059588	ENST00000040877	TARBP1	Q13395	1621	FALSE	NA	10571	542	0.334361505243677	3379	199	0.122763726095003	0.870599330965679	0.000398969029611351	0.00156294311165947	0.000157475501040271
ENSG00000059691	ENST00000263985	PET112	O75879	557	FALSE	NA	3656	205	0.368043087971275	1163	90	0.161579892280072	0.724577558959397	0.000220932619389587	9.58313877917415e-05	0.00413901374820049
ENSG00000059728	ENST00000264444	MXD1	Q05195	221	FALSE	NA	1480	64	0.289592760180996	422	42	0.190045248868778	0.434491634491635	1.01744977375566e-05	0.0021871826561086	2.10492028055269e-05
ENSG00000059758	ENST00000261211	CDK17	Q00537	523	FALSE	NA	3422	99	0.189292543021033	1030	74	0.141491395793499	0.402680588244586	4.91432695984704e-06	0.000200993715105163	4.6749813328039e-05
ENSG00000059915	ENST00000020673	PSD	A5PKW4	1024	FALSE	NA	6569	349	0.3408203125	2353	201	0.1962890625	0.621945077474555	NA	NA	NA
ENSG00000060140	ENST00000075503	STYK1	Q6J9G0	422	FALSE	NA	2752	155	0.367298578199052	886	59	0.139810426540284	0.845794737879385	0.00151516448815166	0.000959769469194313	0.00374093705932202
ENSG00000060339	ENST00000265872	CCAR1	Q8IX12	1150	FALSE	NA	7587	239	0.207826086956522	2179	126	0.109565217391304	0.544771654103406	0.000101439905217391	0.00085796383826087	0.000102811574682818
ENSG00000060566	ENST00000078445	CREB3L3	Q68CJ9	461	FALSE	NA	2971	207	0.449023861171367	1040	109	0.23644251626898	0.664774780060462	2.86458069414317e-05	0.000374991976138829	0.000165705971874601
ENSG00000060656	ENST00000345512	PTPRU	Q92729	1446	FALSE	NA	9471	520	0.359612724757953	3086	300	0.20746887966805	0.564783725759336	NA	NA	NA
ENSG00000061337	ENST00000381569	LZTS1	Q9Y250	596	FALSE	NA	3900	240	0.402684563758389	1254	139	0.233221476510067	0.555174322080797	0.000124984213087248	0.000658755337248322	0.000318335266005545
ENSG00000061656	ENST00000374273	SPAG4	Q9NPE6	437	FALSE	NA	2837	139	0.318077803203661	955	70	0.160183066361556	0.668437484264062	2.48696750572082e-05	4.13856544622426e-05	0.00137511445238784
ENSG00000061676	ENST00000360982	NCKAP1	Q9Y2A7-2	1134	FALSE	NA	NA	NA	NA	NA	NA	NA	NA	7.11595767195767e-06	0.000772255202821869	8.12567519893255e-06
ENSG00000061936	ENST00000541286	SFSWAP	Q12872-2	1003	FALSE	NA	NA	NA	NA	NA	NA	NA	NA	0.0010287689780658	0.00141596788035892	0.00072437511936975
ENSG00000062038	ENST00000264012	CDH3	P22223	829	FALSE	NA	5467	310	0.37394451145959	1752	169	0.203860072376357	0.587841194558421	0.000544291165259349	0.00366424871411339	0.000179180939910384
ENSG00000062096	ENST00000381127	ARSF	P54793	590	TRUE	1	3871	181	0.306779661016949	1224	121	0.205084745762712	0.472989446851028	0.000219410555932203	0.0016689687	0.000222821613245458
ENSG00000062282	ENST00000228027	DGAT2	Q96PD7	388	FALSE	NA	2524	129	0.332474226804124	829	63	0.162371134020619	0.672534148366161	5.58685618556701e-05	2.66768015463918e-05	0.00539761629792344
ENSG00000062524	ENST00000263800	LTK	P29376	864	FALSE	NA	5519	358	0.414351851851852	1986	159	0.184027777777778	0.81022334508234	0.000267341498842593	3.61852696759259e-05	0.00855107710510376
ENSG00000062650	ENST00000298767	WAPAL	Q7Z5K2	1190	FALSE	NA	7938	263	0.221008403361345	2272	145	0.121848739495798	0.519140580881139	NA	NA	NA
ENSG00000062716	ENST00000262291	VMP1	Q96GC9	406	FALSE	NA	2666	80	0.197044334975369	804	39	0.0960591133004926	0.618616192509666	NA	NA	NA
ENSG00000062725	ENST00000083182	APPBP2	Q92624	585	FALSE	NA	3843	92	0.157264957264957	1136	78	0.133333333333333	0.348659233905136	7.55002888888889e-05	3.81609367521368e-05	0.00338200091169835
ENSG00000063015	ENST00000317338	SEZ6	Q53EL9	994	FALSE	NA	6459	307	0.308853118712274	2199	149	0.14989939637827	0.701474764414879	NA	NA	NA
ENSG00000063127	ENST00000335875	SLC6A16	Q9GZN6	736	TRUE	1	4838	235	0.31929347826087	1542	108	0.146739130434783	0.693525791190115	NA	NA	NA
ENSG00000063169	ENST00000396720	GLTSCR1	Q9NZM4	1560	FALSE	NA	9922	400	0.256410256410256	3814	339	0.217307692307692	0.45356732364954	0.000283647733974359	0.00124531862692308	0.000146007187691103
ENSG00000063180	ENST00000084798	CA11	O75493	328	FALSE	NA	2129	76	0.231707317073171	742	52	0.158536585365854	0.509376016186725	5.00969207317073e-06	7.59372865853659e-06	0.00201132436111262
ENSG00000063241	ENST00000085068	ISOC2	Q96AB3-2	221	FALSE	NA	NA	NA	NA	NA	NA	NA	NA	6.08704932126697e-05	0.000507383271493213	0.000542848200679425
ENSG00000063761	ENST00000238561	ADCK1	Q86TW2-2	523	FALSE	NA	NA	NA	NA	NA	NA	NA	NA	2.7226862332696e-05	0.000727086564053537	7.15994666524001e-05
ENSG00000063854	ENST00000397356	HAGH	Q16775	308	FALSE	NA	1995	161	0.522727272727273	683	88	0.285714285714286	0.626355661881978	0.000129202512987013	0.000253737831168831	0.00165323663640108
ENSG00000064012	ENST00000358485	CASP8	Q14790-9	538	FALSE	NA	NA	NA	NA	NA	NA	NA	NA	0.00150221546468401	0.00020868106133829	0.0133803328170235
ENSG00000064195	ENST00000434704	DLX3	O60479	287	FALSE	NA	1856	95	0.331010452961672	617	52	0.181184668989547	0.607333803050398	2.10957909407665e-05	0.00106356431010453	6.91114748333622e-05
ENSG00000064205	ENST00000372868	WISP2	O76076	250	FALSE	NA	1595	101	0.404	575	51	0.204	0.713934476611962	NA	NA	NA
ENSG00000064218	ENST00000190165	DMRT3	Q9NQL9	472	FALSE	NA	3051	254	0.538135593220339	1043	122	0.258474576271186	0.711731171182789	0.000553907345338983	0.000505178061440678	0.00232300766974064
ENSG00000064270	ENST00000416219	ATP2C2	O75185-3	975	FALSE	NA	NA	NA	NA	NA	NA	NA	NA	0.00273193576615385	0.00192214568923077	0.00145773830614513
ENSG00000064300	ENST00000172229	NGFR	P08138	427	FALSE	NA	2778	147	0.344262295081967	932	88	0.206088992974239	0.560426075004909	NA	NA	NA
ENSG00000064309	ENST00000392693	CDON	Q4KMG0	1287	FALSE	NA	8419	489	0.37995337995338	2705	198	0.153846153846154	0.793506390667574	0.000699110672882673	0.00122128374825175	0.000444785691136045
ENSG00000064313	ENST00000378164	TAF2	Q6P1X5	1199	FALSE	NA	8036	282	0.235195996663887	2252	163	0.135946622185154	0.48483053254221	0.000846322941618015	0.0008947468323603	0.000788890563151489
ENSG00000064393	ENST00000406875	HIPK2	Q9H2X6	1198	FALSE	NA	7872	372	0.310517529215359	2515	243	0.202838063439065	0.489090886279233	9.19769198664441e-06	0.000472646284641068	1.62437312434087e-05
ENSG00000064490	ENST00000303088	RFXANK	O14593	260	FALSE	NA	1676	106	0.407692307692308	588	68	0.261538461538462	0.546890355187421	NA	NA	NA
ENSG00000064545	ENST00000162044	TMEM161A	Q9NX61	479	FALSE	NA	3029	185	0.386221294363257	1142	79	0.164926931106472	0.882899900121609	NA	NA	NA
ENSG00000064651	ENST00000262461	SLC12A2	P55011	1212	FALSE	NA	7916	309	0.254950495049505	2555	168	0.138613861386139	0.593655255179384	NA	NA	NA
ENSG00000064655	ENST00000327619	EYA2	O00167	538	FALSE	NA	3523	179	0.33271375464684	1133	101	0.187732342007435	0.56996596622478	3.60237249070632e-05	0.0006035916133829	0.000110933609740289
ENSG00000064703	ENST00000369702	DDX20	Q9UHI6	824	FALSE	NA	5431	295	0.358009708737864	1635	102	0.12378640776699	0.870682465584282	0.000867863604368932	0.00112549285800971	0.000935796724144882
ENSG00000064726	ENST00000261721	BTBD1	Q9H0C5	482	FALSE	NA	3145	135	0.280082987551867	1031	68	0.141078838174274	0.650822968297017	1.99610477178423e-05	1.02574336099585e-05	0.00403736096619784
ENSG00000064835	ENST00000344265	POU1F1	P28069-2	317	FALSE	NA	NA	NA	NA	NA	NA	NA	NA	2.29755425867508e-05	6.75581703470032e-06	0.0107282438159384
ENSG00000064886	ENST00000445067	CHI3L2	Q15782	390	FALSE	NA	2583	162	0.415384615384615	777	79	0.202564102564103	0.616857054646496	0.000703171246153846	0.00334730338461538	0.000538643495403821
ENSG00000064932	ENST00000361757	SBNO2	Q9Y2G9	1366	FALSE	NA	8903	436	0.319180087847731	3018	378	0.276720351390922	0.391000714936467	NA	NA	NA
ENSG00000064933	ENST00000441310	PMS1	P54277	932	FALSE	NA	6226	312	0.334763948497854	1718	91	0.0976394849785408	0.946078656326006	NA	NA	NA
ENSG00000065000	ENST00000355272	AP3D1	O14617-5	1215	FALSE	NA	NA	NA	NA	NA	NA	NA	NA	0.000219111682304527	0.000771555529218107	0.000233734094751683
ENSG00000065029	ENST00000373953	ZNF76	P36508	570	FALSE	NA	3732	238	0.417543859649123	1203	107	0.187719298245614	0.716996724464345	NA	NA	NA
ENSG00000065054	ENST00000424542	SLC9A3R2	Q15599	337	FALSE	NA	2183	153	0.454005934718101	754	71	0.210682492581602	0.744304581497229	NA	NA	NA
ENSG00000065057	ENST00000219066	NTHL1	P78549	312	FALSE	NA	2024	159	0.509615384615385	684	63	0.201923076923077	0.852907961603614	NA	NA	NA
ENSG00000065060	ENST00000192788	UHRF1BP1	Q6BDS2	1440	FALSE	NA	9478	475	0.329861111111111	2970	175	0.121527777777778	0.850541102704006	0.000573901378472222	0.00060419969375	0.000659620698357964
ENSG00000065135	ENST00000369851	GNAI3	P08754	354	FALSE	NA	2362	72	0.203389830508475	669	44	0.124293785310734	0.463474713263028	6.58498305084746e-06	7.82899435028249e-05	0.00023759944386243
ENSG00000065150	ENST00000261574	IPO5	O00410-3	1115	FALSE	NA	NA	NA	NA	NA	NA	NA	NA	9.42137291479821e-05	9.62741551569507e-05	0.00087766667941348
ENSG00000065154	ENST00000368845	OAT	P04181	439	FALSE	NA	2864	143	0.325740318906606	921	56	0.127562642369021	0.821172934956105	NA	NA	NA
ENSG00000065183	ENST00000349139	WDR3	Q9UNX4	943	FALSE	NA	6225	334	0.354188759278897	1880	134	0.142099681866384	0.752766289036744	0.000115450147401909	0.000267107537645811	0.000458349387393139
ENSG00000065243	ENST00000370521	PKN2	Q16513	984	FALSE	NA	6516	224	0.227642276422764	1925	120	0.121951219512195	0.55146306527522	NA	NA	NA
ENSG00000065308	ENST00000182527	TRAM2	Q15035	370	FALSE	NA	2434	108	0.291891891891892	756	59	0.159459459459459	0.568555631380305	2.96544135135135e-05	1.63852810810811e-05	0.00489140608290062
ENSG00000065320	ENST00000173229	NTN1	O95631	604	FALSE	NA	4003	150	0.248344370860927	1230	93	0.153973509933775	0.495596044901808	1.16549569536424e-05	0.000188578309602649	0.00010232505736078
ENSG00000065325	ENST00000262441	GLP2R	O95838	553	FALSE	NA	3583	181	0.327305605786618	1168	94	0.16998191681736	0.627692234606683	0.000460457461121157	0.000487943515370705	0.00170645496972027
ENSG00000065328	ENST00000484800	MCM10	Q7L590	875	FALSE	NA	5711	350	0.4	1765	145	0.165714285714286	0.745989288668571	0.000508344022857143	0.000371860531428571	0.00156231852656999
ENSG00000065357	ENST00000331886	DGKA	P23743	735	FALSE	NA	4865	176	0.239455782312925	1480	96	0.130612244897959	0.55772524837273	1.73452639455782e-05	0.00117025092380952	2.01657593984977e-05
ENSG00000065427	ENST00000319410	KARS	Q15046-2	625	FALSE	NA	NA	NA	NA	NA	NA	NA	NA	0.0001266068528	0.0001267196144	0.00159857623809184
ENSG00000065457	ENST00000307921	ADAT1	Q9BUB4	502	FALSE	NA	3298	246	0.49003984063745	1012	100	0.199203187250996	0.754857489387508	0.00128046819322709	0.000100713268924303	0.0253266871375287
ENSG00000065485	ENST00000316218	PDIA5	Q14554	519	FALSE	NA	3446	209	0.402697495183044	1002	103	0.198458574181118	0.590012903662048	NA	NA	NA
ENSG00000065491	ENST00000373491	TBC1D22B	Q9NU19	505	FALSE	NA	3353	123	0.243564356435644	1000	80	0.158415841584158	0.458544586937071	1.24614673267327e-05	0.00317265149504951	7.77777608499608e-06
ENSG00000065526	ENST00000375759	SPEN	Q96T58	3664	FALSE	NA	23870	1153	0.314683406113537	7827	616	0.168122270742358	0.613750006800908	0.00043350674290393	0.000130744016375546	0.000904937467651713
ENSG00000065548	ENST00000337859	ZC3H15	Q8WU90	426	FALSE	NA	2874	89	0.208920187793427	756	53	0.124413145539906	0.441722141253397	NA	NA	NA
ENSG00000065559	ENST00000415385	MAP2K4	P45985-2	410	FALSE	NA	NA	NA	NA	NA	NA	NA	NA	2.16722926829268e-06	1.32544902439024e-05	0.000398802590469145
ENSG00000065600	ENST00000535273	TMEM206	Q9H813-2	411	FALSE	NA	NA	NA	NA	NA	NA	NA	NA	9.67680194647202e-05	0.00252367222384428	9.32947237003773e-05
ENSG00000065613	ENST00000369755	SLK	Q9H2G2	1235	FALSE	NA	8302	304	0.246153846153846	2216	143	0.115789473684211	0.567446044680446	NA	NA	NA
ENSG00000065615	ENST00000369681	CYB5R4	Q7L1T6	521	FALSE	NA	3462	155	0.297504798464491	1006	73	0.140115163147793	0.616992315788641	5.43302802303263e-05	5.71076775431862e-06	0.0182603763071163
ENSG00000065618	ENST00000353479	COL17A1	Q9UMD9	1497	FALSE	NA	9509	635	0.424181696726787	3510	274	0.183032732130929	0.855451577568082	0.00180572738810955	0.00267879768603874	0.000450288099943736
ENSG00000065621	ENST00000338595	GSTO2	Q9H4Y5	243	FALSE	NA	1610	97	0.39917695473251	479	35	0.1440329218107	0.824543034605146	0.00148623846090535	0.000226086325102881	0.0270525325017492
ENSG00000065665	ENST00000298428	SEC61A2	Q9JLR1	476	FALSE	NA	3093	82	0.172268907563025	1014	65	0.136554621848739	0.413579049466537	8.94556512605042e-06	0.000897104985294118	2.0948723231276e-05
ENSG00000065675	ENST00000263125	PRKCQ	Q04759	706	FALSE	NA	4770	210	0.297450424929178	1295	131	0.185552407932011	0.435210523788948	0.000489634392351275	0.000634721657223796	0.0010926571131596
ENSG00000065802	ENST00000264607	ASB1	Q9Y576	335	FALSE	NA	2171	106	0.316417910447761	746	68	0.202985074626866	0.535643644837023	2.03623044776119e-05	0.000474382892537313	0.000128130671229574
ENSG00000065809	ENST00000181796	FAM107B	Q9H098-2	306	FALSE	NA	NA	NA	NA	NA	NA	NA	NA	0.000146687421568627	3.96467973856209e-05	0.0120910310625711
ENSG00000065833	ENST00000369705	ME1	P48163	572	FALSE	NA	3764	221	0.386363636363636	1160	78	0.136363636363636	0.873184555437478	5.89851748251748e-05	0.000811704729020979	0.000127042422351566
ENSG00000065882	ENST00000261439	TBC1D1	Q86TI0	1168	FALSE	NA	7745	428	0.366438356164384	2320	210	0.179794520547945	0.610507547111808	NA	NA	NA
ENSG00000065883	ENST00000181839	CDK13	Q14004	1512	FALSE	NA	9800	354	0.234126984126984	3226	217	0.143518518518519	0.537009310636697	0.000104443371693122	0.000105531235449735	0.000654557901605762
ENSG00000065911	ENST00000394053	MTHFD2	P13995	350	FALSE	NA	2278	128	0.365714285714286	763	52	0.148571428571429	0.824474910515297	NA	NA	NA
ENSG00000065970	ENST00000162391	FOXJ2	Q9P0K8	574	FALSE	NA	3766	188	0.327526132404181	1191	102	0.177700348432056	0.582893380400487	1.47825418118467e-05	0.000210943818815331	0.000122087280433857
ENSG00000066027	ENST00000261461	PPP2R5A	Q15172	486	FALSE	NA	3247	93	0.191358024691358	910	59	0.121399176954733	0.441763714093322	2.32102798353909e-05	0.000699743950617284	6.82503612885058e-05
ENSG00000066056	ENST00000372476	TIE1	P35590	1138	FALSE	NA	7337	437	0.384007029876977	2544	204	0.179261862917399	0.74276230868523	NA	NA	NA
ENSG00000066084	ENST00000301180	DIP2B	Q9P265	1576	FALSE	NA	10167	422	0.267766497461929	3443	250	0.158629441624365	0.571632143208419	2.78703128172589e-05	0.00090037730964467	1.96408866049409e-05
ENSG00000066135	ENST00000372396	KDM4A	O75164	1064	FALSE	NA	7052	240	0.225563909774436	2086	147	0.138157894736842	0.482943035410421	0.000684621685150376	3.04836729323308e-05	0.0211077397018512
ENSG00000066185	ENST00000372565	ZMYND12	Q9H0C1	365	FALSE	NA	2388	115	0.315068493150685	729	43	0.117808219178082	0.816436835339488	0.00190261233972603	0.000684899682191781	0.00761080298725411
ENSG00000066230	ENST00000264938	SLC9A3	P48764	834	FALSE	NA	5421	266	0.3189448441247	1875	241	0.288968824940048	0.381756516267994	NA	NA	NA
ENSG00000066248	ENST00000264051	NGEF	Q8N5V2	710	FALSE	NA	4718	230	0.323943661971831	1415	153	0.215492957746479	0.450852942561792	NA	NA	NA
ENSG00000066279	ENST00000367409	ASPM	Q8IZT6	3477	FALSE	NA	22910	1275	0.366695427092321	6604	475	0.136612021857924	0.77374623814009	0.000549959864538395	0.00123156081880932	0.000128431170879545
ENSG00000066336	ENST00000227163	SPI1	P17947-2	271	FALSE	NA	NA	NA	NA	NA	NA	NA	NA	9.62977121771218e-06	8.25857933579336e-06	0.00430270264299104
ENSG00000066379	ENST00000332435	ZNRD1	Q1XHV8	126	FALSE	NA	837	38	0.301587301587302	252	13	0.103174603174603	0.880066170388751	9.23431587301587e-05	0.000382231476190476	0.00191737797066954
ENSG00000066382	ENST00000358117	MPPED2	Q5REB1	294	FALSE	NA	1947	62	0.210884353741497	593	44	0.149659863945578	0.429168417612177	5.0985612244898e-06	3.72072891156463e-05	0.00046609267682351
ENSG00000066422	ENST00000312938	ZBTB11	O95625	1053	FALSE	NA	6899	283	0.268755935422602	2066	167	0.158594491927825	0.507474397487096	1.98945489078822e-05	4.27798062678063e-05	0.000441638485249811
ENSG00000066455	ENST00000163416	GOLGA5	Q8TBA6	731	FALSE	NA	4831	239	0.326949384404925	1417	108	0.147742818057456	0.649093048751505	0.00125889584678523	0.000188445012311902	0.00913877061551443
ENSG00000066468	ENST00000457416	FGFR2	P21802-3	822	FALSE	NA	NA	NA	NA	NA	NA	NA	NA	7.57453065693431e-05	0.00098517098053528	9.35346013255588e-05
ENSG00000066557	ENST00000370952	LRRC40	Q9H9A6	602	FALSE	NA	3964	205	0.340531561461794	1214	77	0.127906976744186	0.815357699817841	5.07064069767442e-05	6.6317646179402e-05	0.00127009803233432
ENSG00000066583	ENST00000173527	ISOC1	Q96CN7	298	FALSE	NA	1925	107	0.359060402684564	653	54	0.181208053691275	0.672159692159692	7.41381543624161e-06	0.00246184942281879	1.01056445852467e-05
ENSG00000066629	ENST00000334192	EML1	O00423-3	834	FALSE	NA	NA	NA	NA	NA	NA	NA	NA	0.00103023773141487	0.000364877257793765	0.00338551393291823
ENSG00000066651	ENST00000334379	TRMT11	Q7Z4G4	463	FALSE	NA	3067	167	0.360691144708423	885	66	0.142548596112311	0.730133088300679	NA	NA	NA
ENSG00000066777	ENST00000262215	ARFGEF1	Q9Y6D6	1849	FALSE	NA	12272	324	0.175229853975122	3565	236	0.127636560302866	0.398820243961726	1.77205137912385e-05	2.99255840995133e-05	0.00032025562220255
ENSG00000066827	ENST00000377838	ZFAT	Q9P243	1243	FALSE	NA	8232	416	0.33467417538214	2462	245	0.197103781174578	0.507820154300787	NA	NA	NA
ENSG00000066855	ENST00000262146	MTFR1	Q15390	333	FALSE	NA	2175	109	0.327327327327327	687	37	0.111111111111111	0.930512581547064	NA	NA	NA
ENSG00000066926	ENST00000382873	FECH	P22830-2	429	FALSE	NA	NA	NA	NA	NA	NA	NA	NA	0.000315422058275058	0.00327216424475524	0.000224698241925723
ENSG00000067057	ENST00000381125	PFKP	Q01813	784	FALSE	NA	5156	363	0.463010204081633	1657	263	0.335459183673469	0.443568274401413	NA	NA	NA
ENSG00000067064	ENST00000381344	IDI1	Q13907-2	284	FALSE	NA	NA	NA	NA	NA	NA	NA	NA	0.00021111189084507	3.73226514084507e-05	0.0199169056933453
ENSG00000067082	ENST00000497571	KLF6	Q99612	283	FALSE	NA	1870	64	0.226148409893993	564	56	0.197879858657244	0.344690603514133	2.52348056537102e-05	5.04386784452297e-05	0.00176786797989247
ENSG00000067141	ENST00000339362	NEO1	Q92859	1461	FALSE	NA	9549	482	0.329911019849418	3102	218	0.1492128678987	0.71824803212018	NA	NA	NA
ENSG00000067167	ENST00000262213	TRAM1	Q15629	374	FALSE	NA	2471	97	0.259358288770053	750	62	0.165775401069519	0.474863252437958	NA	NA	NA
ENSG00000067182	ENST00000162749	TNFRSF1A	P19438	455	FALSE	NA	2966	120	0.263736263736264	969	86	0.189010989010989	0.455864134610861	NA	NA	NA
ENSG00000067248	ENST00000251636	DHX29	Q7Z478	1369	FALSE	NA	9007	380	0.277574872169467	2678	166	0.121256391526662	0.680621899165442	6.97770854638422e-05	0.000143179455076698	0.000355982519088751
ENSG00000067365	ENST00000381920	METTL22	Q9BUU2	404	FALSE	NA	2644	242	0.599009900990099	871	105	0.25990099009901	0.759246451984727	0.00367868512128713	0.00746157414851485	0.001220339845128
ENSG00000067369	ENST00000382044	TP53BP1	Q12888-2	1977	FALSE	NA	NA	NA	NA	NA	NA	NA	NA	0.000511764740010116	0.000292982964592817	0.000883530043311124
ENSG00000067596	ENST00000262415	DHX8	Q14562	1220	FALSE	NA	8042	221	0.181147540983607	2487	177	0.145081967213115	0.3861274916856	7.87765409836066e-06	6.99417131147541e-06	0.000923210661519288
ENSG00000067798	ENST00000397909	NAV3	Q8IVL0	2385	FALSE	NA	15618	799	0.335010482180294	4953	367	0.153878406708595	0.690436312743313	NA	NA	NA
ENSG00000067829	ENST00000217901	IDH3G	P51553	393	FALSE	NA	2607	81	0.206106870229008	844	71	0.180661577608142	0.369341480412973	2.82310254452926e-05	1.01117913486005e-05	0.00710404990251288
ENSG00000067836	ENST00000322048	ROGDI	Q9GZN7	287	FALSE	NA	1883	146	0.508710801393728	618	91	0.317073170731707	0.526562126137272	5.1217668989547e-05	0.000484665421602788	0.000368210251882422
ENSG00000067840	ENST00000164640	PDZD4	Q76G19	769	FALSE	NA	5046	177	0.230169050715215	1643	120	0.156046814044213	0.480266547760602	NA	NA	NA
ENSG00000067900	ENST00000399799	ROCK1	Q13464	1354	FALSE	NA	9072	212	0.156573116691285	2409	167	0.123338257016248	0.337095649969901	6.71896610044313e-05	1.17741255539143e-05	0.0042145879678101
ENSG00000067955	ENST00000412916	CBFB	Q13951-2	187	FALSE	NA	NA	NA	NA	NA	NA	NA	NA	6.04665775401069e-06	0.00013723613368984	0.000235616286570304
ENSG00000067992	ENST00000441463	PDK3	Q15120	406	FALSE	NA	2670	43	0.105911330049261	813	34	0.083743842364532	0.385095836087244	NA	NA	NA
ENSG00000067992	ENST00000441463	PDK3	Q15120-2	415	FALSE	NA	NA	NA	NA	NA	NA	NA	NA	2.04585421686747e-05	2.50112289156627e-06	0.0197102238114492
ENSG00000068001	ENST00000447092	HYAL2	Q12891	473	FALSE	NA	3081	163	0.3446088794926	1022	97	0.20507399577167	0.557410400291778	0.00161934412684989	1.29593615221987e-05	0.264176635246806
ENSG00000068024	ENST00000345617	HDAC4	P56524	1084	FALSE	NA	7065	359	0.331180811808118	2346	309	0.285055350553506	0.385790750245639	2.23365608856089e-05	0.000659968482472325	3.12222235168222e-05
ENSG00000068028	ENST00000357043	RASSF1	Q9NS23	344	FALSE	NA	2230	143	0.415697674418605	760	63	0.183139534883721	0.773578190618549	NA	NA	NA
ENSG00000068079	ENST00000438323	IFI35	P80217-2	288	FALSE	NA	NA	NA	NA	NA	NA	NA	NA	0.0035675774375	0.00345421969097222	0.00358617076104374
ENSG00000068120	ENST00000590958	COASY	Q13057-2	593	FALSE	NA	NA	NA	NA	NA	NA	NA	NA	0.000918788416526138	0.000935920441821248	0.00165547217248291
ENSG00000068137	ENST00000591022	PLEKHH3	Q7Z736	793	FALSE	NA	4990	237	0.298865069356873	1932	127	0.16015132408575	0.722522209773878	NA	NA	NA
ENSG00000068323	ENST00000315869	TFE3	P19532	575	FALSE	NA	3691	99	0.172173913043478	1326	68	0.118260869565217	0.523028989433758	NA	NA	NA
ENSG00000068383	ENST00000368594	INPP5A	Q14642	412	FALSE	NA	2753	114	0.276699029126214	789	95	0.230582524271845	0.343915728296404	0.000529075174757282	0.00027773161407767	0.00462375538266326
ENSG00000068615	ENST00000538924	REEP1	Q9H902-3	208	FALSE	NA	NA	NA	NA	NA	NA	NA	NA	5.33249519230769e-06	0.00226839838461538	1.13018049610412e-05
ENSG00000068654	ENST00000263857	POLR1A	O95602	1720	FALSE	NA	11334	519	0.301744186046512	3503	294	0.17093023255814	0.545603259832255	0.000618498318604651	0.000891967819186046	0.000403144640384582
ENSG00000068697	ENST00000175091	LAPTM4A	Q5RAH0	233	FALSE	NA	1540	77	0.330472103004292	468	36	0.15450643776824	0.65	7.44674163090129e-05	0.000817663115879828	0.000390873256841429
ENSG00000068724	ENST00000394850	TTC7A	Q9ULT0-4	882	FALSE	NA	NA	NA	NA	NA	NA	NA	NA	0.000303404408163265	0.000665995437641723	0.000516513940156756
ENSG00000068745	ENST00000328631	IP6K2	Q9UHH9	426	FALSE	NA	2828	93	0.21830985915493	819	58	0.136150234741784	0.464364970979857	2.36873169014085e-05	0.00165933801643192	3.35097669880196e-05
ENSG00000068796	ENST00000407818	KIF2A	O00139-4	744	FALSE	NA	NA	NA	NA	NA	NA	NA	NA	1.28702163978495e-05	8.22511693548387e-06	0.00210315282928936
ENSG00000068878	ENST00000404125	PSME4	Q14997	1843	FALSE	NA	12127	480	0.260444926749864	3655	268	0.145415084102008	0.539809405188127	NA	NA	NA
ENSG00000068903	ENST00000249396	SIRT2	Q8IXJ6	389	FALSE	NA	2557	148	0.380462724935733	803	60	0.154241645244216	0.7746317298918	NA	NA	NA
ENSG00000068912	ENST00000185150	ERLEC1	Q96DZ1	483	FALSE	NA	3179	153	0.316770186335404	943	63	0.130434782608696	0.720397249809014	0.000208866202898551	0.000395524188405797	0.00109332176227069
ENSG00000068971	ENST00000164133	PPP2R5B	Q15173	497	FALSE	NA	3254	116	0.233400402414487	1052	80	0.160965794768612	0.468776889981561	5.21853521126761e-06	4.00928410462777e-05	0.000261893908578369
ENSG00000068976	ENST00000164139	PYGM	P11217	842	FALSE	NA	5578	367	0.435866983372922	1733	160	0.190023752969121	0.712633336321262	NA	NA	NA
ENSG00000068985	ENST00000376150	PAGE1	O75459	146	TRUE	6	958	42	0.287671232876712	289	16	0.10958904109589	0.791884133611691	0.000146041719178082	0.000133129794520548	0.00751361294740596
ENSG00000069011	ENST00000265340	PITX1	P78337	314	FALSE	NA	2057	82	0.261146496815287	671	67	0.213375796178344	0.399233777635885	0.000915442866242038	0.00040331502866242	0.00722864989823738
ENSG00000069122	ENST00000283296	GPR116	Q8IZF2	1346	FALSE	NA	8927	428	0.317979197622585	2692	238	0.176820208023774	0.542295914669217	0.00137017014933135	0.00469192908395245	0.000216959165855101
ENSG00000069188	ENST00000392650	SDK2	Q58EX2	2172	FALSE	NA	14126	773	0.355893186003683	4750	471	0.216850828729282	0.551865181819794	NA	NA	NA
ENSG00000069275	ENST00000367142	NUCKS1	Q9H1E3	243	FALSE	NA	1629	48	0.197530864197531	442	34	0.139917695473251	0.383057090239411	NA	NA	NA
ENSG00000069329	ENST00000299138	VPS35	Q96QK1	796	FALSE	NA	5295	151	0.189698492462312	1531	101	0.126884422110553	0.432279658560757	6.02293467336683e-06	0.00125384080025126	6.03465834292678e-06
ENSG00000069399	ENST00000164227	BCL3	P20749	454	FALSE	NA	2898	125	0.275330396475771	1116	70	0.154185022026432	0.687666370896185	2.00284559471366e-05	9.0537154185022e-05	0.000487264506278012
ENSG00000069482	ENST00000265643	GAL	P22466	123	FALSE	NA	798	65	0.528455284552846	280	30	0.24390243902439	0.760233918128655	0.000108457756097561	4.29222764227642e-06	0.205434205327764
ENSG00000069535	ENST00000378069	MAOB	P27338	520	FALSE	NA	3390	90	0.173076923076923	1077	64	0.123076923076923	0.446764380530973	1.27521769230769e-05	0.000152280075	0.000161041535865827
ENSG00000069667	ENST00000261523	RORA	P35398-1	556	FALSE	NA	NA	NA	NA	NA	NA	NA	NA	3.93069622302158e-05	0.00195916331294964	3.60847790313938e-05
ENSG00000069702	ENST00000212355	TGFBR3	Q03167	851	FALSE	NA	5621	269	0.316098707403055	1754	150	0.176263219741481	0.559599122338848	NA	NA	NA
ENSG00000069764	ENST00000438167	PLA2G10	O15496	165	FALSE	NA	1056	16	0.096969696969697	356	6	0.0363636363636364	0.898989898989899	2.24649696969697e-06	1.89667878787879e-06	0.00717840745448813
ENSG00000069869	ENST00000508342	NEDD4	P46934	1319	FALSE	NA	8702	481	0.364670204700531	2569	172	0.130401819560273	0.825584735933466	NA	NA	NA
ENSG00000069943	ENST00000164305	PIGB	Q92521	554	FALSE	NA	3662	170	0.306859205776173	1065	54	0.0974729241877256	0.915559196553189	0.00107080636281588	0.000149048678700361	0.0129680013780767
ENSG00000069966	ENST00000261837	GNB5	O14775	395	FALSE	NA	2611	130	0.329113924050633	796	77	0.19493670886076	0.514705516620492	2.11683594936709e-05	0.000343942217721519	0.000155813333656154
ENSG00000069974	ENST00000396307	RAB27A	P51159	221	TRUE	1	1475	90	0.407239819004525	423	24	0.108597285067873	1.07542372881356	NA	NA	NA
ENSG00000070019	ENST00000261170	GUCY2C	P25092	1073	FALSE	NA	7137	344	0.320596458527493	2092	132	0.123019571295433	0.763889419627125	0.000945142649580615	0.000924570710158434	0.000952702945752612
ENSG00000070047	ENST00000264555	PHRF1	Q9P1Y6	1649	FALSE	NA	10672	872	0.528805336567617	3695	473	0.286840509399636	0.638298715335778	NA	NA	NA
ENSG00000070061	ENST00000374647	IKBKAP	O95163	1332	FALSE	NA	8800	484	0.363363363363363	2640	200	0.15015015015015	0.726	0.000824523781531532	0.000596401227477477	0.00103791176053544
ENSG00000070159	ENST00000374541	PTPN3	P26045	913	FALSE	NA	6027	335	0.366922234392114	1818	174	0.190580503833516	0.580748699816344	NA	NA	NA
ENSG00000070190	ENST00000512369	DAPP1	Q9UN19	280	FALSE	NA	1830	51	0.182142857142857	562	39	0.139285714285714	0.401597309794031	4.52221071428571e-06	0.000961735278571429	1.67933452280246e-05
ENSG00000070193	ENST00000264664	FGF10	O15520	208	FALSE	NA	1372	48	0.230769230769231	404	32	0.153846153846154	0.441690962099125	1.75024759615385e-05	3.991325e-05	0.00210823521126087
ENSG00000070214	ENST00000374720	SLC44A1	Q8WWI5	657	FALSE	NA	4307	174	0.264840182648402	1360	92	0.140030441400304	0.597207781064193	0.000177171089802131	1.13374414003044e-05	0.0237855080198745
ENSG00000070269	ENST00000261556	TMEM260	Q9NX78	286	FALSE	NA	NA	NA	NA	NA	NA	NA	NA	0.000427396741258741	0.00165330156993007	0.000903884824998139
ENSG00000070269	ENST00000261556	TMEM260	Q9NX78	707	FALSE	NA	4614	273	0.386138613861386	1451	122	0.172560113154173	0.703708243620627	NA	NA	NA
ENSG00000070388	ENST00000215530	FGF22	Q9HCT0	170	FALSE	NA	1071	97	0.570588235294118	417	35	0.205882352941176	1.07907162865146	6.84619529411765e-05	2.98480529411765e-05	0.0134922492611453
ENSG00000070413	ENST00000263196	DGCR2	P98153	550	FALSE	NA	3637	231	0.42	1152	132	0.24	0.554302996975529	0.000780220672727273	6.95631927272727e-05	0.0203927247399924
ENSG00000070423	ENST00000292363	RNF126	Q9BV68-2	311	FALSE	NA	NA	NA	NA	NA	NA	NA	NA	0.000251532022508039	0.00106435607717042	0.000759881637017248
ENSG00000070476	ENST00000389709	ZXDC	Q2QGD7	858	FALSE	NA	5573	263	0.306526806526807	1928	151	0.175990675990676	0.602555129212155	NA	NA	NA
ENSG00000070495	ENST00000445478	JMJD6	Q5R6G2	403	FALSE	NA	2675	109	0.270471464019851	779	77	0.19106699751861	0.412239349435611	NA	NA	NA
ENSG00000070495	ENST00000445478	JMJD6	Q6NYC1-3	414	FALSE	NA	NA	NA	NA	NA	NA	NA	NA	5.49281642512077e-06	1.98481618357488e-05	0.000668458501811978
ENSG00000070501	ENST00000265421	POLB	P06746	335	FALSE	NA	2233	74	0.22089552238806	637	37	0.11044776119403	0.570532915360502	5.23346388059701e-05	9.41668358208955e-06	0.0165900023128116
ENSG00000070540	ENST00000262139	WIPI1	Q5MNZ9	446	FALSE	NA	2913	138	0.309417040358744	940	57	0.12780269058296	0.78125282309791	NA	NA	NA
ENSG00000070614	ENST00000261797	NDST1	P52848	882	FALSE	NA	5809	244	0.276643990929705	1841	196	0.222222222222222	0.394535572879522	NA	NA	NA
ENSG00000070669	ENST00000175506	ASNS	P08243	561	FALSE	NA	3714	151	0.269162210338681	1094	74	0.131907308377897	0.601063907202841	0.001429517114082	0.000102234288770053	0.0249246987413622
ENSG00000070718	ENST00000518421	AP3M2	P53677	418	FALSE	NA	2772	111	0.26555023923445	855	60	0.143540669856459	0.570616883116883	6.52226794258373e-06	1.03243540669856e-05	0.00151133056103322
ENSG00000070729	ENST00000251102	CNGB1	Q14028	1251	FALSE	NA	8212	574	0.458832933653078	2576	230	0.183852917665867	0.782854359473941	0.000981128299760192	0.00150759553796962	0.000520215933173085
ENSG00000070748	ENST00000337653	CHAT	P28329	748	FALSE	NA	4897	261	0.348930481283422	1603	146	0.195187165775401	0.585182149540815	0.00175111743582888	0.00122485664705882	0.00191129802520302
ENSG00000070759	ENST00000372086	TESK2	Q96S53	571	FALSE	NA	3745	217	0.380035026269702	1211	88	0.154115586690018	0.797387425658454	NA	NA	NA
ENSG00000070770	ENST00000262506	CSNK2A2	P19784	350	FALSE	NA	2332	44	0.125714285714286	669	32	0.0914285714285714	0.394457547169811	3.75024571428571e-06	2.80163342857143e-05	0.000382455022339082
ENSG00000070785	ENST00000360403	EIF2B3	Q9NR50	452	FALSE	NA	2971	136	0.300884955752212	911	46	0.101769911504425	0.906560519807414	1.88051460176991e-05	0.000591469756637168	7.03405455342895e-05
ENSG00000070808	ENST00000398376	CAMK2A	Q5RCC4-2	489	FALSE	NA	NA	NA	NA	NA	NA	NA	NA	2.83727402862986e-06	0.0019063236400818	3.04365756976984e-06
ENSG00000070882	ENST00000313367	OSBPL3	Q9H4L5	887	FALSE	NA	5881	289	0.325817361894025	1711	161	0.181510710259301	0.522240798613495	NA	NA	NA
ENSG00000070886	ENST00000166244	EPHA8	P29322	1005	FALSE	NA	6533	476	0.47363184079602	2215	200	0.199004975124378	0.806934027246288	0.000147204905472637	0.00062889500199005	0.000232904606166929
ENSG00000070915	ENST00000438926	SLC12A3	P55017-2	1030	FALSE	NA	NA	NA	NA	NA	NA	NA	NA	0.00111641334854369	0.00057885977184466	0.00187246809610334
ENSG00000070950	ENST00000264926	RAD18	Q9NS91	495	FALSE	NA	3291	193	0.38989898989899	933	61	0.123232323232323	0.896976851921036	0.00142297521010101	1.74543494949495e-05	0.164698053913454
ENSG00000071051	ENST00000233154	NCK2	O43639	380	FALSE	NA	2510	120	0.315789473684211	771	101	0.265789473684211	0.364956017514102	7.01122631578947e-06	2.47224631578947e-05	0.00074630895190454
ENSG00000071073	ENST00000264968	MGAT4A	Q9UM21	535	FALSE	NA	3542	133	0.248598130841122	1031	61	0.114018691588785	0.63464653664226	2.95603644859813e-05	4.98820560747664e-06	0.0110767322116774
ENSG00000071127	ENST00000499869	WDR1	O75083	606	FALSE	NA	4033	192	0.316831683168317	1229	169	0.278877887788779	0.346208865616064	NA	NA	NA
ENSG00000071189	ENST00000428135	SNX13	Q9Y5W8-2	957	FALSE	NA	NA	NA	NA	NA	NA	NA	NA	1.04611337513062e-05	0.000654981514106583	1.66892866567381e-05
ENSG00000071203	ENST00000016913	MS4A12	Q9NXJ0	267	TRUE	15	1753	101	0.378277153558052	567	29	0.108614232209738	1.12648267993784	2.21490187265918e-05	0.00216667352059925	3.82868602621218e-05
ENSG00000071205	ENST00000336498	ARHGAP10	A1A4S6	786	FALSE	NA	5213	291	0.370229007633588	1537	135	0.17175572519084	0.63554361958352	0.000102034038167939	0.000166094282442748	0.0007815699373537
ENSG00000071243	ENST00000315870	ING3	Q9NXR8	418	FALSE	NA	2740	84	0.200956937799043	811	65	0.155502392344498	0.38250421111735	7.8627033492823e-06	0.000436908066985646	4.30532107675521e-05
ENSG00000071246	ENST00000167106	VASH1	Q7L8A9	365	FALSE	NA	2389	110	0.301369863013699	783	71	0.194520547945205	0.507785094830178	NA	NA	NA
ENSG00000071282	ENST00000157600	LMCD1	Q9NZU5	365	FALSE	NA	2392	148	0.405479452054795	735	67	0.183561643835616	0.678755054160635	7.95431890410959e-05	0.000335051895890411	0.000650426241400378
ENSG00000071462	ENST00000423497	WBSCR22	O43709-3	298	FALSE	NA	NA	NA	NA	NA	NA	NA	NA	1.45712751677852e-05	1.57284932885906e-05	0.00310880995649225
ENSG00000071537	ENST00000336735	SEL1L	Q9UBV2	794	FALSE	NA	5226	204	0.256926952141058	1567	115	0.144836272040302	0.531902361104178	NA	NA	NA
ENSG00000071539	ENST00000166345	TRIP13	Q15645	432	FALSE	NA	2857	101	0.233796296296296	879	87	0.201388888888889	0.357174755289489	NA	NA	NA
ENSG00000071553	ENST00000369762	ATP6AP1	Q15904	470	FALSE	NA	3068	107	0.227659574468085	1035	61	0.129787234042553	0.591750913715348	4.83702936170213e-05	0.00175493639574468	5.86434463286729e-05
ENSG00000071575	ENST00000155926	TRIB2	Q92519	343	FALSE	NA	2266	81	0.236151603498542	701	69	0.201166180758017	0.363156682911854	4.38318688046647e-05	1.51757084548105e-05	0.00842067474809457
ENSG00000071626	ENST00000233078	DAZAP1	Q96EP5	407	FALSE	NA	2656	75	0.184275184275184	868	109	0.267813267813268	0.224867359345639	1.74253390663391e-05	0.000817804004914005	5.23525204606916e-05
ENSG00000071794	ENST00000310053	HLTF	Q14527	1009	FALSE	NA	6669	301	0.298315163528246	1943	116	0.114965312190287	0.755997900734743	0.000103032307234886	0.00109286296233895	9.34364976808512e-05
ENSG00000071967	ENST00000321348	CYBRD1	Q53TN4	286	FALSE	NA	1860	86	0.300699300699301	618	50	0.174825174825175	0.571483870967742	0.00230549340559441	5.73152097902098e-06	1.40646187693158
ENSG00000071991	ENST00000262150	CDH19	Q9H159	772	FALSE	NA	5150	316	0.409326424870466	1493	118	0.152849740932642	0.776350172782623	0.000284475870466321	0.00050876771761658	0.000724283494078215
ENSG00000072042	ENST00000381346	RDH11	Q8TC12	318	FALSE	NA	2070	109	0.342767295597484	685	50	0.157232704402516	0.721400966183575	NA	NA	NA
ENSG00000072062	ENST00000308677	PRKACA	P17612	351	FALSE	NA	2354	69	0.196581196581197	673	68	0.193732193732194	0.290100704682893	8.58909116809117e-06	2.49226153846154e-05	0.000981853021065453
ENSG00000072133	ENST00000262752	RPS6KA6	Q9UK32	745	FALSE	NA	4933	111	0.148993288590604	1444	63	0.0845637583892618	0.51574913362872	0.000108468491275168	3.22126308724832e-06	0.0451981990786755
ENSG00000072134	ENST00000314728	EPN2	O95208	641	FALSE	NA	4135	212	0.330733229329173	1445	121	0.188767550702028	0.612269779247904	0.00152043355226209	2.24737457098284e-05	0.105544098033482
ENSG00000072135	ENST00000175756	PTPN18	Q99952	460	FALSE	NA	2987	173	0.376086956521739	1016	92	0.2	0.639612232718592	NA	NA	NA
ENSG00000072163	ENST00000324938	LIMS2	Q7Z4I7-2	365	FALSE	NA	NA	NA	NA	NA	NA	NA	NA	2.79869917808219e-05	0.0014584731260274	5.25732620245967e-05
ENSG00000072201	ENST00000263925	LNX1	Q8TBB1	728	FALSE	NA	4793	301	0.413461538461538	1511	118	0.162087912087912	0.804158253385057	3.18402335164835e-05	2.51672445054945e-05	0.001737837628236
ENSG00000072315	ENST00000262839	TRPC5	Q9UL62	973	FALSE	NA	6462	138	0.141829393627955	1912	110	0.113052415210689	0.371199459778847	5.88338335046249e-06	2.73515005138746e-05	0.000221071699535772
ENSG00000072364	ENST00000265343	AFF4	Q9UHB7	1163	FALSE	NA	7692	290	0.249355116079106	2285	149	0.128116938950989	0.578174133676757	1.51624711951849e-05	0.000140264036973345	9.29488326519976e-05
ENSG00000072401	ENST00000373910	UBE2D1	D3ZDK2	147	FALSE	NA	973	29	0.197278911564626	285	17	0.115646258503401	0.499667492896439	0.000100560673469388	0.000133229891156463	0.0051346301354708
ENSG00000072415	ENST00000261681	MPP5	Q8N3R9	675	FALSE	NA	4513	198	0.293333333333333	1275	100	0.148148148148148	0.559384001772657	8.1746922962963e-05	0.000231111173333333	0.000524018595860141
ENSG00000072571	ENST00000393915	HMMR	O75330-3	725	FALSE	NA	NA	NA	NA	NA	NA	NA	NA	0.00109345377793103	0.00154117543448276	0.000978611567343896
ENSG00000072609	ENST00000432561	CHFR	Q96EP1	664	FALSE	NA	4327	218	0.328313253012048	1388	119	0.17921686746988	0.587641018968253	0.000718211396084337	0.00221022889457831	0.000489380838091015
ENSG00000072657	ENST00000261180	TRHDE	Q9UKU6	1024	FALSE	NA	6728	251	0.2451171875	2069	144	0.140625	0.5360258538116	9.2250400390625e-06	0.000158167514648437	5.69575123132655e-05
ENSG00000072682	ENST00000401867	P4HA2	O15460	535	FALSE	NA	3497	189	0.353271028037383	1096	84	0.157009345794393	0.705175865027166	NA	NA	NA
ENSG00000072736	ENST00000346183	NFATC3	Q12968	1075	FALSE	NA	6931	352	0.327441860465116	2318	142	0.132093023255814	0.829033064350611	NA	NA	NA
ENSG00000072756	ENST00000251607	TRNT1	Q96Q11	434	FALSE	NA	2883	191	0.440092165898617	820	57	0.131336405529954	0.953076412849675	NA	NA	NA
ENSG00000072778	ENST00000543245	ACADVL	P49748-3	678	FALSE	NA	NA	NA	NA	NA	NA	NA	NA	6.90914085545723e-05	5.37467536873156e-05	0.00189601651058276
ENSG00000072786	ENST00000176763	STK10	O94804	968	FALSE	NA	6463	360	0.371900826446281	1882	183	0.18904958677686	0.572844666867896	4.3027625e-05	0.00236738075619835	1.87760357982407e-05
ENSG00000072803	ENST00000265094	FBXW11	Q9UKB1	542	FALSE	NA	3564	72	0.132841328413284	1075	77	0.142066420664207	0.2820411911321	5.88837269372694e-06	9.11615608856089e-05	0.000119174750365687
ENSG00000072818	ENST00000158762	ACAP1	Q15027	740	FALSE	NA	4793	221	0.298648648648649	1637	111	0.15	0.680002556280462	0.000125874574324324	0.000596117359459459	0.000285347798407001
ENSG00000072832	ENST00000324989	CRMP1	Q14194-2	686	FALSE	NA	NA	NA	NA	NA	NA	NA	NA	9.24853134110787e-05	0.00110066438338192	0.000122488056449847
ENSG00000072840	ENST00000264956	EVC	P57679	992	FALSE	NA	6485	441	0.444556451612903	2083	203	0.204637096774194	0.69778534017494	0.00227368876612903	0.00251875437399194	0.000909983517854218
ENSG00000072849	ENST00000158771	DERL2	Q5RC74	239	FALSE	NA	1577	50	0.209205020920502	485	41	0.171548117154812	0.375056065081894	7.1053179916318e-06	5.65353138075314e-06	0.0052585476190923
ENSG00000072952	ENST00000423302	MRVI1	Q9Y6F6-7	912	FALSE	NA	NA	NA	NA	NA	NA	NA	NA	0.0019871482752193	0.00116653952412281	0.0018678241136246
ENSG00000072954	ENST00000187762	TMEM38A	Q9H6F2	299	FALSE	NA	1972	100	0.334448160535117	629	74	0.247491638795987	0.431034482758621	2.74108394648829e-05	0.000295924234113712	0.000309792297518654
ENSG00000072958	ENST00000444449	AP1M1	Q9BXS5-2	435	FALSE	NA	NA	NA	NA	NA	NA	NA	NA	7.04170344827586e-06	0.00146226172413793	1.1070401250206e-05
ENSG00000073067	ENST00000308919	CYP2W1	Q8TAV3	490	FALSE	NA	3096	226	0.461224489795918	1206	128	0.261224489795918	0.687772529069767	0.000549082851020408	0.000509011785714286	0.00220147603342414
ENSG00000073111	ENST00000265056	MCM2	P49736	904	FALSE	NA	6017	345	0.381637168141593	1851	205	0.226769911504425	0.517716064646104	3.81751371681416e-05	0.000832057774336283	5.07526464364091e-05
ENSG00000073150	ENST00000395842	PANX2	Q96RD6	677	FALSE	NA	4378	184	0.27178729689808	1545	167	0.246676514032496	0.388824908428916	NA	NA	NA
ENSG00000073282	ENST00000264731	TP63	Q9H3D4	680	FALSE	NA	4525	188	0.276470588235294	1351	129	0.189705882352941	0.435115850785901	NA	NA	NA
ENSG00000073331	ENST00000458497	ALPK1	Q96QP1	1244	FALSE	NA	8225	471	0.378617363344051	2455	197	0.158360128617363	0.713625352938454	0.00221722212459807	0.000686560430868167	0.00259603207154406
ENSG00000073350	ENST00000392550	LLGL2	Q6P1M3	1020	FALSE	NA	6608	476	0.466666666666667	2271	224	0.219607843137255	0.730307960048426	0.00122098330196078	0.000726789520588235	0.00164702767306536
ENSG00000073417	ENST00000310298	PDE8A	O60658	829	FALSE	NA	5505	273	0.329312424607961	1648	107	0.129071170084439	0.763798416053375	NA	NA	NA
ENSG00000073464	ENST00000380833	CLCN4	P51793	760	FALSE	NA	4992	83	0.109210526315789	1613	131	0.172368421052632	0.204722976609904	7.59828289473684e-06	8.88189460526316e-05	0.000112563153418249
ENSG00000073536	ENST00000442241	NLE1	Q9NVX2	485	FALSE	NA	3162	186	0.383505154639175	1052	86	0.177319587628866	0.719562243502052	NA	NA	NA
ENSG00000073598	ENST00000158009	FNDC8	Q8TC99	324	FALSE	NA	2135	120	0.37037037037037	670	70	0.216049382716049	0.537972566075611	0.00236566265740741	0.00143615234567901	0.00508402049192701
ENSG00000073614	ENST00000399788	KDM5A	P29375	1690	FALSE	NA	11159	473	0.279881656804734	3317	269	0.159171597633136	0.522671782757579	0.000220552690532544	0.000196779950295858	0.000663200445039039
ENSG00000073711	ENST00000264977	PPP2R3A	Q06190	1150	FALSE	NA	7686	400	0.347826086956522	2165	153	0.13304347826087	0.736420858568078	NA	NA	NA
ENSG00000073712	ENST00000343279	FERMT2	Q96AC1-3	687	FALSE	NA	NA	NA	NA	NA	NA	NA	NA	1.19055676855895e-05	0.00127292966084425	1.36141009041068e-05
ENSG00000073734	ENST00000263817	ABCB11	O95342	1321	FALSE	NA	8727	418	0.316426949280848	2680	220	0.166540499621499	0.583476566976051	0.000558450038607116	0.000574931847842544	0.00073530097359506
ENSG00000073737	ENST00000432060	DHRS9	Q9BPW9-4	379	FALSE	NA	NA	NA	NA	NA	NA	NA	NA	4.8377382585752e-05	0.00067923209762533	0.000187925172234414
ENSG00000073754	ENST00000368174	CD5L	O43866	347	FALSE	NA	2252	131	0.377521613832853	713	67	0.193083573487032	0.619038466636622	0.000234957495677233	8.09411527377522e-06	0.0836547189715634
ENSG00000073756	ENST00000367468	PTGS2	P35354	604	FALSE	NA	4004	132	0.218543046357616	1196	88	0.145695364238411	0.448051948051948	2.40981109271523e-05	0.000225976723509934	0.000176555948010501
ENSG00000073849	ENST00000169298	ST6GAL1	P15907	406	FALSE	NA	2712	125	0.307881773399015	781	54	0.133004926108374	0.666618868130668	NA	NA	NA
ENSG00000073861	ENST00000177694	TBX21	Q9UL17	535	FALSE	NA	3485	140	0.261682242990654	1149	84	0.157009345794393	0.549497847919656	0.000148251908411215	0.000675222723364486	0.000410392543487464
ENSG00000073921	ENST00000393346	PICALM	Q13492	652	FALSE	NA	4305	189	0.289877300613497	1339	91	0.139570552147239	0.645993031358885	NA	NA	NA
ENSG00000073969	ENST00000398238	NSF	P46459	744	FALSE	NA	4946	76	0.102150537634409	1475	51	0.0685483870967742	0.44440744352735	NA	NA	NA
ENSG00000074054	ENST00000263710	CLASP1	Q7Z460	1538	FALSE	NA	10033	396	0.257477243172952	3275	238	0.154746423927178	0.543123658314118	1.97529473342003e-05	0.000115084921326398	0.000111598188536178
ENSG00000074201	ENST00000525428	CLNS1A	P54105	237	FALSE	NA	1570	59	0.248945147679325	457	28	0.118143459915612	0.61335304822566	1.2349641350211e-05	6.36470464135021e-05	0.000818705569030881
ENSG00000074211	ENST00000335585	PPP2R2C	Q9Y2T4-2	447	FALSE	NA	NA	NA	NA	NA	NA	NA	NA	4.68214317673378e-06	0.00144830695749441	7.232301952524e-06
ENSG00000074219	ENST00000598810	TEAD2	Q15562-4	451	FALSE	NA	NA	NA	NA	NA	NA	NA	NA	5.7627332594235e-05	8.49562084257206e-06	0.0150403123023431
ENSG00000074276	ENST00000510636	CDHR2	Q9BYE9	1310	FALSE	NA	8594	570	0.435114503816794	2869	313	0.238931297709924	0.607946996232605	0.00125411525801527	0.00178799940992366	0.000535425172011427
ENSG00000074317	ENST00000310112	SNCB	Q16143	134	FALSE	NA	865	33	0.246268656716418	282	26	0.194029850746269	0.413783903957314	4.42624626865672e-06	4.48958208955224e-06	0.007357408309547
ENSG00000074319	ENST00000251968	TSG101	Q99816	390	FALSE	NA	2556	98	0.251282051282051	800	61	0.156410256410256	0.502834859796301	NA	NA	NA
ENSG00000074410	ENST00000178638	CA12	O43570	354	FALSE	NA	2324	135	0.38135593220339	744	75	0.211864406779661	0.576247848537005	2.87645536723164e-05	1.80091949152542e-05	0.00451190637430446
ENSG00000074527	ENST00000343702	NTN4	Q9HB63	628	FALSE	NA	4149	188	0.299363057324841	1223	102	0.162420382165605	0.543301244334803	NA	NA	NA
ENSG00000074590	ENST00000261402	NUAK1	O60285	661	FALSE	NA	4371	217	0.328290468986384	1357	123	0.186081694402421	0.547713775010091	NA	NA	NA
ENSG00000074603	ENST00000341861	DPP8	Q6V1X1	898	FALSE	NA	5929	233	0.259465478841871	1742	119	0.132516703786192	0.575275210438366	1.11631057906459e-05	0.000186714271714922	6.65780680636824e-05
ENSG00000074755	ENST00000381638	ZZEF1	O43149	2961	FALSE	NA	19479	1053	0.355623100303951	6055	523	0.176629517055049	0.625855642743958	NA	NA	NA
ENSG00000074771	ENST00000159060	NOX3	Q9HBY0	568	FALSE	NA	3726	250	0.440140845070423	1154	115	0.202464788732394	0.673294592639268	0.00031260661971831	0.0016441242693662	0.000334745844559465
ENSG00000074935	ENST00000368662	TUBE1	Q9UJT0	475	FALSE	NA	3156	160	0.336842105263158	926	60	0.126315789473684	0.782425010561893	3.05380463157895e-05	1.49664231578947e-05	0.00429565722848091
ENSG00000074964	ENST00000361221	ARHGEF10L	Q9HCE6	1279	FALSE	NA	8386	472	0.36903831118061	2761	309	0.241594996090696	0.502915554279478	0.00156848410555121	0.00176962256919468	0.000692993129738851
ENSG00000074966	ENST00000264316	TXK	P42681	527	FALSE	NA	3477	193	0.366223908918406	991	69	0.130929791271347	0.797218158249032	0.000692109199240987	0.0010620350227704	0.0012365883988338
ENSG00000075073	ENST00000373306	TACR2	P21452	398	FALSE	NA	2620	158	0.396984924623116	847	72	0.180904522613065	0.709425360474979	0.00389838581155779	1.98878190954774e-05	0.492509469137669
ENSG00000075089	ENST00000188312	ACTR6	Q9GZN1	396	FALSE	NA	2654	89	0.224747474747475	729	43	0.108585858585859	0.568523159425878	5.40830303030303e-06	3.00239772727273e-05	0.000454880802784562
ENSG00000075188	ENST00000552283	NUP37	Q8NFH4	326	FALSE	NA	2159	98	0.300613496932515	631	40	0.122699386503067	0.716049096804076	1.17734018404908e-05	8.66120030674847e-05	0.000416971416120217
ENSG00000075213	ENST00000265362	SEMA3A	Q14563	771	FALSE	NA	5164	237	0.307392996108949	1464	109	0.141374837872892	0.616419957503962	4.13402088197147e-05	0.00119875026977951	4.47290392646626e-05
ENSG00000075234	ENST00000381031	TTC38	Q5R3I4	469	FALSE	NA	3091	194	0.4136460554371	975	93	0.198294243070362	0.657997724924599	0.0023860322793177	0.00035915852238806	0.0141650233848116
ENSG00000075239	ENST00000265838	ACAT1	P24752	427	FALSE	NA	2790	135	0.31615925058548	913	61	0.142857142857143	0.724219989423585	NA	NA	NA
ENSG00000075240	ENST00000406902	GRAMD4	Q6IC98	578	FALSE	NA	3795	161	0.278546712802768	1195	133	0.230103806228374	0.381180223285486	1.34563356401384e-05	0.00179781614532872	1.29495207668375e-05
ENSG00000075290	ENST00000343737	WNT8B	Q93098	351	FALSE	NA	2296	86	0.245014245014245	745	57	0.162393162393162	0.489562320435234	0.000616718034188034	3.51616552706553e-05	0.0499701001818167
ENSG00000075303	ENST00000341119	SLC25A40	Q8TBP6	338	FALSE	NA	2213	85	0.251479289940828	671	47	0.13905325443787	0.548355462403015	4.24553313609467e-05	4.08371656804734e-05	0.00307581310163331
ENSG00000075336	ENST00000169551	TIMM21	Q9BVV7	248	FALSE	NA	1602	99	0.399193548387097	509	38	0.153225806451613	0.827764636309876	0.000238062733870968	3.0688185483871e-05	0.0312801282766127
ENSG00000075340	ENST00000264436	ADD2	P35612	726	FALSE	NA	4802	228	0.31404958677686	1475	132	0.181818181818182	0.530555450380523	2.90751349862259e-05	2.88513223140496e-05	0.00138809566029248
ENSG00000075388	ENST00000168712	FGF4	P08620	206	FALSE	NA	1318	50	0.242718446601942	483	42	0.203883495145631	0.436267071320182	2.23657572815534e-05	0.00024358759223301	0.000445719079095118
ENSG00000075391	ENST00000367649	RASAL2	Q9UJF2-2	1280	FALSE	NA	NA	NA	NA	NA	NA	NA	NA	1.194729765625e-05	5.030149375e-05	0.000185557636525363
ENSG00000075399	ENST00000389386	VPS9D1	Q9Y2B5	631	FALSE	NA	4019	238	0.377179080824089	1454	141	0.223454833597464	0.610666709018686	NA	NA	NA
ENSG00000075426	ENST00000264716	FOSL2	P15408	326	FALSE	NA	2096	94	0.288343558282209	732	69	0.211656441717791	0.475771656156655	1.4591963190184e-05	1.82753159509202e-05	0.00244923936762468
ENSG00000075461	ENST00000262138	CACNG4	Q9UBN1	327	FALSE	NA	2154	91	0.2782874617737	700	66	0.201834862385321	0.448074055316395	6.64788134556575e-05	0.000325085917431193	0.000625370441525315
ENSG00000075568	ENST00000186436	TMEM131	Q92545	1883	FALSE	NA	12339	535	0.284121083377589	3894	275	0.146043547530536	0.613955750060783	0.000189239517790759	0.000309027524163569	0.000325210343593886
ENSG00000075618	ENST00000382361	FSCN1	Q16658	493	FALSE	NA	3253	150	0.304259634888438	1041	120	0.243407707910751	0.400015370427298	1.69434361054767e-05	0.000431602174442191	7.9628942090334e-05
ENSG00000075624	ENST00000331789	ACTB	P60707	375	FALSE	NA	2492	17	0.0453333333333333	780	136	0.362666666666667	0.0391252006420546	3.74424e-07	0.0001194924	8.35587870023533e-06
ENSG00000075643	ENST00000261326	MOCOS	Q96EN8	888	FALSE	NA	5841	356	0.400900900900901	1855	152	0.171171171171171	0.743811892339992	0.00486271689301802	0.00227751356531532	0.0024043907446164
ENSG00000075651	ENST00000351298	PLD1	Q13393	1074	FALSE	NA	7158	416	0.387337057728119	2061	159	0.14804469273743	0.753325214695788	NA	NA	NA
ENSG00000075673	ENST00000218548	ATP12A	P54707-2	1045	FALSE	NA	NA	NA	NA	NA	NA	NA	NA	0.000136631173205742	0.000998623429665072	0.000130927765446105
ENSG00000075711	ENST00000346964	DLG1	Q12959-2	926	FALSE	NA	NA	NA	NA	NA	NA	NA	NA	0.000286442712742981	5.70743390928726e-05	0.00541983294083209
ENSG00000075826	ENST00000370345	SEC31B	Q9NQW1	1179	FALSE	NA	7657	451	0.382527565733673	2544	170	0.144189991518236	0.881426453303014	NA	NA	NA
ENSG00000075856	ENST00000228284	SART3	Q15020	963	FALSE	NA	6364	348	0.361370716510903	1876	164	0.170301142263759	0.625515475770723	NA	NA	NA
ENSG00000075884	ENST00000295095	ARHGAP15	Q53QZ3	475	FALSE	NA	3183	174	0.366315789473684	897	76	0.16	0.645195694230865	1.23137368421053e-05	0.000368029033684211	7.04391614166485e-05
ENSG00000075891	ENST00000370296	PAX2	Q02962-2	419	FALSE	NA	NA	NA	NA	NA	NA	NA	NA	8.63602386634845e-06	0.000913218957040573	2.25696535553078e-05
ENSG00000075914	ENST00000265564	EXOSC7	Q15024	291	FALSE	NA	1909	111	0.381443298969072	607	42	0.144329896907216	0.840342737409264	0.00232548802749141	1.26534810996564e-05	0.631554884314304
ENSG00000075945	ENST00000361580	KIFAP3	Q92845	792	FALSE	NA	5294	202	0.255050505050505	1479	111	0.140151515151515	0.508408294959107	1.34370858585859e-05	0.000380014776515151	4.46456783965031e-05
ENSG00000075975	ENST00000170447	MKRN2	Q9H000	416	FALSE	NA	2791	149	0.358173076923077	785	71	0.170673076923077	0.590252370547181	1.11862572115385e-05	0.00133594167548077	2.01281551937614e-05
ENSG00000076003	ENST00000264156	MCM6	Q14566	821	FALSE	NA	5424	277	0.337393422655298	1641	109	0.132764920828258	0.768850978322643	1.94252241169306e-05	7.47519013398295e-05	0.000316519621308572
ENSG00000076043	ENST00000265881	REXO2	Q9Y3B8	237	FALSE	NA	1590	60	0.253164556962025	452	32	0.135021097046413	0.533018867924528	NA	NA	NA
ENSG00000076108	ENST00000551812	BAZ2A	Q9UIF9	1905	FALSE	NA	12415	582	0.305511811023622	4039	253	0.132808398950131	0.748392786362283	2.52370813648294e-05	7.94061469816273e-05	0.000166836098257395
ENSG00000076201	ENST00000265562	PTPN23	Q9H3S7	1636	FALSE	NA	10575	630	0.385085574572127	3655	349	0.213325183374083	0.623910260318234	0.000261683952322738	0.00217270724449878	7.36194517207463e-05
ENSG00000076248	ENST00000242576	UNG	P13051	313	FALSE	NA	2055	127	0.405750798722045	646	61	0.194888178913738	0.654477284511986	NA	NA	NA
ENSG00000076321	ENST00000209884	KLHL20	D3Z8N4	609	FALSE	NA	3986	114	0.187192118226601	1261	92	0.151067323481117	0.392007897205436	8.14137438423645e-06	9.75316124794745e-05	0.000137067669697435
ENSG00000076344	ENST00000397770	RGS11	O94810	467	FALSE	NA	3052	196	0.419700214132762	998	98	0.209850107066381	0.653997378768021	NA	NA	NA
ENSG00000076356	ENST00000367033	PLXNA2	O75051	1894	FALSE	NA	12450	614	0.324181626187962	3988	391	0.206441393875396	0.503010918353722	NA	NA	NA
ENSG00000076513	ENST00000261739	ANKRD13A	Q8IZ07	590	FALSE	NA	3923	186	0.315254237288136	1153	85	0.144067796610169	0.643139254172227	0.000100675076271186	0.000348299984745763	0.000489910220978303
ENSG00000076604	ENST00000262395	TRAF4	Q9BUZ4	470	FALSE	NA	3101	117	0.248936170212766	967	80	0.170212765957447	0.456058529506611	NA	NA	NA
ENSG00000076641	ENST00000220597	PAG1	Q9NWQ8	432	FALSE	NA	2858	142	0.328703703703704	863	83	0.19212962962963	0.51660525938604	3.25655578703704e-05	0.00123014252546296	6.12800827958306e-05
ENSG00000076650	ENST00000170564	GPATCH1	Q9BRR8	931	FALSE	NA	6099	342	0.36734693877551	1873	145	0.155746509129968	0.724331292297776	0.00144068701825994	0.00115574532867884	0.00133892982318198
ENSG00000076685	ENST00000343289	NT5C2	Q5RA22	561	FALSE	NA	3735	117	0.20855614973262	1085	70	0.124777183600713	0.485542168674699	0.000207088413547237	0.00074108164171123	0.000498111862915422
ENSG00000076706	ENST00000264036	MCAM	P43121	646	FALSE	NA	4209	254	0.393188854489164	1382	139	0.215170278637771	0.599995555942986	NA	NA	NA
ENSG00000076770	ENST00000370853	MBNL3	Q9NUK0	354	FALSE	NA	2316	76	0.214689265536723	764	30	0.0847457627118644	0.835693724812896	7.21547175141243e-06	4.35205367231638e-06	0.00468346442806236
ENSG00000076826	ENST00000446248	CAMSAP3	Q9P1Y5-2	1276	FALSE	NA	NA	NA	NA	NA	NA	NA	NA	2.92258730407524e-05	0.000115216253918495	0.000198793906570623
ENSG00000076924	ENST00000358368	XAB2	Q9HCS7	855	FALSE	NA	5617	342	0.4	1763	216	0.252631578947368	0.496958637469586	0.000139254887719298	0.000600977500584795	0.00027101050130545
ENSG00000077044	ENST00000264057	DGKD	Q16760	1214	FALSE	NA	7985	367	0.302306425041186	2511	259	0.21334431630972	0.445592725743008	1.45922981878089e-05	0.000207116966227348	5.80349123525041e-05
ENSG00000077063	ENST00000160373	CTTNBP2	Q8WZ74	1663	FALSE	NA	10922	591	0.355381840048106	3431	241	0.144918821407096	0.770351591557183	3.96493848466627e-05	8.45686951292844e-06	0.00281925639921849
ENSG00000077080	ENST00000160382	ACTL6B	O94805	426	FALSE	NA	2806	65	0.152582159624413	889	92	0.215962441314554	0.223840992903406	8.00561971830986e-06	4.9621382629108e-05	0.000378718478896221
ENSG00000077147	ENST00000371142	TM9SF3	Q9HD45	589	FALSE	NA	3885	81	0.137521222410866	1144	71	0.120543293718166	0.335939964108978	6.37203395585739e-06	0.000338466103565365	3.19630051548467e-05
ENSG00000077150	ENST00000369966	NFKB2	Q00653	900	FALSE	NA	5774	178	0.197777777777778	2059	136	0.151111111111111	0.46672456651521	NA	NA	NA
ENSG00000077157	ENST00000608999	PPP1R12B	O60237	982	FALSE	NA	6421	327	0.332993890020367	2028	129	0.131364562118126	0.8006142635176	NA	NA	NA
ENSG00000077232	ENST00000264065	DNAJC10	Q8IXB1	793	FALSE	NA	5280	270	0.340479192938209	1485	109	0.137452711223203	0.696674311926606	0.00148441001261034	0.00159694548045397	0.00117216998944874
ENSG00000077238	ENST00000395762	IL4R	P24394	825	TRUE	3	5411	316	0.383030303030303	1721	160	0.193939393939394	0.628160229162816	0.00154763481333333	0.000534423321212121	0.00351017800197009
ENSG00000077254	ENST00000370793	USP33	Q8TEY7	942	FALSE	NA	6269	218	0.231422505307856	1781	120	0.127388535031847	0.516108363907056	NA	NA	NA
ENSG00000077274	ENST00000324068	CAPN6	Q9Y6Q1	641	FALSE	NA	4273	123	0.19188767550702	1244	69	0.107644305772231	0.518971499506507	0.000145118892355694	0.000115569085803432	0.00195895404278844
ENSG00000077312	ENST00000243563	SNRPA	P09012	282	FALSE	NA	1889	85	0.301418439716312	577	73	0.25886524822695	0.355664010094491	3.47630141843972e-06	0.000401902117021277	3.06724186621154e-05
ENSG00000077348	ENST00000221233	EXOSC5	Q9NQT4	235	FALSE	NA	1510	104	0.442553191489362	544	59	0.251063829787234	0.635043214726681	0.0025488524893617	7.42586382978723e-05	0.146059516500793
ENSG00000077420	ENST00000376236	APBB1IP	Q7Z5R6	666	FALSE	NA	4366	176	0.264264264264264	1372	118	0.177177177177177	0.468706569252389	5.46561066066066e-05	0.000174154660660661	0.000471226126390907
ENSG00000077454	ENST00000310300	LRCH4	O75427	683	FALSE	NA	4318	296	0.433382137628111	1644	150	0.219619326500732	0.751310792033349	0.000221273270863836	0.00112085015959004	0.0002890418271877
ENSG00000077458	ENST00000358780	FAM76B	Q5HYJ3	339	FALSE	NA	2260	86	0.253687315634218	601	53	0.156342182890855	0.43150776423443	8.48617699115044e-06	0.00154518390560472	1.62006414800012e-05
ENSG00000077463	ENST00000337491	SIRT6	Q8N6T7	355	FALSE	NA	2288	136	0.383098591549296	817	86	0.242253521126761	0.564685314685315	NA	NA	NA
ENSG00000077498	ENST00000263321	TYR	P14679	529	FALSE	NA	3525	272	0.514177693761815	1010	108	0.204158790170132	0.721618071972682	NA	NA	NA
ENSG00000077514	ENST00000263681	POLD3	Q15054	466	FALSE	NA	3082	142	0.304721030042918	922	59	0.126609442060086	0.720003519616362	3.87422618025751e-05	0.000831382137339056	9.99996236748464e-05
ENSG00000077522	ENST00000542672	ACTN2	P35609-2	894	FALSE	NA	NA	NA	NA	NA	NA	NA	NA	2.87068870246085e-05	0.00242894222147651	1.32199982364464e-05
ENSG00000077616	ENST00000534061	NAALAD2	Q9Y3Q0	740	FALSE	NA	4858	241	0.325675675675676	1462	104	0.140540540540541	0.697386547170409	NA	NA	NA
ENSG00000077684	ENST00000226319	PHF17	Q6IE81	842	FALSE	NA	5584	175	0.207838479809976	1651	115	0.136579572446556	0.449926809517877	3.62331840855107e-05	2.32027695961995e-05	0.0018546184738323
ENSG00000077721	ENST00000371558	UBE2A	Q9Z255	152	FALSE	NA	1017	6	0.0394736842105263	303	12	0.0789473684210526	0.148967551622419	4.33473684210526e-07	8.40115789473684e-06	0.000339453274149652
ENSG00000077782	ENST00000425967	FGFR1	P11362-21	853	FALSE	NA	NA	NA	NA	NA	NA	NA	NA	1.54005568581477e-05	2.90811313012896e-05	0.000620834862009232
ENSG00000077935	ENST00000357450	SMC1B	Q8NDV3-3	1235	FALSE	NA	NA	NA	NA	NA	NA	NA	NA	0.00144735037975708	0.00130139965991903	0.000900525536795199
ENSG00000077943	ENST00000378076	ITGA8	P53708	1063	FALSE	NA	7003	424	0.398871119473189	2156	182	0.171213546566322	0.717231076791265	0.00103784796519285	3.55650178739417e-05	0.0274522182126932
ENSG00000078018	ENST00000360351	MAP2	P11137	1827	FALSE	NA	12011	574	0.314176245210728	3702	290	0.158730158730159	0.610058021526245	NA	NA	NA
ENSG00000078043	ENST00000585916	PIAS2	O75928	621	FALSE	NA	4075	159	0.256038647342995	1271	91	0.146537842190016	0.544971347670734	NA	NA	NA
ENSG00000078053	ENST00000356264	AMPH	P49418	695	FALSE	NA	4524	228	0.328057553956835	1453	123	0.176978417266187	0.59535054236484	0.000138124912230216	0.000952462126618705	0.0002086601402329
ENSG00000078070	ENST00000265594	MCCC1	Q96RQ3	725	FALSE	NA	4793	255	0.351724137931034	1457	107	0.147586206896552	0.724450181436714	0.000885979085517241	0.00130488610068966	0.000936510947054265
ENSG00000078081	ENST00000265598	LAMP3	Q9UQV4	416	FALSE	NA	2686	166	0.399038461538462	921	66	0.158653846153846	0.862417924592161	0.00157848316346154	0.00200997954326923	0.00188779567140583
ENSG00000078098	ENST00000188790	FAP	Q12884	760	FALSE	NA	5009	254	0.334210526315789	1438	114	0.15	0.639641627526592	NA	NA	NA
ENSG00000078114	ENST00000377122	NEBL	O76041	1014	FALSE	NA	6846	421	0.415187376725838	1809	171	0.168639053254438	0.650560450205268	NA	NA	NA
ENSG00000078124	ENST00000532485	ACER3	Q9NUN7	267	FALSE	NA	1754	48	0.179775280898876	520	35	0.131086142322097	0.406580876364229	0.00254518395505618	0.00495681117602996	0.00192311626118371
ENSG00000078140	ENST00000261427	UBE2K	P61087	200	FALSE	NA	1312	7	0.035	402	23	0.115	0.0932529162248144	3.336265e-06	6.71291e-06	0.00248496181238837
ENSG00000078142	ENST00000262039	PIK3C3	Q8NEB9	887	FALSE	NA	5879	210	0.236753100338219	1683	136	0.153325817361894	0.442039462493621	1.71986719278467e-05	8.95473686583991e-05	0.000216530193360866
ENSG00000078177	ENST00000261435	N4BP2	Q86UW6	1770	FALSE	NA	11840	576	0.325423728813559	3306	219	0.123728813559322	0.734394668641244	NA	NA	NA
ENSG00000078246	ENST00000397132	TULP3	O75386-2	501	FALSE	NA	NA	NA	NA	NA	NA	NA	NA	0.000531125345309381	0.00043762720758483	0.00242245091572317
ENSG00000078304	ENST00000422945	PPP2R5C	Q13362-5	555	FALSE	NA	NA	NA	NA	NA	NA	NA	NA	0.000203419354954955	7.93217963963964e-05	0.00462068910350408
ENSG00000078401	ENST00000379375	EDN1	P05305	212	FALSE	NA	1402	88	0.415094339622642	402	32	0.150943396226415	0.788516405135521	0.00165489388679245	0.00428115424056604	0.00182336416792004
ENSG00000078403	ENST00000307729	MLLT10	P55197	1068	FALSE	NA	6941	315	0.294943820224719	2220	175	0.163857677902622	0.575709551937761	1.49110327715356e-05	0.000307206132022472	4.54471435186994e-05
ENSG00000078487	ENST00000398027	ZCWPW1	Q9H0M4	648	FALSE	NA	4280	207	0.319444444444444	1262	97	0.149691358024691	0.62923692070527	NA	NA	NA
ENSG00000078579	ENST00000180166	FGF20	Q9NP95	211	FALSE	NA	1368	89	0.421800947867299	456	43	0.203791469194313	0.689922480620155	5.31754739336493e-05	0.00372757443127962	6.76087007212367e-05
ENSG00000078596	ENST00000373298	ITM2A	O43736	263	FALSE	NA	1741	69	0.262357414448669	538	28	0.106463878326996	0.761508164437515	4.55197224334601e-05	3.03488136882129e-05	0.00570298379043011
ENSG00000078725	ENST00000265922	BRINP1	O60477	761	FALSE	NA	5089	263	0.345597897503285	1478	156	0.204993429697766	0.489635765426687	5.21962220762155e-05	0.000825484976346912	8.30893267195016e-05
ENSG00000078804	ENST00000374810	TP53INP2	Q8IXH6	220	FALSE	NA	1424	93	0.422727272727273	506	47	0.213636363636364	0.703113793927803	1.65390590909091e-05	1.13859045454545e-05	0.00660268501480862
ENSG00000078898	ENST00000170150	BPIFB2	Q8N4F0	458	FALSE	NA	2935	184	0.40174672489083	1102	102	0.222707423580786	0.677315696295554	0.000507882783842795	0.000726520799126638	0.0015263353458506
ENSG00000078900	ENST00000378295	TP73	O15350	636	FALSE	NA	4202	228	0.358490566037736	1340	175	0.275157232704403	0.415475623852587	NA	NA	NA
ENSG00000078967	ENST00000222402	UBE2D4	Q9Y2X8	147	FALSE	NA	974	44	0.299319727891156	293	24	0.163265306122449	0.551505817932923	0.000150589476190476	7.39646258503401e-06	0.138501100167828
ENSG00000079102	ENST00000436581	RUNX1T1	Q06455-3	615	FALSE	NA	NA	NA	NA	NA	NA	NA	NA	6.68431544715447e-06	1.99914569105691e-05	0.000543672512401189
ENSG00000079112	ENST00000027335	CDH17	Q12864	832	FALSE	NA	5503	308	0.370192307692308	1699	143	0.171875	0.664979941011197	0.00253034889903846	0.00175532742668269	0.00173260252656611
ENSG00000079150	ENST00000424785	FKBP7	Q9Y680-2	222	FALSE	NA	NA	NA	NA	NA	NA	NA	NA	9.60896396396396e-06	1.87010315315315e-05	0.00231450449063824
ENSG00000079156	ENST00000392505	OSBPL6	Q9BZF3-5	959	FALSE	NA	NA	NA	NA	NA	NA	NA	NA	7.06267841501564e-05	0.00105729083315954	6.96556513970431e-05
ENSG00000079215	ENST00000265113	SLC1A3	P43003	542	FALSE	NA	3563	153	0.282287822878229	1158	82	0.151291512915129	0.606415530896819	4.80760239852399e-05	3.6060110701107e-05	0.00245981361509124
ENSG00000079257	ENST00000264265	LXN	Q9BS40	222	FALSE	NA	1488	68	0.306306306306306	408	28	0.126126126126126	0.665898617511521	0.00261475330630631	7.60712612612613e-06	1.54830718607038
ENSG00000079263	ENST00000392045	SP140	Q13342	867	TRUE	2	5791	295	0.340253748558247	1601	121	0.139561707035755	0.674022528546005	NA	NA	NA
ENSG00000079308	ENST00000171887	TNS1	Q9HBL0	1735	FALSE	NA	11307	752	0.43342939481268	3821	350	0.201729106628242	0.726071586501409	NA	NA	NA
ENSG00000079313	ENST00000170168	REXO1	Q8N1G1	1221	FALSE	NA	7864	589	0.482391482391482	2765	325	0.266175266175266	0.637211440644808	0.00139451073546274	4.04038746928747e-05	0.0282672254364463
ENSG00000079332	ENST00000373242	SAR1A	Q5R548	198	FALSE	NA	1317	42	0.212121212121212	398	19	0.095959595959596	0.668025416616713	3.99310101010101e-06	1.52645202020202e-05	0.00132117987016866
ENSG00000079335	ENST00000361544	CDC14A	Q9UNH5-2	623	FALSE	NA	NA	NA	NA	NA	NA	NA	NA	2.95367399678973e-05	0.000303927868378812	0.000155992597170044
ENSG00000079435	ENST00000244289	LIPE	Q05469	1076	FALSE	NA	6884	412	0.382899628252788	2460	193	0.179368029739777	0.762841220762721	0.000154276999070632	4.96614163568773e-05	0.00288715306929789
ENSG00000079482	ENST00000355520	OPHN1	O60890	802	FALSE	NA	5354	118	0.14713216957606	1567	82	0.102244389027431	0.421171314813634	NA	NA	NA
ENSG00000079557	ENST00000226355	AFM	P43652	599	FALSE	NA	4041	252	0.420701168614357	1088	79	0.131886477462437	0.858842434664937	8.77385058430718e-05	9.50203839732888e-06	0.0154151100946571
ENSG00000079689	ENST00000377961	SCGN	O76038	276	FALSE	NA	1886	111	0.402173913043478	507	41	0.148550724637681	0.727788842045366	4.21060688405797e-05	4.03462137681159e-05	0.00378122768380918
ENSG00000079691	ENST00000329474	LRRC16A	Q5VZK9	1371	FALSE	NA	9017	361	0.263311451495259	2784	202	0.147337709700948	0.55177623784337	0.000697341196936543	0.00145364534208607	0.000349904402680843
ENSG00000079785	ENST00000381341	DDX1	Q92499	740	FALSE	NA	4910	187	0.252702702702703	1442	101	0.136486486486486	0.543755923453853	6.8561972972973e-06	0.00116959696486486	7.9216446016553e-06
ENSG00000079819	ENST00000337057	EPB41L2	O43491	1005	FALSE	NA	6626	359	0.357213930348259	1984	157	0.156218905472637	0.684675885961691	5.66549562189055e-05	0.000158881572139303	0.000354812015050138
ENSG00000079841	ENST00000521978	RIMS1	Q86UR5	1039	FALSE	NA	NA	NA	NA	NA	NA	NA	NA	2.42745437921078e-05	0.00185567046968239	1.25902592379143e-05
ENSG00000079841	ENST00000521978	RIMS1	Q86UR5	1692	FALSE	NA	11012	482	0.284869976359338	3524	242	0.143026004728132	0.637384311029591	NA	NA	NA
ENSG00000079931	ENST00000367963	MOXD1	Q6UVY6	613	FALSE	NA	4066	246	0.401305057096248	1212	104	0.169657422512235	0.705077755495857	7.35038499184339e-05	0.00019918971451876	0.000601980887726526
ENSG00000079950	ENST00000367941	STX7	O15400	261	FALSE	NA	1738	80	0.306513409961686	500	38	0.145593869731801	0.605656834837381	NA	NA	NA
ENSG00000079999	ENST00000171111	KEAP1	Q14145	624	FALSE	NA	4119	139	0.22275641025641	1289	137	0.219551282051282	0.317508501638304	8.48458333333333e-06	0.000919968959935897	1.47799428756391e-05
ENSG00000080007	ENST00000370336	DDX43	Q9NXZ2	648	FALSE	NA	4273	192	0.296296296296296	1281	91	0.140432098765432	0.632522637671245	0.00161926954320988	6.38188780864198e-05	0.0391556985455505
ENSG00000080166	ENST00000446125	DCT	P40126-2	552	FALSE	NA	NA	NA	NA	NA	NA	NA	NA	2.37521376811594e-05	1.22516648550725e-05	0.00351211328734817
ENSG00000080293	ENST00000019103	SCTR	P47872	440	FALSE	NA	2886	175	0.397727272727273	929	71	0.161363636363636	0.793412589187237	7.39604909090909e-05	0.00200962208863636	8.36435993333691e-05
ENSG00000080493	ENST00000425175	SLC4A4	Q9Y6R1-5	1094	FALSE	NA	NA	NA	NA	NA	NA	NA	NA	0.000156973072212066	0.00087259023583181	0.000164436220905078
ENSG00000080546	ENST00000436639	SESN1	Q9Y6P5-2	551	FALSE	NA	NA	NA	NA	NA	NA	NA	NA	0.000211085578947368	0.000217411281306715	0.00176207702877396
ENSG00000080561	ENST00000262843	MID2	Q9UJV3	735	FALSE	NA	4903	143	0.194557823129252	1439	66	0.0897959183673469	0.635903188524033	NA	NA	NA
ENSG00000080603	ENST00000262518	SRCAP	Q6ZRS2	3230	FALSE	NA	20460	1124	0.347987616099071	7651	587	0.181733746130031	0.716045768450011	NA	NA	NA
ENSG00000080608	ENST00000397885	KIAA0020	Q15397	648	FALSE	NA	4312	315	0.486111111111111	1222	114	0.175925925925926	0.783065618591934	0.00105960675925926	0.000868831783950617	0.00188206238117294
ENSG00000080644	ENST00000326828	CHRNA3	P32297	505	FALSE	NA	3320	160	0.316831683168317	1052	121	0.23960396039604	0.418998307278702	7.14278732673267e-05	0.00261624042178218	5.40628193131721e-05
ENSG00000080709	ENST00000512097	KCNN2	Q9H2S1	579	FALSE	NA	3811	144	0.248704663212435	1202	118	0.203799654576857	0.384898309532175	6.01569257340242e-06	0.0025935858566494	4.0059584547936e-06
ENSG00000080802	ENST00000541284	CNOT4	O95628-10	713	FALSE	NA	NA	NA	NA	NA	NA	NA	NA	0.000500862016830295	0.0028041008345021	0.000250515695872426
ENSG00000080815	ENST00000324501	PSEN1	P49768	467	FALSE	NA	3065	110	0.235546038543897	954	79	0.169164882226981	0.433394593924877	NA	NA	NA
ENSG00000080819	ENST00000264193	CPOX	P36551	454	FALSE	NA	2953	133	0.29295154185022	966	73	0.16079295154185	0.59599478589222	0.0009087355969163	0.00159911887444934	0.00125170197757446
ENSG00000080823	ENST00000361847	MOK	Q9UQ07	419	FALSE	NA	2751	170	0.405727923627685	836	74	0.176610978520286	0.698124514918408	0.000648202821002387	0.000202230322195704	0.00764980949617144
ENSG00000080839	ENST00000373664	RBL1	P28749	1068	FALSE	NA	7051	327	0.306179775280899	2115	130	0.121722846441948	0.754508362152668	NA	NA	NA
ENSG00000080986	ENST00000261597	NDC80	O14777	642	FALSE	NA	4275	167	0.2601246105919	1174	80	0.124610591900312	0.573269005847953	0.000544238448598131	1.4895753894081e-05	0.0569104085776321
ENSG00000081014	ENST00000261842	AP4E1	Q9UPM8	1137	FALSE	NA	7456	341	0.299912049252419	2248	154	0.135444151275286	0.667611894543225	0.000402504065963061	0.000200803143359719	0.00176294717869877
ENSG00000081019	ENST00000261441	RSBN1	Q5VWQ0	459	FALSE	NA	NA	NA	NA	NA	NA	NA	NA	1.20266492374728e-05	0.000671317239651416	3.90305039748091e-05
ENSG00000081019	ENST00000261441	RSBN1	Q5VWQ0	802	FALSE	NA	5275	221	0.275561097256858	1639	117	0.145885286783042	0.586898367561875	NA	NA	NA
ENSG00000081026	ENST00000307546	MAGI3	Q5TCQ9-4	1481	FALSE	NA	NA	NA	NA	NA	NA	NA	NA	3.79295422012154e-05	0.000189099265361242	0.000135435557802685
ENSG00000081087	ENST00000193322	OSTM1	Q86WC4	334	FALSE	NA	2196	92	0.275449101796407	689	64	0.191616766467066	0.451018897996357	3.65347754491018e-05	3.93245269461078e-05	0.00278161147079376
ENSG00000081148	ENST00000193391	IMPG2	Q9BZV3	1241	FALSE	NA	8194	407	0.327961321514907	2455	166	0.133763094278807	0.73458466524139	0.000546026161160355	0.000646103907332796	0.000680987753896759
ENSG00000081181	ENST00000261783	ARG2	P78540	354	FALSE	NA	2292	111	0.313559322033898	768	47	0.132768361581921	0.791355686755041	3.31561186440678e-05	1.33827175141243e-05	0.00699867960322969
ENSG00000081277	ENST00000263946	PKP1	Q13835	747	FALSE	NA	4957	340	0.455153949129853	1518	158	0.211512717536814	0.658983715650799	NA	NA	NA
ENSG00000081307	ENST00000356232	UBA5	Q9GZZ9	404	FALSE	NA	2690	120	0.297029702970297	792	34	0.0841584158415842	1.03914279466433	NA	NA	NA
ENSG00000081320	ENST00000263955	STK17B	O94768	372	FALSE	NA	2462	81	0.217741935483871	718	44	0.118279569892473	0.536869507421904	1.20443682795699e-05	0.00503650946505376	6.42852640494734e-06
ENSG00000081377	ENST00000375241	CDC14B	O60729	498	FALSE	NA	3320	156	0.313253012048193	960	69	0.13855421686747	0.653745416448402	1.92640301204819e-05	8.68462610441767e-05	0.000445416888896497
ENSG00000081692	ENST00000366758	JMJD4	Q9H9V9	463	FALSE	NA	3051	228	0.49244060475162	978	114	0.24622030237581	0.64110127826942	0.00341774434989201	0.000344705559395248	0.0214146162009592
ENSG00000081721	ENST00000367943	DUSP12	Q9UNI6	340	FALSE	NA	2236	118	0.347058823529412	677	41	0.120588235294118	0.871394912517998	1.85817411764706e-05	0.00123774639117647	4.41545863679306e-05
ENSG00000081760	ENST00000316519	AACS	Q86V21	672	FALSE	NA	4448	281	0.418154761904762	1362	127	0.188988095238095	0.677508780377273	0.000264859616071429	0.000141275098214286	0.00278985000485932
ENSG00000081791	ENST00000432126	KIAA0141	Q14154	515	FALSE	NA	3315	190	0.368932038834951	1143	105	0.203883495145631	0.623917259211377	0.000735386462135922	0.00018929173592233	0.00754356692317375
ENSG00000081800	ENST00000194130	SLC13A1	Q9BZW2	595	FALSE	NA	3877	208	0.349579831932773	1252	87	0.146218487394958	0.772062769234418	0.000539807561344538	6.71423025210084e-06	0.135121907476216
ENSG00000081803	ENST00000449022	CADPS2	Q86UW7	1296	FALSE	NA	8555	374	0.28858024691358	2525	177	0.136574074074074	0.623648244823294	2.13150331790123e-05	0.000808222638117284	2.03493246596767e-05
ENSG00000081913	ENST00000262719	PHLPP1	O60346	1717	FALSE	NA	11161	429	0.249854397204426	3773	249	0.14502038439138	0.582427191068728	NA	NA	NA
ENSG00000081985	ENST00000262345	IL12RB2	Q99665	862	FALSE	NA	5660	278	0.322505800464037	1739	124	0.14385150812065	0.688820813860709	9.4948277262181e-05	0.00245859753480278	4.48014821336131e-05
ENSG00000082014	ENST00000262188	SMARCD3	Q6STE5	483	FALSE	NA	3194	87	0.180124223602484	1000	80	0.165631469979296	0.340482154038823	NA	NA	NA
ENSG00000082068	ENST00000265107	WDR70	Q9NW82	654	FALSE	NA	4337	161	0.246177370030581	1277	93	0.142201834862385	0.509734938922649	5.85624159021407e-06	4.8151996941896e-05	0.000185963166910174
ENSG00000082126	ENST00000409474	MPP4	Q96JB8	637	FALSE	NA	4236	223	0.350078492935636	1233	83	0.130298273155416	0.782048875388238	0.00171380563579278	4.35243516483517e-05	0.0618144235895291
ENSG00000082153	ENST00000452790	BZW1	Q7L1Q6-3	451	FALSE	NA	NA	NA	NA	NA	NA	NA	NA	3.13300620842572e-05	1.25036984478936e-05	0.00555579512514208
ENSG00000082175	ENST00000325455	PGR	P06401	933	FALSE	NA	5988	302	0.323687031082529	2084	164	0.17577706323687	0.640883392801864	NA	NA	NA
ENSG00000082212	ENST00000321341	ME2	P23368	584	FALSE	NA	3823	158	0.270547945205479	1185	70	0.11986301369863	0.699637532229737	0.000196432017123288	2.17480034246575e-05	0.0154660723164548
ENSG00000082258	ENST00000264157	CCNT2	O60583	730	FALSE	NA	4848	180	0.246575342465753	1429	101	0.138356164383562	0.525316145475934	1.50074712328767e-05	0.00160992174794521	1.2769676412722e-05
ENSG00000082269	ENST00000418814	FAM135A	Q9P2D6	1515	FALSE	NA	10059	425	0.280528052805281	2917	200	0.132013201320132	0.616226762103589	0.000518492411221122	0.000260282299669967	0.00131487702299168
ENSG00000082497	ENST00000367012	SERTAD4	Q9NUC0	356	FALSE	NA	2350	126	0.353932584269663	700	52	0.146067415730337	0.72176759410802	7.08890084269663e-05	1.7537702247191e-05	0.0113541914076874
ENSG00000082516	ENST00000285873	GEMIN5	Q8TEQ6	1508	FALSE	NA	9882	540	0.358090185676393	3049	235	0.155835543766578	0.708987327054994	0.000690090206896552	0.00252669679708223	0.00018111373755766
ENSG00000082556	ENST00000265572	OPRK1	P41145	380	FALSE	NA	2526	146	0.384210526315789	789	72	0.189473684210526	0.63337951966218	NA	NA	NA
ENSG00000082641	ENST00000362042	NFE2L1	Q14494	772	FALSE	NA	5058	228	0.295336787564767	1648	141	0.182642487046632	0.526858652398139	NA	NA	NA
ENSG00000082701	ENST00000316626	GSK3B	P49841-2	433	FALSE	NA	NA	NA	NA	NA	NA	NA	NA	3.76634642032333e-06	7.21165404157044e-05	0.000120613933795104
ENSG00000082781	ENST00000296181	ITGB5	P18084	799	FALSE	NA	5298	288	0.360450563204005	1616	151	0.188986232790989	0.581761454403636	0.000168898518147685	0.000689388456821026	0.000306630289237457
ENSG00000082898	ENST00000401558	XPO1	O14980	1071	FALSE	NA	7209	92	0.0859010270774977	1976	146	0.136321195144725	0.17272169301311	1.26271241830065e-05	3.71357058823529e-05	0.000317485062873381
ENSG00000083093	ENST00000261584	PALB2	Q86YC2	1186	FALSE	NA	7829	397	0.334738617200675	2344	152	0.128161888701518	0.781984658926663	0.000160937043844857	3.04307192242833e-05	0.00445922220317987
ENSG00000083223	ENST00000375963	ZCCHC6	Q5VYS8	1495	FALSE	NA	9947	387	0.258862876254181	2809	163	0.109030100334448	0.670475606604575	NA	NA	NA
ENSG00000083307	ENST00000251808	GRHL2	Q6ISB3	625	FALSE	NA	4195	182	0.2912	1172	108	0.1728	0.470807398578555	6.6967424e-05	3.97026544e-05	0.00269875855957883
ENSG00000083312	ENST00000337273	TNPO1	Q92973	898	FALSE	NA	5999	123	0.136971046770601	1724	120	0.133630289532294	0.29456576096016	NA	NA	NA
ENSG00000083520	ENST00000377767	DIS3	Q9Y2L1	958	FALSE	NA	6360	326	0.340292275574113	1858	141	0.147181628392484	0.67544047459744	NA	NA	NA
ENSG00000083544	ENST00000535286	TDRD3	Q9H7E2-3	744	FALSE	NA	NA	NA	NA	NA	NA	NA	NA	1.40075537634409e-05	1.60307540322581e-05	0.00117445237891121
ENSG00000083635	ENST00000379161	NUFIP1	Q9UHK0	495	FALSE	NA	3308	199	0.402020202020202	937	81	0.163636363636364	0.695892486601878	0.00137894046464646	0.000125417078787879	0.0222117939545434
ENSG00000083642	ENST00000315596	PDS5B	Q9NTI5	1391	FALSE	NA	NA	NA	NA	NA	NA	NA	NA	1.64374680086269e-05	0.000280425966930266	4.21395180789123e-05
ENSG00000083642	ENST00000315596	PDS5B	Q9NTI5	1447	FALSE	NA	9603	292	0.201796821008984	2766	192	0.132688320663442	0.438053212537749	NA	NA	NA
ENSG00000083750	ENST00000262850	RRAGB	Q5VZM2	374	FALSE	NA	2518	58	0.155080213903743	723	41	0.109625668449198	0.406187644084542	NA	NA	NA
ENSG00000083782	ENST00000261172	EPYC	Q99645	322	FALSE	NA	2136	135	0.419254658385093	650	47	0.145962732919255	0.874073631365049	0.000141874673913043	9.1127751552795e-05	0.00483502083461848
ENSG00000083817	ENST00000196489	ZNF416	Q9BWM5	594	FALSE	NA	3981	165	0.277777777777778	1108	88	0.148148148148148	0.521853805576488	2.87993097643098e-05	0.000321710404040404	0.000150705994779742
ENSG00000083838	ENST00000594369	ZNF446	Q9NWS9	450	FALSE	NA	2888	215	0.477777777777778	1005	112	0.248888888888889	0.66801976157499	0.00162851863333333	4.42693377777778e-05	0.0817480106538417
ENSG00000083857	ENST00000441802	FAT1	Q14517	4588	FALSE	NA	30346	1859	0.405187445510026	9327	870	0.189625108979948	0.656750875534354	0.00150864282301656	0.00071234597951177	0.000461606636840595
ENSG00000083937	ENST00000263780	CHMP2B	Q5RAV2	213	FALSE	NA	1429	68	0.31924882629108	393	27	0.126760563380282	0.69263665344841	1.63183145539906e-05	0.00512693826760563	1.49429935409726e-05
ENSG00000084093	ENST00000309042	REST	Q13127	1097	FALSE	NA	7304	367	0.334548769371012	2100	165	0.150410209662717	0.639500149357762	NA	NA	NA
ENSG00000084110	ENST00000261208	HAL	P42357	657	FALSE	NA	4273	267	0.406392694063927	1420	119	0.181126331811263	0.745623781925595	0.00131733720852359	0.00048868102283105	0.0041030434401
ENSG00000084207	ENST00000398606	GSTP1	P09211	210	FALSE	NA	1351	109	0.519047619047619	463	33	0.157142857142857	1.13197855684902	0.00188705162857143	0.00168532655714286	0.00533188069574384
ENSG00000084234	ENST00000263574	APLP2	Q06481	763	FALSE	NA	5105	317	0.415465268676278	1466	121	0.158584534731324	0.752336471292931	4.48976736566186e-05	2.67072293577982e-05	0.00220328391979801
ENSG00000084444	ENST00000197268	KIAA1467	A2RU67	622	FALSE	NA	4006	222	0.356913183279743	1395	138	0.221864951768489	0.560192320215329	7.13705450160772e-05	0.00322324696784566	3.55987743569147e-05
ENSG00000084463	ENST00000261167	WBP11	Q9Y2W2	641	FALSE	NA	4161	134	0.209048361934477	1386	76	0.118564742589704	0.587295564072402	2.06769126365055e-05	1.08846521060842e-05	0.00296355581138672
ENSG00000084623	ENST00000373586	EIF3I	Q13347	325	FALSE	NA	2190	60	0.184615384615385	628	62	0.190769230769231	0.277507733097658	3.97899384615385e-06	1.62192215384615e-05	0.000754848681185656
ENSG00000084628	ENST00000373736	NKAIN1	Q4KMZ8	207	FALSE	NA	1352	41	0.198067632850242	440	32	0.154589371980676	0.416974852071006	NA	NA	NA
ENSG00000084674	ENST00000233242	APOB	P04114	4563	FALSE	NA	30221	1692	0.370808678500986	9052	696	0.152531229454306	0.728160025741406	0.000947943291694061	0.000203084488494412	0.00102295171628449
ENSG00000084676	ENST00000406961	NCOA1	Q15788	1441	FALSE	NA	9487	393	0.272727272727273	2923	234	0.162387231089521	0.517459789779807	NA	NA	NA
ENSG00000084693	ENST00000360131	AGBL5	Q8NDL9	886	FALSE	NA	5779	300	0.338600451467269	1926	159	0.179458239277652	0.628821987221136	3.90879255079007e-05	4.36583261851016e-05	0.00101051279945853
ENSG00000084710	ENST00000403714	EFR3B	Q9Y2G0	817	FALSE	NA	5387	48	0.0587515299877601	1700	66	0.0807833537331701	0.229508750021095	7.69795593635251e-06	0.0010848470746634	8.68530036017972e-06
ENSG00000084731	ENST00000264712	KIF3C	O14782	793	FALSE	NA	5236	242	0.305170239596469	1636	139	0.175283732660782	0.543981621425549	0.00130403403026482	0.000800254375788146	0.00205488574828448
ENSG00000084754	ENST00000380649	HADHA	P40939	763	FALSE	NA	4965	242	0.317169069462647	1618	108	0.141546526867628	0.730215210174928	2.32651376146789e-05	0.000276255707732634	0.000110374774176891
ENSG00000084764	ENST00000233121	MAPRE3	Q9UPY8	281	FALSE	NA	1894	50	0.177935943060498	532	45	0.160142348754448	0.31209667957292	2.3448896797153e-06	0.00325294449466192	2.56530756806741e-06
ENSG00000084774	ENST00000264705	CAD	P27708	2225	FALSE	NA	14399	630	0.28314606741573	4965	428	0.192359550561798	0.507555690848209	1.29121406741573e-05	0.000833452773483146	6.9628531770354e-06
ENSG00000085117	ENST00000227155	CD82	P27701	267	FALSE	NA	1777	113	0.423220973782772	538	67	0.250936329588015	0.510620784652987	0.00243067306367041	0.00264509593632959	0.00344170671021294
ENSG00000085224	ENST00000373344	ATRX	P46100	2492	FALSE	NA	16654	393	0.157704654895666	4517	221	0.0886837881219904	0.482316153036489	0.000171392721508828	2.97628338683788e-05	0.0023108409592143
ENSG00000085274	ENST00000349841	MYNN	Q9NPC7	610	FALSE	NA	4058	151	0.247540983606557	1154	66	0.108196721311475	0.650619054019744	NA	NA	NA
ENSG00000085377	ENST00000369110	PREP	P48147	710	FALSE	NA	4720	181	0.254929577464789	1364	138	0.194366197183099	0.379028494227463	0.000509408990140845	0.000563432592957746	0.00127340423658524
ENSG00000085382	ENST00000262903	HACE1	Q8IYU2	909	FALSE	NA	6042	155	0.170517051705171	1775	125	0.137513751375138	0.364283349884144	9.26949174917492e-06	0.000189074108910891	5.39336703946356e-05
ENSG00000085415	ENST00000399892	SEH1L	Q96EE3-1	421	FALSE	NA	NA	NA	NA	NA	NA	NA	NA	0.00169262820190024	0.000145875748218527	0.0275610894232253
ENSG00000085433	ENST00000400794	WDR47	O94967-4	927	FALSE	NA	NA	NA	NA	NA	NA	NA	NA	1.67777292340885e-05	1.34966483279396e-05	0.00134099610124056
ENSG00000085449	ENST00000233055	WDFY1	Q8IWB7	410	FALSE	NA	2759	137	0.334146341463415	783	64	0.15609756097561	0.607506116346502	1.2360387804878e-05	0.000159712163414634	0.000188760121235754
ENSG00000085465	ENST00000369732	OVGP1	Q12889	678	FALSE	NA	4429	263	0.387905604719764	1443	115	0.169616519174041	0.745106855016836	0.00206400607669617	0.000820234895280236	0.00371144506019736
ENSG00000085491	ENST00000565488	SLC25A24	Q6NUK1	477	FALSE	NA	3143	155	0.324947589098532	942	72	0.150943396226415	0.645216884081027	NA	NA	NA
ENSG00000085741	ENST00000322563	WNT11	O96014	354	FALSE	NA	2305	135	0.38135593220339	755	77	0.217514124293785	0.574273882299913	9.25261892655367e-05	0.000574711790960452	0.000454790418633202
ENSG00000085831	ENST00000447632	TTC39A	Q5SRH9	613	FALSE	NA	4055	164	0.267536704730832	1212	97	0.158238172920065	0.505340231609188	NA	NA	NA
ENSG00000085832	ENST00000371733	EPS15	P42566	896	FALSE	NA	5967	271	0.302455357142857	1744	121	0.135044642857143	0.654597531602879	0.000281687493303571	0.000877864924107143	0.000358122707068829
ENSG00000085840	ENST00000371568	ORC1	Q13415	861	FALSE	NA	5593	329	0.382113821138211	1826	127	0.147502903600465	0.845761926817971	0.000115357941927991	2.16592357723577e-05	0.006185876127765
ENSG00000085982	ENST00000450966	USP40	Q9NVE5-3	1247	FALSE	NA	NA	NA	NA	NA	NA	NA	NA	0.000521396875701684	0.00100476467602245	0.00041613822710688
ENSG00000085998	ENST00000371992	POMGNT1	Q8WZA1-2	748	FALSE	NA	NA	NA	NA	NA	NA	NA	NA	0.00134722364839572	0.000490988882352941	0.00366831347705381
ENSG00000086015	ENST00000361297	MAST2	Q6P0Q8	1798	FALSE	NA	11631	592	0.329254727474972	3966	304	0.169076751946607	0.66402400119463	0.000882363749721913	0.000902242116240267	0.000543919807319658
ENSG00000086061	ENST00000330899	DNAJA1	P31689	397	FALSE	NA	2643	87	0.219143576826196	752	57	0.143576826196474	0.434275245434813	3.83817884130982e-06	0.00131284402518892	7.36413206262392e-06
ENSG00000086062	ENST00000379731	B4GALT1	P15291	398	FALSE	NA	2592	125	0.314070351758794	872	69	0.173366834170854	0.60945607443192	9.99106532663317e-06	0.000155628206030151	0.000161302246250803
ENSG00000086189	ENST00000199320	DIMT1	Q9UNQ2	313	FALSE	NA	2068	104	0.332268370607029	646	47	0.150159744408946	0.691221860981934	1.32973354632588e-05	0.00163768306709265	2.59412219227717e-05
ENSG00000086200	ENST00000409296	IPO11	Q9UI26-2	1015	FALSE	NA	NA	NA	NA	NA	NA	NA	NA	1.39604945812808e-05	0.000567460814778325	2.42381174087793e-05
ENSG00000086232	ENST00000199389	EIF2AK1	Q9BQI3	630	FALSE	NA	4128	234	0.371428571428571	1272	103	0.163492063492063	0.700045156920298	0.000188277473015873	0.000438085547619048	0.0006821798468255
ENSG00000086288	ENST00000199447	NME8	Q8N427	588	FALSE	NA	3939	227	0.386054421768707	1069	99	0.168367346938776	0.622275048017622	0.00221548871768707	0.00163763468537415	0.00230078050306396
ENSG00000086475	ENST00000327347	SEPHS1	Q5RF87	392	FALSE	NA	2603	62	0.158163265306122	810	84	0.214285714285714	0.229680039514846	3.88702295918367e-06	0.00180478175765306	5.49422380508285e-06
ENSG00000086544	ENST00000263370	ITPKC	Q96DU7	683	FALSE	NA	4466	231	0.338213762811127	1440	103	0.150805270863836	0.723133578841647	7.8502439238653e-05	0.000118711336749634	0.000968211534877454
ENSG00000086570	ENST00000261800	FAT2	Q9NYQ8	4349	FALSE	NA	28610	1627	0.374108990572545	9198	737	0.169464244653943	0.709734002922378	0.00154000847896068	0.00217574586548632	0.000162751701412341
ENSG00000086589	ENST00000199814	RBM22	Q8BHS3	420	FALSE	NA	2754	70	0.166666666666667	866	42	0.1	0.524086177680949	2.5886e-06	1.58433738095238e-05	0.000389016468804669
ENSG00000086619	ENST00000354619	ERO1LB	Q86YB8	467	FALSE	NA	3082	141	0.301927194860814	891	64	0.137044967880086	0.636919005515899	0.00211082684368308	0.00019583382012848	0.0230806498338733
ENSG00000086666	ENST00000261749	ZFAND6	Q6FIF0	208	FALSE	NA	1367	40	0.192307692307692	407	28	0.134615384615385	0.425331800606124	NA	NA	NA
ENSG00000086717	ENST00000361511	PPEF1	O14829	653	FALSE	NA	4375	114	0.17457886676876	1225	59	0.0903522205206738	0.541016949152542	NA	NA	NA
ENSG00000086758	ENST00000342160	HUWE1	Q7Z6Z7	4374	FALSE	NA	28663	449	0.1026520347508	9219	469	0.107224508459076	0.307918419971454	8.55616026520347e-06	0.000355664852766347	5.49995558348605e-06
ENSG00000086827	ENST00000200135	ZW10	O43264	672	FALSE	NA	NA	NA	NA	NA	NA	NA	NA	2.45373080357143e-05	8.37112053571429e-06	0.00436188334498839
ENSG00000086827	ENST00000200135	ZW10	O43264	779	FALSE	NA	5161	257	0.329910141206675	1511	102	0.130937098844673	0.737672437702072	NA	NA	NA
ENSG00000087053	ENST00000346299	MTMR2	Q13614	643	FALSE	NA	4216	173	0.26905132192846	1287	68	0.105754276827372	0.776631739033374	NA	NA	NA
ENSG00000087074	ENST00000200453	PPP1R15A	O75807	674	TRUE	2	4343	287	0.425816023738872	1445	122	0.181008902077151	0.782708560600627	NA	NA	NA
ENSG00000087085	ENST00000302913	ACHE	P22303-2	617	FALSE	NA	NA	NA	NA	NA	NA	NA	NA	0.000518310797406807	0.000116767897893031	0.00719418547321434
ENSG00000087088	ENST00000293288	BAX	Q07812-2	218	FALSE	NA	NA	NA	NA	NA	NA	NA	NA	1.36777660550459e-05	1.70504587155963e-05	0.00367978640168035
ENSG00000087095	ENST00000407008	NLK	Q9UBE8	527	FALSE	NA	3480	74	0.140417457305503	1083	72	0.136622390891841	0.31985153256705	3.79629411764706e-06	8.91366185958254e-05	8.08152055194778e-05
ENSG00000087111	ENST00000308360	PIGS	Q96S52	555	FALSE	NA	3595	219	0.394594594594595	1220	101	0.181981981981982	0.735840482518349	NA	NA	NA
ENSG00000087116	ENST00000251582	ADAMTS2	O95450	1211	FALSE	NA	7958	463	0.382328654004955	2560	256	0.21139554087531	0.5818044734858	0.000671951632535095	0.00187095793971924	0.000296571795076169
ENSG00000087191	ENST00000310144	PSMC5	P62198	406	FALSE	NA	2669	40	0.0985221674876847	850	72	0.177339901477833	0.176928520877565	9.49275123152709e-06	0.00255951451970443	9.13499825407747e-06
ENSG00000087237	ENST00000200676	CETP	P11597	493	FALSE	NA	3265	195	0.39553752535497	1030	100	0.202839756592292	0.615160796324655	0.00146653906490872	0.000167857249492901	0.0177217503478606
ENSG00000087245	ENST00000219070	MMP2	P08253	660	FALSE	NA	4398	233	0.353030303030303	1313	141	0.213636363636364	0.49333997723014	2.50609545454545e-05	0.00318210770606061	1.19327020824497e-05
ENSG00000087253	ENST00000262134	LPCAT2	Q7L5N7	544	FALSE	NA	3540	149	0.273897058823529	1150	89	0.163602941176471	0.543864660699549	NA	NA	NA
ENSG00000087263	ENST00000566157	OGFOD1	Q8N543	542	FALSE	NA	3654	191	0.35239852398524	990	76	0.140221402214022	0.680904848327716	NA	NA	NA
ENSG00000087266	ENST00000503393	SH3BP2	P78314-4	618	FALSE	NA	NA	NA	NA	NA	NA	NA	NA	3.77776957928803e-05	0.0028967421763754	2.11026573549414e-05
ENSG00000087269	ENST00000416614	NOP14	P78316	857	FALSE	NA	5686	395	0.460910151691949	1683	176	0.20536756126021	0.664296078086528	NA	NA	NA
ENSG00000087274	ENST00000264758	ADD1	P35611-3	768	FALSE	NA	NA	NA	NA	NA	NA	NA	NA	0.000544465235677083	2.76324947916667e-05	0.0256559935792817
ENSG00000087299	ENST00000267436	L2HGDH	Q9H9P8	463	FALSE	NA	3011	156	0.336933045356371	980	66	0.142548596112311	0.769300443827179	0.00164629543196544	0.00126794642764579	0.00280430907680636
ENSG00000087301	ENST00000281741	TXNDC16	Q9P2K2	825	FALSE	NA	5435	300	0.363636363636364	1626	127	0.153939393939394	0.706705590044115	0.000345803996363636	0.00116652130787879	0.000359321648389645
ENSG00000087338	ENST00000282570	GMCL1	Q96IK5	515	FALSE	NA	3416	129	0.250485436893204	974	72	0.139805825242718	0.510855776736924	1.15354019417476e-05	0.000169453168932039	0.000132183061922101
ENSG00000087365	ENST00000322535	SF3B2	Q13435	895	FALSE	NA	5856	194	0.216759776536313	1843	144	0.160893854748603	0.423997704159077	1.39170044692737e-05	0.000285274842458101	5.45078757383833e-05
ENSG00000087460	ENST00000371100	GNAS	Q5JWF2	1037	TRUE	1	6805	286	0.27579556412729	2237	199	0.191899710703954	0.472444515007071	3.76475448408872e-05	0.000607386725168756	5.97712869664107e-05
ENSG00000087470	ENST00000553257	DNM1L	O00429-6	749	FALSE	NA	NA	NA	NA	NA	NA	NA	NA	4.17258878504673e-06	0.000557561001335113	9.99151579730211e-06
ENSG00000087510	ENST00000201031	TFAP2C	Q92754	450	FALSE	NA	2931	97	0.215555555555556	968	81	0.18	0.39549978728871	1.29529755555556e-05	0.000304777204444444	9.44440388050862e-05
ENSG00000087589	ENST00000360314	CASS4	Q9NQ75	786	FALSE	NA	5158	291	0.370229007633588	1645	146	0.185750636132316	0.635659727939575	0.000123114124681934	0.00286759790203562	5.4621935070982e-05
ENSG00000087903	ENST00000303657	RFX2	P48378	723	FALSE	NA	4762	225	0.311203319502075	1525	150	0.20746887966805	0.480365392692146	NA	NA	NA
ENSG00000088002	ENST00000201586	SULT2B1	O00204	365	FALSE	NA	2428	141	0.386301369863014	733	84	0.23013698630137	0.506751588609085	NA	NA	NA
ENSG00000088179	ENST00000263708	PTPN4	P29074	926	FALSE	NA	6110	221	0.23866090712743	1800	97	0.10475161987041	0.671199824522922	6.47551295896328e-05	5.773563174946e-05	0.00121120949822832
ENSG00000088205	ENST00000263239	DDX18	Q9NVP1	670	FALSE	NA	4425	227	0.338805970149254	1329	104	0.155223880597015	0.655547588005215	0.000625187982089552	0.000679235697014925	0.00137377407471258
ENSG00000088247	ENST00000398148	KHSRP	Q92945	711	FALSE	NA	4597	88	0.123769338959212	1567	158	0.222222222222222	0.189854142630169	1.62996962025316e-05	0.00143387788888889	1.59881326006667e-05
ENSG00000088256	ENST00000078429	GNA11	P29992	359	FALSE	NA	2391	57	0.158774373259053	717	99	0.275766016713092	0.172655032128056	6.95201949860724e-06	0.00121416447075209	1.59492039893391e-05
ENSG00000088298	ENST00000374492	EDEM2	Q9BV94	578	FALSE	NA	3789	182	0.314878892733564	1211	99	0.171280276816609	0.587564747501406	0.000296655880622837	6.20608685121107e-05	0.00827003360588557
ENSG00000088305	ENST00000328111	DNMT3B	Q9UBC3	853	FALSE	NA	5600	297	0.348182883939039	1759	167	0.1957796014068	0.558621685201027	6.46151934349355e-05	0.00140553706565064	5.38943594620301e-05
ENSG00000088320	ENST00000201979	REM1	O75628	298	FALSE	NA	1908	135	0.453020134228188	688	54	0.181208053691275	0.90146750524109	0.00123307232885906	0.000409824654362416	0.0100965780434733
ENSG00000088356	ENST00000202017	PDRG1	Q9NUG6	133	FALSE	NA	888	41	0.308270676691729	259	18	0.135338345864662	0.664351851851852	9.79177443609023e-06	1.4523954887218e-05	0.00506903007843419
ENSG00000088386	ENST00000376503	SLC15A1	P46059	708	FALSE	NA	4718	298	0.42090395480226	1419	119	0.168079096045198	0.753171298192868	0.000443956374293785	0.00101760710028249	0.000616207400345978
ENSG00000088448	ENST00000267339	ANKRD10	Q9NXR5	420	FALSE	NA	2783	136	0.323809523809524	869	81	0.192857142857143	0.524276582247597	0.0001491881	0.000165597278571429	0.00214502173567753
ENSG00000088451	ENST00000261296	TGDS	O95455	350	FALSE	NA	2330	113	0.322857142857143	657	37	0.105714285714286	0.861164598074469	1.28494542857143e-05	1.52017e-05	0.00241504085270807
ENSG00000088538	ENST00000266037	DOCK3	Q8IZD9	2030	FALSE	NA	13511	522	0.257142857142857	4042	316	0.155665024630542	0.494188045558752	9.80755566502463e-06	1.02449822660099e-05	0.000471577996323209
ENSG00000088682	ENST00000262507	COQ9	O75208	318	FALSE	NA	2083	140	0.440251572327044	677	54	0.169811320754717	0.842623708682278	6.67482547169811e-05	8.67490817610063e-05	0.0024196241367056
ENSG00000088766	ENST00000378863	CRLS1	Q9UJA2	301	FALSE	NA	1910	68	0.225913621262458	683	22	0.0730897009966777	1.10528319847692	0.000168033448504983	1.70527176079734e-05	0.0327367562354971
ENSG00000088808	ENST00000202556	PPP1R13B	Q96KQ4	1090	FALSE	NA	7110	365	0.334862385321101	2299	201	0.184403669724771	0.587173135727831	2.16226733944954e-05	9.43008834862385e-05	0.000210361921409956
ENSG00000088812	ENST00000262919	ATRN	O75882	1429	FALSE	NA	9471	368	0.257522743177047	2806	189	0.132260321903429	0.576869854454059	0.000120823730580826	0.00121459489503149	6.96127131594572e-05
ENSG00000088827	ENST00000344754	SIGLEC1	Q9BZZ2	1709	FALSE	NA	10921	770	0.450555880631949	3999	358	0.20947922761849	0.787583656928709	NA	NA	NA
ENSG00000088833	ENST00000476071	NSFL1C	Q9UNZ2-5	372	FALSE	NA	NA	NA	NA	NA	NA	NA	NA	0.00124029084139785	1.74494435483871e-05	0.191072864633335
ENSG00000088836	ENST00000380059	SLC4A11	Q8NBS3-4	918	FALSE	NA	NA	NA	NA	NA	NA	NA	NA	0.000600655053376906	0.000929596240740741	0.00070386293353607
ENSG00000088882	ENST00000380605	CPXM1	Q96SM3	734	FALSE	NA	4791	272	0.370572207084469	1595	146	0.198910081743869	0.620226852288681	4.20140081743869e-05	2.90491771117166e-05	0.00197044456484892
ENSG00000088888	ENST00000428216	MAVS	Q7Z434	540	TRUE	1	3469	222	0.411111111111111	1253	101	0.187037037037037	0.793922978345687	0.00136659358703704	0.000223677592592593	0.0113141814320797
ENSG00000088926	ENST00000403665	F11	P03951	625	FALSE	NA	4125	239	0.3824	1225	101	0.1616	0.702730273027303	1.86848448e-05	0.0007560086816	3.95441909697774e-05
ENSG00000088930	ENST00000377191	XRN2	Q9H0D6	950	FALSE	NA	6331	231	0.243157894736842	1823	111	0.116842105263158	0.599243533535115	NA	NA	NA
ENSG00000089022	ENST00000551404	MAPKAPK5	Q8IW41	473	FALSE	NA	3159	98	0.207188160676533	909	62	0.13107822410148	0.454829519345648	1.13308562367865e-05	1.2904577167019e-05	0.00185634122589318
ENSG00000089048	ENST00000202816	ESF1	Q9H501	851	FALSE	NA	5799	273	0.320799059929495	1431	105	0.123384253819036	0.64159337816865	0.000996854366627497	0.00038778910693302	0.00302069272763191
ENSG00000089060	ENST00000552014	SLC8B1	Q6J4K2	584	FALSE	NA	3751	228	0.39041095890411	1358	120	0.205479452054795	0.687869901359637	NA	NA	NA
ENSG00000089063	ENST00000342308	TMEM230	Q96A57-2	183	FALSE	NA	NA	NA	NA	NA	NA	NA	NA	3.67503661202186e-05	0.000805800551912568	0.000249220073517484
ENSG00000089091	ENST00000262547	DZANK1	Q9NVP4	752	FALSE	NA	4940	283	0.376329787234043	1539	116	0.154255319148936	0.760046419098143	0.000461376659574468	0.00289024741356383	0.000212276910657557
ENSG00000089094	ENST00000377071	KDM2B	Q8NHM5	1336	FALSE	NA	8803	399	0.298652694610778	2735	282	0.211077844311377	0.439592643707053	1.12973330838323e-05	0.000871480202844311	9.70313222262574e-06
ENSG00000089116	ENST00000261731	LHX5	Q9H2C1	402	FALSE	NA	2650	76	0.189054726368159	840	60	0.149253731343284	0.401509433962264	4.15356343283582e-05	1.65697661691542e-05	0.00623560238562505
ENSG00000089127	ENST00000445409	OAS1	P00973-3	414	TRUE	12	NA	NA	NA	NA	NA	NA	NA	0.00311464338405797	1.01684637681159e-05	0.739865270681061
ENSG00000089163	ENST00000202967	SIRT4	Q9Y6E7	314	FALSE	NA	2048	118	0.375796178343949	663	55	0.17515923566879	0.694549005681818	4.22040191082803e-05	0.000500090414012739	0.000268766807761834
ENSG00000089177	ENST00000408042	KIF16B	Q96L93-2	1392	FALSE	NA	NA	NA	NA	NA	NA	NA	NA	0.000634784622844828	0.000633482308189655	0.000719867674371132
ENSG00000089195	ENST00000203001	TRMT6	Q9UJA5	497	FALSE	NA	3285	150	0.301810865191147	976	81	0.162977867203219	0.55020012402052	NA	NA	NA
ENSG00000089199	ENST00000378961	CHGB	P05060	677	FALSE	NA	4544	248	0.366322008862629	1213	105	0.155096011816839	0.630499664654594	0.00376529518759232	0.000730830005908419	0.00761016355425607
ENSG00000089225	ENST00000310346	TBX5	Q99593	518	FALSE	NA	3449	157	0.303088803088803	1037	127	0.245173745173745	0.371690527666355	NA	NA	NA
ENSG00000089234	ENST00000419234	BRAP	Q7Z569	592	FALSE	NA	3943	162	0.273648648648649	1128	101	0.170608108108108	0.458855522884269	1.09638074324324e-05	7.89987483108108e-05	0.000234433397784387
ENSG00000089248	ENST00000261735	ERP29	P30040	261	FALSE	NA	1715	102	0.390804597701149	533	44	0.168582375478927	0.72046117148158	7.70638659003831e-05	0.000355066869731801	0.000831572526739776
ENSG00000089597	ENST00000346178	GANAB	Q14697-2	966	FALSE	NA	NA	NA	NA	NA	NA	NA	NA	8.14313271221532e-05	2.83937277432712e-05	0.00296887540964119
ENSG00000089639	ENST00000203556	GMIP	Q9P107	970	FALSE	NA	6253	323	0.332989690721649	2184	191	0.196907216494845	0.590654286989366	9.5170469072165e-05	3.75730865979381e-05	0.00261128095999415
ENSG00000089682	ENST00000372479	RBM41	Q96IZ5	405	FALSE	NA	NA	NA	NA	NA	NA	NA	NA	1.11042888888889e-05	4.37255308641975e-06	0.00627047784546525
ENSG00000089682	ENST00000372479	RBM41	Q96IZ5	413	FALSE	NA	2740	99	0.239709443099274	795	43	0.104116222760291	0.668010524528942	NA	NA	NA
ENSG00000089692	ENST00000203629	LAG3	P18627	525	FALSE	NA	3336	207	0.394285714285714	1229	94	0.179047619047619	0.811275447726925	0.00155911127619048	6.82433142857143e-06	0.435168748067971
ENSG00000089723	ENST00000203664	OTUB2	Q96DC9	73	FALSE	NA	NA	NA	NA	NA	NA	NA	NA	2.6852904109589e-05	4.96419178082192e-06	0.0741002801145437
ENSG00000089723	ENST00000203664	OTUB2	Q96DC9	234	FALSE	NA	1573	87	0.371794871794872	458	54	0.230769230769231	0.469096560005651	NA	NA	NA
ENSG00000089775	ENST00000608382	ZBTB25	P24278	435	FALSE	NA	2901	153	0.351724137931034	839	57	0.131034482758621	0.776302182550482	4.72774022988506e-05	5.61094735632184e-05	0.00193699346195398
ENSG00000089818	ENST00000339754	NECAP1	Q8NC96	275	FALSE	NA	1798	80	0.290909090909091	588	39	0.141818181818182	0.670830837682896	NA	NA	NA
ENSG00000089820	ENST00000370028	ARHGAP4	P98171-2	986	FALSE	NA	NA	NA	NA	NA	NA	NA	NA	7.76923509127789e-05	0.000602177231237323	0.000130850991458528
ENSG00000089876	ENST00000284690	DHX32	Q7L7V1	743	FALSE	NA	4925	218	0.293405114401077	1431	107	0.144010767160162	0.591978746619859	2.04633041722746e-05	0.000619212943472409	4.44781709949714e-05
ENSG00000089916	ENST00000261530	GPATCH2L	Q9NWQ4	482	FALSE	NA	3161	158	0.327800829875519	980	78	0.161825726141079	0.628006392005127	1.32427219917012e-05	3.53200539419087e-05	0.000777873301069265
ENSG00000090013	ENST00000263368	BLVRB	P30043	206	FALSE	NA	1317	93	0.451456310679612	485	43	0.20873786407767	0.796471897017535	6.25404223300971e-05	0.000532649383495146	0.000569970214109105
ENSG00000090054	ENST00000262554	SPTLC1	O15269	473	FALSE	NA	3082	141	0.298097251585624	968	77	0.162790697674419	0.575136738666914	NA	NA	NA
ENSG00000090060	ENST00000216277	PAPOLA	P51003	745	FALSE	NA	4908	121	0.16241610738255	1512	96	0.128859060402685	0.388294621026895	NA	NA	NA
ENSG00000090061	ENST00000389879	CCNK	O75909	580	FALSE	NA	3758	90	0.155172413793103	1243	96	0.16551724137931	0.310088477913784	2.68998293103448e-05	0.000118575229310345	0.000391135790519382
ENSG00000090104	ENST00000367459	RGS1	Q08116	209	FALSE	NA	1401	70	0.334928229665072	394	25	0.119617224880383	0.787437544610992	NA	NA	NA
ENSG00000090238	ENST00000398841	YPEL3	P61236-2	157	FALSE	NA	NA	NA	NA	NA	NA	NA	NA	6.51604649681529e-05	4.78735031847134e-06	0.0866940543525704
ENSG00000090266	ENST00000476279	NDUFB2	O95178	105	FALSE	NA	689	41	0.39047619047619	218	16	0.152380952380952	0.81077648766328	2.69318380952381e-05	3.68898095238095e-06	0.0695296884033998
ENSG00000090372	ENST00000391910	STRN4	Q9NRL3-3	760	FALSE	NA	NA	NA	NA	NA	NA	NA	NA	3.93701197368421e-05	0.000192457472368421	0.000269164862709294
ENSG00000090382	ENST00000261267	LYZ	P61628	148	FALSE	NA	975	49	0.331081081081081	293	19	0.128378378378378	0.775006747638327	0.000312302641891892	1.44682432432432e-06	1.45847215192589
ENSG00000090402	ENST00000264382	SI	P14410	1827	TRUE	8	12124	751	0.411056376573618	3502	277	0.151614668856048	0.783123726308292	0.0010043690530925	0.000784788967159277	0.000700489913771967
ENSG00000090432	ENST00000264198	MUL1	Q969V5	352	FALSE	NA	2292	110	0.3125	742	65	0.184659090909091	0.547858772989663	7.51062130681818e-05	0.000428818471590909	0.000497576335034156
ENSG00000090470	ENST00000204549	PDCD7	Q8N8D1	485	FALSE	NA	3072	109	0.224742268041237	1136	45	0.0927835051546392	0.895717592592593	1.60555567010309e-05	3.56718350515464e-06	0.00928021801313169
ENSG00000090539	ENST00000204604	CHRD	Q9H2X0	955	FALSE	NA	6069	342	0.358115183246073	2253	175	0.183246073298429	0.725491137631523	0.000293701054450262	0.000740835646073298	0.000415126314159131
ENSG00000090581	ENST00000204679	GNPTG	Q9UJJ9	305	FALSE	NA	1989	186	0.60983606557377	647	112	0.367213114754098	0.540212238741651	2.92826262295082e-05	3.1027268852459e-05	0.00309433005673467
ENSG00000090615	ENST00000204726	GOLGA3	Q08378	1498	FALSE	NA	9841	672	0.448598130841121	3042	343	0.228971962616822	0.605612918879573	0.000478256693591455	0.000536296848464619	0.000595311125325754
ENSG00000090621	ENST00000372858	PABPC4	Q13310-3	660	FALSE	NA	NA	NA	NA	NA	NA	NA	NA	2.03863106060606e-05	0.000130152778787879	0.000237323779720935
ENSG00000090857	ENST00000288050	PDPR	Q8NCN5	879	FALSE	NA	5808	473	0.53811149032992	1769	195	0.221843003412969	0.738801476301476	NA	NA	NA
ENSG00000090861	ENST00000261772	AARS	P49588	968	FALSE	NA	6380	362	0.37396694214876	2013	187	0.193181818181818	0.610787387055135	NA	NA	NA
ENSG00000090863	ENST00000205061	GLG1	Q92896	1179	FALSE	NA	7823	331	0.280746395250212	2271	226	0.191687871077184	0.425170729831142	NA	NA	NA
ENSG00000090863	ENST00000205061	GLG1	Q92896-2	1203	FALSE	NA	NA	NA	NA	NA	NA	NA	NA	2.24110565253533e-05	0.000835403557772236	2.22997699693168e-05
ENSG00000090905	ENST00000395799	TNRC6A	Q8NDV7	1962	FALSE	NA	12972	654	0.333333333333333	3917	288	0.146788990825688	0.685696435913249	NA	NA	NA
ENSG00000090932	ENST00000205143	DLL3	Q9NYJ7	618	FALSE	NA	3938	209	0.338187702265372	1460	126	0.203883495145631	0.614968519996453	0.0013154554012945	0.000776312398058252	0.0027418969680672
ENSG00000090971	ENST00000205194	NAT14	Q8WUY8	206	FALSE	NA	1278	73	0.354368932038835	535	40	0.194174757281553	0.763986697965571	0.00077563317961165	5.28073932038835e-05	0.071300804325414
ENSG00000090975	ENST00000320201	PITPNM2	Q9BZ72	1349	FALSE	NA	8872	384	0.284655300222387	2894	262	0.194217939214233	0.47808699123755	NA	NA	NA
ENSG00000090989	ENST00000381295	EXOC1	Q9NV70	894	FALSE	NA	5985	213	0.238255033557047	1675	101	0.112975391498881	0.590213156654011	1.28344071588367e-05	0.000346215994407159	4.14659067311712e-05
ENSG00000091010	ENST00000230732	POU4F3	Q15319	338	FALSE	NA	2235	139	0.411242603550296	712	79	0.233727810650888	0.56051878911449	1.49620946745562e-05	0.000126220286982249	0.00035070869627964
ENSG00000091039	ENST00000261183	OSBPL8	Q9BZF1	889	FALSE	NA	5882	206	0.231721034870641	1688	102	0.114735658042745	0.57958144155316	NA	NA	NA
ENSG00000091073	ENST00000324432	DTX2	Q86UW9	622	FALSE	NA	4055	282	0.453376205787781	1347	154	0.247588424437299	0.60828222332538	0.00169738078135048	0.00455244520578778	0.000599437859270145
ENSG00000091127	ENST00000356362	PUS7	Q96PZ0	661	FALSE	NA	4395	196	0.296520423600605	1271	102	0.154311649016641	0.555702781681501	3.69404236006051e-05	2.51834856278366e-05	0.00221913933467705
ENSG00000091129	ENST00000379028	NRCAM	Q92823	1304	FALSE	NA	8585	382	0.292944785276074	2638	173	0.132668711656442	0.678502967603799	NA	NA	NA
ENSG00000091137	ENST00000265715	SLC26A4	O43511	780	FALSE	NA	5078	362	0.464102564102564	1667	129	0.165384615384615	0.921216617663671	NA	NA	NA
ENSG00000091138	ENST00000340010	SLC26A3	P40879	764	TRUE	11	5009	268	0.350785340314136	1611	123	0.160994764397906	0.700767886097707	0.000162385536649215	0.00153988338089005	0.00013802766922253
ENSG00000091140	ENST00000205402	DLD	P09622	509	FALSE	NA	3314	145	0.284872298624754	1063	79	0.155206286836935	0.58873746209025	1.383642043222e-05	8.21443929273084e-05	0.00033092383090574
ENSG00000091157	ENST00000254442	WDR7	Q9Y4E6	1490	FALSE	NA	9714	421	0.28255033557047	3125	220	0.147651006711409	0.615618039568009	NA	NA	NA
ENSG00000091164	ENST00000217515	TXNL1	O43396	289	FALSE	NA	1946	66	0.228373702422145	546	39	0.134948096885813	0.474820143884892	8.37786851211073e-06	0.000326900871972318	8.86787613225516e-05
ENSG00000091181	ENST00000446632	IL5RA	Q01344	420	FALSE	NA	2781	160	0.380952380952381	824	67	0.15952380952381	0.707573244886678	0.000941989764285714	2.1452780952381e-05	0.104547414019995
ENSG00000091317	ENST00000205636	CMTM6	Q9NX76	183	TRUE	1	1184	56	0.306010928961749	396	29	0.158469945355191	0.645852749301025	0.000131157153005464	7.58296721311475e-06	0.0945152120516461
ENSG00000091428	ENST00000397081	RAPGEF4	Q8WZA2	1011	FALSE	NA	6676	292	0.288822947576657	2017	142	0.140454995054402	0.621275285023502	NA	NA	NA
ENSG00000091482	ENST00000379494	SMPX	Q9UHP9	88	FALSE	NA	575	23	0.261363636363636	181	14	0.159090909090909	0.517142857142857	6.926625e-06	6.92631818181818e-06	0.0113641397436655
ENSG00000091483	ENST00000366560	FH	P07954	510	FALSE	NA	3350	141	0.276470588235294	1072	73	0.143137254901961	0.618082191780822	1.00538980392157e-05	0.000110705088235294	0.000178072443474235
ENSG00000091490	ENST00000399878	SEL1L3	Q68CR1	1132	FALSE	NA	7420	337	0.297703180212014	2269	169	0.149293286219081	0.609780857748927	NA	NA	NA
ENSG00000091513	ENST00000402696	TF	P02787	698	TRUE	5	4612	214	0.306590257879656	1387	132	0.189111747851003	0.48755880575048	0.00175510099140401	0.00103480263896848	0.0024299042539128
ENSG00000091527	ENST00000264993	CDV3	Q9UKY7	258	FALSE	NA	1708	65	0.251937984496124	518	23	0.0891472868217054	0.857091945830364	7.84233062015504e-05	1.89229069767442e-06	0.160634041841643
ENSG00000091536	ENST00000205890	MYO15A	Q9UKN7	3530	FALSE	NA	22881	1345	0.381019830028329	7768	614	0.173937677053824	0.743683470930962	NA	NA	NA
ENSG00000091622	ENST00000262483	PITPNM3	Q9BZ71	974	FALSE	NA	6415	326	0.334702258726899	2087	227	0.23305954825462	0.467215810960682	NA	NA	NA
ENSG00000091656	ENST00000521891	ZFHX4	Q86UP3-5	3616	FALSE	NA	NA	NA	NA	NA	NA	NA	NA	8.92575771570796e-05	0.00033192989380531	7.43652950214815e-05
ENSG00000091664	ENST00000263160	SLC17A6	Q9P2U8	582	FALSE	NA	3820	174	0.298969072164948	1181	78	0.134020618556701	0.68966975432944	1.69840137457045e-05	5.9619206185567e-05	0.000489475725513869
ENSG00000091704	ENST00000011292	CPA1	P15085	419	FALSE	NA	2777	152	0.362768496420048	864	78	0.186157517899761	0.606298994487687	8.75461527446301e-05	0.00185473870644391	0.000112652363348332
ENSG00000091732	ENST00000358303	ZC3HC1	Q86WB0	502	FALSE	NA	3282	174	0.346613545816733	1052	80	0.159362549800797	0.697166361974406	NA	NA	NA
ENSG00000091831	ENST00000440973	ESR1	P03372	595	FALSE	NA	3919	177	0.297478991596639	1230	114	0.191596638655462	0.487302077597669	3.92613680672269e-05	0.00407576603865546	1.61897154851727e-05
ENSG00000091844	ENST00000367225	RGS17	Q9UGC6	210	FALSE	NA	1410	48	0.228571428571429	380	25	0.119047619047619	0.517446808510638	6.39318571428571e-06	0.00210085240952381	1.44911376727788e-05
ENSG00000091879	ENST00000325203	ANGPT2	O15123	496	FALSE	NA	3329	205	0.413306451612903	895	104	0.209677419354839	0.529943734547219	3.19155463709677e-05	0.00296564886895161	2.16970593830393e-05
ENSG00000091947	ENST00000589334	TMEM101	Q96IK0	257	FALSE	NA	1649	85	0.330739299610895	576	46	0.178988326848249	0.645450470640968	1.5384626459144e-05	3.7209326848249e-05	0.00160879985836194
ENSG00000091986	ENST00000206423	CCDC80	Q76M96	950	FALSE	NA	6253	365	0.384210526315789	1926	163	0.171578947368421	0.689720467917731	NA	NA	NA
ENSG00000092009	ENST00000250378	CMA1	P23946	247	FALSE	NA	1605	149	0.603238866396761	539	52	0.210526315789474	0.962269350587107	0.000115873129554656	0.00397191293117409	0.000118109835268716
ENSG00000092020	ENST00000261475	PPP2R3C	Q969Q6	453	FALSE	NA	3023	101	0.222958057395143	821	65	0.143487858719647	0.422000559810682	NA	NA	NA
ENSG00000092067	ENST00000206513	CEBPE	Q15744	281	FALSE	NA	1815	136	0.483985765124555	626	72	0.256227758007117	0.651484542393633	3.75075088967972e-05	7.10612597864769e-05	0.00187836072353778
ENSG00000092068	ENST00000316902	SLC7A8	Q9UHI5	535	FALSE	NA	3457	206	0.385046728971963	1186	87	0.162616822429907	0.812331468052494	3.78564523364486e-05	0.00147744228224299	4.78933930914292e-05
ENSG00000092108	ENST00000458591	SCFD1	Q8WVM8	642	FALSE	NA	4244	156	0.242990654205607	1256	89	0.138629283489097	0.518738946721876	NA	NA	NA
ENSG00000092200	ENST00000400017	RPGRIP1	Q96KN7	1286	FALSE	NA	8492	450	0.349922239502333	2532	205	0.159409020217729	0.654504095676849	NA	NA	NA
ENSG00000092201	ENST00000216297	SUPT16H	Q9Y5B9	1047	FALSE	NA	7032	136	0.129894937917861	1946	137	0.130850047755492	0.274714963088447	2.50006084049666e-05	0.00178604658548233	1.33693752606702e-05
ENSG00000092208	ENST00000308317	GEMIN2	O14893	280	FALSE	NA	1830	114	0.407142857142857	556	50	0.178571428571429	0.69272131147541	0.00108087885357143	6.16729e-05	0.0625928344523763
ENSG00000092295	ENST00000206765	TGM1	P22735	817	FALSE	NA	5327	334	0.408812729498164	1765	172	0.210526315789474	0.643398483373425	NA	NA	NA
ENSG00000092345	ENST00000250863	DAZL	Q92904-2	315	FALSE	NA	NA	NA	NA	NA	NA	NA	NA	0.000407883304761905	2.31669365079365e-05	0.0558929159114837
ENSG00000092439	ENST00000313478	TRPM7	Q96QT4	1865	FALSE	NA	12388	499	0.267560321715818	3578	251	0.134584450402145	0.574203669661039	5.66550198391421e-05	0.000391470221983914	7.75998403389386e-05
ENSG00000092445	ENST00000263798	TYRO3	Q06418	890	FALSE	NA	5770	307	0.344943820224719	1975	160	0.179775280898876	0.656764514731369	0.000319782842696629	0.000323229365168539	0.00111161485788991
ENSG00000092470	ENST00000263795	WDR76	Q9H967	626	FALSE	NA	4123	215	0.343450479233227	1255	98	0.156549520766773	0.667794403718315	0.00135367103354633	1.37766517571885e-05	0.156962216198811
ENSG00000092529	ENST00000397163	CAPN3	P20807	821	FALSE	NA	5528	336	0.40925700365408	1566	172	0.209500609013398	0.553394137246323	0.000196270909866017	0.000183049081607795	0.00130600615697181
ENSG00000092531	ENST00000249647	SNAP23	O00161	211	FALSE	NA	1408	59	0.279620853080569	406	21	0.0995260663507109	0.810132575757576	NA	NA	NA
ENSG00000092621	ENST00000369409	PHGDH	O43175	533	FALSE	NA	3454	191	0.358348968105066	1205	96	0.180112570356473	0.694107677089365	1.8482296435272e-05	0.00131615862288931	2.63463519514476e-05
ENSG00000092847	ENST00000373204	AGO1	Q8CJG1	857	FALSE	NA	5628	109	0.127187864644107	1780	146	0.170361726954492	0.23612368684951	7.92346336056009e-05	0.000189327962660443	0.000488336819752021
ENSG00000092850	ENST00000207457	TEKT2	Q9UIF3	430	FALSE	NA	2827	195	0.453488372093023	899	64	0.148837209302326	0.968921338875133	0.000118872362790698	0.00215661365581395	0.000128185850340851
ENSG00000092871	ENST00000315249	RFFL	Q8WZ73	363	FALSE	NA	2392	111	0.305785123966942	734	52	0.143250688705234	0.655019938255724	NA	NA	NA
ENSG00000092969	ENST00000366929	TGFB2	P61812-2	442	FALSE	NA	NA	NA	NA	NA	NA	NA	NA	2.33152036199095e-05	1.64374389140271e-05	0.00320909660761047
ENSG00000093009	ENST00000437685	CDC45	O75419-3	598	FALSE	NA	NA	NA	NA	NA	NA	NA	NA	3.5633135451505e-05	0.000198817795986622	0.000299707492146639
ENSG00000093010	ENST00000361682	COMT	P21964	271	FALSE	NA	1761	109	0.402214022140221	593	63	0.232472324723247	0.582614495732043	0.00177587291881919	0.00325924148708487	0.00201060173871006
ENSG00000093144	ENST00000531967	ECHDC1	Q9NTX5	307	FALSE	NA	2005	83	0.270358306188925	618	53	0.172638436482085	0.482698913094622	1.16468794788274e-05	6.26551465798046e-06	0.00605500429621602
ENSG00000093183	ENST00000264454	SEC22C	Q9BRL7	303	FALSE	NA	2006	97	0.32013201320132	616	41	0.135313531353135	0.72650341657953	NA	NA	NA
ENSG00000093217	ENST00000207870	XYLB	O75191	536	FALSE	NA	3507	219	0.408582089552239	1125	86	0.16044776119403	0.816887819046293	NA	NA	NA
ENSG00000094755	ENST00000518525	GABRP	O00591	440	FALSE	NA	2926	178	0.404545454545455	874	80	0.181818181818182	0.66461038961039	0.000592743031818182	0.000715758690909091	0.00188211931093874
ENSG00000094804	ENST00000209728	CDC6	Q99741	560	FALSE	NA	3665	166	0.296428571428571	1145	72	0.128571428571429	0.720289525541913	0.000318997057142857	6.875715e-05	0.00828477623113838
ENSG00000094841	ENST00000373383	UPRT	Q96BW1	309	FALSE	NA	2028	42	0.135922330097087	642	30	0.0970873786407767	0.443195266272189	NA	NA	NA
ENSG00000094880	ENST00000394886	CDC23	Q9UJX2	597	FALSE	NA	3905	117	0.195979899497487	1186	84	0.14070351758794	0.423029083592464	1.27083031825796e-05	1.79508860971524e-05	0.00118584341124518
ENSG00000094916	ENST00000209875	CBX5	P45973	191	FALSE	NA	1290	20	0.104712041884817	333	20	0.104712041884817	0.258139534883721	2.11301570680628e-06	7.11579057591623e-06	0.00155469857378346
ENSG00000095015	ENST00000399503	MAP3K1	Q13233	1512	FALSE	NA	9854	377	0.249338624338624	3156	206	0.136243386243386	0.586136229730768	0.000944059162037037	0.00162147273677249	0.00038506830149535
ENSG00000095059	ENST00000210060	DHPS	P49366	369	FALSE	NA	2444	171	0.463414634146341	769	87	0.235772357723577	0.618446300581297	4.6986216802168e-05	4.93950677506775e-05	0.00257786711652678
ENSG00000095066	ENST00000397668	HOOK2	Q96ED9	719	FALSE	NA	4649	311	0.432545201668985	1537	132	0.183588317107093	0.77893421198433	0.000509230207232267	7.14431390820584e-05	0.00991344814053311
ENSG00000095203	ENST00000374566	EPB41L4B	Q9H329	900	FALSE	NA	5874	271	0.301111111111111	1928	126	0.14	0.70594657111511	0.000922676064444444	0.000520556353333333	0.00196942294642213
ENSG00000095209	ENST00000374692	TMEM38B	Q9NVV0	291	FALSE	NA	1902	115	0.395189003436426	590	43	0.147766323024055	0.829604088719341	9.06161786941581e-05	1.71798006872852e-05	0.0181256935828815
ENSG00000095303	ENST00000362012	PTGS1	P23219	599	FALSE	NA	3958	229	0.382303839732888	1234	106	0.176961602671119	0.673548676194381	NA	NA	NA
ENSG00000095321	ENST00000318080	CRAT	P43155	626	FALSE	NA	4137	245	0.391373801916933	1298	130	0.207667731629393	0.591305479630353	0.00168317677955272	0.000156172517571885	0.0172167346714502
ENSG00000095370	ENST00000314830	SH2D3C	Q8N5H7	860	FALSE	NA	5605	292	0.33953488372093	1875	162	0.188372093023256	0.602966927677008	NA	NA	NA
ENSG00000095397	ENST00000362057	DFNB31	Q9P202	907	FALSE	NA	5797	422	0.465270121278942	2155	196	0.216097023153252	0.800387603721841	NA	NA	NA
ENSG00000095564	ENST00000265990	BTAF1	O14981	1849	FALSE	NA	12175	374	0.202271498107085	3677	256	0.138453217955652	0.44122112422998	8.28171281773932e-06	1.25088761492699e-05	0.000358067548431994
ENSG00000095574	ENST00000368886	IKZF5	Q9H5V7	419	FALSE	NA	2816	90	0.214797136038186	803	48	0.114558472553699	0.53466796875	9.70698090692124e-06	4.37990214797136e-06	0.00528939188325566
ENSG00000095585	ENST00000224337	BLNK	Q8WV28	456	FALSE	NA	2983	144	0.315789473684211	931	72	0.157894736842105	0.624203821656051	4.39471030701754e-05	0.00141053268201754	6.8325411569505e-05
ENSG00000095627	ENST00000251864	TDRD1	Q9BXT4-3	1189	FALSE	NA	NA	NA	NA	NA	NA	NA	NA	3.1409661059714e-05	1.3923622371741e-05	0.00189727008578725
ENSG00000095713	ENST00000370597	CRTAC1	Q9NQ79	661	FALSE	NA	4349	275	0.416036308623298	1425	149	0.225416036308623	0.604744437122782	0.000288652378214826	0.000502162470499244	0.000869619817654491
ENSG00000095739	ENST00000375533	BAMBI	Q13145	260	FALSE	NA	1730	95	0.365384615384615	512	42	0.161538461538462	0.669419212771814	4.65822846153846e-05	5.79273923076923e-05	0.00309288276234563
ENSG00000095787	ENST00000354911	WAC	Q9BTA9	647	FALSE	NA	4230	159	0.245749613601236	1335	95	0.146831530139104	0.528219484882419	NA	NA	NA
ENSG00000095970	ENST00000373113	TREM2	Q9NZC2	230	FALSE	NA	1503	93	0.404347826086957	502	32	0.139130434782609	0.970683632734531	NA	NA	NA
ENSG00000095981	ENST00000425054	KCNK16	Q96T55-4	322	FALSE	NA	NA	NA	NA	NA	NA	NA	NA	6.40530838509317e-05	0.00275217989130435	7.22782043730402e-05
ENSG00000096060	ENST00000536438	FKBP5	Q13451	457	FALSE	NA	3037	123	0.269146608315098	849	68	0.148796498905908	0.505660578357125	3.89214463894967e-05	9.96834135667396e-05	0.000854377631185484
ENSG00000096063	ENST00000373825	SRPK1	Q96SB4	655	FALSE	NA	4338	163	0.248854961832061	1251	75	0.114503816793893	0.626749654218534	NA	NA	NA
ENSG00000096070	ENST00000357641	BRPF3	Q9ULD4	1205	FALSE	NA	7910	349	0.289626556016598	2511	191	0.15850622406639	0.580045803244617	6.90032473029046e-05	1.8077465560166e-05	0.00316770652694515
ENSG00000096080	ENST00000372133	MRPS18A	Q9NVS2	196	FALSE	NA	1258	93	0.474489795918367	438	35	0.178571428571429	0.925141948671361	NA	NA	NA
ENSG00000096088	ENST00000373025	PGC	P20142	388	FALSE	NA	2565	152	0.391752577319588	792	69	0.177835051546392	0.680193236714976	NA	NA	NA
ENSG00000096092	ENST00000211314	TMEM14A	Q9Y6G1	99	FALSE	NA	636	37	0.373737373737374	223	14	0.141414141414141	0.926662174303684	0.00013057998989899	4.40950505050505e-06	0.299124228649749
ENSG00000096093	ENST00000371068	EFHC1	Q5JVL4	640	FALSE	NA	4249	284	0.44375	1249	77	0.1203125	1.08418481965199	0.0004697671671875	1.47605109375e-05	0.0497280346079123
ENSG00000096395	ENST00000430124	MLN	P12872	115	FALSE	NA	758	44	0.382608695652174	239	22	0.191304347826087	0.630606860158311	0.00534305289565217	4.61160869565217e-06	10.0748638042976
ENSG00000096401	ENST00000371477	CDC5L	Q99459	802	FALSE	NA	5288	162	0.201995012468828	1550	122	0.15211970074813	0.389220257434091	7.18914588528678e-06	0.000509563123441397	1.75915836301433e-05
ENSG00000096654	ENST00000211936	ZNF184	Q99676	751	FALSE	NA	5046	164	0.218375499334221	1336	85	0.113182423435419	0.510839103774685	0.000874628889480692	0.000127529853528629	0.00913212863535352
ENSG00000096696	ENST00000379802	DSP	P15924	2871	FALSE	NA	19078	945	0.329153605015674	5484	461	0.160571229536747	0.589244428455486	0.000147017327760362	0.00112353959352142	4.55771275269909e-05
ENSG00000096717	ENST00000212015	SIRT1	Q96EB6	747	FALSE	NA	4910	169	0.22623828647925	1518	99	0.132530120481928	0.527766463000679	NA	NA	NA
ENSG00000097096	ENST00000341460	SYDE2	Q5VT97	1194	FALSE	NA	7857	380	0.318257956448911	2397	135	0.113065326633166	0.858738845756791	NA	NA	NA
ENSG00000099139	ENST00000545128	PCSK5	Q92824	1860	FALSE	NA	12444	613	0.329569892473118	3456	316	0.16989247311828	0.538749801643006	NA	NA	NA
ENSG00000099194	ENST00000370355	SCD	O00767	359	FALSE	NA	2372	90	0.250696378830084	728	69	0.192200557103064	0.400322604296503	0.00112997213091922	2.72332144846797e-05	0.115577787704677
ENSG00000099203	ENST00000214869	TMED1	Q13445	227	FALSE	NA	1487	105	0.462555066079295	489	41	0.180616740088106	0.842176915380452	2.73156431718062e-05	6.92290748898678e-06	0.0173818919324252
ENSG00000099204	ENST00000277895	ABLIM1	O14639	778	FALSE	NA	5128	254	0.326478149100257	1560	144	0.185089974293059	0.536596463858554	4.73532776349614e-05	0.00124569597043702	4.886055414977e-05
ENSG00000099219	ENST00000339450	ERMP1	Q7Z2K6	904	FALSE	NA	5919	329	0.363938053097345	1897	146	0.161504424778761	0.722207564680261	5.16759889380531e-05	0.000314199219026549	0.000181934585180055
ENSG00000099250	ENST00000265371	NRP1	O14786	923	FALSE	NA	6127	308	0.333694474539545	1818	163	0.176598049837486	0.560672313335022	NA	NA	NA
ENSG00000099256	ENST00000320152	PRTFDC1	Q9NRG1	225	FALSE	NA	1503	82	0.364444444444444	423	37	0.164444444444444	0.623725521929115	NA	NA	NA
ENSG00000099260	ENST00000263174	PALMD	Q9NP74	551	FALSE	NA	3664	192	0.348457350272232	1043	84	0.152450090744102	0.650655021834061	NA	NA	NA
ENSG00000099282	ENST00000373290	TSPAN15	O95858	294	FALSE	NA	1938	98	0.333333333333333	611	50	0.170068027210884	0.617936016511868	0.000128275517006803	1.06287619047619e-05	0.0410500570288048
ENSG00000099284	ENST00000373255	H2AFY2	Q9P0M6	372	FALSE	NA	2424	75	0.201612903225806	790	86	0.231182795698925	0.284221736127101	1.41707043010753e-05	7.29325241935484e-05	0.000522308689478932
ENSG00000099330	ENST00000215061	OCEL1	Q9H607	264	TRUE	1	1711	113	0.428030303030303	578	62	0.234848484848485	0.615693520107087	0.000947023412878788	0.00236191271212121	0.00151877327170423
ENSG00000099338	ENST00000409235	CATSPERG	Q6ZRH7	1159	TRUE	1	7701	347	0.29939603106126	2305	178	0.15358067299396	0.583489813813761	0.000307639843830889	0.000715883150129422	0.000370780602471188
ENSG00000099364	ENST00000380310	FBXL19	Q6PCT2	694	FALSE	NA	4396	146	0.210374639769452	1647	129	0.185878962536023	0.424032418477686	0.000430330195965418	1.37227319884726e-05	0.0451857785316585
ENSG00000099365	ENST00000215095	STX1B	P61265	288	FALSE	NA	1935	46	0.159722222222222	556	55	0.190972222222222	0.240319473807846	2.11691319444444e-06	0.000837840861111111	8.77301809620222e-06
ENSG00000099377	ENST00000297679	HSD3B7	Q9H2F3	369	FALSE	NA	2354	158	0.428184281842818	856	75	0.203252032520325	0.766060606060606	0.00171751340379404	0.00178222842818428	0.00261162250346467
ENSG00000099381	ENST00000262519	SETD1A	O15047	1707	FALSE	NA	10990	613	0.359109548916227	3814	427	0.250146455770357	0.498213619790612	3.69661458699473e-05	4.51771136496778e-05	0.000479349381415295
ENSG00000099385	ENST00000380317	BCL7C	Q8WUZ0-2	242	FALSE	NA	NA	NA	NA	NA	NA	NA	NA	8.08765289256198e-06	5.81540909090909e-05	0.000574681037096655
ENSG00000099399	ENST00000378988	MAGEB2	O15479	319	FALSE	NA	2085	114	0.357366771159875	657	34	0.106583072100313	1.05653829877275	0.00293170777742947	0.0017369210031348	0.00529114824205097
ENSG00000099624	ENST00000215375	ATP5D	P30049	168	FALSE	NA	1070	59	0.351190476190476	408	40	0.238095238095238	0.562429906542056	1.87538095238095e-05	4.84477261904762e-05	0.00230412915882208
ENSG00000099783	ENST00000325495	HNRNPM	P52272	730	FALSE	NA	4874	220	0.301369863013699	1495	132	0.180821917808219	0.511215975926686	3.87121109589041e-05	0.00273199882328767	1.94108022788179e-05
ENSG00000099800	ENST00000215570	TIMM13	Q9Y5L4	95	FALSE	NA	637	46	0.484210526315789	189	22	0.231578947368421	0.62037962037962	7.13627368421053e-06	0.000799297442105263	9.39808717043512e-05
ENSG00000099812	ENST00000215582	MISP	Q8IVT2	679	TRUE	1	4392	393	0.57879234167894	1505	174	0.256259204712813	0.773958137051693	0.000368983100147275	0.000625255106038292	0.000869119420061715
ENSG00000099821	ENST00000588649	POLRMT	O00411	1230	FALSE	NA	7960	656	0.533333333333333	2722	445	0.361788617886179	0.504102535147648	0.000519402329268293	0.00191944840813008	0.000219999826350982
ENSG00000099840	ENST00000395301	IZUMO4	Q1ZYL8	232	FALSE	NA	1543	117	0.504310344827586	459	61	0.262931034482759	0.570561924290556	0.00011320388362069	1.31790431034483e-05	0.0370245222203909
ENSG00000099864	ENST00000338448	PALM	O75781	387	FALSE	NA	2509	179	0.462532299741602	859	114	0.294573643410853	0.537577003489193	NA	NA	NA
ENSG00000099866	ENST00000215637	MADCAM1	Q13477	382	FALSE	NA	2409	130	0.340314136125654	940	78	0.204188481675393	0.65033900650339	0.00274504620942408	0.00251332980366492	0.00285914917769476
ENSG00000099889	ENST00000263207	ARVCF	O00192	962	FALSE	NA	6159	518	0.538461538461538	2254	220	0.228690228690229	0.861689471431313	0.00160649755301455	0.000899289584199584	0.0018569723320001
ENSG00000099904	ENST00000405930	ZDHHC8	Q9ULC8-3	778	FALSE	NA	NA	NA	NA	NA	NA	NA	NA	8.35819177377892e-05	0.000526733805912596	0.000203958374543784
ENSG00000099910	ENST00000328879	KLHL22	Q53GT1	634	FALSE	NA	4165	180	0.28391167192429	1318	132	0.20820189274448	0.431518061770163	1.53861119873817e-05	0.000210745190851735	0.000115154776910587
ENSG00000099917	ENST00000263205	MED15	Q96RN5	788	FALSE	NA	5186	220	0.279187817258883	1620	151	0.191624365482233	0.455122425889366	1.43533350253807e-05	0.000142143898477157	0.000128144031219995
ENSG00000099937	ENST00000215727	SERPIND1	P05546	499	FALSE	NA	3368	200	0.400801603206413	972	98	0.196392785571142	0.588976683309903	5.92562224448898e-05	0.00103670665330661	0.000114545367680029
ENSG00000099940	ENST00000215730	SNAP29	O95721	258	FALSE	NA	1717	123	0.476744186046512	516	34	0.131782945736434	1.08719037993765	5.34131046511628e-05	0.00196053165116279	0.000105597651170191
ENSG00000099942	ENST00000354336	CRKL	P46109	303	FALSE	NA	1985	62	0.204620462046205	644	63	0.207920792079208	0.319283515253289	1.53306567656766e-05	7.77470297029703e-06	0.00650780192410291
ENSG00000099953	ENST00000215743	MMP11	P24347	488	FALSE	NA	3188	180	0.368852459016393	1077	93	0.190573770491803	0.653863277613632	0.00174929470901639	0.000104286883196721	0.0343726861469205
ENSG00000099957	ENST00000413302	P2RX6	O15547	441	FALSE	NA	2872	168	0.380952380952381	944	97	0.219954648526077	0.56927892484852	NA	NA	NA
ENSG00000099958	ENST00000406855	DERL3	Q96Q80-2	239	FALSE	NA	NA	NA	NA	NA	NA	NA	NA	0.000580130970711297	2.55873974895398e-05	0.094864131386479
ENSG00000099985	ENST00000215781	OSM	P13725	252	FALSE	NA	1645	110	0.436507936507937	553	50	0.198412698412698	0.739574468085106	4.84612738095238e-05	2.5012369047619e-05	0.00768846172608311
ENSG00000099995	ENST00000215793	SF3A1	Q15459	793	FALSE	NA	5235	157	0.197982345523329	1623	132	0.166456494325347	0.368746201267691	NA	NA	NA
ENSG00000100012	ENST00000215812	SEC14L3	Q9UDX4	400	FALSE	NA	2649	166	0.415	794	65	0.1625	0.765478990620553	NA	NA	NA
ENSG00000100024	ENST00000326010	UPB1	Q9UBR1	384	FALSE	NA	2533	181	0.471354166666667	782	87	0.2265625	0.642289593458304	0.000194671302083333	7.71937135416667e-05	0.00656732902956373
ENSG00000100028	ENST00000215829	SNRPD3	P62323	126	FALSE	NA	826	12	0.0952380952380952	259	20	0.158730158730159	0.188135593220339	2.09150793650794e-06	0.00621935731746032	2.66896859113779e-06
ENSG00000100029	ENST00000354694	PES1	O00541	588	FALSE	NA	3869	223	0.379251700680272	1184	108	0.183673469387755	0.631879229966591	NA	NA	NA
ENSG00000100030	ENST00000215832	MAPK1	P28482	360	FALSE	NA	2400	29	0.0805555555555556	702	63	0.175	0.134642857142857	2.95710555555556e-06	0.000147266736111111	5.57775796196632e-05
ENSG00000100034	ENST00000263212	PPM1F	P49593	454	FALSE	NA	2960	151	0.332599118942731	994	87	0.191629955947137	0.582844050947499	NA	NA	NA
ENSG00000100036	ENST00000343605	SLC35E4	Q6ICL7	350	FALSE	NA	2192	124	0.354285714285714	886	74	0.211428571428571	0.677303215624383	NA	NA	NA
ENSG00000100055	ENST00000248901	CYTH4	Q9UIA0	394	FALSE	NA	2646	145	0.368020304568528	766	73	0.185279187817259	0.575021485001916	3.51216040609137e-05	0.00183469663959391	4.85863031165125e-05
ENSG00000100056	ENST00000252137	DGCR14	Q96DF8	476	FALSE	NA	3095	196	0.411764705882353	1030	119	0.25	0.548132661788463	0.000264514817226891	0.000667608155462185	0.000832379582227799
ENSG00000100060	ENST00000356998	MFNG	O00587	321	FALSE	NA	2087	136	0.423676012461059	719	69	0.214953271028037	0.679041408859538	8.61066791277258e-05	2.317346105919e-05	0.0115755305446928
ENSG00000100077	ENST00000324198	ADRBK2	P35626	688	FALSE	NA	4616	159	0.231104651162791	1272	90	0.130813953488372	0.48682842287695	7.05826162790698e-06	1.58210450581395e-05	0.000648446494251978
ENSG00000100078	ENST00000215885	PLA2G3	Q9NZ20	509	FALSE	NA	3307	228	0.447937131630648	1088	102	0.200392927308448	0.735409736921681	0.00268213319842829	0.00112712870726916	0.00467508001420117
ENSG00000100079	ENST00000215886	LGALS2	P05162	132	FALSE	NA	895	52	0.393939393939394	256	26	0.196969696969697	0.572067039106145	0.000226987537878788	0.000114298295454545	0.0150448661797555
ENSG00000100084	ENST00000263208	HIRA	P54198	1017	FALSE	NA	6637	235	0.231071779744346	2176	204	0.200589970501475	0.377680679021646	7.93688790560472e-06	2.05702684365782e-05	0.000379393018314837
ENSG00000100092	ENST00000357436	SH3BP1	Q9Y3L3	701	FALSE	NA	4538	234	0.333808844507846	1586	136	0.194008559201141	0.601333834547481	0.000250745523537803	0.000776065005706134	0.00046091099659654
ENSG00000100095	ENST00000248933	SEZ6L	Q9BYH1	1024	FALSE	NA	6663	351	0.3427734375	2208	214	0.208984375	0.543528847408131	NA	NA	NA
ENSG00000100100	ENST00000215912	PIK3IP1	Q96FE7	263	FALSE	NA	1712	78	0.296577946768061	571	39	0.14828897338403	0.667056074766355	NA	NA	NA
ENSG00000100104	ENST00000215917	SRRD	Q9UH36	339	FALSE	NA	2220	113	0.333333333333333	694	38	0.112094395280236	0.929611190137506	0.00257953153097345	2.14383421828909e-05	0.354935912934845
ENSG00000100105	ENST00000266269	PATZ1	Q9HBE1	687	FALSE	NA	4518	150	0.218340611353712	1466	136	0.197962154294032	0.357882196703383	NA	NA	NA
ENSG00000100109	ENST00000407690	TFIP11	Q9UBB9	837	FALSE	NA	5616	263	0.314217443249701	1578	155	0.185185185185185	0.476764543700028	NA	NA	NA
ENSG00000100116	ENST00000323205	GCAT	O75600-2	445	FALSE	NA	NA	NA	NA	NA	NA	NA	NA	0.00191428063146067	4.87176382022472e-05	0.08829972853247
ENSG00000100122	ENST00000215939	CRYBB1	P53674	252	FALSE	NA	1649	112	0.444444444444444	535	56	0.222222222222222	0.648878107944209	3.68355912698413e-05	1.25831428571429e-05	0.0116165717014453
ENSG00000100124	ENST00000215941	ANKRD54	Q6NXT1	300	FALSE	NA	1930	78	0.26	693	42	0.14	0.666839378238342	9.33444e-06	2.651265e-05	0.00117358317633281
ENSG00000100147	ENST00000255784	CCDC134	Q9H6E4	229	FALSE	NA	1530	91	0.397379912663755	461	31	0.135371179039301	0.884482395108581	3.10016200873362e-05	7.26390393013101e-06	0.0186371206115399
ENSG00000100154	ENST00000397906	TTC28	Q96AY4	2481	FALSE	NA	16180	293	0.118097541313986	5256	184	0.0741636436920596	0.517281130757242	5.68833172108021e-05	0.000308667315598549	7.42792492331057e-05
ENSG00000100170	ENST00000266088	SLC5A1	P13866	664	FALSE	NA	4351	185	0.278614457831325	1403	124	0.186746987951807	0.481081471815897	NA	NA	NA
ENSG00000100191	ENST00000266086	SLC5A4	Q9NY91	659	FALSE	NA	4306	249	0.377845220030349	1403	98	0.148710166919575	0.827860033934614	0.000160425837632777	0.000210519471927162	0.00115636950175952
ENSG00000100206	ENST00000216024	DMC1	Q14565	340	FALSE	NA	2249	82	0.241176470588235	676	52	0.152941176470588	0.473988439306358	3.65338235294118e-05	8.13973823529412e-06	0.0132009677755253
ENSG00000100207	ENST00000359486	TCF20	Q9UGU0	1960	FALSE	NA	12877	695	0.354591836734694	4004	341	0.173979591836735	0.633738072632626	NA	NA	NA
ENSG00000100209	ENST00000216027	HSCB	Q8IWL3	235	FALSE	NA	1572	86	0.365957446808511	443	36	0.153191489361702	0.673204693242861	5.89378340425532e-05	9.18931063829787e-06	0.0272925036131496
ENSG00000100218	ENST00000216036	RTDR1	Q9UHP6	348	FALSE	NA	2286	167	0.479885057471264	743	74	0.21264367816092	0.733495306329952	0.000411074902298851	0.00161623363218391	0.000730865696473243
ENSG00000100221	ENST00000216039	JOSD1	Q5R739	202	FALSE	NA	1348	42	0.207920792079208	391	45	0.222772277227723	0.270722057368942	4.51353217821782e-05	0.000205154935643564	0.00108913873477894
ENSG00000100225	ENST00000266087	FBXO7	Q9Y3I1	522	FALSE	NA	3382	200	0.383141762452107	1121	71	0.136015325670498	0.933692039879728	0.000860494093869732	0.000918927356321839	0.00179389165768512
ENSG00000100228	ENST00000263116	RAB36	O95755	333	FALSE	NA	2176	132	0.396396396396396	713	76	0.228228228228228	0.569103134674923	NA	NA	NA
ENSG00000100234	ENST00000266085	TIMP3	Q5PXZ9	211	FALSE	NA	1391	38	0.180094786729858	414	38	0.180094786729858	0.297627606038821	5.92125592417062e-06	0.00313106978672986	8.96269524368477e-06
ENSG00000100243	ENST00000361740	CYB5R3	P00387-3	334	FALSE	NA	NA	NA	NA	NA	NA	NA	NA	0.000126173946107784	0.000392596703592814	0.000962224853787192
ENSG00000100246	ENST00000216068	DNAL4	A4F4L4	105	FALSE	NA	709	37	0.352380952380952	195	16	0.152380952380952	0.63601904090268	9.10664761904762e-06	0.00315623572380952	2.7478928988099e-05
ENSG00000100253	ENST00000216075	MIOX	Q9UGB7	285	FALSE	NA	1906	145	0.508771929824561	564	82	0.287719298245614	0.52325135003711	7.84470596491228e-05	0.00139738518947368	0.000196977070422356
ENSG00000100263	ENST00000216085	RHBDD3	Q9Y3P4	386	FALSE	NA	2383	153	0.396373056994819	987	79	0.204663212435233	0.802153439181544	5.54490932642487e-05	0.00105578898963731	0.000136059858640816
ENSG00000100266	ENST00000263246	PACSIN2	Q9UNF0	486	FALSE	NA	3270	186	0.382716049382716	899	115	0.236625514403292	0.444658954926207	NA	NA	NA
ENSG00000100271	ENST00000266254	TTLL1	O95922	423	FALSE	NA	2807	145	0.342789598108747	826	106	0.250591016548463	0.40253140733073	NA	NA	NA
ENSG00000100276	ENST00000216101	RASL10A	Q92737	115	FALSE	NA	NA	NA	NA	NA	NA	NA	NA	4.57047826086956e-06	4.58026956521739e-06	0.00867706336036718
ENSG00000100276	ENST00000216101	RASL10A	Q92737	203	FALSE	NA	1300	39	0.192118226600985	478	32	0.157635467980296	0.448125	NA	NA	NA
ENSG00000100280	ENST00000357586	AP1B1	Q10567	949	FALSE	NA	6244	248	0.261327713382508	2010	207	0.218124341412013	0.385668792765693	0.00108862071970495	0.00120652304636459	0.000950768449479784
ENSG00000100281	ENST00000216106	HMGXB4	Q9UGU5	601	FALSE	NA	3908	163	0.271214642262895	1217	75	0.124792013311148	0.676803138860457	0.00096865318968386	1.58995640599002e-05	0.10136980803206
ENSG00000100284	ENST00000411850	TOM1	O60784-2	493	FALSE	NA	NA	NA	NA	NA	NA	NA	NA	2.15412251521298e-05	0.00117497113387424	3.71874401045962e-05
ENSG00000100290	ENST00000216115	BIK	Q13323	160	FALSE	NA	1055	73	0.45625	346	35	0.21875	0.684035206499662	0.00010373405625	2.114953125e-05	0.0306549513508721
ENSG00000100292	ENST00000216117	HMOX1	P09601	288	FALSE	NA	1881	135	0.46875	616	57	0.197916666666667	0.775623268698061	0.000136740579861111	3.6420125e-05	0.0130365746980084
ENSG00000100294	ENST00000290429	MCAT	Q8IVS2	390	FALSE	NA	2526	157	0.402564102564103	858	84	0.215384615384615	0.634854654450854	0.00160874667435897	3.03131769230769e-05	0.136079154065011
ENSG00000100296	ENST00000490103	THOC5	Q13769	683	FALSE	NA	4533	196	0.28696925329429	1333	105	0.153733528550512	0.548922714905508	0.00103671269253294	9.81003689604685e-05	0.0154727344196224
ENSG00000100302	ENST00000216127	RASD2	Q96D21	266	FALSE	NA	1787	77	0.289473684210526	531	65	0.244360902255639	0.352003788041841	1.11796052631579e-05	0.000303048996240602	0.000138685795816038
ENSG00000100304	ENST00000216129	TTLL12	Q14166	644	FALSE	NA	4263	323	0.501552795031056	1321	160	0.248447204968944	0.625561517710533	0.000751119423913044	0.000904357024844721	0.00128968369475762
ENSG00000100307	ENST00000216133	CBX7	O95931	251	FALSE	NA	1617	71	0.282868525896414	548	55	0.219123505976096	0.437488053072469	5.24400398406374e-06	1.50910956175299e-05	0.00138442209108924
ENSG00000100311	ENST00000331163	PDGFB	P01127	241	FALSE	NA	1558	105	0.435684647302905	536	59	0.244813278008299	0.612258218924741	NA	NA	NA
ENSG00000100314	ENST00000216144	CABP7	Q66H96	215	FALSE	NA	1441	73	0.33953488372093	429	48	0.223255813953488	0.452767175572519	8.55420930232558e-06	0.000164196441860465	0.000242313533472472
ENSG00000100319	ENST00000344318	ZMAT5	Q9UDW3	170	FALSE	NA	1112	65	0.382352941176471	347	28	0.164705882352941	0.724402620760534	2.23019647058824e-05	7.75211176470588e-06	0.0169228761998684
ENSG00000100320	ENST00000438146	RBFOX2	O43251-8	451	FALSE	NA	NA	NA	NA	NA	NA	NA	NA	0.00232423801330377	1.26538137472284e-05	0.407270187213616
ENSG00000100324	ENST00000216160	TAB1	Q15750	504	FALSE	NA	3307	177	0.351190476190476	1080	117	0.232142857142857	0.494056895629318	NA	NA	NA
ENSG00000100330	ENST00000401950	MTMR3	Q13615	1198	FALSE	NA	7902	356	0.297161936560935	2420	182	0.151919866444073	0.599041555761373	NA	NA	NA
ENSG00000100344	ENST00000216180	PNPLA3	Q9NST1	481	FALSE	NA	3143	215	0.446985446985447	1038	90	0.187110187110187	0.78894898716725	NA	NA	NA
ENSG00000100353	ENST00000216190	EIF3D	O15371	548	FALSE	NA	3676	102	0.186131386861314	1025	98	0.178832116788321	0.290216739579401	3.62219708029197e-06	0.000290753476277372	2.27335155929779e-05
ENSG00000100360	ENST00000433985	IFT27	Q9BW83	186	FALSE	NA	1215	77	0.413978494623656	391	30	0.161290322580645	0.825980795610425	5.03034193548387e-05	1.16904139784946e-05	0.0231342099306797
ENSG00000100372	ENST00000435456	SLC25A17	O43808	307	FALSE	NA	1986	107	0.348534201954397	671	45	0.146579804560261	0.803368020588564	1.97998436482085e-05	0.000225531022801303	0.00028596777470438
ENSG00000100376	ENST00000216214	FAM118A	Q9NWS6	357	FALSE	NA	2367	142	0.397759103641457	716	83	0.23249299719888	0.517517471661042	0.00209063416806723	0.00251090875910364	0.00233227037685189
ENSG00000100379	ENST00000403888	KCTD17	Q8N5Z5	321	FALSE	NA	2093	70	0.218068535825545	684	51	0.158878504672897	0.448554003541216	0.000154532582554517	0.00282454948598131	0.000170437769594538
ENSG00000100385	ENST00000216223	IL2RB	P14784	551	FALSE	NA	3573	206	0.373865698729583	1202	98	0.177858439201452	0.707151710390285	0.00037830989292196	0.00078453488384755	0.000875152707139522
ENSG00000100387	ENST00000216225	RBX1	P62878	108	FALSE	NA	736	8	0.0740740740740741	192	13	0.12037037037037	0.160535117056856	8.39361111111111e-07	4.49965740740741e-06	0.00172721197109885
ENSG00000100393	ENST00000263253	EP300	Q09472	2414	FALSE	NA	16005	745	0.308616404308202	4845	462	0.191383595691798	0.488148995646653	0.000154492418392709	0.00031360548011599	0.000204073335372735
ENSG00000100395	ENST00000216237	L3MBTL2	Q969R5	705	FALSE	NA	4672	220	0.312056737588652	1416	143	0.202836879432624	0.466280295047418	9.10045205673759e-05	0.000949475554609929	0.000135953396282788
ENSG00000100399	ENST00000216241	CHADL	Q6NUI6	762	FALSE	NA	4778	89	0.116797900262467	1909	43	0.0564304461942257	0.82695396536451	7.19253307086614e-05	2.11799435695538e-05	0.00445658400696032
ENSG00000100403	ENST00000352645	ZC3H7B	Q9UGR2-2	977	FALSE	NA	NA	NA	NA	NA	NA	NA	NA	3.77174861821904e-05	0.000581748015353122	6.6361052565291e-05
ENSG00000100410	ENST00000216252	PHF5A	P83871	110	FALSE	NA	729	3	0.0272727272727273	207	17	0.154545454545455	0.0501089324618736	2.24618181818182e-07	2.02161818181818e-06	0.00101007375647853
ENSG00000100416	ENST00000290846	TRMU	O75648	421	FALSE	NA	2799	179	0.425178147268409	848	94	0.223277909738717	0.576923369288424	NA	NA	NA
ENSG00000100417	ENST00000216259	PMM1	Q92871	262	FALSE	NA	1743	99	0.377862595419847	536	56	0.213740458015267	0.54364396360954	6.66742175572519e-05	1.34505267175573e-05	0.0189198350180253
ENSG00000100422	ENST00000216264	CERK	Q8TCT0	537	FALSE	NA	3527	207	0.385474860335196	1110	104	0.19366852886406	0.626404004274716	0.000100682865921788	0.000638605167597765	0.000293595135061182
ENSG00000100429	ENST00000216271	HDAC10	Q969S8	669	FALSE	NA	4266	306	0.457399103139013	1581	164	0.245142002989537	0.691494288360605	0.000225683035874439	0.00133113843796711	0.000253425068883646
ENSG00000100439	ENST00000428304	ABHD4	Q8TB40	342	FALSE	NA	2254	141	0.412280701754386	712	73	0.213450292397661	0.610129936429605	1.3521798245614e-05	0.000225230350877193	0.000175542157692411
ENSG00000100445	ENST00000399395	SDR39U1	Q9NRG7-2	293	FALSE	NA	NA	NA	NA	NA	NA	NA	NA	0.00900857778498293	0.00313232962798635	0.00981569723423992
ENSG00000100461	ENST00000359890	RBM23	Q86U06	439	FALSE	NA	2883	212	0.482915717539863	941	68	0.154897494305239	1.01758788843321	NA	NA	NA
ENSG00000100462	ENST00000324366	PRMT5	O14744	637	FALSE	NA	4199	145	0.227629513343799	1303	84	0.131868131868132	0.535657582871205	5.98696075353218e-06	4.05986467817896e-05	0.000231502358985919
ENSG00000100479	ENST00000216367	POLE2	P56282	527	FALSE	NA	3480	162	0.307400379506641	1053	66	0.125237191650854	0.742711598746082	2.76150018975332e-05	0.000366376783681214	0.000143023208459812
ENSG00000100483	ENST00000395860	VCPKMT	Q9H867	229	FALSE	NA	1501	123	0.537117903930131	471	49	0.213973799126638	0.787678962324437	NA	NA	NA
ENSG00000100485	ENST00000216373	SOS2	Q07890	1332	FALSE	NA	8828	332	0.249249249249249	2585	164	0.123123123123123	0.592778520671478	NA	NA	NA
ENSG00000100504	ENST00000216392	PYGL	P06737	847	FALSE	NA	5639	312	0.368358913813459	1674	150	0.177095631641086	0.617471182833836	NA	NA	NA
ENSG00000100522	ENST00000216410	GNPNAT1	Q5RAL9	184	FALSE	NA	1213	38	0.206521739130435	365	24	0.130434782608696	0.476435834020335	8.14815760869565e-06	1.6786847826087e-05	0.00263798574475866
ENSG00000100523	ENST00000323669	DDHD1	Q8NEL9	900	FALSE	NA	5892	282	0.313333333333333	1840	136	0.151111111111111	0.647538037618306	9.41046411111111e-05	0.00278942325222222	3.74847066548182e-05
ENSG00000100526	ENST00000335183	CDKN3	Q16667	212	FALSE	NA	1366	50	0.235849056603774	432	24	0.113207547169811	0.658857979502196	1.23986462264151e-05	9.24790566037736e-06	0.00632404594738181
ENSG00000100558	ENST00000216446	PLEK2	Q9NYT0	353	FALSE	NA	2320	123	0.348441926345609	734	69	0.195467422096317	0.563980509745127	8.17105864022663e-05	7.51330283286119e-05	0.00308086542182899
ENSG00000100564	ENST00000216452	PIGH	Q14442	188	FALSE	NA	1225	40	0.212765957446809	393	17	0.0904255319148936	0.754861944777911	9.61194680851064e-06	0.000653721223404255	7.8209754878032e-05
ENSG00000100575	ENST00000395159	TIMM9	Q9Y5J7	89	FALSE	NA	592	31	0.348314606741573	161	10	0.112359550561798	0.843074324324324	1.1845797752809e-05	1.57322471910112e-06	0.0846025679225307
ENSG00000100578	ENST00000354386	KIAA0586	Q9BVV6-3	1644	TRUE	1	NA	NA	NA	NA	NA	NA	NA	0.00150313913138686	0.000623195137469586	0.0014671459250343
ENSG00000100580	ENST00000216468	TMED8	Q6PL24	325	FALSE	NA	2139	116	0.356923076923077	672	44	0.135384615384615	0.828254494453653	0.00101677625846154	3.85927692307692e-05	0.0810655051732719
ENSG00000100583	ENST00000216471	SAMD15	Q9P1V8	674	FALSE	NA	4446	234	0.347181008902077	1274	75	0.111275964391691	0.894035087719298	NA	NA	NA
ENSG00000100591	ENST00000216479	AHSA1	O95433	338	FALSE	NA	2225	68	0.201183431952663	668	46	0.136094674556213	0.4438104543234	1.46964911242604e-05	0.00502198448816568	8.658079903203e-06
ENSG00000100593	ENST00000342219	ISM2	Q6H9L7	571	TRUE	2	3730	222	0.388791593695271	1202	103	0.180385288966725	0.69456258622036	0.0012181772591944	0.00025435787915937	0.00838743532670146
ENSG00000100596	ENST00000216484	SPTLC2	O15270	562	FALSE	NA	3667	133	0.236654804270463	1163	89	0.158362989323843	0.473947720789428	1.47573291814947e-05	0.0016414992455516	1.59967133221623e-05
ENSG00000100604	ENST00000216492	CHGA	P10645	457	FALSE	NA	3001	157	0.343544857768052	920	85	0.185995623632385	0.566242625007351	0.000720695466083151	0.00163652980525164	0.000963633014148471
ENSG00000100605	ENST00000267615	ITPK1	Q13572	414	FALSE	NA	2735	141	0.340579710144928	873	116	0.280193236714976	0.387987770283049	1.9326309178744e-05	0.000239219403381643	0.00019514264131148
ENSG00000100612	ENST00000216500	DHRS7	Q9Y394	339	FALSE	NA	2204	130	0.383480825958702	711	46	0.135693215339233	0.911682316736369	5.23629144542773e-05	1.44819351032448e-05	0.0106659001987783
ENSG00000100614	ENST00000325642	PPM1A	P35813-3	455	FALSE	NA	NA	NA	NA	NA	NA	NA	NA	7.47925934065934e-06	1.52996725274725e-05	0.00107439767663767
ENSG00000100625	ENST00000216513	SIX4	Q9UIU6	781	FALSE	NA	5085	229	0.293213828425096	1697	124	0.158770806658131	0.616317759380848	0.000921855539052497	8.05154929577465e-06	0.146599462975847
ENSG00000100626	ENST00000337827	GALNT16	Q8N428	558	FALSE	NA	3662	207	0.370967741935484	1164	113	0.202508960573477	0.582272852496097	0.000598100860215054	0.00023149882437276	0.00463011137871384
ENSG00000100628	ENST00000555019	ASB2	Q96Q27-2	635	FALSE	NA	NA	NA	NA	NA	NA	NA	NA	0.000133319519685039	0.00446864429291339	4.69833770024954e-05
ENSG00000100632	ENST00000557016	ERH	P84089	104	FALSE	NA	699	5	0.0480769230769231	190	15	0.144230769230769	0.0906056270863138	1.90042307692308e-06	3.40553846153846e-06	0.0053657590489561
ENSG00000100644	ENST00000539097	HIF1A	Q16665-3	850	FALSE	NA	NA	NA	NA	NA	NA	NA	NA	0.000136683183529412	4.30029058823529e-05	0.00373936928282581
ENSG00000100647	ENST00000342745	KIAA0247	Q92537	303	FALSE	NA	1947	119	0.392739273927393	676	57	0.188118811881188	0.724857855990773	2.77258382838284e-05	0.000196349392739274	0.000466028519374222
ENSG00000100650	ENST00000553521	SRSF5	Q13243	272	FALSE	NA	1769	82	0.301470588235294	574	48	0.176470588235294	0.554315055586961	NA	NA	NA
ENSG00000100652	ENST00000216540	SLC10A1	Q14973	349	FALSE	NA	2294	206	0.590257879656161	749	61	0.174785100286533	1.1026198064802	5.05528481375358e-05	0.000314489727793696	0.000460589185998311
ENSG00000100664	ENST00000216554	EIF5	P55010	431	FALSE	NA	2910	106	0.245939675174014	794	101	0.234338747099768	0.286359769997618	3.89070765661253e-06	2.72357517401392e-05	0.000331445374542463
ENSG00000100665	ENST00000557004	SERPINA4	P29622	427	FALSE	NA	2840	192	0.449648711943794	876	98	0.229508196721311	0.604311583788445	1.95600468384075e-05	0.00119116075644028	3.8456666720611e-05
ENSG00000100678	ENST00000381269	SLC8A3	P57103	927	FALSE	NA	6130	324	0.349514563106796	1920	156	0.168284789644013	0.650520767975907	NA	NA	NA
ENSG00000100711	ENST00000216602	ZFYVE21	Q9BQ24-2	252	FALSE	NA	NA	NA	NA	NA	NA	NA	NA	6.27167380952381e-05	0.00363126050793651	6.85370670262925e-05
ENSG00000100722	ENST00000251038	ZC3H14	Q6PJT7	736	FALSE	NA	4890	203	0.275815217391304	1438	114	0.154891304347826	0.523650127363398	NA	NA	NA
ENSG00000100726	ENST00000262319	TELO2	Q9Y4R8	837	FALSE	NA	5347	435	0.519713261648746	1971	222	0.265232974910394	0.722291863586047	0.00179195783990442	0.000559103983273596	0.00382921492769005
ENSG00000100731	ENST00000304743	PCNX	Q96RV3	2341	FALSE	NA	15359	766	0.327210593763349	4857	349	0.149081589064502	0.694078362536661	NA	NA	NA
ENSG00000100764	ENST00000261303	PSMC1	P62193	440	FALSE	NA	2900	41	0.0931818181818182	886	57	0.129545454545455	0.219758015728978	1.74174545454545e-06	0.00134785377272727	2.93690048341408e-06
ENSG00000100804	ENST00000361611	PSMB5	Q5R8S2	263	FALSE	NA	1689	75	0.285171102661597	588	40	0.152091254752852	0.652753108348135	0.000260358501901141	3.22571102661597e-06	0.306895525614232
ENSG00000100811	ENST00000262238	YY1	P25490	414	FALSE	NA	2744	51	0.123188405797101	836	86	0.207729468599034	0.180673265984135	6.61276811594203e-06	9.10146376811594e-06	0.00175497812793876
ENSG00000100813	ENST00000262710	ACIN1	Q9UKV3	1341	FALSE	NA	8639	416	0.310216256524981	2843	210	0.156599552572707	0.651909667675381	0.00146697737136465	0.000342567429530201	0.0031933650510658
ENSG00000100815	ENST00000267622	TRIP11	Q15643	1979	FALSE	NA	13197	595	0.300656897422941	3581	277	0.139969681657403	0.582862749957667	0.000254922719555331	4.95401899949469e-05	0.00260018998315475
ENSG00000100842	ENST00000216733	EFS	O43281	561	FALSE	NA	3535	244	0.4349376114082	1357	108	0.192513368983957	0.867274346482267	0.00102099016755793	0.000968548035650624	0.00187904652712331
ENSG00000100867	ENST00000344777	DHRS2	Q13268-2	300	TRUE	2	NA	NA	NA	NA	NA	NA	NA	0.00020499415	0.000132200586666667	0.00516876551430331
ENSG00000100883	ENST00000556994	SRP54	Q5R4R6	504	FALSE	NA	3417	61	0.121031746031746	926	60	0.119047619047619	0.27551458394303	1.92844246031746e-06	2.31085535714286e-05	0.000165578287322272
ENSG00000100884	ENST00000537691	CPNE6	O95741-2	612	FALSE	NA	NA	NA	NA	NA	NA	NA	NA	1.2650839869281e-05	0.0019646764379085	1.05214815921319e-05
ENSG00000100888	ENST00000399982	CHD8	Q9HCK8	2581	FALSE	NA	16980	494	0.191398682681131	5248	301	0.116621464548625	0.507243620597224	8.87951820999613e-05	0.000377924671445176	9.10324336972237e-05
ENSG00000100889	ENST00000216780	PCK2	Q16822	640	FALSE	NA	4185	312	0.4875	1391	93	0.1453125	1.11507303349135	NA	NA	NA
ENSG00000100906	ENST00000216797	NFKBIA	P25963	317	FALSE	NA	2073	93	0.293375394321767	662	75	0.236593059936909	0.395986493005306	1.01390757097792e-05	0.00141989787381703	2.25258918625369e-05
ENSG00000100934	ENST00000307712	SEC23A	Q15436	765	FALSE	NA	5032	200	0.261437908496732	1538	84	0.109803921568627	0.727723521841169	NA	NA	NA
ENSG00000100949	ENST00000399409	RABGGTA	Q92696	567	FALSE	NA	3642	217	0.382716049382716	1259	96	0.169312169312169	0.781401587955336	0.000843324324514991	0.00083758882010582	0.00177574539198464
ENSG00000100968	ENST00000413692	NFATC4	Q14934-3	964	FALSE	NA	NA	NA	NA	NA	NA	NA	NA	0.00106727095124481	0.000919321504149378	0.00120428765974475
ENSG00000100982	ENST00000372409	PCIF1	Q9H4Z3	704	FALSE	NA	4611	211	0.299715909090909	1467	142	0.201704545454545	0.472747349418567	1.373503125e-05	2.07963238636364e-05	0.0009381459770944
ENSG00000100983	ENST00000216951	GSS	P48637	474	FALSE	NA	3072	163	0.343881856540084	1040	64	0.135021097046413	0.862223307291667	2.23118248945148e-05	5.1259388185654e-06	0.00918297353968904
ENSG00000100985	ENST00000372330	MMP9	P14780	707	FALSE	NA	4605	262	0.370579915134371	1538	114	0.161244695898161	0.767579099758081	0.00205690217397454	0.000720566780763791	0.00403756927439949
ENSG00000100987	ENST00000376709	VSX1	Q9NZR4	365	FALSE	NA	2346	103	0.282191780821918	837	58	0.158904109589041	0.633587617955728	NA	NA	NA
ENSG00000101019	ENST00000374385	UQCC1	Q9NVA1	299	FALSE	NA	1981	103	0.344481605351171	590	34	0.11371237458194	0.902247824925023	NA	NA	NA
ENSG00000101049	ENST00000341458	SGK2	Q9HBY8	427	FALSE	NA	2802	156	0.365339578454333	896	76	0.177985948477752	0.656373267215147	NA	NA	NA
ENSG00000101052	ENST00000373030	IFT52	Q9Y366	437	FALSE	NA	2930	133	0.304347826086957	843	68	0.155606407322654	0.562733386870106	1.38706132723112e-05	0.0018843888993135	1.68439401311901e-05
ENSG00000101076	ENST00000316099	HNF4A	P41235	474	FALSE	NA	3121	158	0.333333333333333	997	113	0.238396624472574	0.446663056145495	7.92847299578059e-05	0.000104165175105485	0.00160578967597178
ENSG00000101098	ENST00000541604	RIMS4	Q9H426-2	270	FALSE	NA	NA	NA	NA	NA	NA	NA	NA	3.71624925925926e-05	1.75215777777778e-05	0.00785539197438092
ENSG00000101104	ENST00000255136	PABPC1L	Q4VXU2	614	FALSE	NA	4034	233	0.379478827361564	1310	112	0.182410423452769	0.675574580352716	NA	NA	NA
ENSG00000101109	ENST00000372806	STK4	Q13043	487	FALSE	NA	3250	140	0.287474332648871	924	67	0.137577002053388	0.594075774971297	NA	NA	NA
ENSG00000101132	ENST00000371419	PFDN4	Q9NQP4	134	FALSE	NA	916	23	0.171641791044776	228	17	0.126865671641791	0.336758284099666	9.78711940298507e-06	2.42175447761194e-05	0.00301592110905935
ENSG00000101134	ENST00000262593	DOK5	Q9P104	306	FALSE	NA	2024	104	0.339869281045752	597	53	0.173202614379085	0.578790364680439	1.31625359477124e-05	7.33833692810458e-05	0.000586165827216217
ENSG00000101138	ENST00000217109	CSTF1	Q05048	431	FALSE	NA	2842	70	0.162412993039443	867	98	0.22737819025522	0.217904895948527	2.31215777262181e-06	2.57780348027842e-05	0.000208108773393364
ENSG00000101144	ENST00000395863	BMP7	P18075	431	FALSE	NA	2881	125	0.290023201856148	873	80	0.185614849187935	0.473468413745227	2.29220348027842e-05	0.000132873719257541	0.000400255036960397
ENSG00000101152	ENST00000360864	DNAJC5	Q9H3Z4	198	FALSE	NA	1314	50	0.252525252525253	383	60	0.303030303030303	0.242897006595637	3.50795454545455e-06	0.000160881590909091	0.000110124110836097
ENSG00000101160	ENST00000217131	CTSZ	Q9UBR2	303	FALSE	NA	1990	105	0.346534653465347	621	64	0.211221122112211	0.511973932160804	5.23846369636964e-05	0.00543806224092409	3.17919477526766e-05
ENSG00000101162	ENST00000217133	TUBB1	Q9H4B7	451	FALSE	NA	3027	196	0.434589800443459	895	89	0.197339246119734	0.651143454230279	0.000816493838137472	0.00228253689800443	0.000793155906897925
ENSG00000101181	ENST00000370823	MTG2	Q9H4K7	406	FALSE	NA	2591	201	0.495073891625616	925	113	0.278325123152709	0.635026623813541	NA	NA	NA
ENSG00000101182	ENST00000370873	PSMA7	O14818	248	FALSE	NA	1623	49	0.19758064516129	513	57	0.229838709677419	0.271719038817006	NA	NA	NA
ENSG00000101187	ENST00000217159	SLCO4A1	Q96BD0	722	FALSE	NA	4668	313	0.433518005540166	1624	208	0.28808864265928	0.523523498780568	NA	NA	NA
ENSG00000101188	ENST00000370501	NTSR1	P30989	418	FALSE	NA	2723	223	0.533492822966507	939	98	0.23444976076555	0.784687507026314	0.000127378990430622	0.000219536442583732	0.00138808128291179
ENSG00000101189	ENST00000370487	MRGBP	Q9NV56	204	FALSE	NA	1369	35	0.17156862745098	400	32	0.156862745098039	0.319576333089847	2.73242647058824e-06	7.8625e-06	0.00170356087819959
ENSG00000101190	ENST00000335351	TCFL5	Q9UL49	500	FALSE	NA	3224	120	0.24	1110	73	0.146	0.565960773649682	NA	NA	NA
ENSG00000101193	ENST00000266069	GID8	Q9NWU2	228	FALSE	NA	1522	33	0.144736842105263	431	40	0.175438596491228	0.233623521681997	2.74539035087719e-06	1.60370921052632e-05	0.000750833484675792
ENSG00000101197	ENST00000217169	BIRC7	Q96CA5	298	FALSE	NA	1925	145	0.486577181208054	656	79	0.26510067114094	0.625480848265658	0.000804587308724832	0.00188014367449664	0.00143603781373311
ENSG00000101199	ENST00000353546	ARFGAP1	Q8N6T3-2	414	FALSE	NA	NA	NA	NA	NA	NA	NA	NA	3.52391642512077e-05	0.000166403777777778	0.000511519361920024
ENSG00000101216	ENST00000266068	GMEB2	Q9UKD1	530	FALSE	NA	3438	162	0.305660377358491	1198	131	0.247169811320755	0.430918028855761	4.61435150943396e-05	0.0051681379	1.68461518851995e-05
ENSG00000101222	ENST00000379756	SPEF1	Q9Y4P9	236	FALSE	NA	1543	79	0.334745762711864	503	30	0.127118644067797	0.858435947288831	NA	NA	NA
ENSG00000101230	ENST00000262487	ISM1	B1AKI9	464	FALSE	NA	3087	147	0.316810344827586	927	72	0.155172413793103	0.613095238095238	0.000100553096982759	0.000134129728448276	0.001615669123063
ENSG00000101236	ENST00000432261	RNF24	Q9Y225-2	169	FALSE	NA	NA	NA	NA	NA	NA	NA	NA	4.46261538461538e-06	4.97380473372781e-06	0.00530901585539315
ENSG00000101247	ENST00000378106	NDUFAF5	Q5TEU4	345	FALSE	NA	2253	129	0.373913043478261	703	54	0.156521739130435	0.745401193470434	NA	NA	NA
ENSG00000101265	ENST00000379400	RASSF2	P50749	326	FALSE	NA	2141	114	0.349693251533742	677	52	0.159509202453988	0.693223870944562	NA	NA	NA
ENSG00000101276	ENST00000217254	SLC52A3	Q9NQ40	469	FALSE	NA	3028	161	0.343283582089552	1080	110	0.23454157782516	0.522036747928426	NA	NA	NA
ENSG00000101280	ENST00000381922	ANGPT4	Q9Y264	503	FALSE	NA	3317	193	0.383697813121272	1026	102	0.202783300198807	0.585273723598574	6.61736600397614e-05	0.00118158292644135	0.000111340447887368
ENSG00000101282	ENST00000217260	RSPO4	Q2I0M5	234	FALSE	NA	1525	119	0.508547008547009	490	53	0.226495726495726	0.721435199505103	NA	NA	NA
ENSG00000101290	ENST00000460006	CDS2	O95674	445	FALSE	NA	2958	91	0.204494382022472	892	65	0.146067415730337	0.422177146720757	4.84662471910112e-06	0.000137496202247191	7.9211580578914e-05
ENSG00000101294	ENST00000398174	HM13	Q8TCT9-2	426	FALSE	NA	NA	NA	NA	NA	NA	NA	NA	7.20241784037559e-06	9.16099295774648e-06	0.00184555148228124
ENSG00000101306	ENST00000375994	MYLK2	Q9H1R3	596	FALSE	NA	3947	221	0.370805369127517	1223	108	0.181208053691275	0.634056339085475	4.61461174496644e-05	0.000193129820469799	0.00040090324410542
ENSG00000101323	ENST00000378789	HAO1	Q9UJM8	370	FALSE	NA	2409	148	0.4	788	58	0.156756756756757	0.834686019381343	6.4238927027027e-05	5.00408756756757e-05	0.00346953803966028
ENSG00000101327	ENST00000539905	PDYN	P01213	254	FALSE	NA	1664	123	0.484251968503937	525	44	0.173228346456693	0.881979348776224	7.10486299212598e-05	0.00044252074015748	0.000632103741258516
ENSG00000101335	ENST00000279022	MYL9	Q5RBA4	172	FALSE	NA	1187	55	0.319767441860465	315	38	0.22093023255814	0.384095242318095	5.74629651162791e-06	4.13266918604651e-05	0.000808404910845517
ENSG00000101337	ENST00000398022	TM9SF4	Q92544	642	FALSE	NA	4254	153	0.238317757009346	1283	111	0.172897196261682	0.415716845194983	4.65534953271028e-05	5.05935669781931e-05	0.00143325005386531
ENSG00000101343	ENST00000377340	CRNKL1	Q9BZJ0	848	FALSE	NA	5604	299	0.352594339622642	1609	142	0.167452830188679	0.604561882357672	0.00250176711910377	0.00119914741391509	0.00246024553793827
ENSG00000101346	ENST00000375749	POFUT1	Q6EV69	388	FALSE	NA	2559	153	0.394329896907216	802	75	0.193298969072165	0.639343493552169	0.000125243337628866	0.00163636733247423	0.000197261397783359
ENSG00000101347	ENST00000262878	SAMHD1	Q9Y3Z3	626	TRUE	3	4161	163	0.26038338658147	1213	76	0.121405750798722	0.625226096965557	NA	NA	NA
ENSG00000101350	ENST00000375712	KIF3B	O15066	747	FALSE	NA	4931	167	0.223560910307898	1475	124	0.165997322623829	0.402857825082918	5.78861445783133e-06	0.000245938131191432	3.15085309046245e-05
ENSG00000101361	ENST00000329276	NOP56	O00567	594	FALSE	NA	3907	208	0.35016835016835	1219	103	0.173400673400673	0.630066522373335	0.00115512186363636	0.00250843447811448	0.000775244328304385
ENSG00000101365	ENST00000380843	IDH3B	O43837	385	FALSE	NA	2537	126	0.327272727272727	811	68	0.176623376623377	0.592327668158316	1.04401246753247e-05	2.54580493506493e-05	0.00106517222020404
ENSG00000101384	ENST00000254958	JAG1	P78504	1218	FALSE	NA	8180	326	0.267651888341544	2291	225	0.184729064039409	0.405795164357512	0.000183094779967159	0.00149763262233169	0.000100374497217928
ENSG00000101400	ENST00000217381	SNTA1	Q13424	505	FALSE	NA	3216	154	0.304950495049505	1186	91	0.18019801980198	0.624091083046307	NA	NA	NA
ENSG00000101405	ENST00000217386	OXT	P01178	125	FALSE	NA	810	47	0.376	275	27	0.216	0.590992226794696	5.900752e-06	2.956712e-06	0.0159657132652758
ENSG00000101407	ENST00000373448	TTI1	O43156	1089	FALSE	NA	7108	361	0.331496786042241	2265	169	0.155188246097337	0.680677326655856	4.80069531680441e-05	3.67875996326905e-05	0.0011983255319007
ENSG00000101412	ENST00000343380	E2F1	Q01094	437	FALSE	NA	2813	103	0.235697940503432	1009	66	0.151029748283753	0.559776578439927	8.09283455377574e-05	3.08229588100687e-05	0.00600820716776451
ENSG00000101413	ENST00000373433	RPRD1B	Q9NQG5	326	FALSE	NA	2110	62	0.190184049079755	678	52	0.159509202453988	0.383120670798396	5.91234355828221e-06	0.000626088159509203	2.89672035949886e-05
ENSG00000101421	ENST00000217402	CHMP4B	Q9H444	224	FALSE	NA	1489	32	0.142857142857143	428	39	0.174107142857143	0.235849219059427	1.84000892857143e-06	1.86059375e-05	0.000441489474743188
ENSG00000101438	ENST00000217420	SLC32A1	Q9H598	525	FALSE	NA	3442	115	0.219047619047619	1136	95	0.180952380952381	0.39952292119025	2.0077740952381e-05	4.6342819047619e-06	0.00825226364854429
ENSG00000101452	ENST00000252011	DHX35	Q9H5Z1	703	FALSE	NA	4593	275	0.391180654338549	1475	127	0.180654338549075	0.695383766121331	0.00029358486059744	0.000564717335704125	0.000739515381405669
ENSG00000101457	ENST00000372622	DNTTIP1	Q9H147	329	FALSE	NA	2152	90	0.273556231003039	688	47	0.142857142857143	0.612196472356245	6.44232796352584e-05	0.00205914456838906	9.50955278356388e-05
ENSG00000101460	ENST00000374837	MAP1LC3A	Q9H492-2	125	FALSE	NA	NA	NA	NA	NA	NA	NA	NA	5.409776e-06	3.099488e-06	0.0139630184082016
ENSG00000101463	ENST00000376862	SYNDIG1	Q9H7V2	258	FALSE	NA	1716	104	0.403100775193798	526	55	0.213178294573643	0.579614325068871	6.71669651162791e-05	2.13298604651163e-05	0.0122052872553888
ENSG00000101470	ENST00000372555	TNNC2	P02585	160	FALSE	NA	1116	47	0.29375	277	25	0.15625	0.46663082437276	4.376875e-06	0.00311003818125	8.79586267298017e-06
ENSG00000101473	ENST00000217455	ACOT8	O14734	319	FALSE	NA	2089	138	0.432601880877743	670	65	0.203761755485893	0.680929410465073	5.49509874608151e-05	1.10512351097179e-05	0.0155874114585173
ENSG00000101493	ENST00000443185	ZNF516	Q92618	1163	FALSE	NA	7612	550	0.472914875322442	2509	334	0.287188306104901	0.542772835831228	0.000108202311263972	0.000383505771281169	0.000242596716792114
ENSG00000101542	ENST00000262717	CDH20	Q9HBT6	801	FALSE	NA	5327	292	0.364544319600499	1623	148	0.184769038701623	0.601114160903911	0.000156601838951311	0.00213887367790262	9.14069474119703e-05
ENSG00000101544	ENST00000262198	ADNP2	Q6IQ32	1131	FALSE	NA	7382	379	0.335101679929266	2409	225	0.19893899204244	0.549692043709925	4.93474986737401e-05	0.00105591102740937	4.1321417729486e-05
ENSG00000101557	ENST00000261601	USP14	P54578	494	FALSE	NA	3286	98	0.198380566801619	928	61	0.123481781376518	0.45370823064566	NA	NA	NA
ENSG00000101558	ENST00000340541	VAPA	Q9P0L0-2	294	FALSE	NA	NA	NA	NA	NA	NA	NA	NA	0.000332339010204082	0.000455043700680272	0.00248416755340776
ENSG00000101574	ENST00000574538	METTL4	Q8N3J2	472	FALSE	NA	3136	154	0.326271186440678	900	74	0.156779661016949	0.597249034749035	0.00363033366525424	0.000675651430084746	0.0113836581135461
ENSG00000101577	ENST00000261596	LPIN2	Q92539	896	FALSE	NA	5916	294	0.328125	1777	165	0.184151785714286	0.535208064416989	4.32422946428571e-05	2.32801997767857e-05	0.00207307024937497
ENSG00000101624	ENST00000262127	CEP76	Q8TAP6	659	FALSE	NA	4272	156	0.236722306525038	1360	80	0.121396054628225	0.620786516853933	3.65755569044006e-05	7.36215326251897e-06	0.0075387732122972
ENSG00000101639	ENST00000506447	CEP192	Q8TEP8-3	2537	FALSE	NA	NA	NA	NA	NA	NA	NA	NA	0.00157893684272763	0.00015058406779661	0.00413299868070565
ENSG00000101665	ENST00000262158	SMAD7	O15105	426	FALSE	NA	2745	88	0.206572769953052	943	90	0.211267605633803	0.335899615462457	NA	NA	NA
ENSG00000101670	ENST00000261292	LIPG	Q9Y5X9	500	FALSE	NA	3342	179	0.358	988	93	0.186	0.569010894255581	5.493809e-05	6.0546592e-05	0.00181473764865246
ENSG00000101745	ENST00000262126	ANKRD12	Q6UB98	2062	FALSE	NA	13806	632	0.306498545101843	3717	307	0.148884578079534	0.55424705587572	0.00049932677643065	0.000136570163918526	0.00177312912764633
ENSG00000101746	ENST00000261592	NOL4	O94818	638	FALSE	NA	4232	164	0.25705329153605	1241	112	0.175548589341693	0.429390021604105	NA	NA	NA
ENSG00000101751	ENST00000579534	POLI	Q9UNA4	740	TRUE	1	4899	273	0.368918918918919	1435	105	0.141891891891892	0.761583996734027	0.00105912995	5.04685554054054e-05	0.0283593750146432
ENSG00000101752	ENST00000261537	MIB1	Q86YT6	1006	FALSE	NA	6649	201	0.199801192842942	2016	157	0.156063618290258	0.388177715532147	3.62093538767396e-06	5.50585984095428e-06	0.000653728837191165
ENSG00000101842	ENST00000415430	VSIG1	Q86XK7-2	423	FALSE	NA	NA	NA	NA	NA	NA	NA	NA	4.67569007092199e-05	1.93899290780142e-05	0.00570071235698138
ENSG00000101843	ENST00000217958	PSMD10	O75832	226	FALSE	NA	1483	42	0.185840707964602	464	22	0.0973451327433628	0.597315024826825	NA	NA	NA
ENSG00000101846	ENST00000217961	STS	P08842	583	FALSE	NA	3856	138	0.236706689536878	1200	85	0.145797598627787	0.505247742250427	2.71044116638079e-05	8.90353859348199e-06	0.0052216623382358
ENSG00000101882	ENST00000371410	NKAP	Q8N5F7	415	FALSE	NA	2693	73	0.175903614457831	832	38	0.091566265060241	0.593507534152872	6.99055662650602e-06	1.5549978313253e-05	0.00108326291029671
ENSG00000101888	ENST00000218004	NXT2	Q9NPJ8-3	197	TRUE	4	NA	NA	NA	NA	NA	NA	NA	8.35885329949239e-05	2.88517766497462e-06	0.147064521965804
ENSG00000101890	ENST00000218006	GUCY2F	P51841	1108	FALSE	NA	7307	318	0.287003610108303	2252	123	0.11101083032491	0.796803599622147	0.0012126374666065	1.79117888086643e-05	0.0611015548724741
ENSG00000101892	ENST00000218008	ATP1B4	Q9UN42	357	FALSE	NA	2385	95	0.266106442577031	676	41	0.11484593837535	0.656746944827939	0.000102145341736695	4.45281792717087e-06	0.0642562552757922
ENSG00000101911	ENST00000398491	PRPS2	P11908-2	321	FALSE	NA	NA	NA	NA	NA	NA	NA	NA	1.4628722741433e-06	0.00192877596261682	2.36275989913617e-06
ENSG00000101916	ENST00000311912	TLR8	Q9NR97-2	1059	TRUE	1	NA	NA	NA	NA	NA	NA	NA	1.53918394711992e-05	0.0026952738904627	5.39251871357842e-06
ENSG00000101935	ENST00000262844	AMMECR1	Q9Y4X0	333	FALSE	NA	2126	66	0.198198198198198	740	41	0.123123123123123	0.560310212697611	5.78098198198198e-06	1.35817087087087e-05	0.00127821223562736
ENSG00000101938	ENST00000372042	CHRDL1	Q9BU40-4	458	FALSE	NA	NA	NA	NA	NA	NA	NA	NA	2.06453493449782e-05	0.000774587329694323	5.81950933714908e-05
ENSG00000101940	ENST00000376729	WDR13	Q9H1Z4	485	FALSE	NA	3181	67	0.138144329896907	1065	58	0.119587628865979	0.386752159915013	NA	NA	NA
ENSG00000101945	ENST00000337852	SUV39H1	Q5RB81-2	423	FALSE	NA	NA	NA	NA	NA	NA	NA	NA	4.78708274231678e-06	1.24056926713948e-05	0.000912240918589343
ENSG00000101955	ENST00000378533	SRPX	P78539	464	FALSE	NA	2990	157	0.338362068965517	1009	59	0.127155172413793	0.897981973811009	NA	NA	NA
ENSG00000101958	ENST00000218075	GLRA2	P23416	452	FALSE	NA	3012	50	0.110619469026549	882	46	0.101769911504425	0.318292049194526	5.55795796460177e-06	0.000645392329646018	1.90525462009546e-05
ENSG00000101972	ENST00000218089	STAG2	Q8N3U4-2	1268	FALSE	NA	NA	NA	NA	NA	NA	NA	NA	2.9943596214511e-06	9.04933596214511e-06	0.000260956423894594
ENSG00000101974	ENST00000327569	ATP11C	Q8NB49	1132	FALSE	NA	7453	181	0.159893992932862	2228	89	0.0786219081272085	0.60795667833027	0.000905342247349823	1.51521166077739e-05	0.0527828767435857
ENSG00000101981	ENST00000218099	F9	P00740	461	FALSE	NA	3057	66	0.143167028199566	881	50	0.108459869848156	0.380412168792934	0.000496888811279827	2.15451409978308e-05	0.0500275173932173
ENSG00000101997	ENST00000376227	CCDC22	O60826	627	FALSE	NA	4023	163	0.259968102073365	1418	79	0.125996810207337	0.727254992653005	4.36098787878788e-05	0.000563898303030303	0.000123343580451612
ENSG00000102003	ENST00000263233	SYP	P08247	313	FALSE	NA	2043	62	0.198083067092652	666	48	0.153354632587859	0.421071953010279	NA	NA	NA
ENSG00000102007	ENST00000376327	PLP2	Q04941	152	FALSE	NA	983	44	0.289473684210526	344	19	0.125	0.810408523852867	NA	NA	NA
ENSG00000102010	ENST00000357607	BMX	P51813	675	FALSE	NA	4485	130	0.192592592592593	1246	67	0.0992592592592593	0.539043910880381	1.47170933333333e-05	6.45822666666667e-06	0.00337601982090562
ENSG00000102021	ENST00000371920	LUZP4	Q9P127	313	TRUE	4	2059	87	0.277955271565495	595	32	0.10223642172524	0.785651408450704	3.05276741214058e-05	0.000270577623003195	0.000360460351812088
ENSG00000102024	ENST00000355899	PLS3	P13797	630	FALSE	NA	4225	80	0.126984126984127	1189	66	0.104761904761905	0.341115294961449	NA	NA	NA
ENSG00000102032	ENST00000393700	RENBP	P51606	427	FALSE	NA	2799	125	0.292740046838407	884	67	0.156908665105386	0.589229628918644	NA	NA	NA
ENSG00000102043	ENST00000374852	MTMR8	Q96EF0	704	FALSE	NA	4707	240	0.340909090909091	1364	76	0.107954545454545	0.915098453590956	NA	NA	NA
ENSG00000102053	ENST00000338957	ZC3H12B	Q5HYM0	836	FALSE	NA	5572	154	0.184210526315789	1634	72	0.0861244019138756	0.627233389168062	NA	NA	NA
ENSG00000102057	ENST00000218176	KCND1	Q9NSA2	647	FALSE	NA	4221	147	0.227202472952087	1431	83	0.128284389489954	0.600431577054487	3.77017032457496e-05	5.67245038639876e-05	0.00102727326108204
ENSG00000102081	ENST00000370475	FMR1	Q06787	632	FALSE	NA	4176	99	0.156645569620253	1249	56	0.0886075949367089	0.528748460591133	0.000211296037974684	0.000188290375	0.00177560416463441
ENSG00000102096	ENST00000376509	PIM2	Q9P1W9	311	FALSE	NA	1997	55	0.176848874598071	709	42	0.135048231511254	0.46492357583995	1.35975176848875e-05	3.07359131832797e-05	0.00142250277568272
ENSG00000102098	ENST00000251900	SCML2	Q9UQR0	700	FALSE	NA	4611	105	0.15	1417	57	0.0814285714285714	0.56609480761109	NA	NA	NA
ENSG00000102100	ENST00000452555	SLC35A2	P78381-4	421	FALSE	NA	NA	NA	NA	NA	NA	NA	NA	3.59009691211401e-05	2.22916152019002e-05	0.00382545007721448
ENSG00000102104	ENST00000379984	RS1	O15537	224	FALSE	NA	1465	46	0.205357142857143	442	29	0.129464285714286	0.478568906672943	5.90916339285714e-05	0.000126683866071429	0.00208236411914033
ENSG00000102174	ENST00000379374	PHEX	P78562	749	FALSE	NA	4993	143	0.190921228304406	1431	84	0.11214953271028	0.487904494864238	6.90598798397864e-06	2.14216275033378e-05	0.000430419102413102
ENSG00000102189	ENST00000322349	EEA1	Q15075	1411	FALSE	NA	9344	365	0.258681785967399	2535	172	0.1218993621545	0.575717659883721	0.000536486657689582	0.000488937197732105	0.000777640431837503
ENSG00000102195	ENST00000218316	GPR50	Q13585	617	FALSE	NA	4102	200	0.324149108589951	1313	89	0.144246353322528	0.719298341724234	0.00157029819773096	2.17390696920583e-05	0.117072802154189
ENSG00000102218	ENST00000218340	RP2	O75695	350	FALSE	NA	2350	78	0.222857142857143	663	27	0.0771428571428571	0.815035460992908	6.787306e-05	6.29001714285714e-06	0.0308302861768262
ENSG00000102225	ENST00000276052	CDK16	Q00536-2	570	FALSE	NA	NA	NA	NA	NA	NA	NA	NA	7.37579614035088e-05	4.5486498245614e-05	0.00284479872660531
ENSG00000102230	ENST00000379144	PCYT1B	Q9Y5K3	369	FALSE	NA	2441	45	0.121951219512195	731	53	0.143631436314363	0.254264800228796	NA	NA	NA
ENSG00000102239	ENST00000370648	BRS3	P32247	399	FALSE	NA	2603	76	0.19047619047619	841	42	0.105263157894737	0.584636774417796	8.94076441102757e-06	6.54402506265664e-06	0.0034241816985965
ENSG00000102243	ENST00000370634	VGLL1	Q99990	258	FALSE	NA	1685	60	0.232558139534884	546	40	0.155038759689922	0.486053412462908	0.00012610876744186	0.000345745891472868	0.0014137367480291
ENSG00000102245	ENST00000370629	CD40LG	P29965	261	FALSE	NA	1742	45	0.172413793103448	498	22	0.0842911877394636	0.584751069825697	5.63773678160919e-05	0.000897245417624521	0.000240742651265426
ENSG00000102271	ENST00000373114	KLHL4	Q9C0H6-2	720	FALSE	NA	NA	NA	NA	NA	NA	NA	NA	6.21274722222222e-06	0.00117264803472222	7.3584019509006e-06
ENSG00000102287	ENST00000370328	GABRE	P78334	506	FALSE	NA	3361	171	0.337944664031621	1022	57	0.112648221343874	0.912228503421601	0.00155116615612648	0.000406731756916996	0.00753702092586151
ENSG00000102302	ENST00000375135	FGD1	P98174	961	FALSE	NA	6242	150	0.156087408949011	2096	118	0.122788761706556	0.426851454607661	1.74616951092612e-05	0.000168349232049948	0.000107932409799709
ENSG00000102313	ENST00000218436	ITIH6	Q6UXX5	1313	FALSE	NA	8462	454	0.345773038842346	2969	178	0.135567402894136	0.89489694841977	0.000114762075399848	8.12511957349581e-06	0.0107573155077685
ENSG00000102316	ENST00000375068	MAGED2	Q9UNF1	606	FALSE	NA	3941	85	0.14026402640264	1288	67	0.110561056105611	0.414623154211182	2.07213399339934e-05	0.00268471969471947	1.27363874602512e-05
ENSG00000102359	ENST00000373004	SRPX2	O60687	465	FALSE	NA	3017	150	0.32258064516129	964	46	0.0989247311827957	1.04192186306582	2.84210494623656e-05	5.37103333333333e-05	0.00113796606137004
ENSG00000102383	ENST00000373367	ZDHHC15	Q96MV8	337	FALSE	NA	2241	62	0.183976261127596	647	38	0.112759643916914	0.471053805866742	NA	NA	NA
ENSG00000102387	ENST00000372907	TAF7L	Q5H9L4	462	TRUE	1	3123	107	0.231601731601732	843	41	0.0887445887445888	0.704458658419437	NA	NA	NA
ENSG00000102393	ENST00000218516	GLA	P06280	429	FALSE	NA	2859	58	0.135198135198135	817	35	0.0815850815850816	0.473552191075801	1.6877351981352e-05	3.62879487179487e-06	0.0108413807337143
ENSG00000102401	ENST00000341189	ARMCX3	Q9UH62	379	FALSE	NA	2514	48	0.12664907651715	759	26	0.0686015831134565	0.557371029924729	9.48597361477573e-06	0.000339308361477573	7.37646252503276e-05
ENSG00000102409	ENST00000372695	BEX4	Q9NWD9	120	FALSE	NA	814	31	0.258333333333333	219	12	0.1	0.69502457002457	9.626325e-06	3.160725e-06	0.0253800552088524
ENSG00000102445	ENST00000429979	KIAA0226L	Q9H714	662	TRUE	1	4386	249	0.376132930513595	1322	94	0.141993957703928	0.798425357277993	0.000614141925981873	0.00054472497734139	0.00170307379947663
ENSG00000102452	ENST00000251127	NALCN	Q8IZF0	1738	FALSE	NA	11555	367	0.211162255466053	3436	259	0.149021864211738	0.421356313351121	NA	NA	NA
ENSG00000102466	ENST00000376131	FGF14	Q92915-2	252	FALSE	NA	NA	NA	NA	NA	NA	NA	NA	5.42609126984127e-06	7.77914444444445e-05	0.000276792754877218
ENSG00000102524	ENST00000375887	TNFSF13B	Q9Y275	285	FALSE	NA	1841	50	0.175438596491228	612	41	0.143859649122807	0.405400034445755	NA	NA	NA
ENSG00000102572	ENST00000376547	STK24	Q9Y6E0	443	FALSE	NA	2913	97	0.218961625282167	889	85	0.191873589164786	0.34826841138103	NA	NA	NA
ENSG00000102580	ENST00000602402	DNAJC3	Q13217	504	FALSE	NA	3345	130	0.257936507936508	938	66	0.130952380952381	0.552339538886624	9.62564087301587e-06	1.68179523809524e-05	0.00113560160969994
ENSG00000102595	ENST00000376747	UGGT2	Q9NYU1	1516	FALSE	NA	10153	550	0.362796833773087	2852	169	0.111477572559367	0.914178745664703	NA	NA	NA
ENSG00000102606	ENST00000375741	ARHGEF7	Q14155	803	FALSE	NA	5263	213	0.265255292652553	1654	158	0.196762141967621	0.423667013807883	1.89279800747198e-05	0.000351299475716065	6.70982545992132e-05
ENSG00000102678	ENST00000382353	FGF9	P31371	208	FALSE	NA	1358	50	0.240384615384615	426	39	0.1875	0.402175144443186	2.94197163461539e-05	0.00404934978846154	3.49292976306774e-05
ENSG00000102683	ENST00000218867	SGCG	Q13326	291	FALSE	NA	1903	111	0.381443298969072	600	56	0.192439862542955	0.62495308160048	0.00349648658762887	0.00417938512714777	0.00287492477035809
ENSG00000102710	ENST00000475892	SUPT20H	Q8NEM7-3	811	FALSE	NA	NA	NA	NA	NA	NA	NA	NA	1.77350394574599e-05	1.13775659679408e-05	0.00192203787988042
ENSG00000102755	ENST00000282397	FLT1	P17948	1338	FALSE	NA	8861	398	0.29745889387145	2640	211	0.157698056801196	0.561981225573911	NA	NA	NA
ENSG00000102760	ENST00000379359	RGCC	Q9H4X1	137	FALSE	NA	916	31	0.226277372262774	282	13	0.0948905109489051	0.73412831709775	NA	NA	NA
ENSG00000102763	ENST00000379310	VWA8	A3KMH1	1039	FALSE	NA	NA	NA	NA	NA	NA	NA	NA	0.000672996287776708	1.51990028873917e-05	0.0426169165000635
ENSG00000102763	ENST00000379310	VWA8	A3KMH1	1905	FALSE	NA	12485	737	0.386876640419948	3900	267	0.140157480314961	0.862248180963223	NA	NA	NA
ENSG00000102780	ENST00000337343	DGKH	Q86XP1	1220	FALSE	NA	8020	323	0.264754098360656	2464	193	0.158196721311475	0.514175700644761	0.000107666282786885	0.00128563256803279	6.86440695880142e-05
ENSG00000102781	ENST00000380615	KATNAL1	Q9BW62	490	FALSE	NA	3239	138	0.281632653061224	965	59	0.120408163265306	0.696856636019696	1.61903408163265e-05	7.11121632653061e-05	0.000464639385906212
ENSG00000102802	ENST00000380482	MEDAG	Q5VYS4	303	FALSE	NA	1998	123	0.405940594059406	614	36	0.118811881188119	1.04996663329997	0.00360862164686469	0.000642655795379538	0.0185319147271671
ENSG00000102804	ENST00000458659	TSC22D1	Q15714	1073	FALSE	NA	6983	392	0.365330848089469	2363	202	0.188257222739981	0.656683912698874	NA	NA	NA
ENSG00000102837	ENST00000219022	OLFM4	Q6UX06	510	TRUE	1	3366	189	0.370588235294118	1032	85	0.166666666666667	0.68172381251966	0.000146189417647059	0.00107641959215686	0.000266295707588018
ENSG00000102858	ENST00000262370	MGRN1	O60291-2	576	FALSE	NA	NA	NA	NA	NA	NA	NA	NA	4.17016475694444e-05	7.32566145833333e-05	0.000988288827005441
ENSG00000102870	ENST00000262525	ZNF629	Q9UEG4	869	FALSE	NA	5766	206	0.237054085155351	1756	148	0.170310701956272	0.423892154381228	1.29077341772152e-05	2.92910172612198e-05	0.000507102535164765
ENSG00000102871	ENST00000345057	TRADD	Q15628	312	FALSE	NA	1965	88	0.282051282051282	744	59	0.189102564102564	0.564730236770604	NA	NA	NA
ENSG00000102878	ENST00000264009	HSF4	Q9ULV5	492	FALSE	NA	3185	176	0.357723577235772	1118	84	0.170731707317073	0.735471331389699	1.99968516260163e-05	1.06601869918699e-05	0.00381269178495173
ENSG00000102879	ENST00000219150	CORO1A	P31146	461	FALSE	NA	3009	102	0.221258134490239	1012	108	0.234273318872017	0.317639673571877	1.53874598698482e-05	0.00144113174403471	2.31612675480315e-05
ENSG00000102882	ENST00000263025	MAPK3	P27361	379	FALSE	NA	2480	108	0.284960422163588	806	63	0.16622691292876	0.557142857142857	1.18764802110818e-05	1.52939419525066e-05	0.00204893934430412
ENSG00000102886	ENST00000406256	GDPD3	Q7L5L3	318	FALSE	NA	2076	130	0.408805031446541	681	52	0.163522012578616	0.820086705202312	5.50752075471698e-05	1.15963522012579e-05	0.0149350824774571
ENSG00000102890	ENST00000393997	ELMO3	Q96BJ8-3	773	FALSE	NA	NA	NA	NA	NA	NA	NA	NA	0.000776628723156533	1.86611500646831e-05	0.0538388220643196
ENSG00000102891	ENST00000219162	MT4	P47944	62	FALSE	NA	418	32	0.516129032258065	104	9	0.145161290322581	0.884635832004253	0.0319635882741936	4.30700967741936e-05	11.9698302295633
ENSG00000102898	ENST00000219169	NUTF2	P61972	127	FALSE	NA	875	10	0.078740157480315	219	24	0.188976377952756	0.104285714285714	1.23217322834646e-06	2.04328031496063e-05	0.000474832128184514
ENSG00000102901	ENST00000562787	CENPT	Q96BT3	561	TRUE	1	3594	241	0.429590017825312	1294	101	0.180035650623886	0.859116128641245	0.000137270101604278	1.03158823529412e-05	0.0237195646268717
ENSG00000102910	ENST00000285737	LONP2	Q86WA8	852	FALSE	NA	5563	220	0.258215962441315	1808	115	0.134976525821596	0.62174772761022	1.60164307511737e-05	1.89322464788732e-05	0.000992942261933908
ENSG00000102921	ENST00000262384	N4BP1	O75113	896	FALSE	NA	5928	253	0.282366071428571	1794	100	0.111607142857143	0.765657894736842	1.51880948660714e-05	1.47898683035714e-05	0.00114612235799026
ENSG00000102924	ENST00000219197	CBLN1	P23435	193	FALSE	NA	1265	36	0.186528497409326	420	23	0.119170984455959	0.519676920433064	6.36287564766839e-06	0.000286686284974093	0.0001149977146883
ENSG00000102934	ENST00000219207	PLLP	Q9Y342	182	FALSE	NA	1172	69	0.379120879120879	413	43	0.236263736263736	0.565461544567029	7.73359010989011e-05	0.000105871807692308	0.00401355698719518
ENSG00000102935	ENST00000561648	ZNF423	Q2M1K9	1284	FALSE	NA	8682	434	0.338006230529595	2435	287	0.223520249221184	0.424118304762868	NA	NA	NA
ENSG00000102967	ENST00000219240	DHODH	Q02127	395	FALSE	NA	2521	155	0.392405063291139	915	84	0.212658227848101	0.669731399104664	0.00112384241518987	3.25263569620253e-05	0.0874727739933654
ENSG00000102974	ENST00000264010	CTCF	P49711	727	FALSE	NA	4888	116	0.159559834938102	1358	130	0.178817056396149	0.247903814679592	5.47316506189821e-06	3.7523e-05	0.000200634947086583
ENSG00000102978	ENST00000219252	POLR2C	P19387	275	FALSE	NA	1814	65	0.236363636363636	555	45	0.163636363636364	0.441933112826167	7.51865090909091e-06	0.00263122502909091	1.0390805977464e-05
ENSG00000102981	ENST00000219255	PARD6A	Q9NPB6	346	FALSE	NA	2228	118	0.341040462427746	822	60	0.173410404624277	0.725583482944345	NA	NA	NA
ENSG00000102984	ENST00000425432	ZNF821	O75541	412	FALSE	NA	2721	95	0.230582524271845	840	64	0.155339805825243	0.458241455347299	NA	NA	NA
ENSG00000102996	ENST00000219271	MMP15	P51511	669	FALSE	NA	4367	259	0.387144992526158	1455	162	0.242152466367713	0.532677743005199	0.000381091119581465	9.3218446935725e-05	0.00611083908652813
ENSG00000103005	ENST00000219281	USB1	Q9BQ65	265	FALSE	NA	1762	103	0.388679245283019	547	45	0.169811320754717	0.710568798082986	NA	NA	NA
ENSG00000103021	ENST00000219299	CCDC113	Q9H0I3	377	FALSE	NA	2502	156	0.413793103448276	720	58	0.153846153846154	0.774001488464401	9.9738175066313e-05	5.00502122015915e-06	0.0528584159601594
ENSG00000103024	ENST00000219302	NME3	Q13232	169	FALSE	NA	1094	76	0.449704142011834	380	46	0.272189349112426	0.573881249503219	4.34767218934911e-05	0.0046481431183432	5.53465551466582e-05
ENSG00000103034	ENST00000394282	NDRG4	Q9ULP0-6	391	FALSE	NA	NA	NA	NA	NA	NA	NA	NA	1.30453324808184e-05	0.00255274789514066	1.30698459309607e-05
ENSG00000103037	ENST00000219315	SETD6	Q8TBK2	473	FALSE	NA	3072	187	0.395348837209302	1011	98	0.207188160676533	0.627979512117347	NA	NA	NA
ENSG00000103043	ENST00000261776	VAC14	Q08AM6	782	FALSE	NA	5144	229	0.292838874680307	1662	176	0.225063938618926	0.420390481408172	NA	NA	NA
ENSG00000103056	ENST00000219334	SMPD3	Q9NY59	655	FALSE	NA	4274	279	0.425954198473282	1424	169	0.258015267175572	0.550038349397624	NA	NA	NA
ENSG00000103061	ENST00000263997	SLC7A6OS	Q96CW6	309	FALSE	NA	2027	116	0.375404530744337	624	65	0.210355987055016	0.549383325111001	0.00248665037540453	0.000154433537216828	0.0521092268115239
ENSG00000103066	ENST00000219345	PLA2G15	Q8NCC3	412	FALSE	NA	2669	142	0.344660194174757	900	72	0.174757281553398	0.665043087298614	NA	NA	NA
ENSG00000103089	ENST00000219368	FA2H	Q7L5A8	372	FALSE	NA	2437	119	0.31989247311828	781	79	0.212365591397849	0.482742321696629	0.00010682486827957	0.00317898919086022	9.03317397973729e-05
ENSG00000103091	ENST00000262144	WDR59	Q6PJI9	571	FALSE	NA	NA	NA	NA	NA	NA	NA	NA	3.49944098073555e-05	0.000323651672504378	0.000189358458508792
ENSG00000103091	ENST00000262144	WDR59	Q6PJI9	974	FALSE	NA	6430	348	0.357289527720739	1996	224	0.229979466119097	0.482259497889358	NA	NA	NA
ENSG00000103111	ENST00000248248	MON1B	Q7L1V2	547	FALSE	NA	3483	216	0.394881170018282	1278	140	0.255941499085923	0.566112956810631	5.28722778793419e-05	0.0033277530749543	2.90462186082724e-05
ENSG00000103126	ENST00000262320	AXIN1	O15169	862	FALSE	NA	5649	336	0.389791183294664	1813	209	0.24245939675174	0.515963785773999	5.73425777262181e-05	0.00114706352204176	5.79939216103407e-05
ENSG00000103145	ENST00000248089	HCFC1R1	Q9NWW0	138	FALSE	NA	890	61	0.442028985507246	315	22	0.159420289855072	0.981358529111338	0.00160488127536232	5.13063768115942e-06	2.26669181919687
ENSG00000103160	ENST00000219439	HSDL1	Q3SXM5	330	FALSE	NA	2167	154	0.466666666666667	668	77	0.233333333333333	0.616520535302261	0.000804521406060606	3.08501545454545e-05	0.079025330363809
ENSG00000103168	ENST00000567759	TAF1C	Q15572	869	TRUE	1	5521	479	0.551208285385501	2042	246	0.283084004602992	0.720175589729091	NA	NA	NA
ENSG00000103174	ENST00000312251	NAGPA	Q9UK23	515	FALSE	NA	3353	257	0.499029126213592	1141	142	0.275728155339806	0.615881090299627	NA	NA	NA
ENSG00000103184	ENST00000251170	SEC14L5	O43304	696	FALSE	NA	4556	348	0.5	1475	181	0.260057471264368	0.622456453514035	1.50755186781609e-05	0.00105361194396552	2.05580698946331e-05
ENSG00000103194	ENST00000570191	USP10	Q14694-3	802	FALSE	NA	NA	NA	NA	NA	NA	NA	NA	0.00085212555361596	0.00194612877431421	0.000545956004719484
ENSG00000103196	ENST00000262424	CRISPLD2	Q9H0B8	497	FALSE	NA	3288	261	0.525150905432596	977	121	0.243460764587525	0.640940761295771	0.00174806754929577	0.00260654928370221	0.00134938500943073
ENSG00000103197	ENST00000219476	TSC2	P49815	1807	FALSE	NA	11737	743	0.411178749308246	3974	553	0.306032097399004	0.454919382161265	NA	NA	NA
ENSG00000103199	ENST00000219478	ZNF500	O60304	480	FALSE	NA	3111	279	0.58125	1039	145	0.302083333333333	0.642616300335849	NA	NA	NA
ENSG00000103241	ENST00000262426	FOXF1	Q12946	379	FALSE	NA	2476	104	0.274406332453826	825	88	0.232189973614776	0.393780290791599	1.97788126649077e-05	5.39722823218997e-05	0.000966919288186751
ENSG00000103245	ENST00000251588	NARFL	Q9H6Q4	476	FALSE	NA	3107	204	0.428571428571429	1014	114	0.239495798319328	0.584012332085444	NA	NA	NA
ENSG00000103248	ENST00000360900	MTHFSD	Q2M296	383	FALSE	NA	2484	194	0.506527415143603	843	80	0.2088772845953	0.822977053140097	NA	NA	NA
ENSG00000103257	ENST00000261622	SLC7A5	Q01650	507	FALSE	NA	3257	167	0.329388560157791	1170	159	0.313609467455621	0.377300560186768	2.91398047337278e-05	0.000267377546351085	0.00021495806514586
ENSG00000103264	ENST00000311635	FBXO31	Q5XUX0	539	FALSE	NA	3546	146	0.270871985157699	1148	135	0.250463821892393	0.350124292369075	1.91930760667903e-05	1.7795107606679e-05	0.00200103737699376
ENSG00000103266	ENST00000219548	STUB1	Q9UNE7	303	FALSE	NA	2017	96	0.316831683168317	593	81	0.267326732673267	0.348445619640463	2.42664884488449e-05	2.05245247524752e-05	0.00390203532549965
ENSG00000103274	ENST00000283027	NUBP1	P53384	320	FALSE	NA	2115	155	0.484375	653	73	0.228125	0.655558794002396	NA	NA	NA
ENSG00000103310	ENST00000574002	ZP2	Q05996	745	FALSE	NA	4926	275	0.369127516778524	1525	110	0.147651006711409	0.773954526999594	NA	NA	NA
ENSG00000103313	ENST00000219596	MEFV	O15553	781	FALSE	NA	5081	364	0.46606914212548	1670	163	0.208706786171575	0.733974641482825	0.000474493044814341	0.00527591284635083	0.000115154576965082
ENSG00000103319	ENST00000263026	EEF2K	O00418	725	FALSE	NA	4840	319	0.44	1425	164	0.226206896551724	0.572685698447894	0.0017703892662069	0.000553654965517241	0.00441053793669055
ENSG00000103335	ENST00000301015	PIEZO1	Q92508	2521	FALSE	NA	16331	693	0.274890916303054	5588	460	0.182467274890916	0.515488548053449	0.0014815238885363	0.00193519984767949	0.000303675665367455
ENSG00000103342	ENST00000434724	GSPT1	P15170-3	637	FALSE	NA	NA	NA	NA	NA	NA	NA	NA	0.00239965877864992	0.00116575549293564	0.00323148830439752
ENSG00000103363	ENST00000262306	TCEB2	Q15370-2	161	FALSE	NA	NA	NA	NA	NA	NA	NA	NA	0.00373909400621118	1.1568602484472e-05	2.00751874784834
ENSG00000103365	ENST00000309859	GGA2	Q9UJY4	613	FALSE	NA	4007	217	0.353996737357259	1296	106	0.172920065252855	0.662124301340579	0.00124210976835237	0.00112881110929853	0.00179505693440874
ENSG00000103375	ENST00000219660	AQP8	O94778	261	FALSE	NA	1672	106	0.406130268199234	613	58	0.222222222222222	0.670042072265303	0.00162821283908046	8.93032375478927e-05	0.0698559597548608
ENSG00000103381	ENST00000381774	CPPED1	Q9BRF8	314	FALSE	NA	2091	172	0.547770700636943	626	76	0.24203821656051	0.677540335774875	0.00349149160509554	1.21280063694268e-05	0.916836591070608
ENSG00000103404	ENST00000219689	USP31	Q70CQ4	1352	FALSE	NA	8789	439	0.324704142011834	2912	234	0.173076923076923	0.62158506213575	NA	NA	NA
ENSG00000103429	ENST00000261658	BFAR	Q9NZS9	450	FALSE	NA	2970	156	0.346666666666667	877	67	0.148888888888889	0.687532036785768	0.000840144677777778	1.62534488888889e-05	0.114867200530948
ENSG00000103449	ENST00000251020	SALL1	Q9NSC2	1324	FALSE	NA	8770	483	0.364803625377643	2759	247	0.186555891238671	0.615180108854717	NA	NA	NA
ENSG00000103460	ENST00000219746	TOX3	O15405	576	FALSE	NA	3819	187	0.324652777777778	1148	90	0.15625	0.624584678944459	NA	NA	NA
ENSG00000103489	ENST00000261381	XYLT1	Q86Y38	959	FALSE	NA	6284	361	0.376433785192909	2044	204	0.212721584984359	0.575601278066924	0.000133841227320125	0.000985461855057352	0.000141622248360976
ENSG00000103490	ENST00000247470	PYCARD	Q9ULZ3	195	FALSE	NA	1256	70	0.358974358974359	441	42	0.215384615384615	0.585191082802548	1.39093333333333e-05	1.25593435897436e-05	0.00567943014061381
ENSG00000103494	ENST00000379925	RPGRIP1L	Q68CZ1	1315	TRUE	1	8782	458	0.34828897338403	2461	162	0.12319391634981	0.792261668789415	0.000338790507224335	7.24118988593156e-05	0.00355791480086807
ENSG00000103507	ENST00000394951	BCKDK	O14874	412	FALSE	NA	2689	149	0.361650485436893	909	83	0.201456310679612	0.606849861327049	1.48831917475728e-05	0.000927903405339806	3.89310477864537e-05
ENSG00000103510	ENST00000448516	KAT8	Q9H7Z6-2	467	FALSE	NA	NA	NA	NA	NA	NA	NA	NA	0.00046792982869379	0.00426164405995717	0.00023511843170611
ENSG00000103528	ENST00000355377	SYT17	Q9BSW7	474	FALSE	NA	3118	166	0.350210970464135	988	95	0.20042194092827	0.553688261706222	1.32401455696203e-05	0.000369918928270042	7.55105900933765e-05
ENSG00000103534	ENST00000396229	TMC5	Q6UXY8	1006	FALSE	NA	6669	335	0.333001988071571	2006	146	0.145129224652087	0.690179669992215	NA	NA	NA
ENSG00000103540	ENST00000381396	CCP110	O43303	1012	FALSE	NA	6723	294	0.290513833992095	1926	119	0.117588932806324	0.707772265532719	0.00119241649505929	0.000533365455533597	0.00220913663756519
ENSG00000103546	ENST00000219833	SLC6A2	P23975-2	628	FALSE	NA	NA	NA	NA	NA	NA	NA	NA	4.28399012738854e-05	0.000527106737261146	0.000129416678786575
ENSG00000103549	ENST00000324685	RNF40	O75150	1001	FALSE	NA	6486	306	0.305694305694306	2127	153	0.152847152847153	0.655874190564292	0.00100701637662338	0.00100521932467532	0.0010007869343161
ENSG00000103569	ENST00000219919	AQP9	O43315	295	FALSE	NA	1917	144	0.488135593220339	641	54	0.183050847457627	0.891671013736741	0.00313355391864407	0.00311050969152542	0.00341494408530857
ENSG00000103591	ENST00000261880	AAGAB	Q6PD74	315	FALSE	NA	2088	133	0.422222222222222	623	53	0.168253968253968	0.748743945637244	0.00119236162857143	5.6427746031746e-05	0.0670818042104373
ENSG00000103599	ENST00000335894	IQCH	Q86VS3	1027	FALSE	NA	6795	351	0.341772151898734	2027	132	0.128529698149951	0.793226971703793	0.00100475719376826	0.000994970737098345	0.000983287170514297
ENSG00000103642	ENST00000261893	LACTB	P83111	547	FALSE	NA	3572	160	0.292504570383912	1113	69	0.126142595978062	0.722527873801061	0.00275074474040219	0.000148727835466179	0.0338119881025112
ENSG00000103647	ENST00000566799	CORO2B	Q9UQ03	480	FALSE	NA	3175	125	0.260416666666667	985	79	0.164583333333333	0.490880095684242	1.27146541666667e-05	0.000470267352083333	5.63272417910233e-05
ENSG00000103653	ENST00000220003	CSK	P41240	450	FALSE	NA	2949	71	0.157777777777778	932	104	0.231111111111111	0.215757623183869	1.56317733333333e-05	0.000491089988888889	7.07350482803947e-05
ENSG00000103657	ENST00000443617	HERC1	Q15751	4861	FALSE	NA	31600	1205	0.247891380374409	10125	707	0.145443324418844	0.546104282670582	0.000443319907220737	0.000461561073030241	0.0001975888521405
ENSG00000103707	ENST00000220058	MTFMT	Q96DP5	389	FALSE	NA	2509	137	0.352185089974293	818	54	0.138817480719794	0.82714081159677	0.000128584907455013	0.000152374868894602	0.00216933713362264
ENSG00000103710	ENST00000220062	RASL12	Q9NYN1	266	FALSE	NA	1743	100	0.37593984962406	582	52	0.195488721804511	0.642128955381967	NA	NA	NA
ENSG00000103723	ENST00000535359	AP3B2	Q13367-4	1101	FALSE	NA	NA	NA	NA	NA	NA	NA	NA	1.2733429609446e-05	8.55862470481381e-05	0.000135130719723828
ENSG00000103740	ENST00000258873	ACSBG1	Q96GR2	724	FALSE	NA	4770	260	0.359116022099448	1481	167	0.230662983425414	0.483385430397067	0.000763350925414365	0.000409462424033149	0.00257496670034015
ENSG00000103742	ENST00000352385	IGDCC4	Q8TDY8	1250	FALSE	NA	8025	427	0.3416	2866	239	0.1912	0.638059411619025	0.0005133811672	0.0007028374688	0.000584352644803105
ENSG00000103769	ENST00000261890	RAB11A	P62494	216	FALSE	NA	1423	15	0.0694444444444444	437	30	0.138888888888889	0.153548840477864	9.15152777777778e-07	1.99414027777778e-05	0.000212463409061637
ENSG00000103811	ENST00000220166	CTSH	P09668	335	FALSE	NA	2229	125	0.373134328358209	644	67	0.2	0.539027607587902	0.00173701778208955	0.00366595635522388	0.0014143997378314
ENSG00000103852	ENST00000394132	TTC23	Q5W5X9	447	FALSE	NA	2921	171	0.38255033557047	905	72	0.161073825503356	0.735835330366313	NA	NA	NA
ENSG00000103876	ENST00000407106	FAH	P16930	419	FALSE	NA	2782	158	0.37708830548926	864	87	0.20763723150358	0.564019931084063	6.21162124105012e-05	0.000375186047732697	0.000395133875222861
ENSG00000103932	ENST00000304330	RPAP1	Q9BWH6	1393	FALSE	NA	8880	509	0.365398420674803	3229	257	0.184493898061737	0.720177814000771	NA	NA	NA
ENSG00000103942	ENST00000304231	HOMER2	Q9NSB8	354	FALSE	NA	2365	132	0.372881355932203	680	58	0.163841807909605	0.654370489174018	4.75415282485876e-05	9.98467372881356e-05	0.00134504247254054
ENSG00000103966	ENST00000220325	EHD4	Q9H223	541	FALSE	NA	3588	185	0.341959334565619	1096	114	0.210720887245841	0.495706937354535	0.000238408543438078	0.000977508824399261	0.000450820714164805
ENSG00000103978	ENST00000389834	TMEM87A	Q8NBN3	555	FALSE	NA	3639	168	0.302702702702703	1115	83	0.14954954954955	0.62018891725186	NA	NA	NA
ENSG00000103995	ENST00000380950	CEP152	O94986	1710	FALSE	NA	11423	558	0.326315789473684	3070	229	0.133918128654971	0.654872743912439	0.000117957560233918	1.10982555555556e-05	0.0062154839588308
ENSG00000104043	ENST00000284509	ATP8B4	Q8TF62	1192	FALSE	NA	7940	451	0.378355704697987	2310	159	0.133389261744966	0.825222185257355	0.00082395927852349	0.000850901372483222	0.000812363251284281
ENSG00000104044	ENST00000354638	OCA2	Q04671	838	FALSE	NA	5436	374	0.446300715990453	1859	185	0.220763723150358	0.69135294234632	NA	NA	NA
ENSG00000104055	ENST00000220420	TGM5	O43548	720	FALSE	NA	4793	279	0.3875	1438	99	0.1375	0.845513343322648	NA	NA	NA
ENSG00000104059	ENST00000261275	FAM189A1	O60320	539	FALSE	NA	3476	87	0.161410018552876	1246	47	0.0871985157699443	0.663528634037656	0.0029113287012987	0.00573628304267161	0.000941611826034614
ENSG00000104064	ENST00000220429	GABPB1	Q06547	395	FALSE	NA	2564	67	0.169620253164557	836	40	0.10126582278481	0.546138845553822	1.00502582278481e-05	1.10510734177215e-05	0.0023023728785721
ENSG00000104081	ENST00000354670	BMF	Q96LC9	184	FALSE	NA	1214	66	0.358695652173913	380	21	0.114130434782609	0.983760884914098	8.40362880434783e-05	1.60691793478261e-05	0.0284220461339129
ENSG00000104112	ENST00000220478	SCG3	Q8WXD2	468	FALSE	NA	3146	135	0.288461538461538	853	64	0.136752136752137	0.571931619516847	NA	NA	NA
ENSG00000104133	ENST00000261866	SPG11	Q96JI7	2443	FALSE	NA	16251	875	0.358166189111748	4686	363	0.148587801882931	0.69506212205123	NA	NA	NA
ENSG00000104142	ENST00000220509	VPS18	Q9P253	973	FALSE	NA	6313	368	0.378211716341213	2112	183	0.188078108941418	0.672751776843516	3.09344049331963e-05	0.000111529385405961	0.000285062189751699
ENSG00000104154	ENST00000261867	SLC30A4	O14863	429	FALSE	NA	2817	129	0.300699300699301	880	59	0.137529137529138	0.683020162090937	1.14048228438228e-05	0.00177177650582751	1.50045271207631e-05
ENSG00000104218	ENST00000262210	CSPP1	Q1MSJ5-1	1221	FALSE	NA	NA	NA	NA	NA	NA	NA	NA	0.000101300645372645	1.6658782964783e-05	0.00498027447148442
ENSG00000104219	ENST00000262096	ZDHHC2	Q9UIJ5	367	FALSE	NA	2442	114	0.310626702997275	707	64	0.174386920980926	0.515701781326781	5.59195858310627e-05	3.02404795640327e-05	0.00503859217439773
ENSG00000104221	ENST00000220659	BRF2	Q9HAW0	419	FALSE	NA	2669	179	0.427207637231504	937	79	0.18854415274463	0.795457455738887	3.38105966587112e-05	6.09874558472554e-05	0.00132311713926191
ENSG00000104228	ENST00000305364	TRIM35	Q9UPQ4	493	FALSE	NA	3231	192	0.389452332657201	1031	128	0.259634888438134	0.478644382544104	NA	NA	NA
ENSG00000104231	ENST00000220669	ZFAND1	Q8TCF1	268	FALSE	NA	1797	91	0.33955223880597	482	38	0.141791044776119	0.642327856368802	NA	NA	NA
ENSG00000104267	ENST00000285379	CA2	P00918	260	FALSE	NA	1726	80	0.307692307692308	517	43	0.165384615384615	0.557277210380231	4.03786884615385e-05	0.00227542511153846	6.82521464413262e-05
ENSG00000104290	ENST00000537916	FZD3	Q9NPG1	666	FALSE	NA	4421	144	0.216216216216216	1312	88	0.132132132132132	0.48561617075528	6.7897042042042e-06	0.000879459133633634	1.159206911098e-05
ENSG00000104299	ENST00000521022	INTS9	Q9NV88	658	FALSE	NA	4323	209	0.317629179331307	1366	126	0.191489361702128	0.524132638636455	9.27569300911854e-06	3.8665462006079e-05	0.000364583717737087
ENSG00000104312	ENST00000220751	RIPK2	O43353	540	FALSE	NA	3564	125	0.231481481481481	1051	61	0.112962962962963	0.604289709480966	NA	NA	NA
ENSG00000104321	ENST00000262209	TRPA1	O75762	1119	FALSE	NA	7529	395	0.352993744414656	2102	156	0.13941018766756	0.706916163484101	0.0011841090616622	0.00137589454691689	0.000769088767791903
ENSG00000104325	ENST00000220764	DECR1	Q16698	335	FALSE	NA	2193	125	0.373134328358209	716	42	0.125373134328358	0.971706512062189	2.11206686567164e-05	1.16794447761194e-05	0.0053980966833724
ENSG00000104327	ENST00000265431	CALB1	P05937	261	FALSE	NA	1738	56	0.21455938697318	484	41	0.157088122605364	0.380364309972214	6.6271724137931e-06	6.81670498084291e-06	0.00372488838204158
ENSG00000104331	ENST00000262644	IMPAD1	Q9NX62	359	FALSE	NA	2345	118	0.328690807799443	771	61	0.16991643454039	0.636009647313782	3.90761030640669e-05	9.14642618384401e-06	0.0119005042577377
ENSG00000104332	ENST00000220772	SFRP1	Q8N474	314	FALSE	NA	2104	91	0.289808917197452	607	60	0.191082802547771	0.437555449936629	7.02187898089172e-06	1.94019777070064e-05	0.00115259754708369
ENSG00000104356	ENST00000401707	POP1	Q99575	1024	FALSE	NA	6695	355	0.3466796875	2089	146	0.142578125	0.758688246186584	0.0001752124140625	0.000108950765625	0.00157048802848108
ENSG00000104365	ENST00000520810	IKBKB	O14920	756	FALSE	NA	4992	182	0.240740740740741	1498	102	0.134920634920635	0.535437091503268	2.57440092592593e-05	2.31727619047619e-05	0.00146952367786637
ENSG00000104369	ENST00000342232	JPH1	Q9HDC5	661	FALSE	NA	4349	234	0.354009077155825	1360	120	0.181543116490166	0.609795355254081	0.000100998824508321	3.00296187594554e-05	0.00508821016287201
ENSG00000104371	ENST00000220812	DKK4	Q9UBT3	224	FALSE	NA	1467	83	0.370535714285714	459	37	0.165178571428571	0.701873652793898	1.26856964285714e-05	0.000684928339285714	8.26839394627717e-05
ENSG00000104375	ENST00000523601	STK3	Q13188-2	519	FALSE	NA	NA	NA	NA	NA	NA	NA	NA	1.09211849710983e-05	0.000196146071290944	0.000107280994569806
ENSG00000104381	ENST00000220822	GDAP1	Q8TB36	358	FALSE	NA	2352	90	0.251396648044693	705	58	0.162011173184358	0.46512139338494	7.13291340782123e-06	0.00356526238268156	5.58846362185732e-06
ENSG00000104408	ENST00000220849	EIF3E	Q641X8	445	FALSE	NA	2992	66	0.148314606741573	823	54	0.121348314606742	0.336192810457516	2.11037752808989e-06	4.99798876404494e-06	0.00094886596095503
ENSG00000104412	ENST00000220853	EMC2	Q15006	297	FALSE	NA	1983	79	0.265993265993266	528	36	0.121212121212121	0.584299882333165	4.68879124579125e-06	8.32142424242424e-06	0.00189717234115633
ENSG00000104413	ENST00000433389	ESRP1	Q6NXG1	681	FALSE	NA	4462	155	0.227606461086637	1412	107	0.15712187958884	0.458408910969893	1.58488237885463e-05	0.00166521530837004	1.39758918155237e-05
ENSG00000104415	ENST00000250160	WISP1	O95388	367	FALSE	NA	2424	176	0.479564032697548	754	90	0.245231607629428	0.608287495416208	NA	NA	NA
ENSG00000104427	ENST00000263849	ZC2HC1A	Q96GY0	325	FALSE	NA	2099	110	0.338461538461538	680	49	0.150769230769231	0.727265656143353	6.41615569230769e-05	0.00245673567692308	8.03587365960292e-05
ENSG00000104432	ENST00000263851	IL7	P13232	177	FALSE	NA	1195	50	0.282485875706215	320	30	0.169491525423729	0.446304044630404	4.48619435028249e-05	7.30651412429379e-06	0.0346892243844204
ENSG00000104435	ENST00000518111	STMN2	Q93045-2	187	FALSE	NA	NA	NA	NA	NA	NA	NA	NA	2.93134759358289e-06	1.8412743315508e-05	0.000851348183812155
ENSG00000104447	ENST00000395715	TRPS1	Q9UHF7-2	1294	FALSE	NA	NA	NA	NA	NA	NA	NA	NA	1.00844057187017e-05	5.09452465224111e-05	0.000152972148200956
ENSG00000104472	ENST00000220913	CHRAC1	Q9NRG0	131	FALSE	NA	874	57	0.435114503816794	251	19	0.145038167938931	0.861556064073226	0.000345896312977099	2.96945801526718e-06	0.889195892475557
ENSG00000104497	ENST00000396330	SNX16	P57768	344	FALSE	NA	2282	84	0.244186046511628	656	46	0.133720930232558	0.524939983995732	NA	NA	NA
ENSG00000104517	ENST00000520539	UBR5	O95071	2799	FALSE	NA	18364	527	0.188281529117542	5716	356	0.127188281529118	0.460771440948216	NA	NA	NA
ENSG00000104537	ENST00000262219	ANXA13	P27216-2	357	FALSE	NA	NA	NA	NA	NA	NA	NA	NA	0.00274445269747899	2.05112324929972e-05	0.374796715535929
ENSG00000104549	ENST00000265896	SQLE	Q14534	574	FALSE	NA	3742	151	0.263066202090592	1196	87	0.151567944250871	0.554734391222347	3.71011271777003e-05	0.000208922242160279	0.000309378787999476
ENSG00000104611	ENST00000265807	SH2D4A	Q9H788	454	FALSE	NA	2984	231	0.508810572687225	875	99	0.218061674008811	0.684204647006256	NA	NA	NA
ENSG00000104626	ENST00000523898	ERI1	Q8IV48	349	FALSE	NA	2331	143	0.40974212034384	650	62	0.177650429799427	0.64315467541274	0.00222727495702006	0.00105563147277937	0.00604555361624111
ENSG00000104635	ENST00000359741	SLC39A14	Q15043-3	492	FALSE	NA	NA	NA	NA	NA	NA	NA	NA	0.00108719812601626	0.00179279531504065	0.00123257366310154
ENSG00000104643	ENST00000221086	MTMR9	Q96QG7	549	FALSE	NA	3634	291	0.530054644808743	1077	113	0.205828779599271	0.763212238397436	NA	NA	NA
ENSG00000104660	ENST00000523116	LEPROTL1	O95214-2	169	FALSE	NA	NA	NA	NA	NA	NA	NA	NA	0.000132260976331361	0.000583220355029586	0.00134187588045483
ENSG00000104671	ENST00000221114	DCTN6	O00399	190	FALSE	NA	1260	61	0.321052631578947	385	26	0.136842105263158	0.716880341880342	1.20938789473684e-05	2.15424368421053e-05	0.00295472582449095
ENSG00000104689	ENST00000221132	TNFRSF10A	O00220	468	TRUE	4	3041	203	0.433760683760684	1016	91	0.194444444444444	0.745301393772292	0.00451687747008547	1.25372692307692e-05	0.769820557252286
ENSG00000104714	ENST00000262109	ERICH1	Q86X53	443	FALSE	NA	2967	271	0.611738148984199	853	132	0.297968397291196	0.590237562684479	0.000132960275395034	0.00272240065011287	0.00011024683741071
ENSG00000104722	ENST00000221166	NEFM	P07197	916	FALSE	NA	6015	288	0.314410480349345	1790	151	0.164847161572052	0.567587653383099	NA	NA	NA
ENSG00000104723	ENST00000503731	TUSC3	Q13454	348	FALSE	NA	2288	121	0.347701149425287	717	82	0.235632183908046	0.462417917448405	NA	NA	NA
ENSG00000104760	ENST00000398056	FGL1	Q08830	312	FALSE	NA	2112	196	0.628205128205128	548	82	0.262820512820513	0.62019586104952	0.00474020728525641	4.03395384615385e-05	0.376627315223628
ENSG00000104763	ENST00000381733	ASAH1	Q13510-2	411	FALSE	NA	NA	NA	NA	NA	NA	NA	NA	0.00488136751824818	1.05659075425791e-05	1.12406876227912
ENSG00000104765	ENST00000380629	BNIP3L	O60238	219	FALSE	NA	1476	64	0.292237442922374	420	34	0.155251141552511	0.535628885700622	7.29816894977169e-06	2.73448493150685e-05	0.00121869285105268
ENSG00000104783	ENST00000262888	KCNN4	O15554	427	FALSE	NA	2741	137	0.320843091334895	980	87	0.203747072599532	0.563012911639766	1.47579906323185e-05	9.82202341920375e-06	0.00351883084334648
ENSG00000104805	ENST00000405315	NUCB1	Q02818	461	FALSE	NA	3029	173	0.37527114967462	948	81	0.175704989154013	0.668451878752308	5.65795119305857e-05	0.000279991301518438	0.000438342653274135
ENSG00000104808	ENST00000221403	DHDH	Q9UQ10	334	FALSE	NA	2180	175	0.523952095808383	731	74	0.221556886227545	0.792989090007439	0.00206492691017964	0.00101695239221557	0.006079356266887
ENSG00000104812	ENST00000323798	GYS1	P13807	737	FALSE	NA	4849	235	0.318860244233379	1537	146	0.198100407055631	0.510195577678776	3.76501899592944e-05	0.000407483046132972	0.000125368993664817
ENSG00000104814	ENST00000591517	MAP4K1	Q92918	833	FALSE	NA	5392	191	0.229291716686675	1857	146	0.175270108043217	0.450549520344701	1.89274657863145e-05	0.000258995728691477	8.77313609667659e-05
ENSG00000104823	ENST00000221418	ECH1	Q13011	328	FALSE	NA	2152	149	0.454268292682927	710	64	0.195121951219512	0.768108155204461	0.00182729194512195	0.000489474612804878	0.0113816158837877
ENSG00000104825	ENST00000313582	NFKBIB	Q15653	356	FALSE	NA	2305	162	0.455056179775281	807	88	0.247191011235955	0.644517846578584	3.80632668539326e-05	4.66184803370787e-05	0.00229349580128851
ENSG00000104852	ENST00000598441	SNRNP70	P08621	437	FALSE	NA	2829	92	0.210526315789474	960	89	0.203661327231121	0.350781035900247	NA	NA	NA
ENSG00000104853	ENST00000337392	CLPTM1	O96005	669	FALSE	NA	4419	178	0.266068759342302	1378	152	0.227204783258595	0.36517549814795	1.28147100149477e-05	0.00285879067264574	6.70039350105354e-06
ENSG00000104859	ENST00000221455	CLASRP	Q8N2M8	674	FALSE	NA	4365	194	0.287833827893175	1447	141	0.20919881305638	0.456107171000788	0.00152161153709199	4.95234807121662e-05	0.0455861310727941
ENSG00000104863	ENST00000221459	LIN7B	Q9HAP6	207	FALSE	NA	1321	66	0.318840579710145	476	40	0.193236714975845	0.594549583648751	1.42719661835749e-05	4.42393285024155e-05	0.00155849328805352
ENSG00000104866	ENST00000221462	PPP1R37	O75864	691	FALSE	NA	4477	62	0.0897250361794501	1557	59	0.085383502170767	0.365461132795493	NA	NA	NA
ENSG00000104879	ENST00000221476	CKM	P06732	381	FALSE	NA	2548	147	0.385826771653543	763	70	0.183727034120735	0.628846153846154	6.89825748031496e-05	0.00329877970603675	5.48859405338852e-05
ENSG00000104883	ENST00000221480	PEX11G	Q96HA9	241	FALSE	NA	1519	113	0.468879668049793	577	44	0.182572614107884	0.975537135675385	NA	NA	NA
ENSG00000104885	ENST00000398665	DOT1L	Q8TEK3-2	1537	FALSE	NA	NA	NA	NA	NA	NA	NA	NA	0.000362875640858816	8.72803838646714e-05	0.00270500019462412
ENSG00000104888	ENST00000221485	SLC17A7	Q9P2U7	560	FALSE	NA	3673	119	0.2125	1208	107	0.191071428571429	0.365770932620207	NA	NA	NA
ENSG00000104889	ENST00000221486	RNASEH2A	O75792	299	FALSE	NA	1945	128	0.42809364548495	640	61	0.204013377926421	0.690463146360993	0.000235171903010033	0.000362378451505017	0.00217046046873347
ENSG00000104897	ENST00000221494	SF3A2	Q15428	464	FALSE	NA	2998	96	0.206896551724138	1074	102	0.219827586206897	0.337165953773104	8.59222413793103e-06	9.35200581896552e-05	0.000198008050825235
ENSG00000104901	ENST00000221498	DKKL1	Q9UK85	242	FALSE	NA	1579	109	0.450413223140496	538	44	0.181818181818182	0.844061258564108	0.00466895720247934	0.00010918602892562	0.176700368814
ENSG00000104903	ENST00000264824	LYL1	P12980	280	FALSE	NA	1781	90	0.321428571428571	679	45	0.160714285714286	0.762492981471084	0.000146333714285714	0.000118489853571429	0.00441067646225267
ENSG00000104915	ENST00000587230	STX10	O60499	249	FALSE	NA	1647	100	0.401606425702811	512	48	0.192771084337349	0.647642177696823	NA	NA	NA
ENSG00000104941	ENST00000221538	RSPH6A	Q9H0K4	717	FALSE	NA	4726	350	0.488145048814505	1444	158	0.220362622036262	0.676837532208038	7.15154309623431e-05	8.20134672245467e-05	0.00121617320804582
ENSG00000104953	ENST00000246112	TLE6	Q9H808	572	FALSE	NA	3788	236	0.412587412587413	1166	133	0.232517482517483	0.546196536748418	NA	NA	NA
ENSG00000104957	ENST00000586600	CCDC130	P13994	396	FALSE	NA	2624	171	0.431818181818182	806	89	0.224747474747475	0.59017025212387	0.00010120127020202	6.01635909090909e-05	0.00424773121542183
ENSG00000104960	ENST00000391842	PTOV1	Q86YD1	416	FALSE	NA	2692	181	0.435096153846154	926	121	0.290865384615385	0.514551840163079	NA	NA	NA
ENSG00000104967	ENST00000263257	NOVA2	Q9UNW9	492	FALSE	NA	3116	65	0.132113821138211	1183	91	0.184959349593496	0.271181001283697	7.24630284552845e-06	0.00270162074390244	5.4516378175421e-06
ENSG00000104969	ENST00000221566	SGTA	O43765	313	FALSE	NA	2087	95	0.303514376996805	628	77	0.246006389776358	0.371253088071488	1.06334089456869e-05	0.00191996094888179	1.76943976709093e-05
ENSG00000104973	ENST00000312865	MED25	Q71SY5	747	FALSE	NA	4767	238	0.318607764390897	1748	197	0.263721552878179	0.443003346824989	2.07211137884873e-05	0.000130097068273092	0.000213218549186343
ENSG00000104976	ENST00000221573	SNAPC2	Q13487	334	FALSE	NA	2096	175	0.523952095808383	814	88	0.263473053892216	0.772304389312977	0.00151812851497006	8.84132934131736e-06	0.51409632867753
ENSG00000104998	ENST00000263379	IL27RA	Q6UWB1	636	FALSE	NA	4065	241	0.378930817610063	1430	99	0.155660377358491	0.856361896952303	0.00031028525	0.000141392253144654	0.00345047114736889
ENSG00000105011	ENST00000263382	ASF1B	Q9NVP2	202	FALSE	NA	1344	77	0.381188118811881	419	49	0.242574257425743	0.489902210884354	8.60421287128713e-06	0.00157591315346535	2.70288455493435e-05
ENSG00000105063	ENST00000412770	PPP6R1	Q9UPN7	881	FALSE	NA	5807	330	0.374574347332577	1881	214	0.242905788876277	0.499501890242038	5.88784449489217e-05	0.000381421417707151	0.000175216639533276
ENSG00000105088	ENST00000264833	OLFM2	O95897	454	FALSE	NA	2971	133	0.29295154185022	966	101	0.222466960352423	0.428158669114976	0.00134820608370044	0.000283267015418502	0.0104834547010811
ENSG00000105127	ENST00000269701	AKAP8	O43823	692	FALSE	NA	4601	326	0.471098265895954	1387	162	0.234104046242775	0.60663409189092	7.27364682080925e-05	4.1449039017341e-05	0.00253589722905059
ENSG00000105131	ENST00000221730	EPHX3	Q9H6B9	360	FALSE	NA	2321	149	0.413888888888889	804	67	0.186111111111111	0.770357604480827	3.18615472222222e-05	1.29405111111111e-05	0.00683932010718755
ENSG00000105135	ENST00000263383	ILVBL	A1L0T0	632	FALSE	NA	4050	253	0.400316455696203	1482	128	0.20253164556962	0.723275462962963	7.87873686708861e-05	0.00297082723101266	4.19625741686299e-05
ENSG00000105137	ENST00000342784	SYDE1	Q6ZW31	735	FALSE	NA	4640	214	0.291156462585034	1784	94	0.127891156462585	0.875311812179017	NA	NA	NA
ENSG00000105143	ENST00000221742	SLC1A6	P48664	564	FALSE	NA	3670	154	0.273049645390071	1292	105	0.186170212765957	0.516330608537693	9.43774468085106e-06	0.00123516820212766	1.35476203409708e-05
ENSG00000105146	ENST00000302804	AURKC	Q9UQB9	309	FALSE	NA	2012	107	0.346278317152104	653	43	0.13915857605178	0.807607841324148	8.04711974110032e-06	2.25033106796117e-05	0.00115727232671846
ENSG00000105173	ENST00000262643	CCNE1	P24864	410	FALSE	NA	2729	116	0.282926829268293	786	69	0.168292682926829	0.484203482721812	5.86117780487805e-05	0.000855275482926829	0.000167145626257555
ENSG00000105202	ENST00000221801	FBL	P22087	321	FALSE	NA	2054	107	0.333333333333333	731	54	0.168224299065421	0.70519131595081	1.79901433021807e-05	2.51587009345794e-05	0.00222762138145114
ENSG00000105204	ENST00000593685	DYRK1B	Q9Y463	629	FALSE	NA	4060	211	0.335453100158982	1424	140	0.222575516693164	0.528613652357495	0.000118985038155803	1.23504880763116e-05	0.0153164313268134
ENSG00000105227	ENST00000324001	PRX	Q9BXM0	1461	FALSE	NA	9259	599	0.409993155373032	3450	295	0.201916495550992	0.756588642109098	NA	NA	NA
ENSG00000105229	ENST00000262971	PIAS4	Q8N2W9	510	FALSE	NA	3310	144	0.282352941176471	1097	168	0.329411764705882	0.284074233923177	1.70895294117647e-05	0.00379498431372549	8.82978121367869e-06
ENSG00000105245	ENST00000252891	NUMBL	Q9Y6R0	609	FALSE	NA	3905	157	0.257799671592775	1399	121	0.198686371100164	0.46484799102655	3.32066239737274e-05	0.00119909927586207	4.54728622099575e-05
ENSG00000105246	ENST00000221847	EBI3	Q14213	229	FALSE	NA	1477	119	0.519650655021834	517	50	0.218340611353712	0.833080568720379	0.00156950904366812	0.00164711702183406	0.0041610591060263
ENSG00000105251	ENST00000543264	SHD	Q96IW2	340	FALSE	NA	2229	152	0.447058823529412	712	75	0.220588235294118	0.647369522954987	0.00133848500882353	0.00119214562352941	0.00330221454198857
ENSG00000105254	ENST00000221855	TBCB	Q99426	244	FALSE	NA	1599	78	0.319672131147541	506	47	0.192622950819672	0.525168655941879	NA	NA	NA
ENSG00000105255	ENST00000221856	FSD1	Q9BTV5	496	FALSE	NA	3281	175	0.352822580645161	1033	110	0.221774193548387	0.500886647640686	7.36345544354839e-05	0.00163131775604839	9.10041973271836e-05
ENSG00000105258	ENST00000221859	POLR2I	P60899	125	FALSE	NA	845	33	0.264	228	26	0.208	0.342467000455166	3.953496e-06	5.4559224e-05	0.000579699740597484
ENSG00000105270	ENST00000360535	CLIP3	Q96DZ5	547	FALSE	NA	3551	122	0.223034734917733	1224	100	0.182815356489945	0.420523796113771	7.19958135283364e-06	1.56346307129799e-05	0.000841845295715195
ENSG00000105281	ENST00000542575	SLC1A5	Q15758	541	FALSE	NA	3445	173	0.319778188539741	1306	109	0.201478743068392	0.601691056044527	0.000672952121996303	0.000663262195933457	0.00187543344823295
ENSG00000105290	ENST00000221891	APLP1	P51693-2	651	FALSE	NA	NA	NA	NA	NA	NA	NA	NA	3.7696801843318e-05	0.000182287078341014	0.000317663732075403
ENSG00000105321	ENST00000221922	CCDC9	Q9Y3X0	531	FALSE	NA	3455	270	0.508474576271186	1127	114	0.214689265536723	0.772564551755655	0.00196093736346516	0.0012694381920904	0.00290909323392011
ENSG00000105323	ENST00000392006	HNRNPUL1	Q9BUJ2	856	FALSE	NA	5625	223	0.260514018691589	1747	135	0.157710280373832	0.513028477366255	1.11405934579439e-05	0.00133071423831776	9.78024553192735e-06
ENSG00000105325	ENST00000395095	FZR1	Q9UM11	496	FALSE	NA	3220	87	0.175403225806452	1090	125	0.252016129032258	0.23560248447205	7.7259375e-06	3.10113830645161e-05	0.000502282883119271
ENSG00000105341	ENST00000417807	ATP5SL	Q9NW81-4	263	FALSE	NA	NA	NA	NA	NA	NA	NA	NA	0.00331600069581749	8.08737224334601e-05	0.155901908374243
ENSG00000105355	ENST00000221957	PLIN3	O60664	434	FALSE	NA	2830	218	0.502304147465438	935	116	0.267281105990783	0.620902887778725	NA	NA	NA
ENSG00000105374	ENST00000221978	NKG7	Q16617	165	TRUE	2	1057	69	0.418181818181818	381	38	0.23030303030303	0.654508788527611	6.92908242424242e-05	5.14175090909091e-05	0.00816734215198056
ENSG00000105379	ENST00000354232	ETFB	P38117-2	346	FALSE	NA	NA	NA	NA	NA	NA	NA	NA	0.0016643455	4.08520115606936e-05	0.117748108992871
ENSG00000105383	ENST00000262262	CD33	P20138	364	TRUE	1	2356	155	0.425824175824176	802	64	0.175824175824176	0.824424342105263	0.00244200168406593	7.20488901098901e-05	0.0931144924663463
ENSG00000105397	ENST00000525621	TYK2	P29597	1187	FALSE	NA	7762	453	0.381634372367313	2549	230	0.193765796124684	0.646794864613558	0.000403071397641112	9.03577219882056e-05	0.00375807972349751
ENSG00000105398	ENST00000222002	SULT2A1	Q06520	285	FALSE	NA	1914	97	0.340350877192982	507	44	0.154385964912281	0.583962667426617	7.29854385964912e-05	0.00350322428421053	7.31010170794742e-05
ENSG00000105401	ENST00000222005	CDC37	Q16543	378	FALSE	NA	2555	119	0.314814814814815	683	74	0.195767195767196	0.429877823028508	2.57607010582011e-05	6.56402830687831e-05	0.00103823444405413
ENSG00000105402	ENST00000263354	NAPA	P54920	295	FALSE	NA	1977	105	0.355932203389831	554	63	0.213559322033898	0.467037599055808	1.17548949152542e-05	1.81748237288136e-05	0.00219243399563043
ENSG00000105404	ENST00000222008	RABAC1	Q9UI14	185	FALSE	NA	1182	60	0.324324324324324	423	39	0.210810810810811	0.550566185083952	4.87931891891892e-06	3.17277783783784e-05	0.000831280921862302
ENSG00000105409	ENST00000545399	ATP1A3	P13637-3	1026	FALSE	NA	NA	NA	NA	NA	NA	NA	NA	2.60731725146199e-05	0.000908062660818713	2.79853472025232e-05
ENSG00000105447	ENST00000253237	GRWD1	Q9BQ67	446	FALSE	NA	2908	188	0.42152466367713	969	92	0.20627802690583	0.680925183900485	0.000452555275784753	0.00184495280941704	0.000549985843859673
ENSG00000105467	ENST00000344846	SYNGR4	O95473	234	FALSE	NA	1553	108	0.461538461538462	502	53	0.226495726495726	0.658688600274575	0.00031384605982906	2.93215384615385e-05	0.0457418862813514
ENSG00000105472	ENST00000250340	CLEC11A	Q9Y240	323	FALSE	NA	2078	129	0.39938080495356	719	53	0.164086687306502	0.842164999001217	1.4833040247678e-05	0.000598372027863777	7.67461095883044e-05
ENSG00000105479	ENST00000315396	CCDC114	Q96M63	670	FALSE	NA	4444	265	0.395522388059701	1388	123	0.183582089552239	0.672908754290063	0.00074431887761194	0.00153977011940299	0.000721486723199309
ENSG00000105486	ENST00000263274	LIG1	P18858	919	FALSE	NA	5978	366	0.398258977149075	1981	201	0.218715995647443	0.603411513859275	6.04523601741023e-05	0.0016686721773667	3.94209172280122e-05
ENSG00000105492	ENST00000425629	SIGLEC6	O43699	453	TRUE	5	2928	170	0.375275938189845	1000	73	0.161147902869757	0.795343962871472	NA	NA	NA
ENSG00000105507	ENST00000293255	CABP5	Q9NP86	173	FALSE	NA	1166	74	0.427745664739884	341	33	0.190751445086705	0.655803316180675	0.00252053878612717	0.00648339434104046	0.00224721613289659
ENSG00000105514	ENST00000222120	RAB3D	O95716	219	FALSE	NA	1465	85	0.388127853881279	439	54	0.246575342465753	0.471684995575781	0.00018354902739726	0.00026418597716895	0.00317247501837272
ENSG00000105538	ENST00000222145	RASIP1	Q5U651	963	FALSE	NA	6098	207	0.214953271028037	2309	128	0.132917964693666	0.612346004837652	0.000273356252336449	0.000111325372793354	0.00254981438257602
ENSG00000105549	ENST00000342640	THEG	Q9P2T0	379	FALSE	NA	2476	205	0.54089709762533	797	90	0.237467018469657	0.73319422006821	NA	NA	NA
ENSG00000105550	ENST00000593756	FGF21	Q9NSA1	209	FALSE	NA	1328	109	0.521531100478469	490	54	0.258373205741627	0.744784694332887	0.00346759713397129	0.00359738297607656	0.00461206770507592
ENSG00000105556	ENST00000264819	MIER2	Q8N344	545	FALSE	NA	3567	237	0.434862385321101	1154	151	0.277064220183486	0.507778254306864	7.16273908256881e-05	0.000675803566972477	0.000194474269754929
ENSG00000105559	ENST00000263265	PLEKHA4	Q9H4M7	779	FALSE	NA	4928	349	0.44801026957638	1843	144	0.184852374839538	0.906395145652958	NA	NA	NA
ENSG00000105568	ENST00000322088	PPP2R1A	P30153	589	FALSE	NA	3826	76	0.129032258064516	1301	113	0.191850594227504	0.228700692513728	2.04991341256367e-05	0.00019365278098472	0.000179720030705164
ENSG00000105576	ENST00000425528	TNPO2	O14787	897	FALSE	NA	5965	90	0.100334448160535	1825	190	0.211817168338907	0.144924339347951	NA	NA	NA
ENSG00000105605	ENST00000391767	CACNG7	P62957	275	FALSE	NA	1815	81	0.294545454545455	579	60	0.218181818181818	0.430661157024793	5.87027272727273e-06	8.23666545454546e-06	0.00259163691894413
ENSG00000105607	ENST00000222214	GCDH	Q92947	438	FALSE	NA	2844	175	0.399543378995434	960	78	0.178082191780822	0.757329871253922	3.35875616438356e-05	0.000760092319634703	0.000100887653660996
ENSG00000105612	ENST00000222219	DNASE2	O00115	360	TRUE	2	2365	126	0.35	749	65	0.180555555555556	0.613914457635388	2.92740916666667e-05	0.000849645136111111	9.57069226200598e-05
ENSG00000105613	ENST00000251472	MAST1	Q9Y2H9	1570	FALSE	NA	10139	346	0.220382165605096	3549	294	0.187261146496815	0.41194538768264	4.66305541401274e-06	0.000691763494904459	4.29351796053829e-06
ENSG00000105618	ENST00000321030	PRPF31	Q8WWY3	499	FALSE	NA	3267	112	0.224448897795591	1046	116	0.232464929859719	0.309131017594967	NA	NA	NA
ENSG00000105619	ENST00000391759	TFPT	P0C1Z6	253	FALSE	NA	1611	106	0.41897233201581	583	60	0.237154150197628	0.639333747154976	9.1177814229249e-05	1.1968557312253e-05	0.0301111159937349
ENSG00000105639	ENST00000458235	JAK3	P52333	1124	FALSE	NA	7314	327	0.290925266903915	2462	171	0.152135231316726	0.64370181675134	4.04122482206406e-05	4.98828380782918e-05	0.000720768081303691
ENSG00000105641	ENST00000222248	SLC5A5	Q92911	643	FALSE	NA	4092	246	0.382581648522551	1514	145	0.225505443234837	0.62770755384771	1.52563437013997e-05	8.79225349922239e-05	0.000269860480912518
ENSG00000105642	ENST00000222249	KCNN1	Q92952	543	FALSE	NA	3536	137	0.252302025782689	1210	125	0.230202578268877	0.375045248868778	8.38813075506446e-06	3.73627458563536e-05	0.000413453408182832
ENSG00000105643	ENST00000222250	ARRDC2	Q8TBH0	407	FALSE	NA	2598	191	0.469287469287469	963	114	0.28009828009828	0.621034398930351	0.00066764126044226	0.00030833284029484	0.00532021245526178
ENSG00000105649	ENST00000222256	RAB3A	Q4R4R9	220	FALSE	NA	1475	52	0.236363636363636	426	49	0.222727272727273	0.306496022137669	3.81824545454545e-06	0.00149820970909091	1.15842669098413e-05
ENSG00000105650	ENST00000355502	PDE4C	Q08493	712	FALSE	NA	4670	242	0.339887640449438	1523	126	0.176966292134831	0.626365521226335	NA	NA	NA
ENSG00000105655	ENST00000338128	ISYNA1	Q9NPH2	558	FALSE	NA	3629	185	0.331541218637993	1252	132	0.236559139784946	0.483520796279132	2.25200967741935e-05	0.00112846222401434	3.57642422676346e-05
ENSG00000105662	ENST00000338797	CRTC1	Q6UUV9-2	650	FALSE	NA	NA	NA	NA	NA	NA	NA	NA	0.000336144124615385	0.000130733693846154	0.00395571173647983
ENSG00000105675	ENST00000262623	ATP4A	P20648	1035	FALSE	NA	6788	318	0.307246376811594	2228	232	0.224154589371981	0.44989636884563	0.000819625553623188	0.0004093764647343	0.00193442666025267
ENSG00000105676	ENST00000535612	ARMC6	Q6NXE6	501	FALSE	NA	3279	216	0.431137724550898	1092	102	0.203592814371257	0.70523653194123	4.63144730538922e-05	6.74150718562874e-05	0.00137126692068013
ENSG00000105677	ENST00000222284	TMEM147	Q9BVK8	224	FALSE	NA	1475	75	0.334821428571429	469	30	0.133928571428571	0.794915254237288	NA	NA	NA
ENSG00000105695	ENST00000392213	MAG	P20916	626	FALSE	NA	4054	240	0.383386581469649	1389	130	0.207667731629393	0.632537664604759	4.85511485623003e-05	0.00133423229392971	5.81291171410327e-05
ENSG00000105696	ENST00000600490	TMEM59L	Q9UK28	342	FALSE	NA	2211	104	0.304093567251462	754	52	0.152046783625731	0.682044323835369	5.81254269005848e-05	0.00139700703508772	0.000121658219557591
ENSG00000105697	ENST00000598398	HAMP	P81172	84	FALSE	NA	554	30	0.357142857142857	171	19	0.226190476190476	0.487364620938628	6.96105119047619e-05	1.37275476190476e-05	0.0603674154548136
ENSG00000105705	ENST00000247001	SUGP1	Q8IWZ8	645	FALSE	NA	4276	211	0.327131782945736	1278	129	0.2	0.488861574607871	NA	NA	NA
ENSG00000105707	ENST00000262626	HPN	P05981	417	FALSE	NA	2697	126	0.302158273381295	935	84	0.201438848920863	0.520022246941046	1.09411079136691e-05	0.000286450791366906	9.15957283012443e-05
ENSG00000105708	ENST00000344099	ZNF14	P17017	642	FALSE	NA	4297	215	0.334890965732087	1126	84	0.130841121495327	0.670706029677405	0.000380699975077882	0.000103731676012461	0.00571658184058333
ENSG00000105711	ENST00000415950	SCN1B	Q07699-2	268	FALSE	NA	NA	NA	NA	NA	NA	NA	NA	0.00200714905223881	2.47857798507463e-05	0.302163667244625
ENSG00000105722	ENST00000222329	ERF	P50548	548	FALSE	NA	3490	170	0.31021897810219	1277	150	0.273722627737226	0.41468958930277	5.55416624087591e-05	0.000507318308394161	0.000199782654950791
ENSG00000105738	ENST00000222345	SIPA1L3	O60292	1781	FALSE	NA	11656	752	0.422234699606962	3873	425	0.238629983155531	0.587931688804554	0.000246753571027513	0.000336780411566536	0.000411389027149375
ENSG00000105767	ENST00000222374	CADM4	Q8NFZ8	388	FALSE	NA	2502	90	0.231958762886598	869	59	0.152061855670103	0.529813437385685	2.62704793814433e-05	1.49870257731959e-05	0.00451773568090395
ENSG00000105771	ENST00000270066	SMG9	Q9H0W8	495	FALSE	NA	NA	NA	NA	NA	NA	NA	NA	1.2813901010101e-05	2.98819393939394e-05	0.000866298146382194
ENSG00000105771	ENST00000270066	SMG9	Q9H0W8	520	FALSE	NA	3399	151	0.290384615384615	1114	82	0.157692307692308	0.603527579847731	NA	NA	NA
ENSG00000105778	ENST00000318709	AVL9	Q8NBF6	648	FALSE	NA	4251	195	0.300925925925926	1330	95	0.146604938271605	0.642201834862385	0.000258391797839506	0.00161274697839506	0.000247250672167127
ENSG00000105784	ENST00000338056	RUNDC3B	Q96NL0	473	FALSE	NA	3115	139	0.293868921775899	939	51	0.107822410147992	0.821584364082712	NA	NA	NA
ENSG00000105793	ENST00000222511	GTPBP10	A4D1E9	387	FALSE	NA	2561	144	0.372093023255814	761	50	0.129198966408269	0.855790706755174	0.00432868441085271	0.000595596080103359	0.0187798936384102
ENSG00000105810	ENST00000265734	CDK6	Q00534	326	FALSE	NA	2135	48	0.147239263803681	681	49	0.150306748466258	0.31245997227931	1.85459601226994e-05	3.82483374233129e-05	0.00148737048618653
ENSG00000105821	ENST00000379263	DNAJC2	Q99543	621	FALSE	NA	4139	166	0.26731078904992	1124	65	0.104669887278583	0.69353058152285	1.76143977455717e-05	6.47172141706924e-05	0.000438284774801799
ENSG00000105825	ENST00000222543	TFPI2	P48307	235	FALSE	NA	1560	108	0.459574468085106	459	37	0.157446808510638	0.858835758835759	NA	NA	NA
ENSG00000105829	ENST00000222547	BET1	O15155	118	FALSE	NA	780	31	0.26271186440678	231	9	0.076271186440678	1.02008547008547	5.51431355932203e-06	1.67528813559322e-06	0.0278945871154066
ENSG00000105849	ENST00000222567	TWISTNB	Q3B726	338	FALSE	NA	2243	119	0.35207100591716	656	48	0.142011834319527	0.725070589983653	1.96506124260355e-05	0.000203734426035503	0.000285361230878932
ENSG00000105855	ENST00000222573	ITGB8	P26012	769	FALSE	NA	5102	257	0.334200260078023	1461	119	0.154746423927178	0.61843765338358	3.71666033810143e-05	0.00069193099609883	6.98495716956312e-05
ENSG00000105865	ENST00000265720	DUS4L	O95620	317	FALSE	NA	2115	91	0.287066246056782	601	34	0.107255520504732	0.760547907106105	0.000131316769716088	1.04960252365931e-05	0.0394671769142257
ENSG00000105866	ENST00000222584	SP4	Q02446	784	FALSE	NA	5086	242	0.308673469387755	1687	101	0.128826530612245	0.794753993684858	3.82025433673469e-05	9.98539413265306e-06	0.00487990090722392
ENSG00000105875	ENST00000354475	WDR91	A4D1P6	747	FALSE	NA	4905	256	0.342704149933066	1547	134	0.179384203480589	0.602540812755793	NA	NA	NA
ENSG00000105879	ENST00000440859	CBLL1	Q75N03	491	FALSE	NA	3245	136	0.276985743380855	1002	86	0.175152749490835	0.488307593077006	5.50219755600815e-06	1.73472219959267e-05	0.00064598844729632
ENSG00000105880	ENST00000222598	DLX5	P56178	289	FALSE	NA	1884	108	0.373702422145329	602	58	0.200692041522491	0.594992312760817	4.21263702422145e-05	1.13707162629758e-05	0.0128194199579064
ENSG00000105887	ENST00000393085	MTPN	P58546	118	FALSE	NA	773	13	0.110169491525424	246	15	0.127118644067797	0.275808538163001	1.11669491525424e-06	0.000747158720338983	1.26660051918748e-05
ENSG00000105894	ENST00000348225	PTN	P21246	168	FALSE	NA	1108	36	0.214285714285714	316	17	0.101190476190476	0.603949883202378	2.84829226190476e-05	1.61798214285714e-06	0.104785585436915
ENSG00000105926	ENST00000222644	MPP6	Q9NZW5	540	FALSE	NA	3572	114	0.211111111111111	1056	86	0.159259259259259	0.391885205343889	1.27204259259259e-05	0.000882785648148148	2.66841042972156e-05
ENSG00000105928	ENST00000342947	DFNA5	O60443	496	FALSE	NA	3238	221	0.445564516129032	1055	99	0.199596774193548	0.727331998178199	0.000676658536290322	0.0019736921733871	0.000691207544081699
ENSG00000105929	ENST00000310018	ATP6V0A4	Q9HBG4	840	FALSE	NA	5614	296	0.352380952380952	1652	146	0.173809523809524	0.596590714993339	0.000984244369047619	0.0017853039202381	0.000656313736657894
ENSG00000105948	ENST00000464848	TTC26	A0AVF1	554	FALSE	NA	3693	162	0.292418772563177	1033	66	0.11913357400722	0.686581493242744	1.23698231046931e-05	7.06077310469314e-05	0.000316228835269421
ENSG00000105954	ENST00000222674	NPVF	Q9HCQ7	180	FALSE	NA	NA	NA	NA	NA	NA	NA	NA	0.00655370210555556	0.00150631486111111	0.0241712121960467
ENSG00000105954	ENST00000222674	NPVF	Q9HCQ7	196	FALSE	NA	1303	72	0.36734693877551	366	26	0.13265306122449	0.777849932109334	NA	NA	NA
ENSG00000105967	ENST00000265440	TFEC	A2T7L8	347	FALSE	NA	2287	127	0.365994236311239	689	60	0.172910662824208	0.637684011077102	0.000139524406340058	6.72486051873199e-05	0.00597912217242596
ENSG00000105968	ENST00000308153	H2AFV	Q5BJ65	128	FALSE	NA	823	18	0.140625	289	15	0.1171875	0.42138517618469	0.000221657796875	3.024296875e-06	0.572596411549689
ENSG00000105971	ENST00000222693	CAV2	Q2QLF3	162	FALSE	NA	1087	56	0.345679012345679	322	20	0.123456790123457	0.829438822447102	0.000955542425925926	2.8727e-05	0.205326349308309
ENSG00000105974	ENST00000341049	CAV1	Q2QLF2	178	FALSE	NA	1204	56	0.314606741573034	338	23	0.129213483146067	0.683518705763397	1.36508314606742e-05	7.35499382022472e-05	0.00104269379771507
ENSG00000105976	ENST00000318493	MET	P08581-2	1408	FALSE	NA	NA	NA	NA	NA	NA	NA	NA	4.7137375e-05	0.00113658233948864	2.94551904658619e-05
ENSG00000105989	ENST00000265441	WNT2	P09544	360	FALSE	NA	2407	127	0.352777777777778	704	56	0.155555555555556	0.663303460146003	3.09306277777778e-05	1.02961361111111e-05	0.00834472364842846
ENSG00000105996	ENST00000222718	HOXA2	O43364	376	FALSE	NA	2473	115	0.305851063829787	777	63	0.167553191489362	0.573527429572719	1.29415904255319e-05	4.67099734042553e-06	0.00736868830437479
ENSG00000106003	ENST00000222725	LFNG	Q8NES3	379	FALSE	NA	2453	125	0.329815303430079	882	89	0.234828496042216	0.504999610657897	2.12553430079156e-05	0.000256726693931398	0.000218452932846613
ENSG00000106006	ENST00000222728	HOXA6	P31267	233	FALSE	NA	1532	107	0.459227467811159	468	41	0.175965665236052	0.79723619690505	8.87251502145923e-06	0.00018410013304721	0.000206841043410045
ENSG00000106009	ENST00000340611	BRAT1	Q6PJG6	821	FALSE	NA	5237	415	0.505481120584653	1928	227	0.276492082825822	0.673049018379053	0.000429695408038977	0.00124024228014616	0.000421998612481799
ENSG00000106025	ENST00000222747	TSPAN12	Q5R8B5	305	FALSE	NA	2016	99	0.324590163934426	586	36	0.118032786885246	0.799355158730159	1.3448331147541e-05	0.00263519032131148	1.67323356691698e-05
ENSG00000106031	ENST00000222753	HOXA13	P31271	388	FALSE	NA	2504	99	0.255154639175258	871	56	0.144329896907216	0.614937528525787	5.31811932989691e-05	8.13049664948454e-05	0.00168581252895049
ENSG00000106034	ENST00000310396	CPED1	A4D0V7	1026	FALSE	NA	6782	370	0.360623781676413	2007	159	0.154970760233918	0.688643078515271	0.000556869109161793	0.00127913040838207	0.000424317499435846
ENSG00000106038	ENST00000496902	EVX1	P49640	407	FALSE	NA	2599	157	0.385749385749386	952	89	0.218673218673219	0.646160364185015	2.01412162162162e-05	3.04282874692875e-05	0.00162634909309997
ENSG00000106049	ENST00000265395	HIBADH	P31937	336	FALSE	NA	2184	111	0.330357142857143	720	48	0.142857142857143	0.762362637362637	8.64715178571429e-06	0.000519151592261905	4.95723622433447e-05
ENSG00000106078	ENST00000395542	COBL	O75128-2	1343	FALSE	NA	NA	NA	NA	NA	NA	NA	NA	0.00149999270960536	0.00135053298585257	0.000827004627392005
ENSG00000106080	ENST00000222803	FKBP14	Q5R941	211	FALSE	NA	1416	69	0.327014218009479	388	26	0.123222748815166	0.727183833116037	8.9001990521327e-06	0.000123995516587678	0.000340181962401358
ENSG00000106086	ENST00000449726	PLEKHA8	Q96JA3	519	FALSE	NA	3439	140	0.269749518304432	1002	79	0.152215799614644	0.516340855635838	NA	NA	NA
ENSG00000106089	ENST00000222812	STX1A	Q16623	288	FALSE	NA	1951	65	0.225694444444444	550	54	0.1875	0.339332156349071	NA	NA	NA
ENSG00000106100	ENST00000222823	NOD1	Q9Y239	953	FALSE	NA	6275	392	0.411332633788038	2005	196	0.205666316894019	0.639043824701195	NA	NA	NA
ENSG00000106105	ENST00000389266	GARS	P41250	739	FALSE	NA	4871	211	0.285520974289581	1508	121	0.163734776725304	0.539858939142267	0.00092115048579161	0.000274525454668471	0.0045404984063833
ENSG00000106125	ENST00000265299	FAM188B	Q4G0A6	757	FALSE	NA	4964	324	0.428005284015852	1585	143	0.1889035667107	0.723446577596457	0.00140266801981506	0.00039129679656539	0.00473535697002847
ENSG00000106144	ENST00000310447	CASP2	P42575	452	FALSE	NA	2992	140	0.309734513274336	916	90	0.199115044247788	0.476232917409388	0.000118247137168142	7.81106216814159e-05	0.0033492078915463
ENSG00000106236	ENST00000265634	NPTX2	P47972	431	FALSE	NA	2797	131	0.303944315545244	961	80	0.185614849187935	0.562616195924205	4.24072853828306e-05	3.88787935034803e-05	0.0025307568636676
ENSG00000106244	ENST00000350498	PDAP1	Q13442	181	FALSE	NA	1189	44	0.243093922651934	348	38	0.209944751381215	0.338896020539153	2.2704364640884e-05	6.78008287292818e-06	0.0185010244018954
ENSG00000106245	ENST00000403633	BUD31	O70454	144	FALSE	NA	960	35	0.243055555555556	265	23	0.159722222222222	0.420063405797101	4.57559027777778e-06	1.25291944444444e-05	0.0025360714629708
ENSG00000106261	ENST00000324306	ZKSCAN1	P17029	563	FALSE	NA	3721	153	0.271758436944938	1108	83	0.147424511545293	0.548900250288982	2.06889094138544e-05	1.03734653641208e-05	0.00354246315598812
ENSG00000106263	ENST00000360876	EIF3B	P55884	814	FALSE	NA	5432	200	0.245700245700246	1583	175	0.214987714987715	0.333052808752367	0.000750649250614251	0.000308072515970516	0.00299336512914183
ENSG00000106278	ENST00000393386	PTPRZ1	P23471	2315	FALSE	NA	15287	742	0.320518358531317	4656	290	0.125269978401728	0.779285532219172	NA	NA	NA
ENSG00000106299	ENST00000223023	WASL	O00401	505	FALSE	NA	3277	108	0.213861386138614	1087	77	0.152475247524752	0.465249733482874	6.22138217821782e-06	0.0010182399960396	1.20988850542648e-05
ENSG00000106302	ENST00000223026	HYAL4	Q2M3T9	481	FALSE	NA	3161	188	0.390852390852391	939	64	0.133056133056133	0.87260756089845	0.000472642305613306	1.66620436590437e-05	0.0589738183443697
ENSG00000106304	ENST00000340011	SPAM1	P38567-2	511	FALSE	NA	NA	NA	NA	NA	NA	NA	NA	8.00807436399217e-05	0.000640007716242661	0.000244862335334312
ENSG00000106305	ENST00000223029	AIMP2	Q13155	320	FALSE	NA	2117	176	0.55	662	83	0.259375	0.663088821986102	4.956551875e-05	0.001199288296875	0.000129153470852133
ENSG00000106328	ENST00000265825	FSCN3	Q9NQT6	498	FALSE	NA	3272	225	0.451807228915663	1028	71	0.142570281124498	0.995643789386687	0.000206786580321285	1.07023192771084e-05	0.0387985151890256
ENSG00000106331	ENST00000341640	PAX4	O43316-4	343	FALSE	NA	NA	NA	NA	NA	NA	NA	NA	0.00220843083090379	0.000214829594752187	0.0299706093029621
ENSG00000106333	ENST00000223061	PCOLCE	Q15113	449	FALSE	NA	2873	169	0.376391982182628	1030	101	0.224944320712695	0.599883517763541	5.41797416481069e-05	3.27606859688196e-05	0.00368330431690402
ENSG00000106336	ENST00000427939	FBXO24	O75426-3	618	FALSE	NA	NA	NA	NA	NA	NA	NA	NA	0.00050035586407767	1.22551634304207e-05	0.0660649957963257
ENSG00000106341	ENST00000342032	PPP1R17	O96001	155	FALSE	NA	1041	60	0.387096774193548	294	24	0.154838709677419	0.706051873198847	NA	NA	NA
ENSG00000106344	ENST00000223073	RBM28	Q9NW13	759	FALSE	NA	5041	275	0.36231884057971	1461	90	0.118577075098814	0.885571645837466	NA	NA	NA
ENSG00000106346	ENST00000306177	USP42	Q9H9J4-2	1316	FALSE	NA	NA	NA	NA	NA	NA	NA	NA	0.000639780154255319	0.000336531161094225	0.00144460658808573
ENSG00000106351	ENST00000300176	AGFG2	O95081	481	FALSE	NA	3111	154	0.32016632016632	1107	87	0.180873180873181	0.629867322847737	0.000458893600831601	2.01169230769231e-05	0.047424784919721
ENSG00000106366	ENST00000223095	SERPINE1	P05121	402	FALSE	NA	2664	158	0.393034825870647	840	77	0.191542288557214	0.647010647010647	NA	NA	NA
ENSG00000106367	ENST00000337619	AP1S1	P61967	158	FALSE	NA	1051	23	0.145569620253165	300	36	0.227848101265823	0.182366000634317	2.40812025316456e-06	8.79384367088608e-05	0.000173317470670438
ENSG00000106397	ENST00000223127	PLOD3	O60568	738	FALSE	NA	4810	339	0.459349593495935	1583	159	0.215447154471545	0.70167889224493	6.38733170731707e-05	0.000141032856368564	0.000613681182915753
ENSG00000106410	ENST00000467773	NOBOX	O60393	691	FALSE	NA	4451	245	0.354558610709117	1531	79	0.114327062228654	1.06673511001652	NA	NA	NA
ENSG00000106443	ENST00000403050	PHF14	O94880	888	FALSE	NA	5929	193	0.217342342342342	1641	110	0.123873873873874	0.485614621506003	NA	NA	NA
ENSG00000106477	ENST00000223208	CEP41	Q9BYV8	373	FALSE	NA	2443	143	0.383378016085791	772	51	0.136729222520107	0.886052988530656	8.43648927613941e-05	2.49507506702413e-06	0.0906503135521602
ENSG00000106479	ENST00000223210	ZNF862	O60290	1169	FALSE	NA	7672	456	0.390076988879384	2427	225	0.192472198460222	0.641126173096976	NA	NA	NA
ENSG00000106483	ENST00000436072	SFRP4	Q6FHJ7	346	FALSE	NA	2306	138	0.398843930635838	679	71	0.205202312138728	0.572309834723868	0.00193163519364162	0.00302531612427746	0.00184534787305844
ENSG00000106511	ENST00000262041	MEOX2	P50222	304	FALSE	NA	2018	109	0.358552631578947	608	55	0.180921052631579	0.597098837733129	0.000240310523026316	9.06770394736842e-06	0.0871769905724973
ENSG00000106524	ENST00000306999	ANKMY2	Q8IV38	441	FALSE	NA	2940	159	0.360544217687075	835	71	0.160997732426304	0.636030468525438	8.45157732426304e-05	0.00168563600680272	0.000113693432948116
ENSG00000106536	ENST00000403058	POU6F2	P78424	691	FALSE	NA	4475	251	0.363241678726483	1525	142	0.205499276410999	0.602368400346211	NA	NA	NA
ENSG00000106537	ENST00000262067	TSPAN13	O95857	204	FALSE	NA	1329	48	0.235294117647059	440	47	0.230392156862745	0.338120167138946	3.06846568627451e-06	0.00409213453921569	3.67570966154325e-06
ENSG00000106546	ENST00000242057	AHR	P35869	848	FALSE	NA	5651	286	0.337264150943396	1624	135	0.159198113207547	0.608825707675469	0.000212463159198113	0.000103695231132075	0.0024161784063198
ENSG00000106571	ENST00000395925	GLI3	P10071	1580	FALSE	NA	10463	634	0.40126582278481	3300	358	0.226582278481013	0.558552430298413	0.00066673014113924	0.000236456205696203	0.00178460574018099
ENSG00000106603	ENST00000395879	COA1	Q9GZY4	146	TRUE	4	966	45	0.308219178082192	283	24	0.164383561643836	0.549301242236025	1.1000198630137e-05	1.74296712328767e-05	0.00432273364351805
ENSG00000106609	ENST00000341567	TMEM248	Q9NWD8	314	FALSE	NA	2079	98	0.312101910828025	638	67	0.213375796178344	0.448866777224986	NA	NA	NA
ENSG00000106615	ENST00000262187	RHEB	Q15382	184	FALSE	NA	1218	21	0.114130434782609	363	25	0.135869565217391	0.250344827586207	1.48235869565217e-06	2.01913043478261e-06	0.00398998356926188
ENSG00000106617	ENST00000287878	PRKAG2	Q9UGJ0	569	FALSE	NA	3730	173	0.304042179261863	1203	110	0.193321616871705	0.50723616865708	0.00013556690685413	5.55352934973638e-05	0.00429014873849059
ENSG00000106636	ENST00000223369	YKT6	O15498	198	FALSE	NA	1298	60	0.303030303030303	407	31	0.156565656565657	0.60688901038819	NA	NA	NA
ENSG00000106638	ENST00000305632	TBL2	Q9Y4P3	447	FALSE	NA	2951	187	0.41834451901566	936	94	0.210290827740492	0.630986971599963	0.000194100161073826	5.58410425055928e-05	0.00777615403974775
ENSG00000106682	ENST00000265753	EIF4H	Q15056	248	FALSE	NA	1634	43	0.173387096774194	519	52	0.209677419354839	0.262651821862348	4.85229435483871e-06	9.10189919354839e-06	0.00214962862449334
ENSG00000106689	ENST00000373615	LHX2	P50458	406	FALSE	NA	2675	90	0.221674876847291	860	85	0.20935960591133	0.34040681693238	1.88932290640394e-05	0.00108253651231527	4.29870460962425e-05
ENSG00000106701	ENST00000481272	FSD1L	Q9BXM9	530	FALSE	NA	3530	38	0.0716981132075472	1004	20	0.0377358490566038	0.540396600566572	0.000109528660377358	3.96351320754717e-05	0.00521400684057495
ENSG00000106723	ENST00000375859	SPIN1	Q5R997	262	FALSE	NA	1745	21	0.0801526717557252	512	32	0.122137404580153	0.192550143266476	8.19370229007634e-07	9.13162099236641e-05	3.42476685016056e-05
ENSG00000106789	ENST00000343933	CORO2A	Q92828	525	FALSE	NA	3462	194	0.36952380952381	1079	114	0.217142857142857	0.530385032482998	2.52231142857143e-05	0.000215996775238095	0.000222429372651166
ENSG00000106804	ENST00000223642	C5	P01031	1676	TRUE	1	11018	517	0.308472553699284	3304	214	0.127684964200477	0.724459380826278	0.000387311771479714	0.000523730588305489	0.000441243928787934
ENSG00000106809	ENST00000262551	OGN	P20774	298	FALSE	NA	1961	78	0.261744966442953	591	41	0.13758389261745	0.573351077722914	5.80405033557047e-06	1.01168020134228e-05	0.00192518139156851
ENSG00000106819	ENST00000375544	ASPN	Q9BXN1	380	FALSE	NA	2543	104	0.273684210526316	721	44	0.115789473684211	0.670146212419118	2.96677578947368e-05	0.00270516452105263	2.88607389620181e-05
ENSG00000106823	ENST00000344604	ECM2	O94769	699	FALSE	NA	4623	240	0.343347639484979	1353	103	0.147353361945637	0.681942755618278	0.000971812762517883	0.0013356365193133	0.00104091948298005
ENSG00000106852	ENST00000394319	LHX6	Q9UPM6-3	392	FALSE	NA	NA	NA	NA	NA	NA	NA	NA	9.09778316326531e-06	8.36382602040816e-05	0.000277488202909813
ENSG00000106927	ENST00000265132	AMBP	P02760	352	FALSE	NA	2307	157	0.446022727272727	727	71	0.201704545454545	0.696832054311129	6.21650198863636e-05	6.75394943181818e-05	0.00261484294359267
ENSG00000106948	ENST00000307564	AKNA	Q7Z591	1439	FALSE	NA	9272	633	0.439888811674774	3215	254	0.176511466296039	0.864126945574857	0.000912648373870744	0.000468961812369701	0.00135240015197105
ENSG00000106976	ENST00000372923	DNM1	Q05193	864	FALSE	NA	5699	130	0.150462962962963	1817	126	0.145833333333333	0.32894938404677	2.24064618055556e-05	0.000788834701388889	3.28755882846946e-05
ENSG00000106991	ENST00000373203	ENG	P17813	658	FALSE	NA	4290	243	0.369300911854103	1461	139	0.211246200607903	0.595366503999598	8.2065594224924e-05	0.000383862411854103	0.000324907425709599
ENSG00000106993	ENST00000381854	CDC37L1	Q7L3B6	337	FALSE	NA	2274	112	0.332344213649852	589	45	0.13353115727003	0.644659435160754	1.53755341246291e-05	0.00040123746884273	0.000113710044258177
ENSG00000107021	ENST00000372648	TBC1D13	Q9NVG8	400	FALSE	NA	2665	100	0.25	789	62	0.155	0.477516189553955	NA	NA	NA
ENSG00000107036	ENST00000414202	KIAA1432	Q4ADV7	1423	FALSE	NA	9390	484	0.340126493323963	2852	249	0.174982431482783	0.590377698226345	NA	NA	NA
ENSG00000107130	ENST00000372398	NCS1	P62168	190	FALSE	NA	1276	19	0.1	363	27	0.142105263157895	0.200191570881226	1.90754210526316e-06	0.00174850718947368	5.74186674856096e-06
ENSG00000107164	ENST00000319725	FUBP3	Q96I24	572	FALSE	NA	3773	159	0.277972027972028	1179	95	0.166083916083916	0.52299859109741	1.15549318181818e-05	0.000103227183566434	0.000195693896260043
ENSG00000107165	ENST00000388918	TYRP1	P17643	537	FALSE	NA	3553	273	0.508379888268156	1087	96	0.17877094972067	0.87001301716859	4.85667783985102e-05	0.000182806966480447	0.000494734581825031
ENSG00000107175	ENST00000353704	CREB3	O43889-2	371	FALSE	NA	NA	NA	NA	NA	NA	NA	NA	3.47000080862534e-05	2.35553935309973e-05	0.0039706837831995
ENSG00000107187	ENST00000371746	LHX3	Q9UBR4-2	402	FALSE	NA	NA	NA	NA	NA	NA	NA	NA	1.70184825870647e-05	0.00036838818159204	0.000114918273479116
ENSG00000107242	ENST00000265382	PIP5K1B	O14986	540	FALSE	NA	3554	111	0.205555555555556	1068	77	0.142592592592593	0.433197640850989	NA	NA	NA
ENSG00000107282	ENST00000265381	APBA1	Q02410	837	FALSE	NA	5548	293	0.350059737156511	1691	191	0.228195937873357	0.467564369217528	0.000157971896057348	2.79175519713262e-05	0.00676047232856587
ENSG00000107338	ENST00000377707	SHB	Q15464	509	FALSE	NA	3294	203	0.398821218074656	1098	114	0.223968565815324	0.593567251461988	NA	NA	NA
ENSG00000107341	ENST00000263228	UBE2R2	Q29503	238	FALSE	NA	1593	25	0.105042016806723	445	43	0.180672268907563	0.16241113008949	1.03828991596639e-06	1.22852394957983e-05	0.000355106033840017
ENSG00000107362	ENST00000377041	ABHD17B	Q5VST6-2	293	FALSE	NA	NA	NA	NA	NA	NA	NA	NA	5.5942252559727e-06	1.19757167235495e-05	0.00159430282154379
ENSG00000107371	ENST00000327304	EXOSC3	Q9NQT5	275	FALSE	NA	1773	112	0.407272727272727	598	61	0.221818181818182	0.619270847780459	0.000289679374545455	0.00195538042181818	0.000538708239096607
ENSG00000107438	ENST00000329399	PDLIM1	O00151	329	FALSE	NA	2174	114	0.346504559270517	669	57	0.173252279635258	0.615455381784729	0.000773433364741641	0.000599350449848024	0.00392234842170241
ENSG00000107443	ENST00000465148	CCNJ	Q5T5M9-3	383	FALSE	NA	NA	NA	NA	NA	NA	NA	NA	5.91394778067885e-06	0.00020801644386423	7.42302706170228e-05
ENSG00000107447	ENST00000371174	DNTT	P04053	509	FALSE	NA	3372	206	0.404715127701375	992	86	0.168958742632613	0.704681508455406	NA	NA	NA
ENSG00000107485	ENST00000379328	GATA3	P23771-2	444	FALSE	NA	NA	NA	NA	NA	NA	NA	NA	7.65511936936937e-06	0.000228217135135135	7.55476131567109e-05
ENSG00000107518	ENST00000355044	ATRNL1	Q5VV63	1379	FALSE	NA	9114	402	0.291515591007977	2659	175	0.126903553299492	0.670189034139001	0.000809684662073967	0.000620927022480058	0.000945607886726543
ENSG00000107562	ENST00000395794	CXCL12	P48061-4	140	FALSE	NA	NA	NA	NA	NA	NA	NA	NA	5.36115071428571e-05	4.71005928571429e-05	0.00813024451509894
ENSG00000107581	ENST00000369144	EIF3A	Q14152	1382	FALSE	NA	9126	392	0.283646888567294	2665	188	0.136034732272069	0.608898587621992	2.50844305354559e-05	0.000681676115050651	2.66267478678975e-05
ENSG00000107614	ENST00000377799	TRDMT1	O14717	391	FALSE	NA	2575	155	0.396419437340153	776	64	0.163682864450128	0.729854368932039	NA	NA	NA
ENSG00000107625	ENST00000373585	DDX50	Q9BQ39	737	FALSE	NA	4809	173	0.234735413839891	1488	101	0.137042062415197	0.529996355842696	4.28647421981004e-05	0.00217477096065129	2.67435590476176e-05
ENSG00000107651	ENST00000369075	SEC23IP	Q9Y6Y8	1000	FALSE	NA	6570	345	0.345	2015	137	0.137	0.772339432723394	NA	NA	NA
ENSG00000107672	ENST00000369023	NSMCE4A	Q9NXX6	385	FALSE	NA	2543	102	0.264935064935065	789	42	0.109090909090909	0.753496994550868	NA	NA	NA
ENSG00000107679	ENST00000368990	PLEKHA1	Q9HB21	404	FALSE	NA	2681	124	0.306930693069307	794	70	0.173267326732673	0.524623008472318	NA	NA	NA
ENSG00000107719	ENST00000263563	PALD1	Q9ULE6	856	FALSE	NA	5617	358	0.418224299065421	1817	185	0.216121495327103	0.625981937073267	0.000635688434579439	0.00155586369392523	0.000477308313581772
ENSG00000107731	ENST00000335350	UNC5B	Q8IZJ1	945	FALSE	NA	6142	441	0.466666666666667	2065	235	0.248677248677249	0.630929699245516	NA	NA	NA
ENSG00000107742	ENST00000373109	SPOCK2	Q92563	424	FALSE	NA	2823	145	0.341981132075472	826	90	0.212264150943396	0.471405518164285	NA	NA	NA
ENSG00000107758	ENST00000394829	PPP3CB	P16298-4	525	FALSE	NA	NA	NA	NA	NA	NA	NA	NA	2.90850285714286e-06	7.74916380952381e-06	0.000714916548204613
ENSG00000107771	ENST00000372088	CCSER2	Q9H7U1-3	1047	FALSE	NA	NA	NA	NA	NA	NA	NA	NA	0.000265982618911175	0.000271977852913085	0.000934056259507979
ENSG00000107779	ENST00000372037	BMPR1A	P36894	532	FALSE	NA	3507	142	0.266917293233083	1043	77	0.144736842105263	0.548461518521399	0.000676371836466165	3.79647932330827e-05	0.0334882801718334
ENSG00000107789	ENST00000371996	MINPP1	Q9UNW1	487	FALSE	NA	3180	156	0.320328542094456	1010	78	0.160164271047228	0.635220125786164	6.88464887063655e-06	2.75212895277207e-05	0.000513669825789268
ENSG00000107798	ENST00000336233	LIPA	P38571	399	FALSE	NA	2675	128	0.320802005012531	761	59	0.147869674185464	0.617189925550451	0.00106121271428571	1.12707393483709e-05	0.235981057318052
ENSG00000107807	ENST00000370196	TLX1	P31314	257	FALSE	NA	NA	NA	NA	NA	NA	NA	NA	0.000101349972762646	5.39729571984436e-06	0.0730658261361944
ENSG00000107807	ENST00000370196	TLX1	P31314	330	FALSE	NA	2124	76	0.23030303030303	750	51	0.154545454545455	0.526199180237066	NA	NA	NA
ENSG00000107819	ENST00000224807	SFXN3	Q9BWM7	325	FALSE	NA	2123	115	0.353846153846154	706	52	0.16	0.73544331316352	3.90031292307692e-05	6.91770738461538e-05	0.00173481793504683
ENSG00000107821	ENST00000370200	KAZALD1	Q96I82	304	FALSE	NA	1952	118	0.388157894736842	689	56	0.184210526315789	0.743760977751756	0.00223770731907895	2.35133453947368e-05	0.313051129709647
ENSG00000107831	ENST00000320185	FGF8	P55075-4	244	FALSE	NA	NA	NA	NA	NA	NA	NA	NA	1.06888975409836e-05	2.04126598360656e-05	0.00214606805222804
ENSG00000107859	ENST00000370002	PITX3	O75364	302	FALSE	NA	1923	84	0.278145695364238	704	44	0.145695364238411	0.698907956318253	4.72801324503311e-06	0.00202383866225166	7.73563292806177e-06
ENSG00000107862	ENST00000369983	GBF1	Q92538	1859	FALSE	NA	12181	551	0.296395911780527	3954	300	0.161377084454008	0.596189147032263	6.31841925766541e-05	0.000577002018827326	5.8904939953381e-05
ENSG00000107872	ENST00000224862	FBXL15	Q9H469	300	FALSE	NA	1896	69	0.23	734	54	0.18	0.49466713548992	1.737698e-05	6.93818333333333e-06	0.00834847738721231
ENSG00000107874	ENST00000369937	CUEDC2	Q9H467	287	FALSE	NA	1897	80	0.278745644599303	586	42	0.146341463414634	0.588397720711901	1.53935609756098e-05	0.000400404891986063	0.000133954659480483
ENSG00000107882	ENST00000369902	SUFU	Q9UMX1	484	FALSE	NA	3184	138	0.285123966942149	1014	77	0.159090909090909	0.570759642367683	NA	NA	NA
ENSG00000107902	ENST00000368842	LHPP	Q9H008	270	FALSE	NA	1749	111	0.411111111111111	595	59	0.218518518518519	0.640026746518592	0.00338643693703704	3.39431888888889e-05	0.369510332901243
ENSG00000107954	ENST00000369780	NEURL	O76050	574	FALSE	NA	3725	168	0.292682926829268	1316	129	0.224738675958188	0.460096769158733	NA	NA	NA
ENSG00000107960	ENST00000224950	OBFC1	Q9H668	368	FALSE	NA	2452	125	0.339673913043478	711	54	0.146739130434783	0.671220772158782	0.004954751	0.000547081679347826	0.0246105797193923
ENSG00000107968	ENST00000263056	MAP3K8	P41279	467	FALSE	NA	3086	114	0.244111349036403	934	90	0.19271948608137	0.383365737740333	8.13044967880086e-06	0.00112230841970021	1.55126310914654e-05
ENSG00000107984	ENST00000373970	DKK1	O94907	266	FALSE	NA	1736	93	0.349624060150376	553	41	0.154135338345865	0.722560975609756	3.30132969924812e-05	0.00196211486842105	6.3253248353065e-05
ENSG00000108021	ENST00000328090	FAM208B	Q5VWN6	2430	FALSE	NA	15953	889	0.365843621399177	4900	363	0.149382716049383	0.752226884102906	0.00167640092345679	0.00039823496255144	0.0017323364046524
ENSG00000108039	ENST00000502935	XPNPEP1	Q9NQW7-3	666	FALSE	NA	NA	NA	NA	NA	NA	NA	NA	2.82375870870871e-05	3.38991141141141e-05	0.00125073414211694
ENSG00000108055	ENST00000361804	SMC3	Q5R4K5	1217	FALSE	NA	8137	124	0.101889893179951	2201	160	0.131470829909614	0.209631928229077	2.01691618734593e-06	0.000867539854560394	1.91032754586582e-06
ENSG00000108061	ENST00000369452	SHOC2	Q5RAV5	582	FALSE	NA	3816	99	0.170103092783505	1169	65	0.111683848797251	0.466582002902758	6.17070446735395e-06	2.38739226804124e-05	0.000444107369257442
ENSG00000108091	ENST00000263102	CCDC6	Q16204	474	FALSE	NA	3111	103	0.217299578059072	952	82	0.172995780590717	0.384379581500733	0.00107723374261603	0.0025578601371308	0.000888494641917901
ENSG00000108094	ENST00000537177	CUL2	Q13617-2	764	FALSE	NA	NA	NA	NA	NA	NA	NA	NA	1.00153219895288e-05	0.000629060886125654	2.08390959998422e-05
ENSG00000108100	ENST00000374704	CCNY	Q8ND76	341	FALSE	NA	2267	88	0.258064516129032	684	56	0.164222873900293	0.474131955384712	1.17663841642229e-05	0.00108104547214076	3.19186623481693e-05
ENSG00000108106	ENST00000264552	UBE2S	Q16763	222	FALSE	NA	1430	94	0.423423423423423	513	62	0.279279279279279	0.543898037446425	0.000255346509009009	0.00292559673873874	0.000393153808524018
ENSG00000108175	ENST00000334512	ZMIZ1	Q9ULJ6	1067	FALSE	NA	7076	288	0.26991565135895	2244	252	0.236176194939082	0.362432366954696	NA	NA	NA
ENSG00000108187	ENST00000358769	PBLD	P30039	288	FALSE	NA	1892	99	0.34375	612	45	0.15625	0.711627906976744	NA	NA	NA
ENSG00000108219	ENST00000429989	TSPAN14	Q8NG11	270	FALSE	NA	1793	63	0.233333333333333	542	55	0.203703703703704	0.346255640622623	NA	NA	NA
ENSG00000108231	ENST00000371418	LGI1	O95970	557	FALSE	NA	3699	99	0.177737881508079	1069	87	0.156193895870736	0.328858685012725	4.99787612208259e-06	0.0017891243464991	5.01521743500107e-06
ENSG00000108239	ENST00000225235	TBC1D12	O60347	775	FALSE	NA	5066	225	0.290322580645161	1623	102	0.131612903225806	0.706700959104526	1.10720709677419e-05	0.000719994655483871	1.98425683793193e-05
ENSG00000108255	ENST00000225387	CRYBA1	P05813	215	FALSE	NA	1448	75	0.348837209302326	382	37	0.172093023255814	0.534754367627296	0.000106805139534884	0.00101895622790698	0.00048752642876557
ENSG00000108262	ENST00000394869	GIT1	Q9Y2X7-3	770	FALSE	NA	NA	NA	NA	NA	NA	NA	NA	6.6493038961039e-06	0.000584322753246753	1.47785783753026e-05
ENSG00000108309	ENST00000426726	RUNDC3A	Q59EK9	446	FALSE	NA	2920	74	0.165919282511211	942	46	0.103139013452915	0.518969624776653	NA	NA	NA
ENSG00000108312	ENST00000302904	UBTF	P17480	764	FALSE	NA	5145	101	0.132198952879581	1379	157	0.205497382198953	0.17242514840331	NA	NA	NA
ENSG00000108344	ENST00000264639	PSMD3	O43242	534	FALSE	NA	3488	146	0.273408239700375	1127	97	0.181647940074906	0.48632720136196	NA	NA	NA
ENSG00000108349	ENST00000264645	CASC3	O15234	703	FALSE	NA	4538	229	0.32574679943101	1542	105	0.149359886201991	0.741081659636089	1.6745186344239e-05	9.42944950213371e-06	0.00252608709830857
ENSG00000108370	ENST00000262406	RGS9	O75916	469	FALSE	NA	NA	NA	NA	NA	NA	NA	NA	5.92638208955224e-05	3.13515053304904e-05	0.00403049519088886
ENSG00000108370	ENST00000262406	RGS9	O75916	674	FALSE	NA	4447	264	0.391691394658754	1341	124	0.183976261127596	0.64201310053171	NA	NA	NA
ENSG00000108379	ENST00000225512	WNT3	P56703	355	FALSE	NA	2343	68	0.191549295774648	730	67	0.188732394366197	0.316216612201477	6.6168e-06	1.47131577464789e-05	0.00126681665218313
ENSG00000108387	ENST00000457347	SEPT4	O43236-4	493	FALSE	NA	NA	NA	NA	NA	NA	NA	NA	0.000509135101419878	0.000962132525354969	0.00107337437746945
ENSG00000108405	ENST00000225538	P2RX1	P51575	399	FALSE	NA	2652	140	0.350877192982456	822	83	0.208020050125313	0.52281524287194	1.52495939849624e-05	1.89734260651629e-05	0.00201437176742018
ENSG00000108423	ENST00000325752	TUBD1	Q9UJT1	453	FALSE	NA	3030	146	0.322295805739514	845	59	0.130242825607064	0.690104603680707	NA	NA	NA
ENSG00000108424	ENST00000290158	KPNB1	Q14974	876	FALSE	NA	5762	64	0.0730593607305936	1777	116	0.132420091324201	0.170151647536176	2.81229257990868e-05	0.000103878823059361	0.000309050445786765
ENSG00000108439	ENST00000225573	PNPO	Q9NVS9	261	FALSE	NA	1716	74	0.283524904214559	534	32	0.122605363984674	0.719624125874126	NA	NA	NA
ENSG00000108465	ENST00000536708	CDK5RAP3	Q96JB5-4	531	FALSE	NA	NA	NA	NA	NA	NA	NA	NA	0.000138810126177024	4.74793804143126e-05	0.0055058146235043
ENSG00000108469	ENST00000317905	RECQL5	O94762	410	FALSE	NA	NA	NA	NA	NA	NA	NA	NA	0.000124743185365854	1.32183512195122e-05	0.0230173693051002
ENSG00000108469	ENST00000317905	RECQL5	O94762	991	FALSE	NA	6479	425	0.428859737638749	2096	176	0.177598385469223	0.781195190054582	NA	NA	NA
ENSG00000108506	ENST00000444766	INTS2	Q9H0H0	1204	FALSE	NA	7924	319	0.264950166112957	2446	145	0.120431893687708	0.679101463907118	0.000883139276578073	0.000113890890365449	0.00644041310227963
ENSG00000108509	ENST00000414043	CAMTA2	O94983-6	1241	FALSE	NA	NA	NA	NA	NA	NA	NA	NA	0.00069319216357776	0.000622471754230459	0.000897350715885173
ENSG00000108510	ENST00000397786	MED13	Q9UHV7	2174	FALSE	NA	14256	594	0.273229070837167	4391	307	0.141214351425943	0.595955483170467	1.70562120515179e-05	0.000591065446182153	1.32735617901974e-05
ENSG00000108511	ENST00000484302	HOXB6	P17509	224	FALSE	NA	1454	75	0.334821428571429	466	49	0.21875	0.490553855655054	1.01385803571429e-05	0.000307613700892857	0.000147137527750415
ENSG00000108528	ENST00000225665	SLC25A11	Q02978	314	FALSE	NA	2030	70	0.222929936305732	716	73	0.232484076433121	0.338214454416627	5.35398089171975e-06	1.61592611464968e-05	0.00105517785776446
ENSG00000108551	ENST00000225688	RASD1	Q9Y272	281	FALSE	NA	1884	98	0.348754448398576	569	46	0.163701067615658	0.643427490076618	NA	NA	NA
ENSG00000108556	ENST00000293780	CHRNE	Q04844	493	FALSE	NA	3200	254	0.515212981744422	1099	139	0.281947261663286	0.627576438848921	0.000115881803245436	0.000599441890466531	0.000392122024463229
ENSG00000108557	ENST00000353383	RAI1	Q7Z5J4	1906	FALSE	NA	12339	744	0.390346274921301	4208	460	0.241343126967471	0.551582997706107	NA	NA	NA
ENSG00000108559	ENST00000573584	NUP88	Q99567	741	FALSE	NA	4849	293	0.395411605937922	1494	116	0.156545209176788	0.778230136323878	3.38688798920378e-05	0.00226886447638327	2.01453153695934e-05
ENSG00000108578	ENST00000261714	BLMH	Q13867	455	FALSE	NA	3063	136	0.298901098901099	843	58	0.127472527472527	0.645344320983485	0.000668825184615385	0.000674196065934066	0.0021802937379301
ENSG00000108587	ENST00000225724	GOSR1	O95249	250	FALSE	NA	1665	90	0.36	491	30	0.12	0.884684684684685	1.0905164e-05	5.337284e-06	0.00817281898433735
ENSG00000108588	ENST00000225726	CCDC47	Q96A33	483	FALSE	NA	3277	140	0.289855072463768	872	61	0.126293995859213	0.610714517976758	5.07835010351967e-05	2.9306132505176e-05	0.00358770725106304
ENSG00000108591	ENST00000225729	DRG2	P55039	364	FALSE	NA	2374	103	0.282967032967033	768	80	0.21978021978022	0.416512215669756	3.46101565934066e-05	0.00126826959065934	7.49705334609915e-05
ENSG00000108592	ENST00000427159	FTSJ3	Q8IY81	847	FALSE	NA	5561	357	0.421487603305785	1718	143	0.168831168831169	0.7712629036132	0.00158295823848878	1.7893520661157e-05	0.104445623796916
ENSG00000108599	ENST00000225737	AKAP10	O43572	662	FALSE	NA	4394	183	0.276435045317221	1301	97	0.146525679758308	0.558594428203408	0.000590781510574018	1.66972598187311e-05	0.0534470452008984
ENSG00000108604	ENST00000448276	SMARCD2	Q92925	531	FALSE	NA	3462	122	0.229755178907721	1151	60	0.112994350282486	0.676015790487194	NA	NA	NA
ENSG00000108651	ENST00000261708	UTP6	Q9NYH9	597	FALSE	NA	3964	210	0.351758793969849	1104	68	0.113902847571189	0.860093785243664	0.000728006752093802	2.72270837520938e-05	0.0447878225558489
ENSG00000108654	ENST00000225792	DDX5	P17844	614	FALSE	NA	4075	127	0.206840390879479	1213	120	0.195439739413681	0.315032719836401	9.62087703583062e-05	1.93714462540717e-05	0.00808880278457347
ENSG00000108671	ENST00000261712	PSMD11	F1LMZ8	422	FALSE	NA	2753	74	0.175355450236967	864	76	0.180094786729858	0.305580515036228	2.91120616113744e-06	2.12571943127962e-05	0.00032452978965108
ENSG00000108679	ENST00000262776	LGALS3BP	Q08380	585	FALSE	NA	3814	229	0.391452991452991	1249	130	0.222222222222222	0.576864587955306	5.5403905982906e-05	0.00174120046666667	5.43920894852607e-05
ENSG00000108700	ENST00000394620	CCL8	P80075	99	FALSE	NA	660	37	0.373737373737374	198	26	0.262626262626263	0.426923076923077	0.00229831982828283	6.5810404040404e-05	0.352761119451321
ENSG00000108702	ENST00000225842	CCL1	P22362	96	FALSE	NA	637	37	0.385416666666667	184	16	0.166666666666667	0.667974882260597	3.71526875e-05	3.78439791666667e-05	0.0102263866004665
ENSG00000108759	ENST00000225899	KRT32	Q14532	448	FALSE	NA	2951	224	0.5	930	91	0.203125	0.775747465005344	0.00719858454464286	0.00368748578125	0.00435751350000233
ENSG00000108788	ENST00000246912	MLX	Q9UH92	298	FALSE	NA	1978	100	0.335570469798658	599	51	0.171140939597315	0.593786554055394	0.000981982674496644	0.000604458932885906	0.00545155955991439
ENSG00000108797	ENST00000264638	CNTNAP1	P78357	1384	FALSE	NA	8991	427	0.308526011560694	3003	237	0.171242774566474	0.601764915407672	1.6343938583815e-05	0.00051211811849711	2.30595320737978e-05
ENSG00000108798	ENST00000225941	ABI3	Q9P2A4	366	FALSE	NA	2333	161	0.439890710382514	858	75	0.204918032786885	0.789472781825975	0.00299155654371585	4.8993e-05	0.166833052860337
ENSG00000108799	ENST00000428826	EZH1	Q92800	747	FALSE	NA	5002	106	0.14190093708166	1411	90	0.120481927710843	0.332235994491092	NA	NA	NA
ENSG00000108813	ENST00000240306	DLX4	Q92988	240	FALSE	NA	1534	96	0.4	543	46	0.191666666666667	0.738733631880279	0.000216140620833333	3.07404666666667e-05	0.0292964296835297
ENSG00000108821	ENST00000225964	COL1A1	P02452	1464	FALSE	NA	9235	423	0.288934426229508	3589	298	0.203551912568306	0.551646239321519	0.000702597823770492	0.00073802944057377	0.000650267482443811
ENSG00000108823	ENST00000262018	SGCA	Q16586	387	FALSE	NA	2491	139	0.359173126614987	897	71	0.183462532299742	0.704977355098071	NA	NA	NA
ENSG00000108828	ENST00000355653	VAT1	Q99536	393	FALSE	NA	2543	134	0.340966921119593	885	76	0.193384223918575	0.613603907527371	NA	NA	NA
ENSG00000108839	ENST00000251535	ALOX12	P18054	663	FALSE	NA	4335	225	0.339366515837104	1389	94	0.141779788838612	0.76695133622911	0.00150635288084465	0.00358303443589744	0.000634106509985319
ENSG00000108840	ENST00000225983	HDAC5	Q9UQL6-3	1123	FALSE	NA	NA	NA	NA	NA	NA	NA	NA	0.000692500422083704	1.94255841495993e-05	0.0317443324521038
ENSG00000108846	ENST00000285238	ABCC3	O15438	1527	FALSE	NA	9924	615	0.402750491159136	3368	255	0.166994106090373	0.818502975555398	7.19423962017027e-05	0.000249811946299934	0.000188596078780598
ENSG00000108861	ENST00000226004	DUSP3	Q5RD73	185	FALSE	NA	1233	57	0.308108108108108	378	33	0.178378378378378	0.529528865295289	8.34708648648649e-06	1.89953783783784e-05	0.00237528231945082
ENSG00000108878	ENST00000226021	CACNG1	Q06432	222	FALSE	NA	1474	93	0.418918918918919	459	62	0.279279279279279	0.467096336499322	0.000571519481981982	4.14802927927928e-05	0.0620634982944774
ENSG00000108883	ENST00000426333	EFTUD2	Q15029	972	FALSE	NA	6459	186	0.191358024691358	1981	173	0.17798353909465	0.329750932292352	NA	NA	NA
ENSG00000108924	ENST00000226067	HLF	Q16534	295	FALSE	NA	1961	63	0.213559322033898	604	47	0.159322033898305	0.412859266331767	4.32767118644068e-06	3.90402101694915e-05	0.000375768259308888
ENSG00000108932	ENST00000327268	SLC16A6	O15403	523	FALSE	NA	3421	142	0.27151051625239	1103	97	0.18546845124283	0.4719967936065	0.00153038527533461	6.21521739961759e-05	0.0470806841708352
ENSG00000108947	ENST00000226091	EFNB3	Q15768	340	FALSE	NA	2150	105	0.308823529411765	815	62	0.182352941176471	0.641972993248312	1.59199676470588e-05	1.22656529411765e-05	0.00381744326866339
ENSG00000108950	ENST00000592554	FAM20A	Q96MK3	541	FALSE	NA	3547	204	0.377079482439926	1164	111	0.205175600739372	0.603113403790032	0.00193944358780037	0.000746551953789279	0.00480197451001238
ENSG00000108953	ENST00000264335	YWHAE	P62262	255	FALSE	NA	1699	33	0.129411764705882	487	39	0.152941176470588	0.242540861140037	1.45355294117647e-06	0.000107231694117647	5.31578621354511e-05
ENSG00000108960	ENST00000262065	MMD	Q15546	238	FALSE	NA	1579	57	0.239495798319328	465	37	0.15546218487395	0.453674066720298	3.80950420168067e-06	3.31658361344538e-05	0.000482614703583516
ENSG00000108961	ENST00000226105	RANGRF	Q9HD47	186	FALSE	NA	1220	73	0.39247311827957	403	31	0.166666666666667	0.777868852459016	1.30198978494624e-05	4.42832258064516e-05	0.00158072158314544
ENSG00000108984	ENST00000590474	MAP2K6	P52564	334	FALSE	NA	2211	49	0.146706586826347	666	46	0.137724550898204	0.320866025603209	5.40034131736527e-06	0.00131014867065868	1.23411082582018e-05
ENSG00000109016	ENST00000395511	DHRS7B	Q6IAN0	325	FALSE	NA	2109	117	0.36	730	65	0.2	0.623044096728307	1.91844707692308e-05	2.64400953846154e-05	0.00223256156869803
ENSG00000109046	ENST00000262394	WSB1	Q9Y6I7	421	FALSE	NA	2779	159	0.377672209026128	843	59	0.140142517814727	0.817493184354816	NA	NA	NA
ENSG00000109047	ENST00000226193	RCVRN	P35243	200	FALSE	NA	1354	69	0.345	369	45	0.225	0.417872968980798	2.812869e-05	5.0949605e-05	0.00276044240185964
ENSG00000109062	ENST00000262613	SLC9A3R1	O14745	358	FALSE	NA	2349	142	0.396648044692737	772	66	0.184357541899441	0.707096507862791	NA	NA	NA
ENSG00000109066	ENST00000335464	TMEM104	Q8NE00	496	FALSE	NA	3264	242	0.487903225806452	1080	131	0.264112903225806	0.611248316120341	NA	NA	NA
ENSG00000109072	ENST00000226218	VTN	P04004	478	TRUE	1	3153	205	0.428870292887029	964	88	0.184100418410042	0.712236542398293	0.00126141577405858	0.000262416150627615	0.0100563365772352
ENSG00000109079	ENST00000226225	TNFAIP1	Q13829	316	FALSE	NA	2085	105	0.332278481012658	642	59	0.186708860759494	0.547981953420315	1.1834414556962e-05	4.25892341772152e-05	0.00087934614700735
ENSG00000109083	ENST00000585089	IFT20	Q8IY31-2	158	FALSE	NA	NA	NA	NA	NA	NA	NA	NA	4.11733544303797e-05	1.33386518987342e-05	0.0195365208421038
ENSG00000109084	ENST00000226230	TMEM97	Q5BJF2	176	FALSE	NA	1149	57	0.323863636363636	360	28	0.159090909090909	0.637821708317792	1.24387272727273e-05	3.33380681818182e-06	0.0211993647596545
ENSG00000109089	ENST00000337231	CDR2L	Q86X02	465	FALSE	NA	3016	121	0.260215053763441	1000	47	0.101075268817204	0.853603476494159	4.82422215053763e-05	0.00126139583010753	8.22475470732641e-05
ENSG00000109111	ENST00000314616	SUPT6H	Q7KZ85	1726	FALSE	NA	11528	375	0.217265353418308	3304	266	0.154113557358053	0.404050549691369	NA	NA	NA
ENSG00000109118	ENST00000332830	PHF12	Q96QT6	1004	FALSE	NA	6584	301	0.299800796812749	2107	157	0.156374501992032	0.613538127558799	NA	NA	NA
ENSG00000109132	ENST00000226382	PHOX2B	O35690	314	FALSE	NA	2031	61	0.194267515923567	711	67	0.213375796178344	0.31872395775921	6.90163057324841e-06	0.000136875200636943	0.000160582158777824
ENSG00000109163	ENST00000226413	GNRHR	P30968	328	FALSE	NA	2181	116	0.353658536585366	647	47	0.143292682926829	0.732164632659233	2.70711280487805e-05	0.000241188106707317	0.000342197333461988
ENSG00000109171	ENST00000264313	SLAIN2	Q9P270	581	FALSE	NA	3754	170	0.292598967297762	1260	69	0.118760757314974	0.82694401334229	1.14058743545611e-05	6.92838864027539e-05	0.00028334803801211
ENSG00000109182	ENST00000226432	CWH43	Q9H720	699	FALSE	NA	4578	251	0.359084406294707	1438	126	0.180257510729614	0.625728986803692	0.00135585817167382	5.14017882689556e-06	0.377362602870265
ENSG00000109184	ENST00000451288	DCUN1D4	Q92564-3	336	FALSE	NA	NA	NA	NA	NA	NA	NA	NA	5.65054613095238e-05	6.42123809523809e-06	0.0261898115765038
ENSG00000109189	ENST00000441222	USP46	Q5RBQ4	366	FALSE	NA	2461	44	0.120218579234973	672	50	0.136612021857924	0.240292563998375	NA	NA	NA
ENSG00000109193	ENST00000226444	SULT1E1	P49888	294	FALSE	NA	1989	89	0.302721088435374	518	34	0.115646258503401	0.681720048502055	1.7763656462585e-05	8.65804761904762e-06	0.00697854792112133
ENSG00000109205	ENST00000396094	ODAM	A1E959	279	FALSE	NA	1813	111	0.397849462365591	571	47	0.168458781362007	0.743812418584455	0.00105387041577061	0.00150652982078853	0.00250729409139552
ENSG00000109220	ENST00000263921	CHIC2	Q9UKJ5	165	FALSE	NA	1095	32	0.193939393939394	306	21	0.127272727272727	0.425831702544031	3.79885454545455e-06	2.5378496969697e-05	0.000907199544127203
ENSG00000109270	ENST00000499666	LAMTOR3	Q9UHA4	124	FALSE	NA	812	36	0.290322580645161	256	8	0.0645161290322581	1.41871921182266	4.91622580645161e-06	7.30685483870968e-07	0.0542599835158282
ENSG00000109320	ENST00000226574	NFKB1	P19838-2	969	FALSE	NA	NA	NA	NA	NA	NA	NA	NA	4.94181465428277e-05	0.00100657420227038	5.06660305064574e-05
ENSG00000109323	ENST00000226578	MANBA	O00462	879	FALSE	NA	5847	328	0.373151308304892	1683	125	0.142207053469852	0.755291944586968	0.0011580540523322	0.000682109759954494	0.00193145988178759
ENSG00000109339	ENST00000359221	MAPK10	P53779	464	FALSE	NA	3094	76	0.163793103448276	881	68	0.146551724137931	0.318244039697327	4.22473922413793e-06	3.10108534482759e-05	0.000293608218378071
ENSG00000109424	ENST00000262999	UCP1	P25874	307	FALSE	NA	1983	127	0.413680781758958	677	48	0.156351791530945	0.903292570179862	0.000599910599348534	1.28783713355049e-05	0.151735505670324
ENSG00000109436	ENST00000442267	TBC1D9	Q6ZT07	1266	FALSE	NA	8399	331	0.261453396524487	2532	203	0.160347551342812	0.491550425015411	2.58056145339652e-05	0.00133295447235387	1.52920315008117e-05
ENSG00000109445	ENST00000262990	ZNF330	Q5R9D9	320	FALSE	NA	2148	100	0.3125	561	35	0.109375	0.746209098164406	7.4475409375e-05	3.680903125e-06	0.0632278672905511
ENSG00000109458	ENST00000262995	GAB1	Q13480-2	724	FALSE	NA	NA	NA	NA	NA	NA	NA	NA	2.15084447513812e-05	9.28300690607735e-06	0.00320023424721153
ENSG00000109471	ENST00000226730	IL2	P60569	153	FALSE	NA	1015	31	0.202614379084967	299	22	0.143790849673203	0.415091804746977	5.22322222222222e-06	0.0022568402875817	1.51267714966959e-05
ENSG00000109472	ENST00000402744	CPE	P16870	476	FALSE	NA	3157	128	0.26890756302521	959	59	0.123949579831933	0.659025141869292	2.61387731092437e-05	0.000149462928571429	0.000367404743168287
ENSG00000109511	ENST00000359299	ANXA10	Q9UJ72	324	FALSE	NA	2175	118	0.364197530864198	602	45	0.138888888888889	0.72578288633461	0.00170778841666667	0.00222051307716049	0.0023737540469847
ENSG00000109519	ENST00000264954	GRPEL1	Q5RA81	217	FALSE	NA	1419	76	0.350230414746544	440	34	0.15668202764977	0.693114455084359	1.49183594470046e-05	2.11407142857143e-05	0.00325193365216933
ENSG00000109572	ENST00000347613	CLCN3	P51790-2	866	FALSE	NA	NA	NA	NA	NA	NA	NA	NA	2.8945123556582e-05	0.000258440784064665	0.000129329162674039
ENSG00000109576	ENST00000509167	AADAT	Q8N5Z0-2	429	FALSE	NA	NA	NA	NA	NA	NA	NA	NA	1.90848554778555e-05	2.64035174825175e-05	0.00168488318403712
ENSG00000109586	ENST00000265000	GALNT7	Q86SF2	657	FALSE	NA	4354	168	0.255707762557078	1254	72	0.10958904109589	0.672025723472669	2.31968767123288e-05	0.00109778848249619	3.21621797400569e-05
ENSG00000109610	ENST00000382120	SOD3	P08294	240	FALSE	NA	1553	67	0.279166666666667	544	49	0.204166666666667	0.478967633415246	0.00226598171666667	0.0006777906375	0.0139299511733239
ENSG00000109618	ENST00000382103	SEPSECS	Q9HD40	501	FALSE	NA	3289	176	0.351297405189621	1023	51	0.101796407185629	1.07338186110565	NA	NA	NA
ENSG00000109625	ENST00000360986	CPZ	Q66K79	652	FALSE	NA	4270	499	0.765337423312883	1399	237	0.363496932515337	0.689829939031018	0.00313374966717791	0.00628810102147239	0.000764358667871097
ENSG00000109654	ENST00000338700	TRIM2	Q9C040-2	771	FALSE	NA	NA	NA	NA	NA	NA	NA	NA	6.64693514915694e-06	0.00087520384695201	9.8504902531122e-06
ENSG00000109670	ENST00000281708	FBXW7	Q969H0	707	FALSE	NA	4675	106	0.14992927864215	1374	86	0.121640735502122	0.362253451063301	7.92019236209335e-06	7.35313861386139e-06	0.00152350387418267
ENSG00000109680	ENST00000264866	TBC1D19	Q8N5T2	526	FALSE	NA	3444	135	0.256653992395437	1055	54	0.102661596958175	0.76582462253194	NA	NA	NA
ENSG00000109684	ENST00000226951	CLNK	Q7Z7G1	428	FALSE	NA	2867	183	0.427570093457944	803	67	0.156542056074766	0.765004763416958	0.000154527299065421	0.00245155289485981	0.000147271997284396
ENSG00000109686	ENST00000304527	SH3D19	Q5HYK7	790	FALSE	NA	5145	257	0.325316455696203	1664	101	0.127848101265823	0.822961829710668	NA	NA	NA
ENSG00000109705	ENST00000382438	NKX3-2	P78367	333	FALSE	NA	2118	143	0.429429429429429	783	69	0.207207207207207	0.766165783963542	5.06170990990991e-05	0.00209455853153153	7.25705671670827e-05
ENSG00000109738	ENST00000264428	GLRB	P48167	497	FALSE	NA	3282	145	0.291750503018109	980	58	0.116700201207243	0.746496039000609	9.7463601609658e-06	0.00210005334808853	9.33804021478158e-06
ENSG00000109756	ENST00000264431	RAPGEF2	Q9Y4G8	1499	FALSE	NA	9928	345	0.230153435623749	2992	234	0.156104069379586	0.444327362135581	1.01180947298199e-05	0.000360132573715811	1.8742810037556e-05
ENSG00000109762	ENST00000504273	SNX25	Q9H3E2	840	FALSE	NA	5620	255	0.303571428571429	1551	119	0.141666666666667	0.591382816471784	NA	NA	NA
ENSG00000109775	ENST00000264689	UFSP2	Q9NUQ7	469	FALSE	NA	3097	170	0.362473347547974	922	61	0.130063965884861	0.829676524611337	5.47765714285714e-05	0.000108142292110874	0.00108000665688076
ENSG00000109787	ENST00000261438	KLF3	P57682	345	FALSE	NA	2261	94	0.272463768115942	704	68	0.197101449275362	0.430418607071311	8.33179710144928e-06	1.25096289855072e-05	0.00193052380321739
ENSG00000109805	ENST00000251496	NCAPG	Q9BPX3	1015	FALSE	NA	6686	295	0.29064039408867	2005	109	0.107389162561576	0.811602773973825	0.000150766705418719	0.000523726679802956	0.00028361859679209
ENSG00000109819	ENST00000264867	PPARGC1A	Q9UBK2	798	FALSE	NA	5261	268	0.335839598997494	1572	109	0.136591478696742	0.734670389171487	NA	NA	NA
ENSG00000109832	ENST00000263576	DDX25	Q9UHL0	483	FALSE	NA	3204	131	0.271221532091097	956	68	0.140786749482402	0.574814570022766	1.45860952380952e-05	0.00137405164803313	2.19780348049686e-05
ENSG00000109854	ENST00000419348	HTATIP2	Q9BUP3-3	276	FALSE	NA	NA	NA	NA	NA	NA	NA	NA	0.00311027425724638	1.33020072463768e-05	0.847173619663584
ENSG00000109861	ENST00000227266	CTSC	P53634	463	FALSE	NA	3064	170	0.367170626349892	920	72	0.155507559395248	0.708949811430229	0.00205424796760259	0.000176229319654428	0.0251764046588202
ENSG00000109881	ENST00000328697	CCDC34	Q96HJ3	373	FALSE	NA	2479	142	0.380697050938338	673	51	0.136729222520107	0.755886703208916	0.000993198941018767	4.12502949061662e-06	0.645506111269181
ENSG00000109906	ENST00000335953	ZBTB16	Q05516	673	FALSE	NA	4465	151	0.224368499257058	1354	137	0.203566121842496	0.334236274020974	NA	NA	NA
ENSG00000109917	ENST00000227322	ZNF259	O75312	459	FALSE	NA	3053	149	0.324618736383442	931	62	0.135076252723312	0.732853988144924	0.000210041505446623	2.9347211328976e-06	0.155928534588599
ENSG00000109920	ENST00000263773	FNBP4	Q8N3X1	1017	FALSE	NA	6604	282	0.277286135693215	2122	147	0.144542772861357	0.616410586039382	0.000111818896755162	2.39302881022616e-05	0.00459458534383333
ENSG00000109927	ENST00000392793	TECTA	O75443	2155	FALSE	NA	14308	751	0.348491879350348	4268	401	0.186078886310905	0.55865159577991	0.000780819838979118	0.000990092199071926	0.000365955202936934
ENSG00000109943	ENST00000227348	CRTAM	O95727	393	FALSE	NA	2577	141	0.358778625954198	789	69	0.175572519083969	0.625651667763324	0.00191816957506361	0.000324315613231552	0.0150496566130741
ENSG00000109991	ENST00000263314	P2RX3	P56373	397	FALSE	NA	2640	146	0.367758186397985	802	69	0.173803526448363	0.642797540623628	0.00120665490428212	0.00110451556171285	0.00275182452255706
ENSG00000110002	ENST00000456829	VWA5A	O00534	786	FALSE	NA	5201	316	0.402035623409669	1610	102	0.129770992366412	0.959016177130341	NA	NA	NA
ENSG00000110013	ENST00000263593	SIAE	Q9HAT2	523	FALSE	NA	3437	209	0.39961759082218	1072	87	0.166347992351816	0.749276801808581	NA	NA	NA
ENSG00000110025	ENST00000377244	SNX15	Q9NRS6	342	FALSE	NA	2205	123	0.359649122807018	763	63	0.184210526315789	0.675585789871504	NA	NA	NA
ENSG00000110031	ENST00000528954	LPXN	O60711-2	391	FALSE	NA	NA	NA	NA	NA	NA	NA	NA	3.78971125319693e-05	0.00145221689258312	6.67417945334839e-05
[truncated: 6,440 more rows]
